# Supplementary material for: Integrated microbiota and metabolite profiles link Crohn’s disease to sulfur metabolism
Source: Nat Commun. 2020 Aug 28;11:4322. doi: 10.1038/s41467-020-17956-1 (PMC7456324; doi:10.1038/s41467-020-17956-1)
Supplement: Supplementary file 3 — Supplementary Data 1 [file 41467_2020_17956_MOESM3_ESM.xlsx]

## Sheet: selected_human_structures
pval	fc	rownames.result.	threshold	feature_ID	file	Alignment.ID	Title	MS1.count	MSMS.count	PRECURSORMZ	PRECURSORTYPE	Structure.rank.1	Total.score	Databases	Formula	Ontology	InChIKey	SMILES	Structure.rank.2	Total.score.1	Databases.1	Formula.1	Ontology.1	InChIKey.1	SMILES.1	Structure.rank.3	Total.score.2	Databases.2	Formula.2	Ontology.2	InChIKey.2	SMILES.2	Structure.rank.4	Total.score.3	Databases.3	Formula.3	Ontology.3	InChIKey.3	SMILES.3	Structure.rank.5	Total.score.4	Databases.4	Formula.4	Ontology.4	InChIKey.4	SMILES.4	Structure.rank.6	Total.score.5	Databases.5
8.35378e-05	-2.68213	RP_pos_M335.11_T1.42	non-inflamed	NA	NA	NA	NA	NA	NA	NA	NA	NA	NA	NA	NA	NA	NA	NA	NA	NA	NA	NA	NA	NA	NA	NA	NA	NA	NA	NA	NA	NA	NA	NA	NA	NA	NA	NA	NA	NA	NA	NA	NA	NA	NA	NA	NA	NA	NA
0.00206803	-2.5362	RP_neg_M586.2742_T6.77	non-inflamed	RP_neg_8048	Query	8048	NA	0	56	588.898	[M+H]+		NA							NA							NA							NA							NA							NA
0.000939247	-2.45328	RP_neg_M620.344_T7.26	non-inflamed	RP_neg_8713	Query	8713	NA	0	57	623.417	[M+H]+	bafilomycin A1	6.3117	ChEBI=CHEBI:22689,UNPD=UNPD133003;UNPD199464;UNPD44940;UNPD45492;UNPD51251;UNPD222503	C35H58O9	Macrolides and analogues	XDHNQDDQEHDUTM-JQWOJBOSSA-N	O=C1OC(C(OC)C=CC=C(C)CC(C)C(O)C(C=C(C=C1(OC))C)C)C(C)C(O)C(C)C2(O)(OC(C(C)C)C(C)C(O)C2)	Beesioside A;(+)-Beesioside A	6.2192	KNApSAcK=C00045226,UNPD=UNPD81927;UNPD89973	C35H58O9	Cucurbitacin glycosides	KCAKQJIYVPOAJA-WZHAEIGCNA-N	OCC34(CCC57(CC67(CCC(OC1OCC(O)C(O)C1(O))C(C)(C)C6(CCC5(C4(C)(CC(O)C3(C2(OC(CC2)C(O)(C)C)(C))))))))	3,5-bis(tetradecyloxycarbonyl)benzenesulfinic acid	5.7613	STOFF=STOFF_6580	C36H62O6S	m-Phthalate esters	VYKYDOPQYQKXDS-UHFFFAOYNA-N	O=C(OCCCCCCCCCCCCCC)C=1C=C(C=C(C=1)S(=O)O)C(=O)OCCCCCCCCCCCCCC	UNPD107073	5.4733	UNPD=UNPD107073	C35H58O9	Steroidal glycosides	XMGAPTWNBJWGGJ-KDCHQHRMNA-N	O=C(OC1C(OC(C)C(O)C1(O))OC4CC3C5CC=C2CC(O)CCC2(C)C5(C(O)CC3(C)C4C(C)C(O)CCC(C)C))C	UNPD91484	5.4733	UNPD=UNPD91484	C35H58O9	Steroidal glycosides	HNMGHQRTXRLDDA-KDCHQHRMNA-N	O=C(OC1C(O)C(OC(C)C1(O))OC4CC3C5CC=C2CC(O)CCC2(C)C5(C(O)CC3(C)C4C(C)C(O)CCC(C)C))C	UNPD203934	5.4656	UNPD=UNPD203934
0.000607657	-2.43194	RP_neg_M611.285_T7.96	non-inflamed	RP_neg_8564	Query	8564	NA	0	70	614.531	[M+H]+	pentadecanoic acid [(1~{S})-1-(15-acetamidopentadecoxymethoxymethyl)-2-hydroxy-ethyl] ester	5.0915		C36H71NO6	Fatty acid esters	AMEPYGWPRSCSNO-DHUJRADRSA-N	O=C(OC(CO)COCOCCCCCCCCCCCCCCCNC(=O)C)CCCCCCCCCCCCCC	~{N}-stearyl-~{N}-[(3~{S},4~{R},5~{R})-3,4,5,6-tetrahydroxy-2-keto-hexyl]lauramide	5.0625		C36H71NO6	N-acyl amines	HTLQVUORNDHRPL-ICMREOOQSA-N	O=C(N(CC(=O)C(O)C(O)C(O)CO)CCCCCCCCCCCCCCCCCC)CCCCCCCCCCC	~{N}-lauryl-~{N}-[(3~{S},4~{R},5~{R})-3,4,5,6-tetrahydroxy-2-keto-hexyl]stearamide	5.0559		C36H71NO6	N-acyl amines	VXYMVXXCCSLSHY-ICMREOOQSA-N	O=C(N(CC(=O)C(O)C(O)C(O)CO)CCCCCCCCCCCC)CCCCCCCCCCCCCCCCC	12-phosphinooxystearic acid (11-formamido-1-hexyl-undecyl) ester	5.0399		C36H72NO4P	Fatty acid esters	HEFGUQMQILTOCZ-UHFFFAOYSA-N	O=CNCCCCCCCCCCC(OC(=O)CCCCCCCCCCC(OP)CCCCCC)CCCCCC	~{N}-stearyl-~{N}-[(3~{R},4~{S},5~{S},6~{R})-3,4,5-trihydroxy-6-methylol-tetrahydropyran-2-yl]lauramide	5.0323		C36H71NO6	Fatty acyl glycosides	CBDXTCKDOSHMMB-QJOIIPOXSA-N	O=C(N(CCCCCCCCCCCCCCCCCC)C1OC(CO)C(O)C(O)C1(O))CCCCCCCCCCC	~{N}-lauryl-~{N}-[(3~{R},4~{S},5~{S},6~{R})-3,4,5-trihydroxy-6-methylol-tetrahydropyran-2-yl]stearamide	5.0267
0.00577702	-2.4061	HILIC_neg_M553.315_T1.64	non-inflamed	HILIC_neg_4569	Query	4569	NA	0	42	565.281	[M+H]+	LSM-21503	6.7131	ChEBI=CHEBI:110076	C34H36N4O4	Naphthalenes	KPTNOAWZVSDLGM-SDWUSCTANA-N	O=C(NC2=CC=CC1=CC=CC=C12)N(C)CC5OC4=NC=C(C=CC3=CC=CC=C3)C=C4C(=O)N(CC5(C))C(C)CO	Aristophyll B	6.7131	KNApSAcK=C00047012	C34H36N4O4	Porphyrins	KSZNDJLIGAQTAY-VXJKXJELSA-N	O=C(OC)C=5C1=NC(=CC=4NC(C=C3N=C(C=C2NC(=C1)C(=C2C)CCC(=O)OC)C(=C3(C=C))C)=C(C=4CC)C)C=5C	Morinol A	6.526	KNApSAcK=C00039793;C00039794,UNPD=UNPD19381;UNPD2715	C33H40O8	Linear diarylheptanoids	DHPIOVHVFXYRTA-MVFHWNIENA-N	OC(C=1C=CC(OC)=C(OC)C=1)C4COC(C=2C=CC(OC)=C(OC)C=2)C(CC=CC3=CC=C(OC)C(OC)=C3)C4	Pseudotheonamide D	6.4713	KNApSAcK=C00028883,UNPD=UNPD33884	C29H36N6O6	Dipeptides	RCIDYXROFLLKED-VVONHMJPNA-N	O=CNC(C(=O)N1CCCC1(C(=O)N))CNC(=O)C=CC(NC(=O)C(N)CC2=CC=CC=C2)CC3=CC=C(O)C=C3	Taxinine NN-7;(+)-Taxinine NN-7	6.4664	KNApSAcK=C00037889	C33H40O8	Taxanes and derivatives	SPZFWGXRAFVTPQ-GYYWGKFUNA-N	O=C(OC1C(=C)C2C(O)C3CC(=O)C(=C(C(OC(=O)C)C(OC(=O)C)C2(C)(CC1))C3(C)(C))C)C=CC4=CC=CC=C4	UNPD113584	5.9631	UNPD=UNPD113584
0.00542072	-2.4056	HILIC_neg_M241.0826_T1.93	non-inflamed	HILIC_neg_1307	Query	1307	NA	0	43	249.06	[M+H]+	Pyridoxamine 5'-phosphate	6.3463	HMDB=HMDB0001555,KNApSAcK=C00007506,ChEBI=CHEBI:18335;CHEBI:58451,DrugBank=DB02142,SMPDB=PW_C001197,YMDB=YMDB00397,FooDB=FDB010093;FDB021821,BMDB=BMDB01555,ECMDB=ECMDB01555,Serum=HMDB0001555,PubChem=25246271;1053,PlantCyc=PYRIDOXAMINE-5P	C8H13N2O5P	Pyridoxamine 5'-phosphates	ZMJGSOSNSPKHNH-UHFFFAOYSA-N	O=P(O)(O)OCC1=CN=C(C(O)=C1CN)C	Enoximone	5.1656	HMDB=HMDB0015599,ChEBI=CHEBI:135010,DrugBank=DB04880,STOFF=STOFF_7125,Urine=HMDB0015599,Serum=HMDB0015599	C12H12N2O2S	Aryl-phenylketones	ZJKNESGOIKRXQY-UHFFFAOYSA-N	O=C2NC(C(=O)C1=CC=C(C=C1)SC)=C(N2)C	N-(1,3-benzothiazol-2-yl)-2-oxolanecarboxamide	5.1467	ChEBI=CHEBI:123235	C12H12N2O2S	Benzothiazoles	MPAIHQCCOOPREO-UHFFFAOYNA-N	O=C(NC2=NC1=CC=CC=C1S2)C3OCCC3	nitrefazole	5.0868	ChEBI=CHEBI:135009,STOFF=STOFF_1155	C10H8N4O4	Phenylimidazoles	NMTBSNPBIGRZBL-UHFFFAOYSA-N	O=[N+]([O-])C=1N=C(N(C=1)C2=CC=C(C=C2)[N+](=O)[O-])C	indigoidine	5.0067	ChEBI=CHEBI:79296,UNPD=UNPD68093	C10H8N4O4	Alpha amino acids and derivatives	ALDIVIWLBSDGGN-ONEGZZNKSA-N	O=C1NC(=O)C(C=C1(N))=C2C=C(N)C(=O)NC2(=O)	3-methoxy-N-(4-methyl-2-thiazolyl)benzamide	4.99	ChEBI=CHEBI:114888
0.00142583	-2.39679	RP_pos_M351.0757_T0.92	non-inflamed	NA	NA	NA	NA	NA	NA	NA	NA	NA	NA	NA	NA	NA	NA	NA	NA	NA	NA	NA	NA	NA	NA	NA	NA	NA	NA	NA	NA	NA	NA	NA	NA	NA	NA	NA	NA	NA	NA	NA	NA	NA	NA	NA	NA	NA	NA
0.00200681	-2.34272	RP_neg_M631.2893_T7.05	non-inflamed	RP_neg_8891	Query	8891	NA	0	72	635.169	[M+H]+	alpha-D-Xyl-(1->3)-beta-D-GlcA-(1->3)-alpha-D-Xyl-(1->3)-beta-D-GlcA	5.6957	ChEBI=CHEBI:133015,PubChem=122391250	C22H34O21	Oligosaccharides	CAVIIIPJYUUTCB-ZFQROKMVSA-N	O=C(O)C4OC(O)C(O)C(OC3OCC(O)C(OC2OC(C(=O)O)C(O)C(OC1OCC(O)C(O)C1(O))C2(O))C3(O))C4(O)	UNPD222906	5.1749	UNPD=UNPD222906	C29H30O16	Phenolic glycosides	DCGNSAHTLCWSJS-RBKVSZQXSA-N	O=C4OC=3C6=CC=CC(O)=C6(C(OC2OC(COC1OC(C)C(O)C(O)C1(O))C(O)C(O)C2(O))=CC=3C=5C(O)=C(O)C(O)=CC4=5)	N,N'-1,4-phenylenebis(2-((2-methoxy-4-nitrophenyl)azo)-3-oxobutyramide)	5.1504	STOFF=STOFF_6613	C28H26N8O10	Alpha amino acid amides	TYVKUQLFZIXHMP-UHFFFAOYNA-N	O=C(NC1=CC=C(C=C1)NC(=O)C(N=NC=2C=CC(=CC=2(OC))N(=O)=O)C(=O)C)C(N=NC=3C=CC(=CC=3(OC))N(=O)=O)C(=O)C	UNPD100556	4.9587	UNPD=UNPD100556	C33H30O13	4'-O-methylisoflavones	SPJVMIZFGUUSID-PARHLSPLNA-N	O=C(OC1=CC(=CC=C1(OC))C2=COC3=C4OC(COC(=O)C)C(OC4(=CC=C3(C2(=O))))C5=CC(OC)=C(OC(=O)C)C(OC)=C5)C	MINEs-444243	4.8776	MINE=Cfdfb9a6bca01d80ef9fd035aa60b1eac9f6b575d	C26H35O16P	Coumarin glycosides	MBSOAVGTIISJCK-UHFFFAOYSA-N	O=C1OC4=C(C=C1)C=CC(OC3OC(COC2OC(COP(=O)(O)O)C(O)C(O)C2(O))C(O)C(O)C3(O))=C4CC=C(C)C	MINEs-444242	4.8485	MINE=Ce4d0b091895dcd914f6c8120e9b0a15a07a26200
0.00101943	-2.21238	RP_neg_M609.2654_T6.53	non-inflamed	RP_neg_8517	Query	8517	NA	0	43	611.351	[M+H]+	C00051486	7.2632	KNApSAcK=C00051486,UNPD=UNPD180394	C32H50O11	Diterpene glycosides	YCGSCIAVSIGKCJ-UHFFFAOYNA-N	O=C(OC5COC(OC1CC3C(=CC1(C=C)(C))CCC4C(C)(C)C(OC2OC(CO)C(O)C2(O))CCC34(C))C(O)C5(O))C	Phlomisoside I	7.1646	KNApSAcK=C00022326	C32H50O11	Diterpene glycosides	ALWVUHVDXFJMFP-WKBZSQLTNA-N	OCC5OC(OC1C(OC(C)C(O)C1(O))OC3CCC2(C(=C(C)CCC2C3(C)(C))CCC4=COC=C4)(C))C(O)C(O)C5(O)	Linifolioside	7.1183	KNApSAcK=C00041634,UNPD=UNPD147376;UNPD51462	C32H50O11	Diterpene glycosides	KFAKUSFWWBRWEJ-UHFFFAOYNA-N	O=C4C1=CC(C=C)(C)CCC1C5(C)(CCC(OC3OC(CO)C(O)C(O)C3(OC2OC(C)C(O)C(O)C2(O)))C(C)(C)C5(C4))	LSM-8544	6.8369	ChEBI=CHEBI:97165;CHEBI:97302;CHEBI:97629;CHEBI:97674;CHEBI:98232;CHEBI:99382;CHEBI:99803;CHEBI:100303;CHEBI:100498;CHEBI:100602;CHEBI:101188;CHEBI:101879;CHEBI:102527;CHEBI:102988	C37H46N4O4	Phenylalanine and derivatives	UJZHWGMAKJZUOC-NJRNFBTBNA-N	O=C5C2=C(C1=CC=CC=C1N2C)C3=CC=CC=C3COC(CN(C(=O)C(N(C)C)CC4=CC=CC=C4)C)C(C)CN5C(C)CO	Trienomycin E	6.7895	KNApSAcK=C00017669,UNPD=UNPD131614	C35H50N2O7	N-acyl-alpha amino acids and derivatives	JJBUXIPSVLPJSA-PBTLBFCBNA-N	O=C(OC2CC=CC=CC=CC(OC)CC(=O)NC1=CC(O)=CC(=C1)CCC=C(C)C(O)C2(C))C(NC(=O)CCC(C)C)C	Ansatrienin A3	6.7695	KNApSAcK=C00018490,UNPD=UNPD47483
0.00650437	-2.21119	HILIC_neg_M241.1059_T1.93	non-inflamed	HILIC_neg_1309	Query	1309	NA	0	180	249.081	[M+H]+	Hydroxynalidixic acid	5.3099	HMDB=HMDB0060826,Urine=HMDB0060826,Serum=HMDB0060826	C12H12N2O4	Naphthyridine carboxylic acids and derivatives	FRJDYPGZHOEEKU-UHFFFAOYSA-N	O=C(O)C1=CN(C2=NC(=CC=C2(C1(=O)))CO)CC	5-Hydroxyindoleacetylglycine	5.0295	HMDB=HMDB0004185,FooDB=FDB023328,BMDB=BMDB04185,PubChem=440806	C12H12N2O4	N-acyl-alpha amino acids	LFUCRBSGQMAKCO-UHFFFAOYSA-N	O=C(O)CNC(=O)CC2=CNC=1C=CC(O)=CC=12	5-methyl-N-(1-thiophen-2-ylethylideneamino)-1H-pyrazole-3-carboxamide	4.9693	ChEBI=CHEBI:115693	C11H12N4OS	Pyrazole-5-carboxamides	HWUGSOASARVEJH-UHFFFAOYSA-N	O=C(NN=C(C1=CC=CS1)C)C2=NNC(=C2)C	p-Hydroxyphenobarbital	4.9192	HMDB=HMDB0060537,Urine=HMDB0060537,Serum=HMDB0060537	C12H12N2O4	Barbituric acid derivatives	IEPXMKJNWPXDBP-UHFFFAOYSA-N	O=C1NC(=O)C(C(=O)N1)(C2=CC=C(O)C=C2)CC	6-methyl-2-[2-[(3-methyl-2-thiophenyl)methylidene]hydrazinyl]-1H-pyrimidin-4-one	4.8999	ChEBI=CHEBI:108000	C11H12N4OS	Pyrimidones	VARYQVLCDBKQNL-UHFFFAOYSA-N	O=C2N=C(NN=CC1=C(C=CS1)C)NC(=C2)C	4-[2-(2,4-dioxopentan-3-ylidene)hydrazinyl]benzoic acid	4.8439	ChEBI=CHEBI:114567
0.00264304	-2.20289	RP_neg_M677.2135_T7.94	non-inflamed	RP_neg_9516	Query	9516	NA	0	40	679.419	[M+H]+	Rubiarboside A	6.185	KNApSAcK=C00046363;C00046534,UNPD=UNPD12353;UNPD136895	C38H62O10	Triterpenoids	IIEZTQGGXCNWOJ-NZPVBGQYNA-N	O=C(OC4CC2(C1=CCC5(C)(C6C(O)CC(C(C)C)C6(C)(CCC5(C)(C1C(O)CC2C(C)(C)C4(OC3OC(CO)C(O)C(O)C3(O))))))(C))C	Eryloside U;(-)-Eryloside U	6.1728	KNApSAcK=C00039164	C38H62O10	Cucurbitacin glycosides	VZPZSJWEAGSANO-COFPBFOGNA-N	O=C1OC46(CCC7(C)(C(CCC17(C56(OC5(CC3C(C)(C)C(OC2OC(CO)C(O)C(O)C2(O))CCC34(C)))))C(C)CCC(O)(C)C(C)(C)C))	Fuscoatroside;(-)-Fuscoatroside	6.1719	KNApSAcK=C00045956,ChEBI=CHEBI:65913,UNPD=UNPD107009	C38H62O10	Diterpene glycosides	VAULMUOCCMYLIA-BMLYGKRDNA-N	O=C(O)C1C(C)(CCC2(C4=C(CCC12(C))C5(C)(CC(OC(=O)C)C(OC3OC(CO)C(O)C(O)C3(O))C(C)(C)C5(CC4)))(C))C(C)C(C)C	cumingianoside F	6.1429	ChEBI=CHEBI:65694,UNPD=UNPD144313;UNPD78746	C38H62O10	Triterpenoids	YJTJWLZANYUOEB-OHIFPLHSNA-N	O=C(OCC7OC(OC4CC6C(C)(C)C(O)CCC6(C)(C5CCC23(CC3(CCC2(C(C)CC(O)C1OC1(C)(C)))C45(C))))C(O)C(O)C7(O))C	Kahiricoside III;(+)-Kahiricoside III	6.1341	KNApSAcK=C00035849,UNPD=UNPD145181;UNPD25871	C38H62O10	Cucurbitacin glycosides	HTFXGXDOSNTRNI-LBVHWIBENA-N	O=C(OC1C(OC(CO)C(O)C1(O))OC2CCC36(CC46(CCC5(C)(C(C(O)CC5(C)(C4(CC(O)C3(C2(C)(C)))))C(C)CCC=C(C)CO))))C	Kahiricoside IV;(+)-Kahiricoside IV	6.1321	KNApSAcK=C00035850,UNPD=UNPD100311;UNPD52996
0.000168804	-2.18674	HILIC_neg_M347.1096_T3.25	non-inflamed	HILIC_neg_2531	Query	2531	NA	0	41	355.161	[M+H]+	Isopropyl apiosylglucoside	6.3428	HMDB=HMDB0041513,FooDB=FDB021487,UNPD=UNPD101610	C14H26O10	O-glycosyl compounds	ADFAUEYXQCOXBX-UHFFFAOYNA-N	OCC2(O)(COC(OCC1OC(OC(C)C)C(O)C(O)C1(O))C2(O))	alpha-L-Fucp2Me-(1->2)-beta-D-Galp4Me	6.2164	ChEBI=CHEBI:62149	C14H26O10	O-glycosyl compounds	OSJQEDGEZWBUPY-SJSQHKLMSA-N	OCC2OC(O)C(OC1OC(C)C(O)C(O)C1(OC))C(O)C2(OC)	3,6-di-O-methyl-beta-D-glucopyranosyl-(1->4)-alpha-L-rhamnopyranose	6.2144	ChEBI=CHEBI:59575	C14H26O10	O-glycosyl compounds	YCBHCOIGSRUNDB-XGLXEIPHSA-N	OC2OC(C)C(OC1OC(COC)C(O)C(OC)C1(O))C(O)C2(O)	Quercetol A	6.183	KNApSAcK=C00009025,LipidMAPS=LMPK12020197,UNPD=UNPD79314	C21H22O5	Pyranoflavonoids	APXKYALORJTRLL-QHAWMUCHNA-N	OC3C=4C(OC)=CC=1OC(C=CC=1C=4(OC(C2=CC=CC=C2)C3(O)))(C)C	Glyceollin IV	6.182	HMDB=HMDB0034264,KNApSAcK=C00009690,ChEBI=CHEBI:133347,FooDB=FDB012590,LipidMAPS=LMPK12070117,UNPD=UNPD64801	C21H22O5	Pterocarpans	WOKIXZBYDPTMJD-UHFFFAOYNA-N	OC=4C=CC1=C(OC2C=3C=C(C(OC)=CC=3(OCC12(O)))CC=C(C)C)C=4	Cristacarpin	6.182	HMDB=HMDB0034025,KNApSAcK=C00002515,ChEBI=CHEBI:3917,FooDB=FDB012263,LipidMAPS=LMPK12070114,UNPD=UNPD172836;UNPD186910
0.00504021	-2.16839	RP_neg_M609.2672_T7.95	non-inflamed	RP_neg_8518	Query	8518	NA	0	30	611.353	[M+H]+	C00051486	6.672	KNApSAcK=C00051486,UNPD=UNPD180394	C32H50O11	Diterpene glycosides	YCGSCIAVSIGKCJ-UHFFFAOYNA-N	O=C(OC5COC(OC1CC3C(=CC1(C=C)(C))CCC4C(C)(C)C(OC2OC(CO)C(O)C2(O))CCC34(C))C(O)C5(O))C	Linifolioside	6.5725	KNApSAcK=C00041634,UNPD=UNPD147376;UNPD51462	C32H50O11	Diterpene glycosides	KFAKUSFWWBRWEJ-UHFFFAOYNA-N	O=C4C1=CC(C=C)(C)CCC1C5(C)(CCC(OC3OC(CO)C(O)C(O)C3(OC2OC(C)C(O)C(O)C2(O)))C(C)(C)C5(C4))	Phlomisoside I	6.5663	KNApSAcK=C00022326	C32H50O11	Diterpene glycosides	ALWVUHVDXFJMFP-WKBZSQLTNA-N	OCC5OC(OC1C(OC(C)C(O)C1(O))OC3CCC2(C(=C(C)CCC2C3(C)(C))CCC4=COC=C4)(C))C(O)C(O)C5(O)	Trienomycin E	6.2808	KNApSAcK=C00017669,UNPD=UNPD131614	C35H50N2O7	N-acyl-alpha amino acids and derivatives	JJBUXIPSVLPJSA-PBTLBFCBNA-N	O=C(OC2CC=CC=CC=CC(OC)CC(=O)NC1=CC(O)=CC(=C1)CCC=C(C)C(O)C2(C))C(NC(=O)CCC(C)C)C	Hongencaotone	6.1937	KNApSAcK=C00046013,UNPD=UNPD2730	C40H50O5	Diterpenoids	FDZOSTAWHXJLCT-DBLMZPDYNA-N	O=C3C=C7C(C4=C2OC5C=C1C=C(C(=O)C(O)=C1C6(C)(CCCC(C)(C)C56(OC2=C(C=C34)C(C)C)))C(C)C)(C)CCCC7(C)C	Bastaxanthol B;(1'R,3R,5'R)-7,8-Didehydro-3,19-dihydroxy-3',6'-dioxo-beta,kappa-caroten-17'-al	6.1635	KNApSAcK=C00023071
0.000521413	-2.16294	RP_neg_M541.2411_T7.55	non-inflamed	RP_neg_7147	Query	7147	NA	0	45	544.26	[M+H]+	PS(20:5(5Z,8Z,11Z,14Z,17Z)/0:0)	6.6512	LipidMAPS=LMGP03050027	C26H42NO9P	1-acyl-glycerol-3-phosphoserines	GXWJRGLFYSTLKU-GPUSGRILNA-N	O=C(O)C(N)COP(=O)(O)OCC(O)COC(=O)CCCC=CCC=CCC=CCC=CCC=CCC	Scoparasin B;(-)-Scoparasin B	6.4262	KNApSAcK=C00041858,UNPD=UNPD68110	C29H37NO9	Cytochalasans	YXSYADYLBHSOLA-MWOLTELDNA-N	O=C1OC=CC(O)(C(=O)C(C)CC=CC2C(O)C(O)(C)C(C)C3C(NC(=O)C23(O1))CC4=CC=C(OC)C=C4)C	N-[(2R,4aS,12aS)-5-methyl-6-oxo-2-[2-oxo-2-(3-propan-2-ylanilino)ethyl]-2,3,4,4a,12,12a-hexahydropyrano[2,3-c][1,5]benzoxazocin-8-yl]-2-pyrazinecarboxamide	6.3463	ChEBI=CHEBI:102186	C30H33N5O5	Pyrazinecarboxamides	RRAKYIDNKDNDJG-VLMOERNZNA-N	O=C(NC=2C=CC=3OCC4OC(CC(=O)NC1=CC=CC(=C1)C(C)C)CCC4(N(C(=O)C=3(C=2))C))C5=NC=CN=C5	(2R)-2-[(4R,5R)-5-[[1,3-benzodioxol-5-ylmethyl(methyl)amino]methyl]-8-[3-(dimethylamino)prop-1-ynyl]-4-methyl-1,1-dioxo-4,5-dihydro-3H-6,1$l^{6},2-benzoxathiazocin-2-yl]-1-propanol	6.1876	ChEBI=CHEBI:125777;CHEBI:127178;CHEBI:127527;CHEBI:128184;CHEBI:130457;CHEBI:130569;CHEBI:130639	C28H37N3O6S	Benzodioxoles	OJORFHMACFRWQB-IDJKCTJXNA-N	O=S3(=O)(C=4C=CC(C#CCN(C)C)=CC=4(OC(CN(C)CC=1C=CC=2OCOC=2(C=1))C(C)CN3(C(C)CO)))	1-[[(2R,3R)-5-[(2R)-1-hydroxypropan-2-yl]-3-methyl-6-oxo-8-(2-pyridin-4-ylethynyl)-3,4-dihydro-2H-pyrido[2,3-b][1,5]oxazocin-2-yl]methyl]-3-(3-methoxyphenyl)-1-methylurea	6.1117	ChEBI=CHEBI:95541;CHEBI:95744;CHEBI:95803;CHEBI:95815;CHEBI:95862;CHEBI:95902;CHEBI:96175	C30H33N5O5	N-phenylureas	IVQXIBZAZBUJJC-IDJKCTJXNA-N	O=C(NC=1C=CC=C(OC)C=1)N(C)CC3OC=4N=CC(C#CC2=CC=NC=C2)=CC=4(C(=O)N(CC3(C))C(C)CO)	(2R,3S)-2-[[1,3-benzodioxol-5-ylmethyl(methyl)amino]methyl]-8-(2-benzofuranyl)-5-[(2R)-1-hydroxypropan-2-yl]-3-methyl-3,4-dihydro-2H-pyrido[2,3-b][1,5]oxazocin-6-one	6.0118	ChEBI=CHEBI:126144
0.00148983	-2.15791	HILIC_pos_M319.1375_T1.87	non-inflamed	HILIC_pos_2362	Query	2362	NA	0	72	332.141	[M+H]+	Pretazettine	7.1035	KNApSAcK=C00001580,ChEBI=CHEBI:8402,FooDB=FDB005931,UNPD=UNPD104767;UNPD110469;UNPD190258;UNPD34757;UNPD75803;UNPD219865	C18H21NO5	Tazettine-type amaryllidaceae alkaloids	KLJOYDMUWKSYBP-MCWXQHLKNA-N	OC2OC4CN(C)C5CC(OC)C=CC45(C=1C=C3OCOC3(=CC=12))	(+)-5-Methoxy-9-O-demethylhomolycorine;(+)-O9-Demethyl-5a-methoxyhomolycorine	7.0057	KNApSAcK=C00027624,UNPD=UNPD123563	C18H21NO5	Homolycorine-type amaryllidaceae alkaloids	YOFVRVTXKMQUBA-FDQDZQOGNA-N	O=C2OC4C(OC)C=C1CCN(C)C1C4(C3=CC(OC)=C(O)C=C23)	5alpha-Hydroxyhomolycorine	6.9689	KNApSAcK=C00024356,UNPD=UNPD180994	C18H21NO5	Homolycorine-type amaryllidaceae alkaloids	UZEYEGOQLLCBFN-LGLOVAMMNA-N	O=C2OC4C(O)C=C1CCN(C)C1C4(C3=CC(OC)=C(OC)C=C23)	Megistonine I	6.9471	KNApSAcK=C00033185,UNPD=UNPD171693	C18H21NO5	Hydroquinolones	SFAKUCXCZOCMOD-UHFFFAOYSA-N	O=C(OC)C2=C(OC)C(=O)C1=CC=C(O)C(=C1N2C)CC=C(C)C	2-O-Acetylpseudolycorine	6.9454	KNApSAcK=C00024353,ChEBI=CHEBI:31086	C18H21NO5	Phenanthridines and derivatives	GLXYETATWBSVGO-JBTBMYCBNA-N	O=C(OC2C=C3CCN4CC1=CC(OC)=C(O)C=C1C(C2(O))C34)C	11-Hydroxycephalotaxine;11alpha-Hydroxycephalotaxine	6.9329	KNApSAcK=C00027247,UNPD=UNPD125012;UNPD40543;UNPD51352
0.0037288	-2.15283	RP_neg_M636.3361_T6.58	non-inflamed	RP_neg_8961	Query	8961	NA	0	201	640.203	[M+H]+	CMP-pseudaminate	6.3703	ChEBI=CHEBI:63680;CHEBI:63778;CHEBI:68670;CHEBI:68683,PubChem=102515093;70678953;70678952;56927997;56927850	C22H34N5O15P	Pyrimidine nucleotide sugars	XTZJKGIMUFZFBV-STPXTTIVSA-L	O=C1N=C(N)C=CN1C3OC(COP(=O)(O)OC2(OC(C(NC(=O)C)C(O)C)C(NC(=O)C)C(O)C2)(C(=O)O))C(O)C3(O)	UNPD196090	5.9281	UNPD=UNPD196090	C31H33N3O12	Naphthalenes	XRLUMGHIDDQACE-FFFKJEPHNA-N	O=CC(C4=NC(=O)C1(OC(=O)C(O)C(O1)(C)CNC(=O)C=3C=C(OC)C=C2C=3(C=CC=C2C))C(O4)C(O)C5N(C(=O)C)C5)C(=O)C	MINEs-446337	5.2908	MINE=C6ea28531a8e2dcd1fe77756c0a1343114e5a69fe	C26H33N5O12S	Oligopeptides	LDSLFRFAPHLPRH-UHFFFAOYSA-N	O=C2OC=C(NC(=O)C1N(C(=O)C(N)CO)CCC1(O))C(=O)NC(C(=O)NC(C(=O)O)C)CSCC3=C(O)C=C(O)C(=C23)C	MINEs-446340	5.2847	MINE=C2540d956f09e41ad8fd5975ac2a8ed333514e46b	C26H33N5O12S	Oligopeptides	PDWBWSZQACQJFF-UHFFFAOYSA-N	O=C2OCC(NC(=O)C1=C(O)CCN1(C(=O)C(N)CO))C(=O)NC(C(=O)NC(C(=O)O)C)CSCC3=C(O)C=C(O)C(=C23)C	MINEs-446341	5.2832	MINE=Cb7f3f162939b705d39c5fcd7dfc7d9b487d11a27	C26H33N5O12S	Oligopeptides	TWXPOTBOVGITNP-UHFFFAOYSA-N	O=C2OCC(NC(=O)C1N(C(=O)C(N)=CO)CCC1(O))C(=O)NC(C(=O)NC(C(=O)O)C)CSCC3=C(O)C=C(O)C(=C23)C	MINEs-446342	5.2809	MINE=C1c993865f5f6e3625adecbec0e367b35dd58b8eb
0.00583692	-2.15256	RP_neg_M677.3198_T7.68	non-inflamed	RP_neg_9526	Query	9526	NA	0	17	680.648	[M+H]+	N-(2-hydroxyhexacosanoyl)-15-methylhexadecasphing-4-enine	5.8962	ChEBI=CHEBI:71388	C43H85NO4	Ceramides	FUNPOLWNRXNQQY-OFQRIKSTNA-N	O=C(NC(CO)C(O)C=CCCCCCCCCCC(C)C)C(O)CCCCCCCCCCCCCCCCCCCCCCCC	UNPD162481	5.1151	UNPD=UNPD162481	C43H85NO4	Secondary alcohols	VROFEAHIQIWNEJ-YLXNCANANA-N	O=C(NC(CO)C(O)C(O)CCCC=CCCCCCCCCC)CCCCCCCCCCCCCCCCCCCCCCCC	lanosteryl palmitoleate; [M+NH4]+	3.6277		Spectral DB search		ZQYLHZCSMYSLQS-MMTWXXDWSA-N	CCCCCC\C=C/CCCCCCCC(=O)O[C@H]1CC[C@@]2(C)[C@@H](CCC3=C2CC[C@]2(C)[C@H](CC[C@@]32C)[C@H](C)CCC=C(C)C)C1(C)C		NA							NA							NA
0.00336595	-2.14666	RP_neg_M675.2682_T7.01	non-inflamed	RP_neg_9485	Query	9485	NA	0	63	677.529	[M+H]+	PE-Cer(d14:1(4E)/20:0(2OH))	5.7567	LipidMAPS=LMSP03020060	C36H73N2O7P	Phosphoethanolamines	DBKJMNKCKPSZRT-GXDZSMEWNA-N	O=C(NC(COP(=O)(O)OCCN)C(O)C=CCCCCCCCCC)C(O)CCCCCCCCCCCCCCCCCC	PE-Cer(d16:1(4E)/18:0(2OH))	5.7547	LipidMAPS=LMSP03020080	C36H73N2O7P	Phosphoethanolamines	BPGMQVILHZTGAQ-GXDZSMEWNA-N	O=C(NC(COP(=O)(O)OCCN)C(O)C=CCCCCCCCCCCC)C(O)CCCCCCCCCCCCCCCC	PA(22:0/12:0)	5.4776	HMDB=HMDB0115238,LipidMAPS=LMGP10010849	C37H73O8P	1,2-diacylglycerol-3-phosphates	NYQHUMPAHRERGI-PGUFJCEWSA-N	O=C(OCC(OC(=O)CCCCCCCCCCC)COP(=O)(O)O)CCCCCCCCCCCCCCCCCCCCC	PA(14:0/20:0)	5.4733	HMDB=HMDB0114783,LipidMAPS=LMGP10010926	C37H73O8P	1,2-diacylglycerol-3-phosphates	AHCLYDGUGVBHFG-PGUFJCEWSA-N	O=C(OCC(OC(=O)CCCCCCCCCCCCCCCCCCC)COP(=O)(O)O)CCCCCCCCCCCCC	PA(20:0/14:0)	5.4725	HMDB=HMDB0115061,LipidMAPS=LMGP10010864	C37H73O8P	1,2-diacylglycerol-3-phosphates	BHILHRHZKCASBZ-PGUFJCEWSA-N	O=C(OCC(OC(=O)CCCCCCCCCCCCC)COP(=O)(O)O)CCCCCCCCCCCCCCCCCCC	PA(18:0/16:0)	5.4722	HMDB=HMDB0114876,LipidMAPS=LMGP10010888
0.00759736	-2.13898	RP_neg_M549.3439_T7.05	non-inflamed	RP_neg_7301	Query	7301	NA	0	108	552.206	[M+H]+	Simmondsin 2'-ferulate	7.0553	HMDB=HMDB0035475,FooDB=FDB014160,UNPD=UNPD63232	C26H33NO12	Coumaric acids and derivatives	GWXJMPVVJCHQIB-USFPABIYNA-N	N#CC=C3C(O)C(OC)C(OC)CC3(OC2OC(CO)C(O)C(O)C2(OC(=O)C=CC=1C=CC(O)=C(OC)C=1))	Cucurbitoside I;(-)-Cucurbitoside I	6.9889	KNApSAcK=C00042421,UNPD=UNPD103245	C26H33NO12	Phenolic glycosides	ACOKXVSLVQCZRD-BPUUCIDJNA-N	O=C(OCC3(O)(COC(OC2C(OC1=CC=C(C=C1)CCO)OC(CO)C(O)C2(O))C3(O)))C4=CC=C(N)C=C4	Ipecosidic acid	6.9371	KNApSAcK=C00028388,UNPD=UNPD145449	C26H33NO12	Terpene glycosides	QCXXDKLITYYVTE-VLDHYLSPNA-N	O=C(O)C2=COC(OC1OC(CO)C(O)C(O)C1(O))C(C=C)C2CC4C=3C=C(O)C(O)=CC=3CCN4(C(=O)C)	6-{[1-(2-{[2-(3,4-dimethoxyphenyl)ethyl]-C-hydroxycarbonimidoyl}ethyl)-3-methoxy-4-oxocyclohexa-2,5-dien-1-yl]oxy}-3,4,5-trihydroxyoxane-2-carboxylic acid	6.9093	HMDB=HMDB0135518	C26H33NO12	Fatty acyl glycosides of mono- and disaccharides	MOGGIDFCWXGFLR-UHFFFAOYNA-N	O=C(O)C3OC(OC1(C=CC(=O)C(OC)=C1)CCC(O)=NCCC=2C=CC(OC)=C(OC)C=2)C(O)C(O)C3(O)	Bosentan	6.9056	HMDB=HMDB0014699,ChEBI=CHEBI:51450,DrugBank=DB00559,STOFF=STOFF_2654,Urine=HMDB0014699,Serum=HMDB0014699,PubChem=104865	C27H29N5O6S	Bipyrimidines and oligopyrimidines	GJPICJJJRGTNOD-UHFFFAOYSA-N	O=S(=O)(NC=2N=C(N=C(OCCO)C=2(OC1=CC=CC=C1(OC)))C3=NC=CC=N3)C4=CC=C(C=C4)C(C)(C)C	6-{[1-(2-{[3-(3,4-dimethoxyphenyl)-1-hydroxypropylidene]amino}ethyl)-3-methoxy-4-oxocyclohexa-2,5-dien-1-yl]oxy}-3,4,5-trihydroxyoxane-2-carboxylic acid	6.8923	HMDB=HMDB0135517
0.0016762	-2.13853	RP_neg_M507.2268_T6.08	non-inflamed	RP_neg_6371	Query	6371	NA	0	55	509.249	[M+H]+	Ajugalide B	7.3187	KNApSAcK=C00031582,ChEBI=CHEBI:69886,UNPD=UNPD79487	C26H36O10	Tetracarboxylic acids and derivatives	MBBUQNSETPVJDQ-SVFFUDCONA-N	O=C1OCC(=C1)C(O)CC4(C)(C(C)CC(OC(=O)C)C3(COC(=O)C)(C4(C(OC(=O)C)CCC23(OC2))))	michaolide I	7.3104	ChEBI=CHEBI:66382,UNPD=UNPD49858	C26H36O10	Cembranolides	HSXKORWNAMLPAT-DHJPSPATSA-N	O=C1OC2C(O)C(O)(C)C(OC(=O)C)CC=C(C)C(OC(=O)C)CC=C(C)CC(OC(=O)C)C2(C1(=C))	Taxumairol J;(+)-Taxumairol J	7.3038	KNApSAcK=C00033410,UNPD=UNPD2836	C26H36O10	Sesquiterpenoids	RSWCYHDFTDNYAE-ZNXWBMOCNA-N	O=C(OC2C1=C(C)C(O)CC1(C(=C)C)C3OCC4(O)(C(O)CC(OC(=O)C)C(C)(C2(OC(=O)C))C34))C	Minabein 6	7.2706	KNApSAcK=C00043733,UNPD=UNPD75738	C26H36O10	Diterpene lactones	JCVYATRIIYPGQO-SEYXRHQNNA-N	O=C(OC2C=CC3(C)(C(OC(=O)C)CCC(=CC1OC(=O)C(C)C1(O)C(OC(=O)C)C3(C2(O)(C)))C))C	Milolide K;(-)-Milolide K	7.2659	KNApSAcK=C00045348,UNPD=UNPD8391	C26H36O10	Diterpene lactones	NBOFCORDFBBJHP-WIMMYWHMNA-N	O=C(OCC2=CC1OC(=O)C(C)C1(O)C(O)C3C(=CCC(OC(=O)C)C3(C)(C(OC(=O)C)CC2))C)C	Argatroban	7.254	HMDB=HMDB0014423,ChEBI=CHEBI:94385,DrugBank=DB00278,SMPDB=PW_C008815,STOFF=STOFF_2596,Urine=HMDB0014423,Serum=HMDB0014423
0.00323007	-2.13625	HILIC_neg_M315.1243_T1.7	non-inflamed	HILIC_neg_2208	Query	2208	NA	0	119	323.16	[M+H]+	Terezine B	6.7699	KNApSAcK=C00029083;C00029084,UNPD=UNPD146154	C16H22N2O5	Benzene and substituted derivatives	GOQWKAOJTXJMMW-UHFFFAOYNA-N	O=C1NC(O)(C(=NC1(OC)C(C)C)OC)C(O)C2=CC=CC=C2	asnipyrone A	6.5088	ChEBI=CHEBI:69262,UNPD=UNPD203074	C21H22O3	Pyranones and derivatives	YDNWVTUIFJBROE-CYXONCDGSA-N	O=C2OC(C=CC(=CC(=CC1=CC=CC=C1)C)C)=CC(OC)=C2C	Derricin	6.2954	KNApSAcK=C00007052,LipidMAPS=LMPK12120009,UNPD=UNPD88430	C21H22O3	3-prenylated chalcones	HMGRVRIPKPTWTO-JLHYYAGUSA-N	O=C(C=CC1=CC=CC=C1)C2=CC=C(OC)C(=C2(O))CC=C(C)C	Cordiaquinone K;(-)-Cordiaquinone K	6.2308	KNApSAcK=C00036935,UNPD=UNPD84622	C21H22O3	Naphthoquinones	GFDZIJNGYPUQEC-AGDOHHJYNA-N	O=C1C=CC(=O)C=2C=C(C=CC1=2)CCC3C(=C)CCC(=O)C3(C)(C)	Acutifolin C;(-)-Acutifolin C	6.1995	KNApSAcK=C00045612,UNPD=UNPD109359	C21H22O3	Pyranoflavonoids	JVXCNINFCRFDNV-LGWFVXIRNA-N	O(C1=CC=C(C=C1)C3OC2=C4C=CC(OC4(=CC=C2CC3))(C)C)C	Isoderricin A	6.1495	KNApSAcK=C00008393,LipidMAPS=LMPK12140014,UNPD=UNPD149349
1.92319e-06	-2.12407	RP_neg_M325.1117_T0.87	non-inflamed	RP_neg_2701	Query	2701	NA	0	113	327.99	[M+H]+	MINEs-188661	4.59	MINE=Cb9941efe8614fac82f3107831ae421bb28b7c5f0	C8H10NO9PS	Pyridoxals and derivatives	FYNCAEYPVGTEGL-UHFFFAOYSA-N	O=CC=1C(OS(=O)(=O)O)=C(N=CC=1COP(=O)(O)O)C	MINEs-188662	4.5687	MINE=Cfb6dc0eb3e13f596b760a5fd3c43cadc742db31a	C8H11NO9P2	Pyridoxals and derivatives	DQVPRJAILVHCOF-UHFFFAOYSA-N	O=CC=1C(OP(=O)(O)O)=C(N=CC=1COP(=O)(O)O)C	\MLS001148648-01!2	2-DICHLORO-N-[4-HYDROXYPHENYL]-N-METHYLACETAMIDE 2-FUROIC ACID ESTER\" M+H"	3.9898	CCMSLIB00000084887	Spectral DB search		BDYYDXJSHYEDGB-UHFFFAOYSA-N	CN(C(=O)C(Cl)Cl)c1ccc(OC(=O)c2ccco2)cc1	[[methylamino-(2-nitrophenoxy)phosphoryl]thio]phosphonamidic acid	3.9163		C7H11N3O6P2S	Nitrobenzenes	CACZICOSHHGESX-UHFFFAOYSA-N	O=[N+]([O-])C1=CC=CC=C1(OP(=O)(NC)SP(=O)(O)N)	4-[(dimethoxythiophosphorylthio)methyl]benzenesulfonamide	3.7001		C9H14NO4PS3	Benzenesulfonamides	RDCKCGWWYBYIKH-UHFFFAOYSA-N	O=S(=O)(N)C1=CC=C(C=C1)CSP(OC)(OC)=S	4-[[[methoxy-(methylthio)phosphoryl]thio]methyl]benzenesulfonamide	3.6666
0.00487243	-2.1148	HILIC_pos_M174.0752_T1.73	non-inflamed	HILIC_pos_927	Query	927	NA	0	4	186.996	[M+H]+	Diethyldithiophosphate	5.8646	HMDB=HMDB0061736,STOFF=STOFF_5581,Urine=HMDB0061736	C4H11O2PS2	Phosphorodithioic acid O,O-diesters	IRDLUHRVLVEUHA-UHFFFAOYSA-N	O(CC)P(OCC)(=S)S	UNPD65235	5.0015	UNPD=UNPD65235	C4H10O2S3	Sulfones	UJXNYBIMCSASPJ-UHFFFAOYSA-N	O=S(=O)(CSC)CSC	UNPD9645	5.0015	UNPD=UNPD9645	C4H10O2S3	Dialkylthioethers	CXAGCUDODUXHRF-IMWMWJONNA-N	O=S(OCC)SCSC	UNPD39500	5.0015	UNPD=UNPD39500	C4H10O2S3	Organic trisulfides	PSTIDNOIODJAFC-UHFFFAOYSA-N	OCCSSSCCO		NA							NA
0.00913659	-2.11446	RP_neg_M598.246_T6.85	non-inflamed	RP_neg_8309	Query	8309	NA	0	105	600.862	[M+H]+		NA							NA							NA							NA							NA							NA
0.00729281	-2.10911	RP_neg_M547.3293_T7.84	non-inflamed	RP_neg_7261	Query	7261	NA	0	54	550.396	[M+H]+	LysoPC(20:1(11Z))	6.9028	HMDB=HMDB0010391,ChEBI=CHEBI:88685,FooDB=FDB027542,BMDB=BMDB10391,LipidMAPS=LMGP01050131,Serum=HMDB0010391	C28H56NO7P	1-acyl-sn-glycero-3-phosphocholines	YYSFWGQAKJTHRE-MEOKJUQFSA-N	O=C(OCC(O)COP(=O)([O-])OCC[N+](C)(C)C)CCCCCCCCCC=CCCCCCCCC	PC(18:1(9Z)e/2:0)	6.7492	HMDB=HMDB0011148,FooDB=FDB027923,BMDB=BMDB11148,LipidMAPS=LMGP01020154	C28H56NO7P	1-alkyl,2-acetylglycero-3-phosphocholines	ZBOQHUSCQCEBGK-JLRCLJKCSA-N	O=C(OC(COCCCCCCCCC=CCCCCCCCC)COP(=O)([O-])OCC[N+](C)(C)C)C	PC(20:1(9Z)/0:0)	6.6052	LipidMAPS=LMGP01050047	C28H56NO7P	1-acyl-sn-glycero-3-phosphocholines	GJTDRNFWIDPARY-FGDZPLLZNA-N	O=C(OCC(O)COP(=O)([O-])OCC[N+](C)(C)C)CCCCCCCC=CCCCCCCCCCC	PC(P-18:0/2:0)	6.5982	LipidMAPS=LMGP01030011	C28H56NO7P	1-(1Z-alkenyl),2-acyl-glycerophosphocholines	GGOZGVRQDWXUCH-GELOCKSLNA-N	O=C(OC(COC=CCCCCCCCCCCCCCCCC)COP(=O)([O-])OCC[N+](C)(C)C)C	PC(O-18:1(10E)/2:0)	6.5698	LipidMAPS=LMGP01020150	C28H56NO7P	1-alkyl,2-acetylglycero-3-phosphocholines	QICNMHIIJYTPAM-IYPDOLNPNA-N	O=C(OC(COCCCCCCCCCC=CCCCCCCC)COP(=O)([O-])OCC[N+](C)(C)C)C	UNPD101841	5.8552	UNPD=UNPD101841
0.00854046	-2.10812	RP_neg_M589.2999_T7.96	non-inflamed	RP_neg_8135	Query	8135	NA	0	28	591.44	[M+H]+	Ubiquinone 6	5.99	HMDB=HMDB0036062,ChEBI=CHEBI:52971,SMPDB=PW_C017005,YMDB=YMDB00660;YMDB01493,FooDB=FDB014886,LipidMAPS=LMPR02010002,ECMDB=ECMDB20620,PubChem=5283544,UNPD=UNPD107368	C39H58O4	Ubiquinones	GXNFPEOUKFOTKY-UHFFFAOYSA-N	O=C1C(OC)=C(OC)C(=O)C(=C1C)CC=C(C)CCC=C(C)CCC=C(C)CCC=C(C)CCC=C(C)CCC=C(C)C	Hebevinoside IX	5.6627	HMDB=HMDB0034599,KNApSAcK=C00023924,FooDB=FDB013115,UNPD=UNPD71323	C35H58O7	Cucurbitacin glycosides	QQKQWCLXOKWADM-UHFFFAOYNA-N	OC3C=C2C(CCC(OC1OCC(O)C(O)C1(O))C2(C)C)C4(C)(CCC5(C)(C(C(O)CC5(C)(C34))C(C)CCC=C(C)C))	Feruloyl-beta-sitosterol	5.6079	HMDB=HMDB0041146,FooDB=FDB021032,UNPD=UNPD27651;UNPD6242	C39H58O4	Triterpenoids	ROUSJNZGMHNWOS-ZFEFTPOCNA-N	O=C(OC4CC3=CCC1C(CCC2(C)(C(CCC12)C(C)CCC(CC)C(C)C))C3(C)CC4)C=CC5=CC=C(O)C(OC)=C5	Saringosterol 3-glucoside	5.6032	HMDB=HMDB0029767,FooDB=FDB000974,UNPD=UNPD161717	C35H58O7	Stigmastanes and derivatives	MRNRLEVLPFVWRY-UHFFFAOYNA-N	OCC5OC(OC4CC3=CCC1C(CCC2(C)(C(CCC12)C(C)CCC(O)(C=C)C(C)C))C3(C)CC4)C(O)C(O)C5(O)	Melilotoside A	5.6032	HMDB=HMDB0041464,FooDB=FDB021422,UNPD=UNPD170520;UNPD88221	C35H58O7	Triterpenoids	SYUYZPNEOBRDLE-UHFFFAOYNA-N	OCC6(C)(C(OC1OCC(O)C(O)C1(O))CCC5(C)(C6(CCC3(C)(C5(CC=C2C4CC(C)(C)CC(O)C4(C)(CCC23(C)))))))	Schottenol 3-ferulate	5.5484	FooDB=FDB000312,UNPD=UNPD32710
0.0064777	-2.10631	RP_pos_M350.0654_T0.92	non-inflamed	NA	NA	NA	NA	NA	NA	NA	NA	NA	NA	NA	NA	NA	NA	NA	NA	NA	NA	NA	NA	NA	NA	NA	NA	NA	NA	NA	NA	NA	NA	NA	NA	NA	NA	NA	NA	NA	NA	NA	NA	NA	NA	NA	NA	NA	NA
0.00231469	-2.1024	HILIC_neg_M267.0676_T1.05	non-inflamed	HILIC_neg_1596	Query	1596	NA	0	22	275.09	[M+H]+	(2S,3S,4R)-3,4,4',7-Tetrahydroxyflavan	5.8947	HMDB=HMDB0040828,KNApSAcK=C00008993;C00008994;C00008995;C00020071,ChEBI=CHEBI:80488,FooDB=FDB020648;FDB020649,LipidMAPS=LMPK12020175;LMPK12020176;LMPK12020177,PubChem=13886897,UNPD=UNPD130978;UNPD143173;UNPD175263;UNPD184247;UNPD36915;UNPD40835;UNPD57492	C15H14O5	Leucoanthocyanidins	NTLUSUFJOUMRLA-UHFFFAOYNA-N	OC1=CC=C(C=C1)C3OC2=CC(O)=CC=C2C(O)C3(O)	Wyerone epoxide	5.8303	HMDB=HMDB0030949,FooDB=FDB002926,UNPD=UNPD65720	C15H14O5	Furanoid fatty acids	FRIBCHAVILXSND-UITAMQMPNA-N	O=C(C#CC1OC1(CC))C=2OC(C=CC(=O)OC)=CC=2	(-)-Epiafzelechin	5.8256	HMDB=HMDB0030822;HMDB0030823,KNApSAcK=C00000937;C00008805;C00008806,ChEBI=CHEBI:2507;CHEBI:31028,FooDB=FDB002778;FDB002779;FDB021730,LipidMAPS=LMPK12020035;LMPK12020036;LMPK12020037,PubChem=9943440;443639;442154,PlantCyc=CPD-1962;CPD-10413,UNPD=UNPD110613;UNPD130292;UNPD167935;UNPD69702	C15H14O5	Flavan-3-ols	RSYUFYQTACJFML-DDOUFSBJNA-N	OC1=CC=C(C=C1)C3OC=2C=C(O)C=C(O)C=2CC3(O)	(R)-Methysticin	5.7971	HMDB=HMDB0033590,KNApSAcK=C00003005,ChEBI=CHEBI:6895,FooDB=FDB011667,UNPD=UNPD1640;UNPD38819;UNPD60421	C15H14O5	Kavalactones	GTEXBOVBADJOQH-RQOWECAXNA-N	O=C3OC(C=CC=1C=CC=2OCOC=2(C=1))CC(OC)=C3	5-methoxyuridine	5.7954	ChEBI=CHEBI:20601	C10H14N2O7	Pyrimidine nucleosides	ZXIATBNUWJBBGT-JXOAFFINSA-N	O=C1NC(=O)N(C=C1(OC))C2OC(CO)C(O)C2(O)	Phebaclavin C	5.734	KNApSAcK=C00045364,UNPD=UNPD195462
0.00107531	-2.08473	HILIC_neg_M371.1522_T3.43	non-inflamed	HILIC_neg_2771	Query	2771	NA	0	44	378.233	[M+H]+	Isariotin E;(-)-Isariotin E	5.5659	KNApSAcK=C00047460,UNPD=UNPD194601;UNPD199249;UNPD226654	C21H31NO5	Cyclohexenones	UDCRDQXRAIZJAO-YJGHFUPUNA-N	O=C(C=CCCCCCCCCC)NC1CC3(OC1(O))(C(=O)C=CC2OC23)	2-[(2S,5S,6R)-6-(hydroxymethyl)-5-[[oxo(propylamino)methyl]amino]-2-oxanyl]-N-(2-phenylethyl)acetamide	4.981	ChEBI=CHEBI:118874;CHEBI:118895;CHEBI:118961;CHEBI:118963;CHEBI:118983;CHEBI:119117;CHEBI:119119;CHEBI:119125	C20H31N3O4	C-glycosyl compounds	UMDIUEAUIUREDG-CRFFOPCENA-N	O=C(NCCC)NC1CCC(OC1(CO))CC(=O)NCCC2=CC=CC=C2	N-[(5S,6S,9R)-5-methoxy-3,6,9-trimethyl-2-oxo-11-oxa-3,8-diazabicyclo[10.4.0]hexadeca-1(12),13,15-trien-14-yl]propanamide	4.976	ChEBI=CHEBI:115760;CHEBI:115814;CHEBI:115914;CHEBI:115932;CHEBI:115968;CHEBI:115985;CHEBI:115997;CHEBI:116027	C20H31N3O4	Macrolactams	ACBVZQMFXFPRGI-NFWAYDANNA-N	O=C(NC=2C=CC1=C(OCC(NCC(C)C(OC)CN(C1(=O))C)C)C=2)CC	N-[(4S,7S,8S)-8-methoxy-4,7,10-trimethyl-11-oxo-2-oxa-5,10-diazabicyclo[10.4.0]hexadeca-1(12),13,15-trien-14-yl]propanamide	4.976	ChEBI=CHEBI:106430;CHEBI:106464;CHEBI:106484;CHEBI:106540;CHEBI:106549;CHEBI:106563;CHEBI:106651;CHEBI:106682	C20H31N3O4	Macrolactams	NSJHBAKZFARZIY-QJBWTKAINA-N	O=C(NC=1C=CC=2OCC(NCC(C)C(OC)CN(C(=O)C=2(C=1))C)C)CC	UNPD36146	4.7629	UNPD=UNPD36146	C21H31NO5	Quinolidines	KENJGROHBQKVPH-ZSVVSAHLNA-N	O=C1OC2CCC5(O)(C1C(C2)C46(C(O)CCC3(C)(CN(CC)C6(C5(C(O)C34)))))	MINEs-262580	4.7389	MINE=C63a8c215d26cfa6351172d0eb5cbe402df0876c9
0.00213029	-2.07534	RP_pos_M335.1313_T0.95	non-inflamed	NA	NA	NA	NA	NA	NA	NA	NA	NA	NA	NA	NA	NA	NA	NA	NA	NA	NA	NA	NA	NA	NA	NA	NA	NA	NA	NA	NA	NA	NA	NA	NA	NA	NA	NA	NA	NA	NA	NA	NA	NA	NA	NA	NA	NA	NA
0.00259764	-2.07145	HILIC_neg_M507.2072_T1.78	non-inflamed	HILIC_neg_4130	Query	4130	NA	0	37	515.279	[M+H]+	14,15-HxA3-D(11S)	5.5231	LipidMAPS=LMFA03090009	C25H42N2O7S	Hydroxyeicosatrienoic acids	PPVZAWNVARPNML-DJPCZPKDNA-N	O=C(O)CNC(=O)C(N)CSC(C=CC(O)CC=CCC=CCCCC(=O)O)C(O)CCCCC	Cofaryloside	5.3069	HMDB=HMDB0035096,FooDB=FDB013725,UNPD=UNPD143070	C26H42O10	Diterpene glycosides	VEZJUFUSLIUNOY-UHFFFAOYNA-N	O=C(OC1OC(CO)C(O)C(O)C1(O))C5(C)(CCCC3(C)(C5(CCC24(CC(CCC23(O))C(O)(CO)C4))))	Cussovantoside A;(-)-Cussovantoside A	5.2788	KNApSAcK=C00036977;C00036978,UNPD=UNPD77979	C26H42O10	Diterpene glycosides	LHTWGLNVZLBOFI-UYZRCWDJNA-N	O=C(OC1OC(CO)C(O)C(O)C1(O))C5(C)(C(O)CCC3(C)(C5(CCC24(CC(CCC23)C(O)(CO)C4))))	Capsianoside V	5.2322	HMDB=HMDB0030737,FooDB=FDB002664,UNPD=UNPD74518	C26H42O10	Diterpene glycosides	XQQKZIVFXGPJHN-KMRBWUSPNA-N	O=C(O)C(=CC(O)CC(=CCCC(=CCCC(OC1OC(CO)C(O)C(O)C1(O))(C=C)C)CO)C)C	Tricalysioside H;(-)-Tricalysioside H	5.2278	KNApSAcK=C00032395,UNPD=UNPD6899	C26H42O10	Diterpene glycosides	APRCBKBPYIBURE-LXOCYYLFNA-N	O=C(O)C5(C)(CCC(OC1OC(CO)C(O)C(O)C1(O))C3(C)(C5(CCC24(CC(CCC23)C(O)(CO)C4))))	Tricalysioside J;(-)-Tricalysioside J	5.1763	KNApSAcK=C00032397,UNPD=UNPD40862
0.00204534	-2.05934	RP_pos_M321.1129_T0.9	non-inflamed	NA	NA	NA	NA	NA	NA	NA	NA	NA	NA	NA	NA	NA	NA	NA	NA	NA	NA	NA	NA	NA	NA	NA	NA	NA	NA	NA	NA	NA	NA	NA	NA	NA	NA	NA	NA	NA	NA	NA	NA	NA	NA	NA	NA	NA	NA
0.00496176	-2.02788	HILIC_pos_M335.1291_T4.18	non-inflamed	HILIC_pos_2513	Query	2513	NA	0	9	353.122	[M+H]+	Penicilloic acid	6.5746	HMDB=HMDB0060617,ChEBI=CHEBI:61220;CHEBI:61222;CHEBI:63418,STOFF=STOFF_3851,Urine=HMDB0060617,Serum=HMDB0060617	C16H20N2O5S	N-acyl-L-alpha-amino acids	HCYWNSXLUZRKJX-UHFFFAOYNA-N	O=C(O)C(NC(=O)CC1=CC=CC=C1)C2NC(C(=O)O)C(C)(C)S2	1-[(2-oxo-1,3-dihydroindol-5-yl)sulfonyl]-4-piperidinecarboxylic acid ethyl ester	6.3987	ChEBI=CHEBI:107065	C16H20N2O5S	Indolines	FHAZWROZEPRKGL-UHFFFAOYSA-N	O=C(OCC)C1CCN(CC1)S(=O)(=O)C=2C=CC=3NC(=O)CC=3(C=2)	N-(2-furanylmethyl)-2-[4-(propylsulfamoyl)phenoxy]acetamide	6.2475	ChEBI=CHEBI:108014	C16H20N2O5S	Benzenesulfonamides	JJDNATVGNBDGNF-UHFFFAOYSA-N	O=C(NCC=1OC=CC=1)COC2=CC=C(C=C2)S(=O)(=O)NCCC	N-[(2S,4S,6R)-2-(dihydroxymethyl)-4-hydroxy-3,3-dimethyl-7-oxo-4lambda~4~-thia-1-azabicyclo[3.2.0]hept-6-yl]-2-phenylacetamide	6.172	DrugBank=DB08559	C16H20N2O5S	Dipeptides	WMPGEOZLAYOFHH-QTZZOOGMNA-N	O=C(O)C3N2C(=O)C(NC(=O)CC1=CC=CC=C1)C2S(O)C3(C)(C)	Macrophin;Grovesiin	6.0531	KNApSAcK=C00033136,UNPD=UNPD79813	C17H20O8	Pyranones and derivatives	YVTIJGPTRUSDKT-AATRIKPKSA-N	O=C(OC)C=CC=1OC(=O)C(=C(OC)C=1CO)COC(=O)C=C(C)C	6-[(2,2-dimethyl-2H-chromen-5-yl)oxy]-3,4,5-trihydroxyoxane-2-carboxylic acid	6.0236	HMDB=HMDB0126417
0.00178084	-2.01061	RP_pos_M328.1953_T1.13	non-inflamed	NA	NA	NA	NA	NA	NA	NA	NA	NA	NA	NA	NA	NA	NA	NA	NA	NA	NA	NA	NA	NA	NA	NA	NA	NA	NA	NA	NA	NA	NA	NA	NA	NA	NA	NA	NA	NA	NA	NA	NA	NA	NA	NA	NA	NA	NA
0.00391227	-2.00282	RP_neg_M451.2694_T7.94	non-inflamed	RP_neg_5187	Query	5187	NA	0	30	452.923	[M+H]+		NA							NA							NA							NA							NA							NA
0.00315244	-2.00144	RP_neg_M679.2744_T7.97	non-inflamed	RP_neg_9559	Query	9559	NA	0	68	683.286	[M+H]+	Myricanol 5-laminaribioside	5.4226	HMDB=HMDB0036528,FooDB=FDB015428,UNPD=UNPD83575	C33H46O15	Meta,meta-bridged biphenyls	XMKXFSLOVIEGBT-UHFFFAOYNA-N	OC=1C=CC5=CC=1C=4C=C(C(OC3OC(CO)C(O)C(OC2OC(CO)C(O)C(O)C2(O))C3(O))=C(OC)C=4(OC))CCCCC(O)CC5	Myricanol 5-beta-sophoroside	5.3939	HMDB=HMDB0036529,FooDB=FDB015429,UNPD=UNPD87640	C33H46O15	Meta,meta-bridged biphenyls	MWHPGFTUVBRCFT-UHFFFAOYNA-N	OC=1C=CC5=CC=1C=4C=C(C(OC3OC(COC2OC(CO)C(O)C(O)C2(O))C(O)C(O)C3(O))=C(OC)C=4(OC))CCCCC(O)CC5	6-{[2-(2,4-dihydroxyphenyl)-3-(3,7-dimethylocta-2,6-dien-1-yl)-6-[(3,3-dimethyloxiran-2-yl)methyl]-7-hydroxy-4-oxo-4H-chromen-5-yl]oxy}-3,4,5-trihydroxyoxane-2-carboxylic acid	5.3702	HMDB=HMDB0129769	C36H42O13	Flavonoid O-glucuronides	OUCQGVLOERXQIY-UHFFFAOYNA-N	O=C(O)C5OC(OC=1C=3C(=O)C(=C(OC=3(C=C(O)C=1CC2OC2(C)(C)))C=4C=CC(O)=CC=4(O))CC=C(C)CCC=C(C)C)C(O)C(O)C5(O)	6-{[2-(2,4-dihydroxyphenyl)-3-(3,7-dimethylocta-2,6-dien-1-yl)-6-[(3,3-dimethyloxiran-2-yl)methyl]-5-hydroxy-4-oxo-4H-chromen-7-yl]oxy}-3,4,5-trihydroxyoxane-2-carboxylic acid	5.3641	HMDB=HMDB0129768	C36H42O13	Flavonoid-7-O-glucuronides	FWFZXUVWMNBRIJ-UHFFFAOYNA-N	O=C(O)C5OC(OC2=CC=4OC(C=1C=CC(O)=CC=1(O))=C(C(=O)C=4(C(O)=C2CC3OC3(C)(C)))CC=C(C)CCC=C(C)C)C(O)C(O)C5(O)	Swietephragmin C	5.3406	KNApSAcK=C00034899,NANPDB=NANPDB_2947,UNPD=UNPD144477	C37H46O12	Limonoids	SPKRHHRYAOXOEE-JCNXTFIUNA-N	O=C2OC(C1=COC=C1)C7(C(=C2)C38(OC6(OC3C4(O)(C(OC(=O)C(=CC)C)C5(C)(CC4(O)C(C)(C5(CC(=O)OC))C8(O6)(CC7))))C(C)CC))(C)	6-{[2-(2,4-dihydroxyphenyl)-3-(3,7-dimethylocta-2,6-dien-1-yl)-5-hydroxy-6-(4-hydroxy-3-methylbut-2-en-1-yl)-4-oxo-4H-chromen-7-yl]oxy}-3,4,5-trihydroxyoxane-2-carboxylic acid	5.3382	HMDB=HMDB0129738
0.00962745	-1.98595	HILIC_neg_M305.0699_T2.74	non-inflamed	HILIC_neg_2082	Query	2082	NA	0	17	313.015	[M+H]+	D-ribose 5-diphosphate	6.0522	ChEBI=CHEBI:28662	C5H14O11P2	Monosaccharide phosphates	DUQMUVMFEODVAE-HWYZPOORNA-N	O=P(O)(O)OP(=O)(O)OCC(O)C(O)C(O)CO	MINEs-165303	5.3163	MINE=C9ee7485d0ec46eebe29083bb59e312699b7872e0	C9H13O8PS	Fatty acid esters	NWWWAJLWVLXUCC-UHFFFAOYSA-N	O=COC(=CC(=O)C(=O)OC)CSP(=O)(OC)OC	MINEs-165302	5.1935	MINE=C07a6c88685c68ec83131f73d964958a871da58ec	C9H13O8PS	Alpha-branched alpha,beta-unsaturated ketones	MVMSVCLRWKMQMI-UHFFFAOYSA-N	O=CC(=O)C(OC)=COC(=O)CSP(=O)(OC)OC	MINEs-165301	5.1272	MINE=Cf5e03bcf65ddbd8a430cb36587a0c301518f54c1	C12H9O8P	8-methoxypsoralens	HUULSRWEGNYQIO-UHFFFAOYSA-N	O=C2OC3=C(OC)C=1OC=CC=1C(OP(=O)(O)O)=C3(C=C2)		NA							NA
0.00181136	-1.97025	RP_neg_M610.3038_T8.37	non-inflamed	RP_neg_8543	Query	8543	NA	0	88	613.301	[M+H]+	Spumigin C	6.9033	KNApSAcK=C00032195,UNPD=UNPD3275	C30H40N6O8	Oligopeptides	JCBBIZWYSLCGPJ-ICINGOJNNA-N	O=C(O)C(NC(=O)C3N(C(=O)C(NC(=O)C(O)CC1=CC=C(O)C=C1)CCC2=CC=C(O)C=C2)CCC3)CCCNC(=N)N	N-[(2R,3S)-2-[[1,3-benzodioxol-5-ylmethyl(methyl)amino]methyl]-5-[(2S)-1-hydroxypropan-2-yl]-3-methyl-6-oxo-3,4-dihydro-2H-1,5-benzoxazocin-8-yl]-2-(1-methyl-3-indolyl)acetamide	6.6702	ChEBI=CHEBI:127503;CHEBI:127581;CHEBI:127594;CHEBI:128655;CHEBI:129271;CHEBI:130837;CHEBI:130934;CHEBI:131127	C35H40N4O6	N-alkylindoles	JVQYZDSRPVTFBX-CUCFUCMPNA-N	O=C3C=4C=C(C=CC=4(OC(CN(C)CC=1C=CC=2OCOC=2(C=1))C(C)CN3C(C)CO))NC(=O)CC6=CN(C5=CC=CC=C56)C	Ohchinolal	6.6167	KNApSAcK=C00043791,UNPD=UNPD67023;UNPD95436	C34H44O10	Limonoids	JOVDKZRXWAATEG-RQZCQDPDNA-N	O=CC2(C)(C(O)CC(OC(=O)C(=CC)C)C3(C)(C(CC(=O)OC)C4(C5=C(C)C(C1=COC=C1)CC5(OC4(C(OC(=O)C)C23)))(C)))	Aestivophoenin B	6.5938	KNApSAcK=C00016144,UNPD=UNPD178950	C36H40N2O7	Phenazines and derivatives	ISXDPWVSFUTKTJ-IMORDDOVNA-N	O=C(OC1OC(C)C(O)C(O)C1(O))C5=CC=CC4=C5(NC=2C(=CC(=CC=2CC=C(C)C)C(=O)C3=CC=CC=C3)N4CC=C(C)C)	Amotsangin A;(+)-Amotsangin A	6.5666	KNApSAcK=C00038438,UNPD=UNPD164993	C34H44O10	Tetracarboxylic acids and derivatives	XKLRHTOBIKEYDK-CJISXVTHNA-N	O=C1OC(C)(C)C(CC(=O)OC)C(C=C1)(C)C3C(=C)C45(OC5(CC(C2=COC=C2)C4(C)(C(OC(=O)C(C)CC)C3(OC(=O)C))))	Briaexcavatolide L;(-)-Briaexcavatolide L	6.3451	KNApSAcK=C00045700,UNPD=UNPD14232
0.00285382	-1.96639	RP_neg_M327.1283_T1.54	non-inflamed	RP_neg_2742	Query	2742	NA	0	71	330.202	[M+H]+	N-desethyloxybutynin	7.036	HMDB=HMDB0061042,Urine=HMDB0061042,Serum=HMDB0061042	C20H27NO3	Benzene and substituted derivatives	SNIBJKHIKIIGPR-UHFFFAOYNA-N	O=C(OCC#CCNCC)C(O)(C1=CC=CC=C1)C2CCCCC2	Trilostane	6.9543	HMDB=HMDB0015240,ChEBI=CHEBI:32260,DrugBank=DB01108,Urine=HMDB0015240,Serum=HMDB0015240	C20H27NO3	Estrane steroids	KVJXBPDAXMEYOA-CXANFOAXSA-N	N#CC2=C(O)C5OC35(CCC1C4CCC(O)C4(C)(CCC1C3(C)(C2)))	(8E)-Piperamide-C9:1	6.8547	HMDB=HMDB0038646,ChEBI=CHEBI:70097,FooDB=FDB006611;FDB018041,UNPD=UNPD142958	C20H27NO3	Benzodioxoles	VBHDFZGBKBFFDM-UITAMQMPSA-N	O=C(N1CCCC1)CCCCCCC=CC=2C=CC=3OCOC=3(C=2)	Europine	6.8418	KNApSAcK=C00002086,ChEBI=CHEBI:4943,UNPD=UNPD101369;UNPD30442;UNPD38678;UNPD73795	C16H27NO6	Alkaloids and derivatives	ZNEMYFCJOCCUJN-XKXFZMAENA-N	O=C(OCC1=CCN2CCC(O)C12)C(O)(C(OC)C)C(O)(C)C	Pipertipine	6.8113	HMDB=HMDB0039808,FooDB=FDB019458,UNPD=UNPD120632	C20H27NO3	Benzodioxoles	VIQYOKDVSJLKNG-WEVVVXLNSA-N	O=C(N1CCCCC1)CCCCCC=CC=2C=CC=3OCOC=3(C=2)	Heliotrine N-oxide;Heliotrine oxide	6.7968	KNApSAcK=C00026201,UNPD=UNPD153084;UNPD155003;UNPD31552
0.00444175	-1.96124	HILIC_neg_M237.0973_T3.11	non-inflamed	HILIC_neg_1271	Query	1271	NA	0	42	243.969	[M+H]+	MINEs-83999	4.102	MINE=Cefe7a941ffa6d75ff7dbd046b848098c76cf179a	C8H5NO4S2	Benzenesulfonic acids and derivatives	KXVQOHUSVCWOIA-UHFFFAOYSA-N	O=CC1=CC=C(N=C=S)C=C1S(=O)(=O)O	(5-nitrothiazol-2-yl)amine;sulfuric acid	3.8266		C3H5N3O6S2	Nitrothiazoles	KOAPFESBSJPSAQ-UHFFFAOYSA-N	O=[N+]([O-])C1=CN=C(N)S1.O=S(=O)(O)O	dimethoxythiophosphoryl(1,3-dithiolan-2-ylidene)amine	3.8225		C5H10NO2PS3	Thiophosphoric acid esters	QZWJVZLRTODWDH-UHFFFAOYSA-N	N(=C1SCCS1)P(OC)(OC)=S	2H-triazol-4-ylmethanedisulfonic acid	3.7531		C3H5N3O6S2	Triazoles	LKGDNYSGBMUGJI-UHFFFAOYSA-N	O=S(=O)(O)C(C1=NNN=C1)S(=O)(=O)O	1,2-bis(sulfonylmethoxy)guanidine	3.7263		C3H5N3O6S2		RAGPGIFJVRLBBQ-UHFFFAOYSA-N	O=S(=O)=CON=C(N)NOC=S(=O)=O	2-[(dihydroxythiophosphorylthio)methylthio]-2-methyl-propionitrile	3.6466
0.000497357	-1.96108	HILIC_neg_M159.0669_T1.57	non-inflamed	HILIC_neg_599	Query	599	NA	0	10	172.008	[M+H]+	L-Homocysteine sulfonic acid	6.0976	HMDB=HMDB0002238,FooDB=FDB022924,BMDB=BMDB02238	C3H9NO3S2	Organosulfonic acids	MHHDKRFQNZZMOE-YEQUQEJONA-N	O=S(=O)(O)C(N)CCS	MINEs-25069	4.9903	MINE=C368d27c40d893b7a42816fff55eaed4d36d9c06d	C6H5NO3S	Aryl alkyl ketones	JFYDVLYRIGFKQV-UHFFFAOYSA-N	O=C(O)CC(=O)C1=NC=CS1	6-phosphoroso-2-azaspiro[3.3]heptane-1,3-quinone	4.0408		C6H6NO3P	Beta lactams	QWFBYZLWOUMHPR-UHFFFAOYSA-N	O=C1NC(=O)C12(CC(C2)P=O)	(2-phosphorosoperoxyphenyl)amine	3.9525		C6H6NO3P	Phenoxy compounds	YTQHTQPMHJFMFY-UHFFFAOYSA-N	O=POOC1=CC=CC=C1(N)	hydroxy-nitrilo-phenylperoxy-phosphorane	3.9506		C6H6NO3P	Phenoxy compounds	ZQLIVTSCOLNHKO-UHFFFAOYSA-N	N#P(O)OOC1=CC=CC=C1	4-nitro-2-phosphino-phenol	3.9088
0.00878546	-1.95474	RP_pos_M170.5429_T0.87	non-inflamed	NA	NA	NA	NA	NA	NA	NA	NA	NA	NA	NA	NA	NA	NA	NA	NA	NA	NA	NA	NA	NA	NA	NA	NA	NA	NA	NA	NA	NA	NA	NA	NA	NA	NA	NA	NA	NA	NA	NA	NA	NA	NA	NA	NA	NA	NA
0.0099306	-1.95173	RP_neg_M563.2745_T6.77	non-inflamed	RP_neg_7605	Query	7605	NA	0	25	566.337	[M+H]+	N-[(5S,6R,9R)-8-[cyclohexyl(oxo)methyl]-5-methoxy-3,6,9-trimethyl-2-oxo-11-oxa-3,8-diazabicyclo[10.4.0]hexadeca-1(12),13,15-trien-14-yl]-3-methoxybenzamide	6.3673	ChEBI=CHEBI:102375	C32H43N3O6	Macrolactams	LYKGDNBLKAPSTE-BFRPKOEANA-N	O=C(NC=3C=CC2=C(OCC(N(C(=O)C1CCCCC1)CC(C)C(OC)CN(C2(=O))C)C)C=3)C=4C=CC=C(OC)C=4	4-[[[(2S,3R)-9-[[cyclohexyl(oxo)methyl]amino]-5-[(2R)-1-hydroxypropan-2-yl]-3-methyl-6-oxo-2,3,4,7-tetrahydro-1,5-benzoxazonin-2-yl]methyl-methylamino]methyl]benzoic acid	6.3673	ChEBI=CHEBI:124900	C32H43N3O6	Benzoic acids	HSFKBSVDQSMDKQ-BFRPKOEANA-N	O=C(O)C1=CC=C(C=C1)CN(C)CC3OC=2C=CC(=CC=2CC(=O)N(CC3(C))C(C)CO)NC(=O)C4CCCCC4	Antibiotic FR 900848;FR 900848	6.3673	KNApSAcK=C00017594	C32H43N3O6	Glycosylamines	QOOORVUXEUQEKV-ZWSUFHAQNA-N	O=C(C=CC=CC1CC1C2CC2C5CC5(C4CC4(C=CC3CC3(C))))NCC7OC(N6C(=O)NC(=O)CC6)C(O)C7(O)	Antillatoxin B;(-)-Antillatoxin B	6.2352	KNApSAcK=C00034415,UNPD=UNPD123528	C33H47N3O5	Cyclic depsipeptides	WBQWYSKGOKXFTF-VBUNCOPTNA-N	O=C1OC(C(=CC(=CC(C)(C)C)C)C)C(C(=C)CC(=O)NC(C(=O)N(C)C(C(=O)NC1)CCC2=CC=CC=C2)C)C	Protodestruxin	6.2293	KNApSAcK=C00037692	C28H47N5O7	Cyclic depsipeptides	LPNCKOVXGGRIPE-UHFFFAOYNA-N	O=C1OC(C(=O)N2CCCC2(C(=O)NC(C(=O)NC(C(=O)NC(C(=O)NCC1)C)C(C)C)C(C)CC))C(C)CC	N-[(3R,9R,10R)-9-[[cyclopropylmethyl(methyl)amino]methyl]-12-[(2R)-1-hydroxypropan-2-yl]-3,10-dimethyl-13-oxo-2,8-dioxa-12-azabicyclo[12.4.0]octadeca-1(14),15,17-trien-16-yl]benzamide	6.1757	ChEBI=CHEBI:126530;CHEBI:126758;CHEBI:127122;CHEBI:127301;CHEBI:127523;CHEBI:127827;CHEBI:128713;CHEBI:128828;CHEBI:130855
0.00185287	-1.92996	RP_neg_M327.1299_T1.13	non-inflamed	RP_neg_2743	Query	2743	NA	0	54	330.612	[M+H]+		NA							NA							NA							NA							NA							NA
0.000735189	-1.9282	HILIC_pos_M162.0753_T1.9	non-inflamed	HILIC_pos_807	Query	807	NA	0	33	174.111	[M+H]+	Swainsonine;(-)-Swainsonine	7.4253	KNApSAcK=C00002075,ChEBI=CHEBI:9367,DrugBank=DB02034,T3DB=T3D3087,PubChem=51683,UNPD=UNPD32151	C8H15NO3	Indolizidines	FXUAIOOAOAVCGD-WLGYTPMDNA-N	OC2CN1CCCC(O)C1C2(O)	Hyacinthacine A1;(+)-Hyacinthacine A1;(1S,2R,2R,3R,7aR)-1,2-Dihydroxy-3-hydroxymethylpyrrolizidine	7.2071	KNApSAcK=C00037281;C00037282,UNPD=UNPD169553;UNPD450	C8H15NO3	Pyrrolizidines	STFSMGASTIYWRS-ZFQJCYOPNA-N	OCC2N1CCCC1C(O)C2(O)	Acrylamide-sodium acrylate resin	7.1399	FooDB=FDB008896	C8H15NO3	Medium-chain fatty acids	WOOUQGFMGLSRBS-UHFFFAOYNA-N	O=C(O)C(C)CC(C(=N)O)CC	Hexanoylglycine	7.0916	HMDB=HMDB0000701,ChEBI=CHEBI:64390;CHEBI:133580,FooDB=FDB022190,BMDB=BMDB00701,Urine=HMDB0000701,Serum=HMDB0000701	C8H15NO3	N-acyl-alpha amino acids	UPCKIPHSXMXJOX-UHFFFAOYSA-N	O=C(O)CNC(=O)CCCCC	N-Acetylleucine	7.0623	HMDB=HMDB0011756,ChEBI=CHEBI:17786;CHEBI:58270;CHEBI:94479,YMDB=YMDB00829,FooDB=FDB028426,BMDB=BMDB11756,Saliva=HMDB0011756,Feces=HMDB0011756	C8H15NO3	Leucine and derivatives	WXNXCEHXYPACJF-ZETCQYMHSA-N	O=C(O)C(NC(=O)C)CC(C)C	N-Acetylisoleucine	6.9663	HMDB=HMDB0061684,ChEBI=CHEBI:21555;CHEBI:84056;CHEBI:133735,Feces=HMDB0061684,UNPD=UNPD174834;UNPD20551;UNPD75628
0.00341613	-1.92702	RP_neg_M495.232_T8.2	non-inflamed	RP_neg_6146	Query	6146	NA	0	64	498.29	[M+H]+	1-palmitoyl-sn-glycero-3-phosphoserine(1-)	6.5692	ChEBI=CHEBI:75020,YMDB=YMDB01250,LipidMAPS=LMGP03050002	C22H44NO9P	1-acyl-glycerol-3-phosphoserines	XIVOBOJQPNEUSC-UXHICEINSA-M	O=C(O)C(N)COP(=O)(O)OCC(O)COC(=O)CCCCCCCCCCCCCCC	7-oxotaurolithocholate	6.4804	ChEBI=CHEBI:137724;CHEBI:138384	C26H43NO6S	Taurinated bile acids and derivatives	QNRIYEYAHVEGQJ-SWQVIYSDSA-M	O=C(NCCS(=O)(=O)O)CCC(C)C3CCC2C4C(=O)CC1CC(O)CCC1(C)C4(CCC23(C))	Lyconesidine C	6.1713	KNApSAcK=C00028508,UNPD=UNPD151502	C29H39NO6	Sesquiterpenoids	YXTDBFCJIWOCAS-YELLJWKPNA-N	O=C(OC1C(OC(=O)C)C3CC(C)CC24(N(CCCC12)CCCC34))C=CC=5C=CC(OC)=C(OC)C=5	Lassiocarpine	6.1591	KNApSAcK=C00024923	C29H39NO6	Atisane diterpenoids	FWZJUUDKKDGBNL-UCDGSYRPNA-N	O=C(OCC6(O)(C(O)C14(CCC6(C(O)C1C35(C(O)CCC2(C)(CN(CC)C5(C4(CC23))))))))C7=CC=CC=C7	LSM-9770	6.1414	ChEBI=CHEBI:98391;CHEBI:101269;CHEBI:101940;CHEBI:102811;CHEBI:102820;CHEBI:102971	C28H39N3O5	Alkyl aryl ethers	NNLRSZHLKPFWRY-ISVAFMPHNA-N	N#CC=1C=CC=C2C(=O)N(C)CC4(CC(=O)N(C)CC3OC(CCOC=12)CCC3(OC))(CCCCC4)	LSM-42045	6.1414	ChEBI=CHEBI:130496
0.000858541	-1.911	RP_neg_M649.292_T6.36	non-inflamed	RP_neg_9137	Query	9137	NA	0	41	653.472	[M+H]+	PA(P-16:0/18:4(6Z,9Z,12Z,15Z))	5.7914	LipidMAPS=LMGP10030015	C37H65O7P	1-(1Z-alkenyl),2-acyl-glycerophosphates	KFQZKRVSCCEOAQ-RCAZJLQNNA-N	O=C(OC(COC=CCCCCCCCCCCCCCC)COP(=O)(O)O)CCCCC=CCC=CCC=CCC=CCC	PG(O-16:0/12:0)	5.7788	LipidMAPS=LMGP04020001	C34H69O9P	1-alkyl,2-acylglycerophosphoglycerols	WVBWSEJGHVIHEP-YEZZKJRGNA-N	O=C(OC(COCCCCCCCCCCCCCCCC)COP(=O)(O)OCC(O)CO)CCCCCCCCCCC	Ginsenoside Rh5	5.6884	HMDB=HMDB0038016,KNApSAcK=C00032991,FooDB=FDB017224,UNPD=UNPD178119	C37H64O9	Triterpenoids	WTSNEXSNFSFTFK-UHFFFAOYNA-N	OCC5OC(OC3CC2(C)(C(CC(O)C1C(CCC12(C))C(OC)(C)CCC=C(C)C)C4(C)(CCC(O)C(C)(C)C34)))C(O)C(O)C5(O)	beta-D-mannosyl (4S)-4-methylheptacosyl phosphate	5.5776	ChEBI=CHEBI:77487	C34H69O9P	Monosaccharide phosphates	DSUJKDUEWRPKOC-XASUKNOZNA-N	O=P(O)(OCCCC(C)CCCCCCCCCCCCCCCCCCCCCCC)OC1OC(CO)C(O)C(O)C1(O)	TG 36:4; TG(12:0/12:2/12:2); [M+Na]+	4.9159		Spectral DB search		JSVIALVTZSSZCH-FZZLDBPDNA-N	CCCCCCCCCCCC(=O)OCC(COC(=O)CCCC\C=C/C\C=C/CC)OC(=O)CCCC\C=C/C\C=C/CC	TG 36:4; TG(12:1/12:1/12:2); [M+Na]+	4.9146
0.005817	-1.90939	RP_neg_M534.1676_T4.39	non-inflamed	RP_neg_6967	Query	6967	NA	0	19	536.316	[M+H]+	LSM-8684	8.0667	ChEBI=CHEBI:97305;CHEBI:97580;CHEBI:99059;CHEBI:99434;CHEBI:100077;CHEBI:102152;CHEBI:102209	C31H41N3O5	Indolecarboxylic acids and derivatives	QLIZXZIZGKFZES-MALWQNOFNA-N	O=C(OCC(C)C)N(C)CC2OCC4=CC=CC=C4(C=3C1=CC=CC=C1N(C=3(C(=O)N(CC2(C))C(C)CO))C)	N-[(4S,7R,8R)-5-benzoyl-8-methoxy-4,7,10-trimethyl-11-oxo-2-oxa-5,10-diazabicyclo[10.4.0]hexadeca-1(12),13,15-trien-14-yl]cyclohexanecarboxamide	8.0126	ChEBI=CHEBI:103802;CHEBI:111862;CHEBI:111921;CHEBI:111927;CHEBI:111949;CHEBI:112089;CHEBI:112109	C31H41N3O5	Macrolactams	PQUKNIWUQFCXJV-VKYWPMSVNA-N	O=C(C1=CC=CC=C1)N2CC(C)C(OC)CN(C(=O)C=3C=C(C=CC=3(OCC2C))NC(=O)C4CCCCC4)C	Sulpinine C	7.8732	KNApSAcK=C00023592,UNPD=UNPD84318	C32H41NO6	Naphthopyrans	VOYIMRFVBGSBTG-PBXBGOCRNA-N	O=C1C6=CC=C(C=C6(NC(=O)C3(C)(C(C1)CCC2(O)(C45(OC5(C(O)C(OC4(CCC23(C)))C(=C)C))))))C(C=C)(C)C	4-[(9-cyclopentyl-6-oxo-5-propan-2-yl-7,8-dihydropyrimido[4,5-b][1,4]diazepin-2-yl)amino]-3-methoxy-N-(1-methyl-4-piperidinyl)benzamide	7.8227	ChEBI=CHEBI:94630	C29H41N7O3	Pyrimidodiazepines	VIJIVCXRKDRGGA-UHFFFAOYSA-N	O=C(NC1CCN(C)CC1)C=5C=CC(NC2=NC=C3C(=N2)N(CCC(=O)N3C(C)C)C4CCCC4)=C(OC)C=5	(2S,3S,6R)-6-(4-amino-2-keto-pyrimidin-1-yl)-3-[[(2S)-2-[[(2S)-2-ammonio-4-methyl-pentanoyl]amino]-5-(diaminomethyleneammonio)-3-methyl-pentanoyl]amino]-3,6-dihydro-2H-pyran-2-carboxylate	7.7982	PubChem=91820411	C23H37N9O6	Hybrid peptides	INRNKHHTEKJDTA-JKXRSWOVSA-O	O=C(O)C1OC(C=CC1(NC(=O)C(NC(=O)C(N)CC(C)C)C(C)CCN=C(N)N))N2C=CC(=NC2(=O))N	(+)-Terpendole A;FO 2546A;Terpendole A	7.7141	KNApSAcK=C00016434,UNPD=UNPD146175
0.00757652	-1.90205	RP_neg_M473.2192_T7.6	non-inflamed	RP_neg_5673	Query	5673	NA	0	45	475.375	[M+H]+	Soyasapogenol A	6.1909	HMDB=HMDB0034505,ChEBI=CHEBI:62440,FooDB=FDB013002,PlantCyc=CPD-13251,UNPD=UNPD133028;UNPD182414;UNPD91712	C30H50O4	Triterpenoids	CDDWAYFUFNQLRZ-UHFFFAOYNA-N	OCC2(C)(C(O)CCC3(C)(C4CC=C1C5CC(C)(C)C(O)C(O)C5(C)(CCC1(C)C4(C)(CCC23))))	Camelliagenin A	6.171	HMDB=HMDB0034528,KNApSAcK=C00035257,FooDB=FDB013029,UNPD=UNPD118704;UNPD155393;UNPD174851;UNPD175567;UNPD5400;UNPD56370	C30H50O4	Triterpenoids	CTNHZEZBBGIUJB-UHFFFAOYNA-N	OCC35(C(O)CC(C)(C)CC5(C2=CCC1C4(C)(CCC(O)C(C)(C)C4(CCC1(C)C2(C)CC3(O)))))	Ganoderiol A	6.0688	HMDB=HMDB0035326,KNApSAcK=C00023857,FooDB=FDB013996,UNPD=UNPD195469;UNPD79599	C30H50O4	Triterpenoids	VMEFPSOTFFVAQJ-UHFFFAOYNA-N	OCC(O)(C)C(O)CCC(C)C1CCC2(C3=CCC4C(C3(=CCC12(C)))(C)CCC(O)C4(C)(C))(C)	(3alphaOH,20S,24S)-3,19:20,24-Diepoxydammarane-3,25-diol	6.0434	HMDB=HMDB0034683,FooDB=FDB013212,NANPDB=NANPDB_1097,UNPD=UNPD119703;UNPD79556	C30H50O4	Triterpene saponins	VQVGNVXQGAGQRV-UHFFFAOYNA-N	OC16(OCC5(CC1)(C(CCC3(C)(C5(CCC2C(CCC23(C))C4(OC(CC4)C(O)(C)C)(C))))C6(C)(C)))	Rubiarbonol A	6.0293	KNApSAcK=C00046358,ChEBI=CHEBI:69523,UNPD=UNPD142570;UNPD27716;UNPD68004	C30H50O4	Triterpenoids	JTXWJQOIXGIONJ-OTQAHFNANA-N	OCC12(CCC3(C)(C4C(=CCC3(C)(C2(C(O)CC1(C(C)C))))C5(C)(CCC(O)C(C)(C)C5(CC4(O)))))	Priverogenin B	6.0252	HMDB=HMDB0034644,FooDB=FDB013167,UNPD=UNPD20475
0.0013354	-1.89343	RP_neg_M633.2957_T6.26	non-inflamed	RP_neg_8924	Query	8924	NA	0	46	637.181	[M+H]+	Quercetin 3-(4''-acetylrhamnoside) 7-rhamnoside	6.5225	HMDB=HMDB0039333,KNApSAcK=C00005983,FooDB=FDB018886,LipidMAPS=LMPK12112222,UNPD=UNPD91881	C29H32O16	Flavonoid-7-O-glycosides	HXCHGMPJLNBHOE-UHFFFAOYNA-N	O=C(OC5C(O)C(O)C(OC=3C(=O)C4=C(O)C=C(OC1OC(C)C(O)C(O)C1(O))C=C4(OC=3(C=2C=CC(O)=C(O)C=2)))OC5(C))C	Multiflorin A	6.5066	KNApSAcK=C00005886,FooDB=FDB016493,LipidMAPS=LMPK12111899,UNPD=UNPD109719;UNPD127750;UNPD169669;UNPD95457	C29H32O16	Flavonoid-3-O-glycosides	KXOPSQZLBRPJGX-AHGKAFSKNA-N	O=C(OCC5OC(OC4C(O)C(O)C(OC=2C(=O)C=3C(O)=CC(O)=CC=3(OC=2(C1=CC=C(O)C=C1)))OC4(C))C(O)C(O)C5(O))C	Kaempferol 3-(6''-acetylgalactoside) 7-rhamnoside	6.4647	HMDB=HMDB0040539,KNApSAcK=C00005888;C00005894,FooDB=FDB000207;FDB020308,LipidMAPS=LMPK12111697;LMPK12111810,UNPD=UNPD179177;UNPD183785;UNPD72755	C29H32O16	Flavonoid-7-O-glycosides	GMYLPJSOUAYAGD-UHFFFAOYNA-N	O=C(OCC5OC(OC=3C(=O)C4=C(O)C=C(OC1OC(C)C(O)C(O)C1(O))C=C4(OC=3(C2=CC=C(O)C=C2)))C(O)C(O)C5(O))C	Rhamnazin 3-[6''-(3-hydroxy-3-methylglutaryl)glucoside]	6.4616	KNApSAcK=C00006019,ChEBI=CHEBI:132858,LipidMAPS=LMPK12112636,UNPD=UNPD113087	C29H32O16	Flavonoid-3-O-glycosides	ZPMHWGODKDJELN-PWBCSZGUNA-N	O=C(O)CC(O)(C)CC(=O)OCC4OC(OC=2C(=O)C=3C(O)=CC(OC)=CC=3(OC=2(C1=CC=C(O)C(OC)=C1)))C(O)C(O)C4(O)	Diosmetin 7-Apiosyl-(1->2)-(6''-acetylglucoside);7-[(6-O-Acetyl-2-O-D-apio-beta-D-furanosyl-beta-D-glucopyranosyl)oxy]-5-hydroxy-2-(3-hydroxy-4-methoxyphenyl)-4H-1-benzopyran-4-one	6.46	KNApSAcK=C00013682,LipidMAPS=LMPK12110821,UNPD=UNPD112559	C29H32O16	Flavonoid-7-O-glycosides	FGALOZIRMNCSRZ-GWTPUACSNA-N	O=C(OCC5OC(OC=1C=C(O)C=2C(=O)C=C(OC=2(C=1))C3=CC=C(OC)C(O)=C3)C(OC4OCC(O)(CO)C4(O))C(O)C5(O))C	Fujikinetin 7-O-laminaribioside	6.4033	KNApSAcK=C00010098,LipidMAPS=LMPK12050107,UNPD=UNPD23294
0.00922761	-1.88941	HILIC_neg_M304.1602_T1.32	non-inflamed	HILIC_neg_2065	Query	2065	NA	0	64	311.137	[M+H]+	5-[(carbamimidoylthio)methyl]-2-(3-methylbutoxy)benzoic acid methyl ester	5.6393	ChEBI=CHEBI:131233	C15H22N2O3S	Benzoic acid esters	KTRMCWILXYBTEP-UHFFFAOYSA-N	O=C(OC)C=1C=C(C=CC=1(OCCC(C)C))CSC(=N)N	N-ethyl-3-(2-furanyl)-2-[(1-oxo-3-phenylprop-2-enyl)amino]-2-propenamide	5.6134	ChEBI=CHEBI:113232	C18H18N2O3	N-acyl-alpha amino acids and derivatives	PAMQTYKVKCWTCF-UHFFFAOYSA-N	O=C(C=CC1=CC=CC=C1)NC(=CC=2OC=CC=2)C(=O)NCC	N-[2-furanyl-(8-hydroxy-7-quinolinyl)methyl]-2-methylpropanamide	5.5719	ChEBI=CHEBI:91728	C18H18N2O3	Hydroxyquinolines	PBZYAPZLINAHET-UHFFFAOYNA-N	O=C(NC(C=1OC=CC=1)C=2C=CC=3C=CC=NC=3(C=2(O)))C(C)C	mannopine	5.4922	ChEBI=CHEBI:80662,PubChem=121864,UNPD=UNPD194893	C11H22N2O8	L-alpha-amino acids	VPRLICVDSGMIKO-SZWOQXJISA-N	O=C(O)C(NCC(O)C(O)C(O)C(O)CO)CCC(=O)N	N-butyl-N(2)-[(R)-2-hydroxy-2-phenylacetyl]-L-cysteinamide	5.4657	ChEBI=CHEBI:63210	C15H22N2O3S	N-acyl-alpha amino acids and derivatives	CXJBXCBQFSOFDV-QWHCGFSZSA-N	O=C(NCCCC)C(NC(=O)C(O)C1=CC=CC=C1)CS	4-methoxy-2-[3-(4-methoxyphenyl)-5-methyl-1H-pyrazol-4-yl]phenol	5.4551	ChEBI=CHEBI:114291
0.00959465	-1.86928	RP_pos_M643.5276_T15.97	non-inflamed	NA	NA	NA	NA	NA	NA	NA	NA	NA	NA	NA	NA	NA	NA	NA	NA	NA	NA	NA	NA	NA	NA	NA	NA	NA	NA	NA	NA	NA	NA	NA	NA	NA	NA	NA	NA	NA	NA	NA	NA	NA	NA	NA	NA	NA	NA
0.00563627	-1.85136	RP_neg_M677.285_T7.04	non-inflamed	RP_neg_9522	Query	9522	NA	0	51	680.242	[M+H]+	4-({2-[(3-{2-[2-(acetyloxy)propan-2-yl]-7-oxo-2H,3H,7H-furo[3,2-g]chromen-6-yl}-1-hydroxy-3-methylbutan-2-yl)sulfanyl]-1-[(carboxymethyl)-C-hydroxycarbonimidoyl]ethyl}-C-hydroxycarbonimidoyl)-2-aminobutanoic acid	6.3852	HMDB=HMDB0130306	C31H41N3O12S	Peptides	PHWKVDOCMIWLHX-UHFFFAOYNA-N	O=C(O)CN=C(O)C(N=C(O)CCC(N)C(=O)O)CSC(CO)C(C2=CC=3C=C1C(OC(C1)C(OC(=O)C)(C)C)=CC=3(OC2(=O)))(C)C	2-amino-4-({1-[(carboxymethyl)-C-hydroxycarbonimidoyl]-2-[(4-{3,5-dihydroxy-2,2-dimethyl-8-oxo-6-propyl-2H,3H,4H,8H-pyrano[3,2-g]chromen-10-yl}-4-oxobutyl)sulfanyl]ethyl}-C-hydroxycarbonimidoyl)butanoic acid	6.3693	HMDB=HMDB0130118	C31H41N3O12S	Peptides	DMGKYFMCLNLPTF-UHFFFAOYNA-N	O=C(O)CN=C(O)C(N=C(O)CCC(N)C(=O)O)CSCCCC(=O)C=2C=3OC(=O)C=C(C=3(C(O)=C1C=2(OC(C)(C)C(O)C1)))CCC	MINEs-461188	5.5396	MINE=C0e88bd8c88207383522b7a35bafa1e40f263e4ca	C30H41N5O9S2	Oligopeptides	IDYUDPXOGZCRNX-UHFFFAOYSA-N	O=C(O)C2NC(=O)C(NC(=O)CNC(=O)C(NC(=O)C(N)CC1=CC=C(O)C=C1)C(C)(C)SSC2(C)(C))CC3(O)(C=CC=CC3(O))	MINEs-461191	5.5367	MINE=Ca4672625ab82d2a1481732903b9a5ec27d40fde0	C30H41N5O9S2	Oligopeptides	ZIDOOZBWXWGBLQ-UHFFFAOYSA-N	O=C(O)C2NC(=O)C(NC(=O)CNC(=O)C(NC(=O)C(N)CC1=CC=C(O)C=C1)C(C)(C)SSC2(C)(C))CC3=CC=CC(O)C3(O)	MINEs-461189	5.5367	MINE=C709903a157b7a798acb874dfb08f6f0dff75be91	C30H41N5O9S2	Oligopeptides	KALXIFWJIMAOOU-UHFFFAOYSA-N	O=C(O)C2NC(=O)C(NC(=O)CNC(=O)C(NC(=O)C(N)CC1=CC=C(O)C=C1)C(C)(C)SSC2(C)(C))CC=3C=CC(O)C(O)C=3	MINEs-461187	5.5114	MINE=C3818accc3780e085913d9e5585cf2467354fbd40
0.00809346	-1.84742	RP_neg_M495.2602_T6.78	non-inflamed	RP_neg_6151	Query	6151	NA	0	42	498.318	[M+H]+	1-[(4S,7S,8R)-8-methoxy-4,7,10-trimethyl-11-oxo-5-(2-pyridinylmethyl)-2-oxa-5,10-diazabicyclo[10.4.0]hexadeca-1(12),13,15-trien-14-yl]-3-propylurea	6.9504	ChEBI=CHEBI:104453;CHEBI:104462;CHEBI:104483;CHEBI:104509;CHEBI:104527;CHEBI:104528;CHEBI:131236	C27H39N5O4	Macrolactams	FHXMSJACTAYBFY-WJDMAPGTNA-N	O=C(NC=2C=CC=3OCC(N(CC=1N=CC=CC=1)CC(C)C(OC)CN(C(=O)C=3(C=2))C)C)NCCC	1-[(5S,6S,9S)-5-methoxy-3,6,9-trimethyl-2-oxo-8-(pyridin-2-ylmethyl)-11-oxa-3,8-diazabicyclo[10.4.0]hexadeca-1(12),13,15-trien-14-yl]-3-propan-2-ylurea	6.942	ChEBI=CHEBI:97486;CHEBI:99378;CHEBI:100263;CHEBI:101074;CHEBI:103038;CHEBI:111160	C27H39N5O4	Macrolactams	YDXYYDXTJISMJT-GNEBJEJXNA-N	O=C(NC=2C=CC=3C(=O)N(C)CC(OC)C(C)CN(CC=1N=CC=CC=1)C(C)COC=3(C=2))NC(C)C	1-[(5R,6R,9R)-5-methoxy-3,6,9-trimethyl-2-oxo-8-(pyridin-3-ylmethyl)-11-oxa-3,8-diazabicyclo[10.4.0]hexadeca-1(12),13,15-trien-14-yl]-3-propylurea	6.9184	ChEBI=CHEBI:97472;CHEBI:98310;CHEBI:99028;CHEBI:100696;CHEBI:101353;CHEBI:101745;CHEBI:102155	C27H39N5O4	Macrolactams	CHKBOEGZXMMFCS-GNEBJEJXNA-N	O=C(NC=2C=CC=3C(=O)N(C)CC(OC)C(C)CN(CC1=CN=CC=C1)C(C)COC=3(C=2))NCCC	1-[(4R,7R,8R)-8-methoxy-4,7,10-trimethyl-11-oxo-5-(pyridin-4-ylmethyl)-2-oxa-5,10-diazabicyclo[10.4.0]hexadeca-1(12),13,15-trien-14-yl]-3-propylurea	6.9184	ChEBI=CHEBI:104259;CHEBI:104260;CHEBI:104333;CHEBI:104376;CHEBI:104385;CHEBI:104440;CHEBI:104515	C27H39N5O4	Macrolactams	DCHCVUMEJAAHBI-GNEBJEJXNA-N	O=C(NC=2C=CC=3OCC(N(CC1=CC=NC=C1)CC(C)C(OC)CN(C(=O)C=3(C=2))C)C)NCCC	Tumonoic acid I	6.6965	KNApSAcK=C00040588,UNPD=UNPD162961	C27H47NO7	Depsipeptides	LWUJNFXMOSWRGO-BJSGXXFENA-N	O=C(O)C(OC(=O)C(OC(=O)C1N(C(=O)C(C)CC(C)CCCC)CCC1)C(C)CC)C(C)CC	LSM-42045	6.5875	ChEBI=CHEBI:130496
0.0082083	-1.84717	RP_pos_M265.1105_T0.54	non-inflamed	NA	NA	NA	NA	NA	NA	NA	NA	NA	NA	NA	NA	NA	NA	NA	NA	NA	NA	NA	NA	NA	NA	NA	NA	NA	NA	NA	NA	NA	NA	NA	NA	NA	NA	NA	NA	NA	NA	NA	NA	NA	NA	NA	NA	NA	NA
0.00208969	-1.83772	RP_neg_M222.7656_T0.58	non-inflamed	RP_neg_1132	Query	1132	NA	0	31	227.103	[M+H]+	Carnosine	7.3472	HMDB=HMDB0000033,ChEBI=CHEBI:15727;CHEBI:57485;CHEBI:66874,SMPDB=PW_C000023,YMDB=YMDB01555,FooDB=FDB000511;FDB003578;FDB005612;FDB007395;FDB007403;FDB007979;FDB009278;FDB012937,BMDB=BMDB00033,Urine=HMDB0000033,Saliva=HMDB0000033,Feces=HMDB0000033,ECMDB=ECMDB00033,Serum=HMDB0000033,PubChem=6992100;5249653;439224,PlantCyc=CARNOSINE,UNPD=UNPD4663	C9H14N4O3	Hybrid peptides	CQOVPNPJLQNMDC-ZETCQYMHSA-N	O=C(O)C(NC(=O)CCN)CC1=CN=CN1	Porphobilinogen	6.8871	HMDB=HMDB0000245,KNApSAcK=C00007339,ChEBI=CHEBI:17381;CHEBI:58126,SMPDB=PW_C000166,YMDB=YMDB00401,T3DB=T3D4274,FooDB=FDB021916,BMDB=BMDB00245,Urine=HMDB0000245,ECMDB=ECMDB00245,Serum=HMDB0000245,PubChem=6921588;1021,PlantCyc=PORPHOBILINOGEN,UNPD=UNPD65404	C10H14N2O4	Aralkylamines	QSHWIQZFGQKFMA-UHFFFAOYSA-N	O=C(O)CC=1C(=CNC=1CN)CCC(=O)O	Alanyl-Histidine	6.7625	HMDB=HMDB0028689,ChEBI=CHEBI:73771;CHEBI:74388,Feces=HMDB0028689,PlantCyc=CPD-13401	C9H14N4O3	Dipeptides	XZWXFWBHYRFLEF-UHFFFAOYNA-N	O=C(O)C(NC(=O)C(N)C)CC1=CN=CN1	Genipin	6.6915	HMDB=HMDB0035830,KNApSAcK=C00000321,ChEBI=CHEBI:5298;CHEBI:94318,FooDB=FDB014596,UNPD=UNPD107085;UNPD177840;UNPD57378;UNPD70448	C11H14O5	Iridoids and derivatives	AZKVWQKMDGGDSV-UHFFFAOYNA-N	O=C(OC)C1=COC(O)C2C(=CCC12)CO	Histidinyl-Alanine	6.6851	HMDB=HMDB0028878,ChEBI=CHEBI:73924;CHEBI:133630,Feces=HMDB0028878	C9H14N4O3	Peptides	FRJIAZKQGSCKPQ-UHFFFAOYNA-N	O=C(O)C(NC(=O)C(N)CC1=CN=CN1)C	Carbidopa	6.5771	HMDB=HMDB0014336,ChEBI=CHEBI:3395,DrugBank=DB00190,Urine=HMDB0014336,Serum=HMDB0014336
0.00437255	-1.83602	RP_neg_M541.2003_T7.58	non-inflamed	RP_neg_7144	Query	7144	NA	0	166	544.184	[M+H]+	Epirubicin	7.7303	HMDB=HMDB0014588;HMDB0015132,ChEBI=CHEBI:28748;CHEBI:41983;CHEBI:47898;CHEBI:64816;CHEBI:91746;CHEBI:91872;CHEBI:124964,DrugBank=DB00445;DB00997,SMPDB=PW_C009432,T3DB=T3D2791;T3D2953,STOFF=STOFF_4204;STOFF_8312,LipidMAPS=LMPK13050001,Urine=HMDB0014588;HMDB0015132,Serum=HMDB0014588;HMDB0015132,PubChem=40469134;41867;31703,UNPD=UNPD154577;UNPD155659	C27H29NO11	Anthracyclines	AOJJSUZBOXZQNB-VTZDEGQISA-N	O=C1C=5C=CC=C(OC)C=5(C(=O)C2=C(O)C4=C(C(O)=C12)CC(O)(C(=O)CO)CC4(OC3OC(C)C(O)C(N)C3))	Doxorubicin hydrochloride	7.1807	ChEBI=CHEBI:31522,PubChem=443939;65348	C27H29NO11	Anthracyclines	MWWSFMDVAYGXBV-AWQADKKINA-N	O=C1C5=CC=CC(OC)=C5(C(=O)C2=C(O)C4=C(C(O)=C12)CC(O)(C(=O)CO)CC4(OC3OC(C)C(O)C(N)C3))	10-carboxy-13-deoxycarminomycin	7.1259	ChEBI=CHEBI:31047;CHEBI:77077,PubChem=90658217;126779	C27H29NO11	Anthracyclines	MMYTYGXIKKVLES-SMDNWEEONA-N	O=C(O)C3C=1C(O)=C4C(=O)C5=CC=CC(O)=C5(C(=O)C4(=C(O)C=1C(OC2OC(C)C(O)C(N)C2)CC3(O)(CC)))	Phosphoramidon	6.5467	KNApSAcK=C00017972,ChEBI=CHEBI:45353,UNPD=UNPD118779;UNPD131141;UNPD139596;UNPD144636	C23H34N3O10P	Peptides	ZPHBZEQOLSRPAK-ZXBDBTALNA-N	O=C(O)C(NC(=O)C(NP(=O)(O)OC1OC(C)C(O)C(O)C1(O))CC(C)C)CC3=CNC=2C=CC=CC=23	UNPD67518	6.3717	UNPD=UNPD67518	C27H29NO11	Anthracyclines	CPJDZTLLDPHJGM-AVXQLHJJNA-N	O=C(OC)C3C1=C(O)C=4C(=O)C=5C=CC=C(O)C=5(C(=O)C=4(C(O)=C1C(OC2OC(C)C(O)C(N)C2)CC3(O)(C)))	UNPD62602	6.3113	UNPD=UNPD62602
0.00296875	-1.82931	HILIC_neg_M387.1504_T2.31	non-inflamed	HILIC_neg_2962	Query	2962	NA	0	32	397.223	[M+H]+	Myriaporone 1;(+)-Myriaporone 1	6.5249	KNApSAcK=C00039808,UNPD=UNPD60423	C21H32O7	Fatty alcohol esters	INTXVVAAMVADFD-TXJPKRFTNA-N	O=C(OCC(C(=O)C(=C)C(O)CC(=O)CC)C(O)C1(OC1(C(C=CC)C))(C))C	Lushanrubescensin F;(-)-Lushanrubescensin F	6.5014	KNApSAcK=C00031987;C00048538,UNPD=UNPD1314;UNPD167407	C21H32O7	Kaurane diterpenoids	JXNJRPBFAVZWNL-WLZDFYNHNA-N	O=C1C(COC)C2CC(O)C5C1(C2)C3(O)(OCC45(C(O)CCC(C)(C)C4(C3(O))))	(3S,4aR,5S)-4a,5-dimethyl-3-((E)-1-((2R,3R,4S,5S,6R)-3,4,5-trihydroxy-6-(hydroxymethyl)tetrahydro-2H-pyran-2-yloxy)prop-1-en-2-yl)-4,4a,5,6,7,8-hexahydronaphthalen-2(3H)-one	6.4464	ChEBI=CHEBI:69890,UNPD=UNPD202453;UNPD213107;UNPD217274	C21H32O7	Terpene glycosides	XLIFCYLFFHWALC-FAOMRIBVNA-N	O=C2C=C1CCCC(C)C1(C)CC2C(=COC3OC(CO)C(O)C(O)C3(O))C	Isopetasoside	6.4459	HMDB=HMDB0029622,FooDB=FDB000792	C21H32O7	Terpene glycosides	AVZCSGMWWXMJEA-UHFFFAOYNA-N	O=C3C=C2CCC(OC1OC(CO)C(O)C(O)C1(O))C(C)C2(C)CC3=C(C)C	Myriaporone 2;(-)-Myriaporone 2	6.4443	KNApSAcK=C00039809	C21H32O7	Ketals	IPNZLSKRKQAZRE-BQYLSRMLNA-N	O=C(OCC2C(O)C1(OC2(OC1(C(C=CC)C))(C(=C)C(O)CC(=O)CC))(C))C	Rubescensin O;(-)-Rubescensin O	6.4401	KNApSAcK=C00034658,UNPD=UNPD129291;UNPD186343;UNPD7571
0.00169765	-1.82816	HILIC_pos_M335.1109_T1.89	non-inflamed	HILIC_pos_2511	Query	2511	NA	0	27	352.224	[M+H]+	Sphingosine 1-phosphate (d16:1-P)	6.874	HMDB=HMDB0060061,ChEBI=CHEBI:84505,LipidMAPS=LMSP01050005,Serum=HMDB0060061	C16H34NO5P	Phosphoethanolamines	IQHNJQKWEMCXAD-FOZJZALDNA-N	O=P(O)(O)OCC(N)C(O)C=CCCCCCCCCCCC	phenadoxone	6.442	ChEBI=CHEBI:135484	C23H29NO2	Diphenylmethanes	LOXCOAXRHYDLOW-UHFFFAOYNA-N	O=C(CC)C(C1=CC=CC=C1)(C2=CC=CC=C2)CC(N3CCOCC3)C	MINEs-226617	5.9009	MINE=C452a094f620da2051cd9f6eb317aa10ce33e2adc	C18H29N3O4	Delta amino acids and derivatives	BTDRGVWXEDYVGW-UHFFFAOYSA-N	O=C(O)C=2C=CC(N1C(=O)CCC1(CO)CN)C(C=2)NC(CC)CC	UNPD24624	5.8879	UNPD=UNPD24624;UNPD89779	C23H29NO2	3-alkylindoles	JQTRPSHLFTZYHC-GXIGROJWNA-N	O=C5CCC3(C)(C(O)(CCC2CC=1C4=CC=CC=C4(NC=1C23(C)))C5(C)C)	MINEs-226616	5.8638	MINE=Cb68d85513a4807bc19e09cae9c738893a21f5051	C18H29N3O4	Delta amino acids and derivatives	AGEXSQJPORPVGC-UHFFFAOYSA-N	O=C(O)C2=CC(NC(CC)CC)=C(N1C(=O)CCC1(CO)CN)CC2	MINEs-226618	5.8632	MINE=C5db2beefd09d5de9694e0970fe415744c572eaf8
0.00056575	-1.82737	RP_neg_M209.0915_T0.82	non-inflamed	RP_neg_1010	Query	1010	NA	0	45	215.066	[M+H]+	Amifostine	7.3261	HMDB=HMDB0015274,ChEBI=CHEBI:2636,DrugBank=DB01143,STOFF=STOFF_2563,Urine=HMDB0015274,Serum=HMDB0015274	C5H15N2O3PS	Organothiophosphorus compounds	JKOQGQFVAUAYPM-UHFFFAOYSA-N	O=P(O)(O)SCCNCCCN	7beta-aminodeacetoxycephalosporanic acid	7.3121	ChEBI=CHEBI:64984,STOFF=STOFF_5985,UNPD=UNPD112375	C8H10N2O3S	Alpha amino acids and derivatives	NVIAYEIXYQCDAN-CLZZGJSISA-N	O=C(O)C2=C(C)CSC1N2(C(=O)C1(N))	Mycosinol	7.1272	KNApSAcK=C00001289,ChEBI=CHEBI:7038,UNPD=UNPD168386;UNPD172888;UNPD38559;UNPD226505	C13H10O3	Ketals	FZRGCIPZQGXDCM-IZZDOVSWNA-N	OC2C=COC12(OC(=CC#CC#CC)C=C1)	1-Hydro-1,1a-dihydroxy-9-fluorenone	6.9401	ChEBI=CHEBI:80405,FooDB=FDB030183,PubChem=25202226;164480	C13H10O3	Fluorenes	CZWUUOGKBHOBEC-YPMHNXCESA-N	O=C2C=1C=CC=CC=1C3=CC=CC(O)C23(O)	2-hydroxy-6-oxonona-2,4-dienedioic acid	6.9166	ChEBI=CHEBI:17367;CHEBI:19615;CHEBI:61449;CHEBI:61470;CHEBI:66887;CHEBI:66936,ECMDB=ECMDB04081;ECMDB20043,PubChem=54689772;54675844;9543133,UNPD=UNPD141892	C9H10O6	Medium-chain keto acids and derivatives	RFENOVFRMPRRJI-YDCWOTKKSA-N	O=C(O)C(O)=CC=CC(=O)CCC(=O)O	(S)-ACPA	6.897	ChEBI=CHEBI:34017
0.00558306	-1.82732	RP_pos_M319.1362_T1.11	non-inflamed	NA	NA	NA	NA	NA	NA	NA	NA	NA	NA	NA	NA	NA	NA	NA	NA	NA	NA	NA	NA	NA	NA	NA	NA	NA	NA	NA	NA	NA	NA	NA	NA	NA	NA	NA	NA	NA	NA	NA	NA	NA	NA	NA	NA	NA	NA
0.000294351	-1.82383	RP_pos_M286.1399_T0.72	non-inflamed	NA	NA	NA	NA	NA	NA	NA	NA	NA	NA	NA	NA	NA	NA	NA	NA	NA	NA	NA	NA	NA	NA	NA	NA	NA	NA	NA	NA	NA	NA	NA	NA	NA	NA	NA	NA	NA	NA	NA	NA	NA	NA	NA	NA	NA	NA
0.000842099	-1.81755	RP_neg_M663.268_T6.29	non-inflamed	RP_neg_9343	Query	9343	NA	0	71	667.302	[M+H]+	caseargrewiin B	5.7708	ChEBI=CHEBI:65593,UNPD=UNPD8270	C37H46O11	Colensane and clerodane diterpenoids	YJKQLKAAMAXUDU-CKQZDLORNA-N	O=C(OC2C(O)C13(C(=CC(OC(=O)CCC)CC1C(C)(CC=C(C=C)C)C2(C))C(OC(=O)C)OC3(OC(=O)C)))C=CC4=CC=C(O)C=C4	Caseargrewiin B;(+)-Caseargrewiin B	5.7241	KNApSAcK=C00042343	C37H46O11	Colensane and clerodane diterpenoids	DVWYIRXXTSVCNI-FWRZBRFXNA-N	O=C(OC2C(O)C13(C(=CC(OC(=O)CCC)CC1C(C)(CCC(=C)C=C)C2(C))C(OC(=O)C)OC3(OC(=O)C)))C=CC4=CC=C(O)C=C4	Clerodendrin H	5.7171	KNApSAcK=C00040925,UNPD=UNPD65158	C33H46O14	Pentacarboxylic acids and derivatives	DENBIHXBJSFZFT-ZBMVDJILNA-N	O=C(OCC45(C(OC(=O)C)CC(C)C(C)(C1OC2OC=CC2(C1))C5(CC(O)C(OC(=O)C(OC(=O)C)(C)C(OC(=O)C)C)C34(OC3))))C	Taxuspine J	5.7026	KNApSAcK=C00040457,UNPD=UNPD81580	C37H46O11	Taxanes and derivatives	FGTMAWRUPJWDFN-RIQYUQRGNA-N	O=C(OC2C(=C)C3CC1(C(=C(C)C(OC(=O)C)C1)C(OC(=O)C)C(OC(=O)C)C3(C)(C(OC(=O)C)C2))C(O)(C)C)C=CC4=CC=CC=C4	Taxamedin A	5.6989	KNApSAcK=C00041146,UNPD=UNPD151488	C37H46O11	Taxanes and derivatives	FDIBLKYUDAOOJV-OFDMWFANNA-N	O=C(OC2C(=C)C3C(OC(=O)C)C1(C(=C(C)C(OC(=O)C)C1)C(OC(=O)C)C(OC(=O)C)C3(C)(CC2))C(O)(C)C)C=CC4=CC=CC=C4	barbinine	5.6958	ChEBI=CHEBI:2992,UNPD=UNPD146617
0.000989582	-1.79953	RP_neg_M433.1139_T4.13	non-inflamed	RP_neg_4805	Query	4805	NA	0	25	435.233	[M+H]+	C00051327	6.8665	KNApSAcK=C00051327,UNPD=UNPD158259;UNPD165609	C24H34O7	Diterpenoids	LOWYEKXVYIFGTR-UHFFFAOYNA-N	O=C1C(=C(O)C(=O)C2=C1C(OCC)C(O)C3C2(C)CCCC3(C)(C))C(C)COC(=O)C	LysoPA(18:2(9Z,12Z)/0:0)	6.8648	HMDB=HMDB0007856,ChEBI=CHEBI:62834;CHEBI:74547,FooDB=FDB025049,BMDB=BMDB07856,LipidMAPS=LMGP10050017,Feces=HMDB0007856	C21H39O7P	1-acylglycerol-3-phosphates	ZQTAMPRZFOOEEP-HZJYTTRNSA-N	O=C(OCC(O)COP(=O)(O)O)CCCCCCCC=CCC=CCCCCC	Maoesin E, (rel)-	6.7931	ChEBI=CHEBI:70367,UNPD=UNPD6917	C24H34O7	Kaurane diterpenoids	YLAQTEHVFWEICH-FRYWCKJSNA-N	O=C(OCC1(C)(CCC(O)C2(C)(C4CCC3C(=C)C(O)C4(C(=O)C(OC(=O)C)C12)(C3))))C	1-oleoylglycerone 3-phosphate	6.7898	ChEBI=CHEBI:36475;CHEBI:77492,PubChem=86289257	C21H39O7P	O-acylglycerone-phosphates	YZKFNNQAEBNCEN-KTKRTIGZSA-N	O=C(OCC(=O)COP(=O)(O)O)CCCCCCCC=CCCCCCCCC	LysoPA(0:0/18:2(9Z,12Z))	6.7836	HMDB=HMDB0007852,ChEBI=CHEBI:74330,FooDB=FDB025045,BMDB=BMDB07852,LipidMAPS=LMGP10050044	C21H39O7P	2-acylglycerol-3-phosphates	PALVOIADDFXQGT-HZJYTTRNSA-N	O=C(OC(CO)COP(=O)(O)O)CCCCCCCC=CCC=CCCCCC	C00050827	6.7699	KNApSAcK=C00050827,UNPD=UNPD108735
0.000682544	-1.79453	RP_pos_M265.0783_T1.26	non-inflamed	NA	NA	NA	NA	NA	NA	NA	NA	NA	NA	NA	NA	NA	NA	NA	NA	NA	NA	NA	NA	NA	NA	NA	NA	NA	NA	NA	NA	NA	NA	NA	NA	NA	NA	NA	NA	NA	NA	NA	NA	NA	NA	NA	NA	NA	NA
0.0004617	-1.79087	RP_neg_M343.1125_T2.19	non-inflamed	RP_neg_2999	Query	2999	NA	0	42	345.229	[M+H]+	Oxyphencyclimine	6.7972	HMDB=HMDB0014527,ChEBI=CHEBI:7868,DrugBank=DB00383,Urine=HMDB0014527,Serum=HMDB0014527	C20H28N2O3	Hydropyrimidines	DUDKAZCAISNGQN-UHFFFAOYSA-N	O=C(OCC1=NCCCN1C)C(O)(C2=CC=CC=C2)C3CCCCC3	11-Dehydrocorticosterone	6.6311	HMDB=HMDB0004029,ChEBI=CHEBI:78600,SMPDB=PW_C002028,FooDB=FDB023282,BMDB=BMDB04029,LipidMAPS=LMST02030192,Serum=HMDB0004029,PubChem=6290,UNPD=UNPD187234;UNPD7945	C21H28O4	21-hydroxysteroids	FUFLCEKSBBHCMO-IWBQTIMDSA-N	O=C4C=C3CCC1C(C(=O)CC2(C)(C(C(=O)CO)CCC12))C3(C)CC4	Gallicynoic acid F;(-)-Gallicynoic acid F	6.6278	KNApSAcK=C00039250,UNPD=UNPD31986	C18H32O6	Long-chain fatty acids	DTCUTCQYZMBUDK-UHFFFAOYNA-N	O=C(O)CCCCCCCC(O)C(O)C(O)C#CC(O)CCCC	Formebolone	6.6213	HMDB=HMDB0004631,ChEBI=CHEBI:135456,DrugBank=DB01569,FooDB=FDB023388,BMDB=BMDB04631,LipidMAPS=LMST02020026	C21H28O4	Androgens and derivatives	AMVODTGMYSRMNP-GNIMZFFESA-N	O=CC1=CC3(C(=CC1(=O))CCC2C4CCC(O)(C)C4(C)(CC(O)C23))(C)	ascr#19	6.5866	ChEBI=CHEBI:78957	C18H32O6	Sugar acids and derivatives	KSEGTUNZXFPMMN-RSADRIIDSA-N	O=C(O)C=CCCCCCCCC(OC1OC(C)C(O)CC1(O))C	17-HDoHE	6.5682	HMDB=HMDB0010213,ChEBI=CHEBI:72637;CHEBI:90814;CHEBI:91137,FooDB=FDB027368,BMDB=BMDB10213,LipidMAPS=LMFA04000012;LMFA04000032;LMFA04000072,Serum=HMDB0010213,PubChem=91819844;91819737
0.000298379	-1.78672	RP_neg_M609.1388_T7.78	non-inflamed	RP_neg_8509	Query	8509	NA	0	79	611.285	[M+H]+	manidipine	7.1082	ChEBI=CHEBI:135849,STOFF=STOFF_7168	C35H38N4O6	Diphenylmethanes	ANEBWFXPVPTEET-UHFFFAOYNA-N	O=C(OC)C5=C(NC(=C(C(=O)OCCN1CCN(CC1)C(C2=CC=CC=C2)C3=CC=CC=C3)C5(C=4C=CC=C(C=4)[N+](=O)[O-]))C)C	4-[[[(2S,3R)-5-[(2R)-1-hydroxypropan-2-yl]-3-methyl-10-[[(1-naphthalenylamino)-oxomethyl]amino]-6-oxo-3,4-dihydro-2H-1,5-benzoxazocin-2-yl]methyl-methylamino]methyl]benzoic acid	7.0655	ChEBI=CHEBI:127179;CHEBI:127702;CHEBI:127959;CHEBI:130536	C35H38N4O6	Naphthalenes	PVYYJUYRHZFQFU-XVJJFFMLNA-N	O=C(O)C1=CC=C(C=C1)CN(C)CC2OC=3C(=CC=CC=3(C(=O)N(CC2(C))C(C)CO))NC(=O)NC5=CC=CC4=CC=CC=C45	1-[(2R,3S)-2-[[1,3-benzodioxol-5-ylmethyl(methyl)amino]methyl]-5-[(2R)-1-hydroxypropan-2-yl]-3-methyl-6-oxo-3,4-dihydro-2H-1,5-benzoxazocin-10-yl]-3-(1-naphthalenyl)urea	7.06	ChEBI=CHEBI:127831;CHEBI:130096;CHEBI:131310	C35H38N4O6	Naphthalenes	LDFNDVLWJVMLLU-MIXVRVDQNA-N	O=C(NC1=CC=CC=2C(=O)N(CC(C)C(OC1=2)CN(C)CC=3C=CC=4OCOC=4(C=3))C(C)CO)NC6=CC=CC5=CC=CC=C56	Manidipine dihydrochloride	7.0487	ChEBI=CHEBI:31800	C35H38N4O6	Diphenylmethanes	JINNGBXKBDUGQT-UHFFFAOYNA-N	O=C(OC)C5=C(NC(=C(C(=O)OCCN1CCN(CC1)C(C2=CC=CC=C2)C3=CC=CC=C3)C5(C=4C=CC=C(C=4)[N+](=O)[O-]))C)C	1-[(2S,3S)-2-[[1,3-benzodioxol-5-ylmethyl(methyl)amino]methyl]-5-[(2S)-1-hydroxypropan-2-yl]-3-methyl-6-oxo-3,4-dihydro-2H-1,5-benzoxazocin-8-yl]-3-(1-naphthalenyl)urea	7.0464	ChEBI=CHEBI:111476;CHEBI:111630;CHEBI:111665;CHEBI:111673;CHEBI:113795;CHEBI:123743;CHEBI:124665;CHEBI:124719	C35H38N4O6	Naphthalenes	MDVGURPVGABTFV-AQBDSCNXNA-N	O=C(NC=3C=CC=4OC(CN(C)CC=1C=CC=2OCOC=2(C=1))C(C)CN(C(=O)C=4(C=3))C(C)CO)NC6=CC=CC5=CC=CC=C56	Arg-Trp-Ser-Tyr	6.9213	ChEBI=CHEBI:73405
0.00611832	-1.78458	RP_neg_M601.2156_T8.54	non-inflamed	RP_neg_8370	Query	8370	NA	0	41	605.084	[M+H]+	[[(2R,3S,4R,5R)-5-(2-amino-6-keto-3H-purin-9-yl)-3,4-dihydroxy-tetrahydrofuran-2-yl]methoxy-oxido-phosphoryl] [(2R,3R,4R,5S,6R)-3-ammonio-4,5-dihydroxy-6-methylol-tetrahydropyran-2-yl] phosphate	5.8068	PubChem=52940256	C16H26N6O15P2	Purine nucleotide sugars	CZHRVVGEBCIWJP-MZLYXUEVSA-M	O=C4N=C(N)NC1=C4(N=CN1C3OC(COP(=O)(O)OP(=O)(O)OC2OC(CO)C(O)C(O)C2(N))C(O)C3(O))		NA							NA							NA							NA							NA
0.00891828	-1.77829	HILIC_neg_M239.1144_T4.23	non-inflamed	HILIC_neg_1294	Query	1294	NA	0	73	248	[M+H]+	benzylglucosinolate aglycone	5.995	PlantCyc=CPD-13006	C8H9NO4S2	Benzene and substituted derivatives	HDEIGSIJUBUHSO-UHFFFAOYSA-L	O=S(=O)(O)ON=C(CC1=CC=CC=C1)S	2-amino-4-[(phosphonomethyl)hydroxy-phosphinyl]butanoate	5.7697	PlantCyc=CPD0-1650	C4H11NO7P2	Alpha amino acids	UXBKWDOSNBQQLQ-UHFFFAOYNA-L	O=C(O)C(N)CP(=O)(O)CP(=O)(O)O	MINEs-87876	4.2842	MINE=C4953054f56e6c70fe1bdb7d00204fae8ec85c98a	C7H6NO7P	Pyridinecarboxylic acids	BRFGRRQVOWQDBV-UHFFFAOYSA-N	O=C(O)C1=NC=CC=C1(C(=O)OP(=O)(O)O)	MINEs-87878	4.2842	MINE=Ccce1ba55c3a1b1888f3c7669f1cc65399b5d31a6	C7H6NO7P	Pyridinecarboxylic acids	KPKIHVBGNKPVAG-UHFFFAOYSA-N	O=C(O)C1=NC(=CC=C1)C(=O)OP(=O)(O)O	MINEs-87877	4.2842	MINE=C6aa263bdabe1b14dec2046b854ce0486cabc24a1	C7H6NO7P	Pyridinecarboxylic acids	FLERVCSPSCYTRH-UHFFFAOYSA-N	O=C(O)C1=CC=CN=C1(C(=O)OP(=O)(O)O)		NA
0.00234549	-1.77629	RP_neg_M679.331_T8.05	non-inflamed	RP_neg_9562	Query	9562	NA	0	69	683.309	[M+H]+	6-{[(1R,16S)-5,7-dihydroxy-8,8,10,12,16-pentamethyl-3-[1-(2-methyl-1,3-thiazol-4-yl)prop-1-en-2-yl]-9-oxo-17-oxa-4-azabicyclo[14.1.0]heptadec-4-en-11-yl]oxy}-3,4,5-trihydroxyoxane-2-carboxylic acid	6.9447	HMDB=HMDB0127536	C33H50N2O11S	O-glucuronides	NFEXYPGXKLFVRR-GDCUILANSA-N	O=C(O)C4OC(OC2C(C(=O)C(C)(C)C(O)CC(O)=NC(C(=CC=1N=C(C)SC=1)C)CC3OC3(C)(CCCC2(C)))C)C(O)C(O)C4(O)	6-{[(1S,16R)-5,11-dihydroxy-8,8,10,12,16-pentamethyl-3-[1-(2-methyl-1,3-thiazol-4-yl)prop-1-en-2-yl]-9-oxo-17-oxa-4-azabicyclo[14.1.0]heptadec-4-en-7-yl]oxy}-3,4,5-trihydroxyoxane-2-carboxylic acid	6.9292	HMDB=HMDB0127537	C33H50N2O11S	O-glucuronides	LKYMWQQADHNDPT-RCFOCGRISA-N	O=C(O)C4OC(OC2CC(O)=NC(C(=CC=1N=C(C)SC=1)C)CC3OC3(C)(CCCC(C)C(O)C(C(=O)C2(C)(C))C))C(O)C(O)C4(O)	Thalifarazine	6.733	KNApSAcK=C00029105,UNPD=UNPD186479;UNPD64600	C40H46N2O8	Aporphines	PBTNCWJDTMEHKY-REMWNZQGNA-N	OC1=CC2=C(C=C1(OC))C(N(C)CC2)CC7=CC=C(OC5=C(OC)C(OC)=CC=6C=3C(OC)=C(OC)C(OC)=C4C=3C(N(C)CC4)CC5=6)C=C7	Thalmelatine; (+)-Thalmelatine	6.7189	KNApSAcK=C00029113,UNPD=UNPD174156	C40H46N2O8	Aporphines	XNEFHBQMDWILRU-IMDSDXEONA-N	OC1=CC2=C(C=C1(OC))CCN(C)C2CC7=CC(OC)=C(OC)C=C7(OC3=CC6=C(C=C3(OC))C=4C(OC)=C(OC)C=C5C=4C(N(C)CC5)C6)	Fetidine	6.6977	KNApSAcK=C00001858,ChEBI=CHEBI:5049,UNPD=UNPD150458;UNPD85645	C40H46N2O8	Aporphines	IBHSRCBKJMEBQB-ISAJXQSXNA-N	OC1=C(OC)C=C7C6=C1C=5C=C(OC)C(OC2=C(OC)C(OC)=CC=C2CC4C=3C=C(OC)C(OC)=CC=3CCN4(C))=CC=5CC6N(C)CC7	Taxezopidine K;(+)-Taxezopidine K	6.6443	KNApSAcK=C00043967,UNPD=UNPD149486
0.000376139	-1.76993	RP_pos_M286.155_T0.72	non-inflamed	NA	NA	NA	NA	NA	NA	NA	NA	NA	NA	NA	NA	NA	NA	NA	NA	NA	NA	NA	NA	NA	NA	NA	NA	NA	NA	NA	NA	NA	NA	NA	NA	NA	NA	NA	NA	NA	NA	NA	NA	NA	NA	NA	NA	NA	NA
0.00229565	-1.76678	RP_pos_M337.1339_T1.34	non-inflamed	NA	NA	NA	NA	NA	NA	NA	NA	NA	NA	NA	NA	NA	NA	NA	NA	NA	NA	NA	NA	NA	NA	NA	NA	NA	NA	NA	NA	NA	NA	NA	NA	NA	NA	NA	NA	NA	NA	NA	NA	NA	NA	NA	NA	NA	NA
0.00901976	-1.76572	RP_neg_M653.3094_T7.06	non-inflamed	RP_neg_9185	Query	9185	NA	0	70	656.88	[M+H]+		NA							NA							NA							NA							NA							NA
0.00253046	-1.76554	HILIC_pos_M165.0755_T6.4	non-inflamed	HILIC_pos_834	Query	834	NA	0	31	178.047	[M+H]+	N-(hydroxymethyl)phthalimide	7.1476	ChEBI=CHEBI:38816	C9H7NO3	Phthalimides	MNSGOOCAMMSKGI-UHFFFAOYSA-N	O=C1C2=CC=CC=C2(C(=O)N1CO)	Isoalliin	7.1051	HMDB=HMDB0029441,KNApSAcK=C00001389,FooDB=FDB000549;FDB003752;FDB007912;FDB007929,PubChem=90657185,PlantCyc=CPD-9307,UNPD=UNPD48146;UNPD54562;UNPD216188	C6H11NO3S	Alpha amino acids	OKYHUOHBRKWCQJ-IHWYPQMZNA-N	O=C(O)C(N)CS(=O)C=CC	Cycloalliin	6.8015	HMDB=HMDB0029417,FooDB=FDB000512,UNPD=UNPD143857;UNPD169800	C6H11NO3S	Alpha amino acids	JYMHODZXTIGVPA-UHFFFAOYNA-N	O=C(O)C1NC(C)CS(=O)C1	N-(3-MERCAPTOPROPANOYL)-D-ALANINE	6.7586	DrugBank=DB07939	C6H11NO3S	N-acyl-alpha amino acids	JIAFOCJABIEPNM-SGAVLPGINA-N	O=C(O)C(NC(=O)CCS)C	N-methylisatoic anhydride	6.7107	ChEBI=CHEBI:59054	C9H7NO3	Benzoxazines	KJMRWDHBVCNLTQ-UHFFFAOYSA-N	O=C1OC(=O)N(C2=CC=CC=C12)C	S-Acetonylcysteine	6.6977	DrugBank=DB03858
0.00120128	-1.75874	HILIC_pos_M361.109_T7.15	non-inflamed	HILIC_pos_2701	Query	2701	NA	0	12	379.084	[M+H]+	Tephcalostan D	6.343	KNApSAcK=C00048552,LipidMAPS=LMPK12090004,UNPD=UNPD68752	C21H14O7	Coumestans	SBENEJBTTBZVRN-UHFFFAOYSA-N	O=C3OC=1C(O)=C6C=CC(OC6(=CC=1C=4OC=2C=C5OCOC5(=CC=2C3=4)))(C)C	Phellifuropyranone A	6.3283	KNApSAcK=C00030979,UNPD=UNPD32903	C21H14O7	Furopyrans	LYKVAAQTDREPSC-DAFODLJHSA-N	O=C2OC(C=CC=1C=CC(O)=C(O)C=1)=CC=3OC(=CC2=3)C=4C=CC(O)=C(O)C=4	Anastatin B;(2S)-2,3-Dihydro-5,9,10-trihydroxy-2-(4-hydroxyphenyl)-4H-benzofuro[2,3-h]-1-benzopyran-4-one	6.2886	KNApSAcK=C00014273,NANPDB=NANPDB_1457;NANPDB_1504,LipidMAPS=LMPK12140274,UNPD=UNPD156137	C21H14O7	Furanoflavonoids and dihydrofuranoflavonoids	ZXWMKYBQWBZFAK-XISACWJONA-N	O=C4C=5C(O)=CC=2OC=1C=C(O)C(O)=CC=1C=2C=5(OC(C3=CC=C(O)C=C3)C4)	Anastatin A;(2S)-2,3-Dihydro-5,7,8-trihydroxy-2-(4-hydroxyphenyl)-4H-Benzofuro[3,2-g]-1-benzopyran-4-one	6.2886	KNApSAcK=C00014272,NANPDB=NANPDB_1456;NANPDB_1503,LipidMAPS=LMPK12140273,UNPD=UNPD50696	C21H14O7	Furanoflavonoids and dihydrofuranoflavonoids	DBSPNTHFWOUQFX-GGYSOQFKNA-N	O=C4C=5C(O)=C2C(OC=1C=C(O)C(O)=CC=12)=CC=5(OC(C3=CC=C(O)C=C3)C4)	LSM-3450	6.1119	ChEBI=CHEBI:93139	C17H18N2O4S2	Benzenesulfonamides	NFSCUWRBWSSYFF-UHFFFAOYSA-N	N#CC(=CC1=CC=CN1S(=O)(=O)C2=CC=CC=C2)S(=O)(=O)C(C)(C)C	Nogalaviketone	6.0608	DrugBank=DB04064
0.000433418	-1.74545	RP_neg_M325.0886_T0.87	non-inflamed	RP_neg_2699	Query	2699	NA	0	6	327.293	[M+H]+	Lesquerolic acid	8.9913	KNApSAcK=C00047287,LipidMAPS=LMFA01050117;LMFA01050256;LMFA01050257,PlantCyc=CPD-12170,UNPD=UNPD72126;UNPD8965	C20H38O3	Long-chain fatty acids	OONXYOAWMIVMCI-HKKGQIFHNA-N	O=C(O)CCCCCCCCCC=CCC(O)CCCCCC	8alpha,15,18-Labdanetriol	8.8748	KNApSAcK=C00022774,UNPD=UNPD152944;UNPD73998;UNPD88565	C20H38O3	Diterpenoids	UZGDKJBLEYPIOA-VGNXIARONA-N	OCCC(C)CCC1C(O)(C)CCC2C(C)(CO)CCCC12(C)	Gymnospermin	8.8649	KNApSAcK=C00022773,UNPD=UNPD166989;UNPD29726	C20H38O3	Diterpenoids	YWSZCVUCKUUBBI-RFUKLVQSNA-N	OCCC(C)CCC1C(O)(C)C(O)CC2C(C)(C)CCCC12(C)	alpha-Hydroxycycloheptanetridecanoic acid	8.8647	KNApSAcK=C00000342,UNPD=UNPD108314	C20H38O3	Long-chain fatty acids	QMSDXTYLUVLIRZ-UHFFFAOYNA-N	O=C(O)C(O)CCCCCCCCCCCC1CCCCCC1	2-oxophytanic acid	8.8561	ChEBI=CHEBI:18168;CHEBI:58400,LipidMAPS=LMPR0104010016	C20H38O3	Acyclic diterpenoids	CQJGVSCAFSXDSB-UHFFFAOYNA-N	O=C(O)C(=O)C(C)CCCC(C)CCCC(C)CCCC(C)C	(2E)-20-hydroxyicos-2-enoic acid	8.8351	ChEBI=CHEBI:79184
0.00242067	-1.7326	HILIC_pos_M375.1813_T2.24	non-inflamed	HILIC_pos_2814	Query	2814	NA	0	46	404.247	[M+H]+	12'-hydroxygymnastatin N	6.8279	NANPDB=NANPDB_2636,UNPD=UNPD190624	C23H33NO5	Tyrosine and derivatives	ZQYJKIOOBBBACO-KZXPSRFBSA-N	O=C(C=CC(=CC(C)CCCCCCO)C)NC(C(=O)O)CC1=CC=C(O)C=C1	17-hydroxyprogesterone 3-O-(carboxymethyl)oxime	6.765	ChEBI=CHEBI:62110	C23H33NO5	Pregnane steroids	NMRMMCZURGCYED-JZTHCNPZSA-N	O=C(O)CON=C4C=C3CCC2C(CCC1(C)(C2(CCC1(O)(C(=O)C))))C3(C)CC4	Oxodaphnigraciline	6.3718	KNApSAcK=C00048035,UNPD=UNPD15713;UNPD191554	C23H33NO5	Azaspirodecane derivatives	YBXUCGYUSVGLLV-UHFFFAOYNA-N	O=C(OC)C5CC13(C4=C(C(=O)CC(CN(C)C1)C23(COC(O)(CC)CC2))CCC45)	2-[(3R,6aS,8S,10aS)-3-hydroxy-1-methyl-3,4,6,6a,8,9,10,10a-octahydro-2H-pyrano[2,3-c][1,5]oxazocin-8-yl]-1-(4-phenyl-1-piperazinyl)ethanone	6.2116	ChEBI=CHEBI:127799	C22H33N3O4	Phenylpiperazines	KYYMAGJDIHMERU-PGLFKBEVNA-N	O=C(N2CCN(C1=CC=CC=C1)CC2)CC3OC4COCC(O)CN(C)C4(CC3)	N-[(2R,3R)-2-[(dimethylamino)methyl]-5-[(2R)-1-hydroxypropan-2-yl]-3-methyl-6-oxo-2,3,4,7-tetrahydro-1,5-benzoxazonin-9-yl]cyclopropanecarboxamide	6.194	ChEBI=CHEBI:125759;CHEBI:126203;CHEBI:127986;CHEBI:129875;CHEBI:130197;CHEBI:130460;CHEBI:130592	C22H33N3O4	N-arylamides	DQZQMUYWPNMKBM-KICIYKGHNA-N	O=C(NC=1C=CC=2OC(CN(C)C)C(C)CN(C(=O)CC=2(C=1))C(C)CO)C3CC3	UNPD131510	6.1443	UNPD=UNPD131510
0.00259865	-1.73115	RP_pos_M310.0319_T0.62	non-inflamed	NA	NA	NA	NA	NA	NA	NA	NA	NA	NA	NA	NA	NA	NA	NA	NA	NA	NA	NA	NA	NA	NA	NA	NA	NA	NA	NA	NA	NA	NA	NA	NA	NA	NA	NA	NA	NA	NA	NA	NA	NA	NA	NA	NA	NA	NA
0.000552227	-1.72798	RP_neg_M533.226_T8.53	non-inflamed	RP_neg_6936	Query	6936	NA	0	22	535.269	[M+H]+	Pyrophaeophorbide a	6.5753	HMDB=HMDB0031150,ChEBI=CHEBI:48398;CHEBI:58742,PlantCyc=CPD-10296,UNPD=UNPD172170	C33H34N4O3	Chlorins	IEGUQQKIFBYXLG-MFSHSKEJNA-N	O=C(O)CCC6C=1N=C(C=C5NC(=CC4=NC(=CC=3NC2=C(C(=O)CC=12)C=3C)C(=C4C)CC)C(C=C)=C5C)C6(C)	pyropheophorbide A	6.4562	NANPDB=NANPDB_1003,PubChem=45266751;5489042	C33H34N4O3	Chlorins	RZECWDZMTHMQDD-CDIXLCFRSA-N	O=C(O)CCC6C2=NC(=CC=5NC(C=C4NC(=CC3=NC=1C(C(=O)CC=12)=C3C)C(=C4C)CC)=C(C=C)C=5C)C6(C)	Antimycin A8a	6.0938	KNApSAcK=C00016359	C27H38N2O9	Acylaminobenzoic acid and derivatives	QPFFQZIETBZFRR-CJDCRXAKNA-N	O=CNC=2C=CC=C(C(=O)NC1C(=O)OC(C)C(OC(=O)C(C)CC)C(C(=O)OC1(C))CCC(C)C)C=2(O)	3-methylbutanoic acid [(2R,3S,6S,7R,8R)-3-[[(3-formamido-2-hydroxyphenyl)-oxomethyl]amino]-2,6-dimethyl-4,9-dioxo-8-pentyl-1,5-dioxonan-7-yl] ester	6.0938	ChEBI=CHEBI:94060	C27H38N2O9	Acylaminobenzoic acid and derivatives	ZVYMCLIDNNTNCL-XDLBDHDXNA-N	O=CNC2=CC=CC(C(=O)NC1C(=O)OC(C)C(OC(=O)CC(C)C)C(C(=O)OC1(C))CCCCC)=C2(O)	Antimycin A8b	6.0904	KNApSAcK=C00016360	C27H38N2O9	Acylaminobenzoic acid and derivatives	HLEQYMYKLIYQRC-XDLBDHDXNA-N	O=CNC=2C=CC=C(C(=O)NC1C(=O)OC(C)C(OC(=O)CC(C)C)C(C(=O)OC1(C))CCC(C)C)C=2(O)	Daechucyclopeptide I;Daechuine S26	6.0681	KNApSAcK=C00028126,UNPD=UNPD49744
0.000816227	-1.7238	RP_neg_M291.9895_T0.93	non-inflamed	RP_neg_2079	Query	2079	NA	0	45	295.08	[M+H]+	Nigrospoxydon C;(+)-Nigrospoxydon C	6.7777	KNApSAcK=C00039851,UNPD=UNPD157088	C14H14O7	m-Hydroxybenzoic acid esters	SNBAWTHXVVSPPU-UIBOCIBTNA-N	O=C(OC1C(=O)C(=CC(O)C1(O))CO)C2=CC=CC(O)=C2	cyclic dehypoxanthinylfutalosine	6.7495	ChEBI=CHEBI:64252;CHEBI:64270,PubChem=44237193;44182442	C14H14O7	Naphthalenecarboxylic acids	BAUPPZJHTWBQAS-ZZWXXDIBSA-N	O=C(O)C=1C=CC3=C(C=1)C(=O)CCC23(OC(O)C(O)C2(O))	Vittarilide B;(+)-Vittarilide B	6.7341	KNApSAcK=C00043108,UNPD=UNPD179242	C14H14O7	Coumaric acids and derivatives	GAKVKJFTNYQYDY-QHCRKJPVNA-N	O=C(OC1C(O)C(=O)OC1(C))C=CC2=CC=C(O)C(O)=C2	Sulfacytine	6.7314	HMDB=HMDB0015412,ChEBI=CHEBI:135230,DrugBank=DB01298,Urine=HMDB0015412,Serum=HMDB0015412	C12H14N4O3S	Aminobenzenesulfonamides	SIBQAECNSSQUOD-UHFFFAOYSA-N	O=C1N=C(C=CN1CC)NS(=O)(=O)C2=CC=C(N)C=C2	Dehydrocycloguanandin	6.5716	KNApSAcK=C00002945,ChEBI=CHEBI:4360,UNPD=UNPD161236	C18H14O4	Pyranoxanthones	WTSFSOWKXDTLJX-UHFFFAOYSA-N	O=C2C=4C=CC=1C=CC(OC=1C=4(OC3=CC=CC(O)=C23))(C)C	3-Methoxy-[2'',3'':7,8]furanoflavanone	6.5209	KNApSAcK=C00014390,UNPD=UNPD110632
0.00036393	-1.7176	RP_pos_M176.0121_T0.6	non-inflamed	NA	NA	NA	NA	NA	NA	NA	NA	NA	NA	NA	NA	NA	NA	NA	NA	NA	NA	NA	NA	NA	NA	NA	NA	NA	NA	NA	NA	NA	NA	NA	NA	NA	NA	NA	NA	NA	NA	NA	NA	NA	NA	NA	NA	NA	NA
0.00928908	-1.71656	RP_neg_M637.2225_T7.4	non-inflamed	RP_neg_8982	Query	8982	NA	0	57	641.569	[M+H]+	UNPD74917	4.5619	UNPD=UNPD74917	C43H76O3	1-benzopyrans	HBRMGOGRNSBDFZ-GDULHUNONA-N	O=C(OC=2C(=C(C=1OC(C)(CCC=1C=2C)CCCCCCCCCCCCCCCC)C)C)CCCCCCCCCCCCC	UNPD166196	4.3997	UNPD=UNPD166196	C43H76O3	Coumaric acid esters	HTDMQSKYPYAMSX-WQBMDMGNSA-N	O=C(OCCCCCCCCCCCCCCCCCCCCCCCCCCCCCCCCCC)C=CC1=CC=C(O)C=C1	UNPD206415	4.392	UNPD=UNPD206415	C43H76O3	Coumaric acids and derivatives	JKPBEVPDPZDQKT-BSRQYYOTSA-N	O=C(OCCCCCCCCCCCCCCCCCCCCCCCCCCCCCCCC)C=CC=1C=CC(=C(OC)C=1)C	UNPD178654	4.1399	UNPD=UNPD178654	C42H72O4	Triterpenoids	OCWQBKDABYCBPW-BQTUVFFTNA-N	O=C(OC2CCC3(C)(C4CC=C1C5CC(C)(C)CCC5(CO)(C(O)CC1(C)C4(C)(CCC3(C2(C)(C))))))CCCCCCCCCCC	UNPD145396	4.1385	UNPD=UNPD145396	C42H72O4	Triterpenoids	OTUAVLGFECDOIZ-LQZFIKSRNA-N	O=C(OC5CCC4(C)(C(CCC3(C)(C4(CCC2=C1CC(C)(C)CCC1(CO)C(O)CC23(C))))C5(C)(C)))CCCCCCCCCCC	UNPD70039	4.1261	UNPD=UNPD70039
0.00612504	-1.7152	HILIC_neg_M201.113_T1.14	non-inflamed	HILIC_neg_940	Query	940	NA	0	52	215.078	[M+H]+	etanidazole	7.2712	ChEBI=CHEBI:75473	C7H10N4O4	N-acylethanolamines	WCDWBPCFGJXFJZ-UHFFFAOYSA-N	O=C(NCCO)CN1C=CN=C1[N+](=O)[O-]	3-(2-furanyl)-N-(3-pyridinyl)-2-propenamide	7.2299	ChEBI=CHEBI:120502	C12H10N2O2	N-arylamides	ZETGWKCJXLTOQB-UHFFFAOYSA-N	O=C(C=CC=1OC=CC=1)NC2=CN=CC=C2	Methyl bisnorbiotinyl ketone	7.1365	HMDB=HMDB0004822,ChEBI=CHEBI:89480,FooDB=FDB023430,BMDB=BMDB04822,Urine=HMDB0004822,Serum=HMDB0004822	C9H14N2O2S	Thienoimidazolidines	ITHUGYGPPSVHRH-RFFRVANBNA-N	O=C1NC2CSC(CCC(=O)C)C2(N1)	N-(2-hydroxyphenyl)-2-pyridinecarboxamide	6.8302	ChEBI=CHEBI:125618	C12H10N2O2	Aromatic anilides	VQNPYGMCQVAXJZ-UHFFFAOYSA-N	O=C(NC1=CC=CC=C1(O))C=2N=CC=CC=2	N-(2-hydroxyphenyl)-4-pyridinecarboxamide	6.8302	ChEBI=CHEBI:125635	C12H10N2O2	Aromatic anilides	RJTOQJYONLWMHJ-UHFFFAOYSA-N	O=C(NC1=CC=CC=C1(O))C2=CC=NC=C2	N-(2-hydroxyphenyl)-3-pyridinecarboxamide	6.8302	ChEBI=CHEBI:125643
0.00063381	-1.71168	RP_neg_M300.1562_T2.02	non-inflamed	RP_neg_2242	Query	2242	NA	0	79	303.861	[M+H]+		NA							NA							NA							NA							NA							NA
0.000437061	-1.70985	HILIC_neg_M605.1659_T1.69	non-inflamed	HILIC_neg_4956	Query	4956	NA	0	108	616.49	[M+H]+		NA							NA							NA							NA							NA							NA
3.45628e-05	-1.70128	RP_pos_M283.1632_T2.92	non-inflamed	NA	NA	NA	NA	NA	NA	NA	NA	NA	NA	NA	NA	NA	NA	NA	NA	NA	NA	NA	NA	NA	NA	NA	NA	NA	NA	NA	NA	NA	NA	NA	NA	NA	NA	NA	NA	NA	NA	NA	NA	NA	NA	NA	NA	NA	NA
0.00820806	-1.69817	RP_neg_M627.289_T8	non-inflamed	RP_neg_8817	Query	8817	NA	0	56	630.413	[M+H]+	MINEs-442821	5.0218	MINE=C894848b0fa241dae9c821cbb8e6d8e09da549f74	C36H55NO8	Bicyclic monoterpenoids	DKALKEONFWUZIV-UHFFFAOYSA-N	O=C(OC45(CC(C)C2(O)(C(C3OC3(CO)(C(O)C1(O)(C(=O)C(C)C(N)C12)))C4C5(C)(C))))C=CC=CC=CCCCCCCCCC	MINEs-442823	4.9706	MINE=Cc1ab085ae72a3ad7bb62a2784f0cba85b97604d6	C36H55NO8	Bicyclic monoterpenoids	QHIVYNDZHONRCS-UHFFFAOYSA-N	O=C(OC12(CC(C)C3(O)(C5C=C(C(=O)C5(O)(C(O)C4(OC4(C3(C1C2(C)(C))))(CO)))C)))C=CCC(N)C=CCCCCCCCCC	MINEs-442822	4.9706	MINE=C019cd476a4358cd13397e8184a4f50ae26349e9d	C36H55NO8	Beta amino acids and derivatives	HZHXGQMXNBPBIP-UHFFFAOYSA-N	O=C(OC12(CC(C)C3(O)(C5C=C(C(=O)C5(O)(C(O)C4(OC4(C3(C1C2(C)(C))))(CO)))C)))CC(N)C=CC=CCCCCCCCCC	PE 28:3; PE(10:0/18:3); [M+H]+	3.3179		Spectral DB search		UZJHWMWCRHSBAU-BBDKIWCZNA-N	CCCCCCCCCC(=O)OCC(COP(O)(=O)OCCN)OC(=O)CCCCCCC\C=C/C\C=C/C\C=C/CC	PE 28:3; PE(12:0/16:3); [M+H]+	3.3179		Spectral DB search		NCDVRVOLYRMNFV-DBRBFSQJNA-N	CCCCCCCCCCCC(=O)OCC(COP(O)(=O)OCCN)OC(=O)CCCCC\C=C/C\C=C/C\C=C/CC		NA
0.00638282	-1.69337	RP_neg_M573.2296_T7.83	non-inflamed	RP_neg_7786	Query	7786	NA	0	18	576.367	[M+H]+	Angeloylzygadenine	6.7567	KNApSAcK=C00027858,UNPD=UNPD132909;UNPD145063	C32H49NO8	Cerveratrum-type alkaloids	VZBCOPRNVQLISP-BNGUJWITNA-N	O=C(OC3CCC6(C)(C4CCC5C7(O)(C(O)C(O)C2C(CN1CC(C)CCC1C2(O)(C))C7(CC56(OC34(O))))))C(=CC)C	9(13)-Cyclodiscodermolide;(+)-9(13)-Cyclodiscodermolide	6.7174	KNApSAcK=C00045597,UNPD=UNPD164814	C33H53NO7	Diterpene lactones	WKUKGIOEHKVKMX-SORPHYDYNA-N	O=C(OC(C(C=CC=C)C)C(C)C(O)C(C=C(C)C2C(C=CCC1OC(=O)C(C)C(O)C1(C))C(C)C(O)C2(C))C)N	N-{6-[(7-nitro-2,1,3-benzoxadiazol-4-yl)amino]hexanoyl}sphingosine	6.6813	ChEBI=CHEBI:59429	C30H49N5O6	Ceramides	HZIRBXILQRLFIK-VPZZKNKNSA-N	O=C(NC(CO)C(O)C=CCCCCCCCCCCCCC)CCCCCNC2=CC=C(C1=NON=C12)[N+](=O)[O-]	solasodine 3-O-&beta;-D-glucopyranoside	6.6245	PlantCyc=CPD-13081,UNPD=UNPD13347	C33H53NO7	Steroidal saponins	XMLLJGHZPHTUKK-UVVSMUMHSA-O	OCC7OC(OC6CC5=CCC4C(CCC3(C)(C4(CC2OC1(NCC(C)CC1)C(C)C23)))C5(C)CC6)C(O)C(O)C7(O)	3-O-(beta-D-glucopyranosyl) etioline	6.5471	NANPDB=NANPDB_3709;NANPDB_3710,UNPD=UNPD78234	C33H53NO7	Steroidal glycosides	TVYPZWCCOPYBIW-PXBXDMGUSA-N	OCC6OC(OC5CC4=CCC3C(CCC2(C)(C3(CC(O)C2(C(C1=NCC(C)CC1)C))))C4(C)CC5)C(O)C(O)C6(O)	Isorubijervosine	6.5161	KNApSAcK=C00028413,UNPD=UNPD5438
0.0010477	-1.69179	RP_neg_M595.1315_T5.8	non-inflamed	RP_neg_8254	Query	8254	NA	0	41	598.246	[M+H]+	FO 1289B;Pyripyropene B	6.2776	KNApSAcK=C00016858,UNPD=UNPD38210	C32H39NO10	1-hydroxysteroids	HQJYCJFUVSNJFK-CEAAZFTNNA-N	O=C2OC(=CC=3OC4(C)(C(OC(=O)C)CC1C(C)(COC(=O)CC)C(OC(=O)C)CCC1(C)C4(C(O)C2=3)))C5=CN=CC=C5	FO 1289D;Pyripyropene D	6.2764	KNApSAcK=C00016860,UNPD=UNPD27821	C32H39NO10	1-hydroxysteroids	ORMKQTVTTFTZHC-CEAAZFTNNA-N	O=C2OC(=CC=3OC4(C)(C(OC(=O)C)CC1C(C)(COC(=O)C)C(OC(=O)CC)CCC1(C)C4(C(O)C2=3)))C5=CN=CC=C5	FO 1289C;Pyripyropene C	6.2448	KNApSAcK=C00016859,UNPD=UNPD108347	C32H39NO10	1-hydroxysteroids	QWSOOSNDOGGNKE-CEAAZFTNNA-N	O=C2OC(=CC=3OC4(C)(C(OC(=O)CC)CC1C(C)(COC(=O)C)C(OC(=O)C)CCC1(C)C4(C(O)C2=3)))C5=CN=CC=C5	8-Hydroxyergotamine	6.2197	KNApSAcK=C00011223,UNPD=UNPD113444	C33H35N5O6	Ergotamines, dihydroergotamines, and derivatives	JGOTUAOHJNQELB-WYZMVIABNA-N	O=C(NC1(OC3(O)(N(C1(=O))C(C(=O)N2CCCC23)CC4=CC=CC=C4))C)C8(O)(C=C7C=6C=CC=C5NC=C(C5=6)CC7N(C)C8)	5'-hydroxystreptomycin	6.1857	ChEBI=CHEBI:24750,UNPD=UNPD161345;UNPD58228	C21H39N7O13	Aminocyclitol glycosides	OFNXOACBUMGOPC-HZYVHMACSA-N	O=CC3(O)(C(OC(OC1C(O)C(O)C(NC(=N)N)C(O)C1(NC(=N)N))C3(OC2OC(CO)C(O)C(O)C2(NC)))CO)	Sulfurmycin D	6.1855	KNApSAcK=C00018459,UNPD=UNPD106044
7.21575e-05	-1.68532	RP_pos_M325.175_T4.05	non-inflamed	NA	NA	NA	NA	NA	NA	NA	NA	NA	NA	NA	NA	NA	NA	NA	NA	NA	NA	NA	NA	NA	NA	NA	NA	NA	NA	NA	NA	NA	NA	NA	NA	NA	NA	NA	NA	NA	NA	NA	NA	NA	NA	NA	NA	NA	NA
0.000907834	-1.68353	RP_neg_M315.0482_T5.18	non-inflamed	RP_neg_2503	Query	2503	NA	0	19	316.948	[M+H]+	MINEs-170825	4.4579	MINE=C152eefe4c876e2b2556020f1707b5e8500885c9b	C7H10O8P2S	Bisphosphonates	XKGXYCJHUAMETD-UHFFFAOYSA-N	O=P(O)(O)C(SC1=CC=C(O)C(O)=C1)P(=O)(O)O		NA							NA							NA							NA							NA
0.00498877	-1.6775	HILIC_neg_M357.0603_T1.3	non-inflamed	HILIC_neg_2631	Query	2631	NA	0	60	365.343	[M+H]+	5,9-tetracosadienoic acid	5.067	LipidMAPS=LMFA01030417;LMFA01030901,UNPD=UNPD101945	C24H44O2	Very long-chain fatty acids	OVQSZVCJOZKJGA-LMOVRVBNSA-N	O=C(O)CCCC=CCCC=CCCCCCCCCCCCCCC	Diacardiol A;(-)-Diacardiol A	5.067	KNApSAcK=C00038997,UNPD=UNPD199083;UNPD47922;UNPD228705	C24H44O2	Diterpenoids	QFNAZHJHBGQQAF-YBFXNURJNA-N	OC(CCC)CCC(O)(C)CCC=C(C)CCC1=C(C)CCCC1(C)C	(Z)-5-Dodecenyl (Z)-5-dodecenoate	5.0074	LipidMAPS=LMFA07010534	C24H44O2	Wax monoesters	QDYCXCCNDHIUHQ-VMNXYWKNSA-N	O=C(OCCCCC=CCCCCCC)CCCC=CCCCCCC	15Z,18Z-Tetracosadienoic acid	5.0074	LipidMAPS=LMFA01031071	C24H44O2	Very long-chain fatty acids	JPKKOZHFQFEMQE-HZJYTTRNSA-N	O=C(O)CCCCCCCCCCCCCC=CCC=CCCCCC	UNPD224864	4.2574	UNPD=UNPD224864	C24H44O2	Fatty acid methyl esters	BPMDJBLHOBBFPO-UHFFFAOYSA-N	O=C(OC)CCCC=CCCC=CCCCCCCCCCCCCC	UNPD125021	4.2574	UNPD=UNPD125021;UNPD36218
0.00291013	-1.67677	HILIC_neg_M406.0446_T1.67	non-inflamed	HILIC_neg_3142	Query	3142	NA	0	24	415.179	[M+H]+	Heteroflavanone C	5.2156	HMDB=HMDB0041256,KNApSAcK=C00008503,FooDB=FDB021164,LipidMAPS=LMPK12140478,UNPD=UNPD45835	C23H26O7	8-prenylated flavanones	LKUWYFZLCAUAGB-UHFFFAOYNA-N	O=C2C3=C(O)C=C(O)C(=C3(OC(C1=C(OC)C=C(OC)C=C1(OC))C2))CC=C(C)C	Garcinone C	5.1561	HMDB=HMDB0029511,KNApSAcK=C00030357,FooDB=FDB000646,UNPD=UNPD57065	C23H26O7	8-prenylated xanthones	HLOCLVMUASBDDP-UHFFFAOYSA-N	O=C1C=3C(O)=C(C(O)=CC=3(OC2=CC(O)=C(O)C(=C12)CCC(O)(C)C))CC=C(C)C	Hymatoxin A	5.1046	KNApSAcK=C00003436,ChEBI=CHEBI:5822,UNPD=UNPD13174;UNPD151623;UNPD84324	C20H30O7S	Naphthofurans	ITEVFNFZADKMQH-APVVWQHNNA-N	O=C2OC3C=C1CC(C)(CCOS(=O)(=O)O)CCC1(O)C4(C)(CCCC2(C)C34)	Purpactin A;Vermixocin B	5.0966	KNApSAcK=C00016738,ChEBI=CHEBI:65444,UNPD=UNPD76507	C23H26O7	Diarylethers	NUYFKDBCHFKOBT-TWYLJJHKNA-N	O=C1OCC3=CC(=CC(O)=C3(OC=2C=CC(=C(OC)C1=2)C(OC(=O)C)CC(C)C))C	Neoisostegane	5.0966	KNApSAcK=C00002613,ChEBI=CHEBI:7505,UNPD=UNPD56757	C23H26O7	Lignan lactones	UAFHDDGMOVOBAW-UYWMCZCJNA-N	O=C2OCC3CC4=CC(OC)=C(OC)C=C4(C=1C=C(OC)C(OC)=C(OC)C=1CC23)	1-(2H-1,3-Benzodioxol-5-yl)-2-[2,6-dimethoxy-4-(prop-2-en-1-yl)phenoxy]propyl acetate	5.037	HMDB=HMDB0030827,FooDB=FDB002783
0.00115209	-1.67472	HILIC_neg_M388.0996_T1.94	non-inflamed	HILIC_neg_2968	Query	2968	NA	0	42	398.098	[M+H]+	2-hydroxy-N-[[4-[(1-methyl-2-imidazolyl)thio]-3-nitrophenyl]methylideneamino]benzamide	5.6596	ChEBI=CHEBI:121300	C18H15N5O4S	Diarylthioethers	PLHDFTJRGZEFCG-UHFFFAOYSA-N	O=C(NN=CC=1C=CC(=C(C=1)[N+](=O)[O-])SC2=NC=CN2C)C3=CC=CC=C3(O)	4-[5-[(4-methylphenyl)methylidene]-4-oxo-2-sulfanylidene-3-thiazolidinyl]-N-(2-pyridinyl)butanamide	5.3541	ChEBI=CHEBI:111187	C20H19N3O2S2	N-arylamides	CMRCYZLRSDSGMN-UHFFFAOYSA-N	O=C(NC=1N=CC=CC=1)CCCN3C(=O)C(=CC2=CC=C(C=C2)C)SC3=S	2-[[[(6-methyl-2-pyridinyl)amino]-sulfanylidenemethyl]amino]-5-phenyl-3-thiophenecarboxylic acid ethyl ester	5.0524	ChEBI=CHEBI:105315	C20H19N3O2S2	Thiophene carboxylic acids and derivatives	YWWWFWKNQUIDIL-UHFFFAOYSA-N	O=C(OCC)C=3C=C(C1=CC=CC=C1)SC=3(NC(NC=2N=C(C=CC=2)C)=S)	5-ethoxy-4-(1-methyl-7-oxo-3-propyl-6,7-dihydro-1H-pyrazolo[4,3-d]pyrimidin-5-yl)thiophene-2-sulfonamide	5.018	DrugBank=DB08729	C15H19N5O4S2	Pyrazolopyrimidines	FENWRHVHBZQJGW-UHFFFAOYSA-N	O=C1NC(=NC=2C(=NN(C1=2)C)CCC)C=3C=C(SC=3(OCC))S(=O)(=O)N		NA							NA
0.00997121	-1.67361	HILIC_neg_M255.1085_T2.66	non-inflamed	HILIC_neg_1456	Query	1456	NA	0	22	262.094	[M+H]+	Dihydromaleimide beta-D-glucoside	6.7874	HMDB=HMDB0030277,FooDB=FDB002110,UNPD=UNPD140431;UNPD38888	C10H15NO7	O-glycosyl compounds	CAXBOXWWAIDBMS-UHFFFAOYNA-N	O=C2C=CC(OC1OC(CO)C(O)C(O)C1(O))N2	Pisatoside	6.7757	HMDB=HMDB0039127,FooDB=FDB018639,UNPD=UNPD171774	C10H15NO7	O-glycosyl compounds	FHWQHJHJIXDREE-UHFFFAOYNA-N	O=C2NC=CC2(OC1OC(CO)C(O)C(O)C1(O))	Hymexazol O-glucoside	6.5732	ChEBI=CHEBI:5828	C10H15NO7	O-glycosyl compounds	MXURVUIFJOLZNZ-SVFDORGDSA-N	OCC2OC(OC1=NOC(=C1)C)C(O)C(O)C2(O)	Hymexazol N-glucoside	6.5352	ChEBI=CHEBI:5829	C10H15NO7	Glycosylamines	AJQPXMGLDMXYMI-HOQQJHGQSA-N	O=C1C=C(ON1C2OC(CO)C(O)C(O)C2(O))C	2'-deoxy-5,6-dihydroxy-5,6-dihydrocytidine	6.1588	ChEBI=CHEBI:132169	C9H15N3O6	Pentoses	CBYMMQQFLSFSMF-QUOQFLJZSA-N	O=C1N=C(N)C(O)C(O)N1C2OC(CO)C(O)C2	5-ethoxy-2-[(prop-2-enylamino)methylidene]-1-benzothiophen-3-one	6.0446	ChEBI=CHEBI:116713
0.00145158	-1.6661	RP_pos_M112.0861_T0.51	non-inflamed	NA	NA	NA	NA	NA	NA	NA	NA	NA	NA	NA	NA	NA	NA	NA	NA	NA	NA	NA	NA	NA	NA	NA	NA	NA	NA	NA	NA	NA	NA	NA	NA	NA	NA	NA	NA	NA	NA	NA	NA	NA	NA	NA	NA	NA	NA
0.00406082	-1.66445	RP_neg_M411.0844_T4.02	non-inflamed	RP_neg_4401	Query	4401	NA	0	42	413.212	[M+H]+	Deoxypyridinoline	7.6967	HMDB=HMDB0000569,ChEBI=CHEBI:89510,FooDB=FDB013750,BMDB=BMDB00569,Urine=HMDB0000569,Serum=HMDB0000569	C18H28N4O7	L-alpha-amino acids	ZAHDXEIQWWLQQL-IGYFNUTDNA-N	O=C([O-])C(N)CCC=1C=[N+](C=C(O)C=1CC(N)C(=O)O)CCCCC(N)C(=O)O	(-)-Alstolucine A, (rel)-	7.656	ChEBI=CHEBI:70492,UNPD=UNPD48375	C23H28N2O5	Strychnos alkaloids	BPXHFWZHURFHEN-MMUUPSQENA-N	O=C(OCC)OC(C)C3CN1CCC24(C5=CC=CC=C5(NC4(=C(C(=O)OC)C3(CC12))))	Kopsiflorine	7.6493	KNApSAcK=C00039571,UNPD=UNPD167988	C23H28N2O5	Aspidofractine alkaloids	GWQXRASFYLYGJN-WRQNDEIPNA-N	O=C(OC)N2C=1C=CC=CC=1C46(CCN5CCCC3(CCC24(C(O)(C(=O)OC)C3))C56)	Hazuntinine;Hazuntinin	7.5896	KNApSAcK=C00025887,UNPD=UNPD147970;UNPD74300	C23H28N2O5	Aspidospermatan-type alkaloids	WCCNRTCHONFGMU-WXPZSIPVNA-N	O=C(OC)C4=C2NC1=CC(OC)=C(OC)C=C1C26(CCN5CC3OC3C(C4)(CC)C56)	Cimicidine;Cimicidin	7.5697	KNApSAcK=C00024525,UNPD=UNPD112311;UNPD114758;UNPD75672	C23H28N2O5	Carbazoles	HVTPIQKJZSQSLM-RCJSFMLVNA-N	O=C1OC56(N3CCCC6(C1)(CCC4N(C(=O)CC)C2=C(O)C(OC)=CC=C2C45(CC3)))	Specionoxeine	7.5468	KNApSAcK=C00025212;C00031913,UNPD=UNPD116663;UNPD228058
0.0043013	-1.65718	RP_neg_M599.2613_T7.73	non-inflamed	RP_neg_8331	Query	8331	NA	0	42	602.444	[M+H]+	UNPD162004	4.8519	UNPD=UNPD162004;UNPD85719	C39H55NO4	Phthalimides	NWROHNCOOSPZRK-GYEDRABGNA-N	O=C(OC5CCCCC5(N1C(=O)C=2C=C3C=C4C(=CC3(=CC=2(C1(=O))))CCCC4))CCCCCCCCCCCCC(C)CC	2-[bis(3-keto-3-lauryloxy-propyl)amino]-3-mercapto-propionic acid	4.2253		C33H63NO6S	Cysteine and derivatives	QYXGNODWMYYOSU-UHFFFAOYSA-N	O=C(O)C(N(CCC(=O)OCCCCCCCCCCCC)CCC(=O)OCCCCCCCCCCCC)CS	4-[4-(3-cetyloxy-2-hydroxy-propoxy)phenyl]butyl-trimethyl-ammonium;mesylate	4.2088		C33H63NO6S	Phenylbutylamines	MLRLVIQJEKNGOL-UHFFFAOYSA-M	O=S(=O)([O-])C.OC(COC1=CC=C(C=C1)CCCC[N+](C)(C)C)COCCCCCCCCCCCCCCCC	5,6-Dihydroxylutein; FAB-EBEB; MS2; m/z	2.6845		Spectral DB search		FJRIGPREPNIRNO-VQFXDPJJSA-N	C\C(\C=C\C=C(/C)\C=C\[C@H]1C(C)=C[C@H](O)CC1(C)C)=C/C=C/C=C(\C)/C=C/C=C(\C)/C=C/[C@@]1(O)C(C)(C)C[C@H](O)C[C@]1(C)O		NA							NA
0.000870171	-1.6567	HILIC_pos_M174.1106_T1.74	non-inflamed	HILIC_pos_931	Query	931	NA	0	31	187.058	[M+H]+	(4s)-2-[(1e)-1-Aminoprop-1-Enyl]-4,5-Dihydro-1,3-Thiazole-4-Carboxylic Acid	6.4178	DrugBank=DB02940	C7H10N2O2S	Alpha amino acids and derivatives	FDEYZMSECWCRCN-KKABQTOYNA-N	O=C(O)C1N=C(C(N)=CC)SC1	Carbimazole	6.1394	HMDB=HMDB0014533,ChEBI=CHEBI:617099,DrugBank=DB00389,STOFF=STOFF_2697,Urine=HMDB0014533,Serum=HMDB0014533	C7H10N2O2S	Carbonylimidazoles	CFOYWRHIYXMDOT-UHFFFAOYSA-N	O=C(OCC)N1C=CN(C1=S)C	Antibiotic C 2554A-II;Antibiotic XB 94F2;Pentenomycin II	6.0015	KNApSAcK=C00017968,UNPD=UNPD39974	C8H10O5	Acyloins	AGNRGFRAFJOXHH-HGXVMFPFNA-N	O=C(OC1C=CC(=O)C1(O)(CO))C	Erinapyrone C	5.9105	HMDB=HMDB0041026,KNApSAcK=C00024010,FooDB=FDB020895,UNPD=UNPD193598;UNPD194939	C8H10O5	Dihydropyranones	ZXCJKDVKXCEBEI-UHFFFAOYNA-N	O=C1C=C(OC2OC12C(O)C)CO	2-hydroxy-3-(2-methylidenecyclopropyl)butanedioic acid	5.8396	ChEBI=CHEBI:133310,PubChem=25200592,PlantCyc=CPD-9737	C8H10O5	Carbocyclic fatty acids	HEWAJTLQEJUAGF-UHFFFAOYNA-N	O=C(O)C(O)C(C(=O)O)C1C(=C)C1	2-hydroxy-2-(2-methylenecyclopropyl)succinate	5.7823	PubChem=25201226,PlantCyc=CPD-9736
0.00190432	-1.65479	HILIC_pos_M245.0997_T1.66	non-inflamed	HILIC_pos_1557	Query	1557	NA	0	56	258.09	[M+H]+	Dioxolamycin	6.3403	KNApSAcK=C00018589,UNPD=UNPD175925	C11H15NO6	Ketals	SHAXHGRARCZUPJ-NMRBMBICNA-N	O=C(OC)C2=CC1OC(OC1C(O)C2)(C(=O)N)C	4-oxo-10H-pyrimido[1,2-a]benzimidazole-3-carboxylic acid ethyl ester	5.7311	ChEBI=CHEBI:114264	C13H11N3O3	Benzimidazoles	DNWMITUKTNMJAZ-UHFFFAOYSA-N	O=C(OCC)C2=CN=C3NC1=CC=CC=C1N3(C2(=O))	2-[(o-nitrophenyl)azo]-p-cresol	5.6412	STOFF=STOFF_5740	C13H11N3O3	Nitrobenzenes	GLFDXJBEJWBCQP-RVDMUPIBSA-N	O=C2C=CC(=CC2(=NNC1=CC=CC=C1N(=O)=O))C	MINEs-98111	5.2078	MINE=Cb938f9ac41a1f09c2ad5a37485af126258a84e97	C10H15N3O3S	Beta amino acids and derivatives	LQBNLMGKTQIRMN-UHFFFAOYSA-N	O=C1N(C(C)C)S(=O)(=O)NC2=CC=CC(N)C12	MINEs-98114	5.2067	MINE=C3d33c7c765125f34dc9905e56c3b55eeab234609	C10H15N3O3S	Beta amino acids and derivatives	ZJWZOIRGNDAZLE-UHFFFAOYSA-N	O=C1N(C(C)C)S(=O)(=O)NC2(N)(C=CC=CC12)	MINEs-98113	5.1793	MINE=C6b94a75c7218f7171c546f743445a426b187e918
0.00108223	-1.65248	HILIC_pos_M275.1038_T5.64	non-inflamed	HILIC_pos_1840	Query	1840	NA	0	27	284.331	[M+H]+	Amines, C16-22-alkyl	5.8297	STOFF=STOFF_9740	C19H41N	Monoalkylamines	INAMEDPXUAWNKL-UHFFFAOYSA-N	NCCCCCCCCCCCCCCCCCCC		NA							NA							NA							NA							NA
0.00215995	-1.6457	RP_neg_M510.2546_T6.76	non-inflamed	RP_neg_6449	Query	6449	NA	0	39	511.329	[M+H]+	20-hydroxy,24-hydroxymethyl ecdysone	7.4869	NANPDB=NANPDB_2917,UNPD=UNPD105613;UNPD75908	C28H46O8	Hydroxy bile acids, alcohols and derivatives	IDVDSLXRLYXWHQ-ATJGKMTHSA-N	O=C3C=C1C(CCC2(C)(C(CCC12(O))C(O)(C)C(O)CC(CO)C(O)(C)C))C4(C)(CC(O)C(O)CC34)	Palythoalone A;(-)-Palythoalone A	7.4667	KNApSAcK=C00049393,UNPD=UNPD131837	C28H46O8	Hydroxy bile acids, alcohols and derivatives	SCHNJHTVEMNUAG-JGEDVHHZNA-N	O=C3C=C1C(CCC2(C)(C(CCC12(O))C(O)(C)C(O)CC(C)C(C)CO))C4(C)(CC(O)C(O)CC34(O))	Paxillosterone	7.4597	KNApSAcK=C00041079,UNPD=UNPD76512	C28H46O8	Hydroxy bile acids, alcohols and derivatives	FWHGDMDGGPTQCK-MGOUTOPPNA-N	O=C3C=C1C(C(O)CC2(C)(C(CCC12(O))C(O)(C)C(O)CC(O)(C)C(C)C))C4(C)(CC(O)C(O)CC34)	Ganodermic acid TQ	7.4505	HMDB=HMDB0037893,FooDB=FDB017049,UNPD=UNPD206018;UNPD42608;UNPD221099;UNPD228913	C32H46O5	Triterpenoids	JVABUELIHJXLKP-RGVLZGJSNA-N	O=C(O)C(=CCCC(C)C1CC(OC(=O)C)C2(C3=CCC4C(C(=O)CCC4(C3(=CCC12(C)))(C))(C)C)(C))C	Leptofuranin C	7.3941	KNApSAcK=C00016269,UNPD=UNPD158246	C32H46O5	Diterpene glycosides	WEMVPZVMDSGXDU-YGIRKTDUNA-N	O=CCC2(OC(C(C(=O)C(C=C(C=CCC(C=C(C=CC1OC(=O)C=CC1(C))C)C)C)C)C)C(C)C2)(C)	11-(3-acetoxy-1-propynyl)-1alpha,25-dihydroxy-9,11-didehydrovitamin D3 / 11-(3-acetoxy-1-propynyl)-1alpha,25-dihydroxy-9,11-didehydrocholecalciferol	7.3716	LipidMAPS=LMST03020511
0.00805591	-1.63793	RP_neg_M461.2519_T7.33	non-inflamed	RP_neg_5417	Query	5417	NA	0	27	463.946	[M+H]+		NA							NA							NA							NA							NA							NA
0.0040534	-1.6333	RP_pos_M397.1262_T0.55	non-inflamed	NA	NA	NA	NA	NA	NA	NA	NA	NA	NA	NA	NA	NA	NA	NA	NA	NA	NA	NA	NA	NA	NA	NA	NA	NA	NA	NA	NA	NA	NA	NA	NA	NA	NA	NA	NA	NA	NA	NA	NA	NA	NA	NA	NA	NA	NA
4.5306e-05	-1.62881	RP_pos_M322.1495_T0.57	non-inflamed	NA	NA	NA	NA	NA	NA	NA	NA	NA	NA	NA	NA	NA	NA	NA	NA	NA	NA	NA	NA	NA	NA	NA	NA	NA	NA	NA	NA	NA	NA	NA	NA	NA	NA	NA	NA	NA	NA	NA	NA	NA	NA	NA	NA	NA	NA
0.00243507	-1.62826	RP_pos_M277.03_T0.75	non-inflamed	NA	NA	NA	NA	NA	NA	NA	NA	NA	NA	NA	NA	NA	NA	NA	NA	NA	NA	NA	NA	NA	NA	NA	NA	NA	NA	NA	NA	NA	NA	NA	NA	NA	NA	NA	NA	NA	NA	NA	NA	NA	NA	NA	NA	NA	NA
0.00222946	-1.61694	RP_neg_M395.164_T0.58	non-inflamed	RP_neg_4064	Query	4064	NA	0	44	397.26	[M+H]+	alpha-eudesmol (2-xylopyranoside 2-acetate)	7.019	NANPDB=NANPDB_5754,UNPD=UNPD10956	C22H36O6	Eudesmane, isoeudesmane or cycloeudesmane sesquiterpenoids	QNWIDTXODBSVCO-RAYWZDFNSA-N	O=C(OC1C(OCC(O)C1(O))OC(C)(C)C3CC2=C(C)CCCC2(C)CC3)C	gamma-eudesmol (2-xylopyranoside 2-acetate)	7.019	NANPDB=NANPDB_5753,UNPD=UNPD31706	C22H36O6	Eudesmane, isoeudesmane or cycloeudesmane sesquiterpenoids	NTUCDCCCTFLXCV-TUYITFMESA-N	O=C(OC1C(OCC(O)C1(O))OC(C)(C)C2CCC3(C)(CCC=C(C)C3(C2)))C	beta-eudesmol (2-xylopyranoside 2-acetate)	6.956	NANPDB=NANPDB_5755,UNPD=UNPD152457	C22H36O6	Eudesmane, isoeudesmane or cycloeudesmane sesquiterpenoids	NIHMDFVWEAVUQZ-TUYITFMESA-N	O=C(OC1C(OCC(O)C1(O))OC(C)(C)C2CCC3(C)(CCCC(=C)C3(C2)))C	Rollicosin;(-)-Rollicosin	6.8878	KNApSAcK=C00045046,UNPD=UNPD136805	C22H36O6	Annonaceous acetogenins	QCRUDDMRGHFGNR-UGBFSQDZNA-N	O=C1OC(C=C1CC(O)CCCCCCCCCCC(O)C2OC(=O)CC2)C	ent-13R,15-Dihydroxy-14S-acetoxy-1(10)-halimen-18-oic acid	6.7339	KNApSAcK=C00023453,UNPD=UNPD168236	C22H36O6	Fatty alcohols	WWBKEPMWUHTSAJ-SURNPVQONA-N	O=C(OC(CO)C(O)(C)CCC2(C1=CCCC(C(=O)O)(C)C1CCC2(C))(C))C	3-[8-[(Acetyloxy)methyl]-13-hydroxy-4-(hydroxymethyl)-12-methyl-11-tridecenyl]-2(5H)-furanone	6.694	KNApSAcK=C00022126,UNPD=UNPD87858
0.00913233	-1.61447	HILIC_neg_M545.3127_T2.24	non-inflamed	HILIC_neg_4495	Query	4495	NA	0	16	555.12	[M+H]+	1,2-dibutyryl-sn-glycero-3-phospho-(1'D-myo-inositol-5'-phosphate)(3-)	6.0731	ChEBI=CHEBI:82605;CHEBI:83239	C17H32O16P2	Glycerophosphoinositol phosphates	NKJZZWLREOAJGO-VMJQCNQGNA-K	O=C(OCC(OC(=O)CCC)COP(=O)(O)OC1C(O)C(O)C(O)C(OP(=O)(O)O)C1(O))CCC	MINEs-402052	5.6754	MINE=Cfccb0e2a7a7cae4b65bbfc753cff20700d65d77c	C20H22N6O11S	N-acyl-alpha amino acids and derivatives	CFRROVIPJFIWCA-UHFFFAOYSA-N	O=C(O)C3=C(COC2N3(C(=O)C2(OC)(NC(=O)C(C(=O)O)C=1C=CC(O)(O)C(O)C=1)))CSC4=NN=NN4C	MINEs-402053	5.5835	MINE=C2499b619f64130d6d4424a110d72c50c92504d46	C20H22N6O11S	N-acyl-alpha amino acids and derivatives	OBDMXJBLMMTLCX-UHFFFAOYSA-N	O=C(O)C3=C(COC2N3(C(=O)C2(OC)(NC(=O)C(C(=O)O)C1=CC=C(O)C(O)C1(O))))CSC4=NN=NN4C	MINEs-402054	5.5605	MINE=C3c166a1098ebff1081120e36a0a3552edd4d22f0	C20H22N6O11S	N-acyl-alpha amino acids and derivatives	VHPRURJCWRLDJP-UHFFFAOYSA-N	O=C(O)C3=C(COC2N3(C(=O)C2(OC)(NC(=O)C(C(=O)O)C1(O)(C=CC(O)=CC1(O)))))CSC4=NN=NN4C	C.I. Acid Green 50	5.5449	HMDB=HMDB0033390,FooDB=FDB011423	C27H26N2O7S2	Sulfonated stilbenes	QEFJYMFUMVHTBR-UHFFFAOYSA-N	O=S(=O)([O-])C2=CC=1C=C(C=CC=1C(=C2(O))C(C3=CC=C(C=C3)N(C)C)=C4C=CC(C=C4)=[N+](C)C)S(=O)(=O)O		NA
0.00139392	-1.60959	HILIC_neg_M587.1594_T3.53	non-inflamed	HILIC_neg_4836	Query	4836	NA	0	33	600.312	[M+H]+	Delphinine	7.6175	KNApSAcK=C00001633,ChEBI=CHEBI:4384,T3DB=T3D3077,UNPD=UNPD66938	C33H45NO9	Aconitane-type diterpenoid alkaloids	REVYTWNGZDPRKE-YJZMMOABNA-N	O=C(OC6C5C3CC6(O)(C(OC)CC5(OC(=O)C)(C1C(OC)C4C2(COC)(CN(C)C1C34(C(OC)CC2)))))C7=CC=CC=C7	3'-Deoxyparomomycin I;Lividomycin B;Quintomycin D	7.3588	KNApSAcK=C00018808,ChEBI=CHEBI:71962,PubChem=121231423;46174031,UNPD=UNPD8071	C23H45N5O13	4,5-disubstituted 2-deoxystreptamines	BRSBFYLXCMGALM-UHFFFAOYNA-N	OCC4OC(OC3C(OC2OC(CO)C(OC1OC(CN)C(O)C(O)C1(N))C2(O))C(O)C(N)CC3(N))C(N)CC4(O)	C00050903	7.14	KNApSAcK=C00050903,UNPD=UNPD24740	C33H45NO9	Aconitane-type diterpenoid alkaloids	MYVIYJCHYUIXLX-VFYSIUQVNA-N	O=C(OC1C2CC5C1C(OC(=O)C)(C(O)C2(OC))C3C(OC)C6C4(COC)(CN(C)C3C56(C(OC)CC4)))C7=CC=CC=C7	UNPD126835	6.7609	UNPD=UNPD126835	C33H45NO9	Taxanes and derivatives	ONNIMFBTDSHYJD-KOTYJOAMNA-N	O=C(OC1C(=C2C(O)C(=O)C4(C)(CC(=CC(O)C(C1)C2(C)C)C(OC(=O)C(O)C(C3=CC=CC=C3)N(C)C)CC4(O)))C)C	UNPD155320	6.7114	UNPD=UNPD155320	C33H45NO9	P-methoxybenzoic acids and derivatives	FXOKFRHHIVZUGE-XENYXXANNA-N	O=C(OC3C4C2=CC(OC)C5C6(COC)(CN(CC)C1OC6(CC(OC)C15(C4(CC3(O)(C(OC)C2))))))C7=CC=C(OC)C=C7	UNPD166924	6.4302	UNPD=UNPD166924
0.000377476	-1.60324	HILIC_neg_M329.1006_T2.88	non-inflamed	HILIC_neg_2370	Query	2370	NA	0	40	340.122	[M+H]+	N(2)-carboxyethyl-2'-deoxyguanosine	5.5776	ChEBI=CHEBI:62029;CHEBI:62035;CHEBI:62036	C13H17N5O6	Purine 2'-deoxyribonucleosides	MXNKUBJIXVVNPY-UNYLCCJPSA-N	O=C(O)C(NC3=NC1=C(N=CN1C2OC(CO)C(O)C2)C(=O)N3)C	2-amino-9-[3,4-dihydroxy-5-(hydroxymethyl)-2-oxolanyl]-7-prop-2-enyl-3H-purine-6,8-dione	5.5303	ChEBI=CHEBI:91616	C13H17N5O6	Purine nucleosides	VDCRFBBZFHHYGT-UHFFFAOYNA-N	O=C1N=C(N)NC2=C1N(C(=O)N2C3OC(CO)C(O)C3(O))CC=C	UNPD158784	4.7876	UNPD=UNPD158784	C13H17N5O6	Glycosylamines	QWNZVVVRBSCSCW-WCDGYJDDNA-N	O=C(OC)C2=CN(C=1N=C(N)NC(=O)C=12)C3OC(CO)C(O)C3(N)	UNPD206129	4.7512	UNPD=UNPD206129	C13H25NO5S2	Thioglycosides	ZFTOZMXTUSRLTC-AECLGHAPNA-N	N=C(CCCCCSC)SC1OC(CO)C(O)C(O)C1(O)	UNPD10695	4.7472	UNPD=UNPD10695;UNPD112039	C16H21NO5S	Aryl alkyl ketones	LTTPICLGJAXUOJ-XRCQCJIPNA-N	O=C(OC)C=C(OC)C(C)C(OC)C=CC=1N=C(C(=O)C)SC=1		NA
0.00935055	-1.60076	RP_neg_M605.2988_T7.94	non-inflamed	RP_neg_8434	Query	8434	NA	0	60	607.445	[M+H]+	MK 800-62F1	6.693	KNApSAcK=C00015579,UNPD=UNPD33943	C35H58O8	Triterpenoids	HRCPDUWVAPWYLU-UOKMULCUNA-N	OCC6(C)(C(O)CCC5(C)(C6(CCC3(C)(C5(CC=C2C4CC(C)(C)C(O)C(OC1OCC(O)C(O)C1(O))C4(C)(CCC23(C)))))))	Digonazole	6.6036	KNApSAcK=C00028189,UNPD=UNPD123705	C34H58N2O7	2,4-disubstituted oxazoles	UTUBLIPCJHOMFB-UHFFFAOYNA-N	O=C(OC(C=1N=C(OC=1)CC=2OC=NC=2)CC(O)C(O)C(O)C)CCCCCCCCCCCCCCCCCCCC	Staphidine	6.5997	KNApSAcK=C00001668,ChEBI=CHEBI:9250	C42H58N2O	Triterpenoids	MIQIFBIWUBAPTB-KCNLTZRLNA-N	O2C9C1%11(C(=CC%10C(C1)C9%10(CCC27(CC38(CCC6C4(C)(CN(C)C5C8(CC7(CC3C56(CCC4))))))))C%12=C(CC%11)C%13(C)(CN(C)CC(C%12)C%13))	Irpexan	6.3631	KNApSAcK=C00015702,UNPD=UNPD90740	C36H62O7	Triterpenoids	AAEDIAWSKYSEKJ-PFDLUXSSNA-N	OCC1OC(OC(CCC=C(C)CCC=C(C)CCC=C(C)C)C(O)(C)CCC=C(C)CCC=C(C)C)C(O)C(O)C1(O)	PA(15:0/14:0)	6.1376	HMDB=HMDB0114812,LipidMAPS=LMGP10010138	C32H63O8P	1,2-diacylglycerol-3-phosphates	QPWHOFVGAIAVRC-SSEXGKCCSA-N	O=C(OCC(OC(=O)CCCCCCCCCCCCC)COP(=O)(O)O)CCCCCCCCCCCCCC	1-heptadecanoyl-2-lauroyl-sn-glycero-3-phosphate(2-)	6.1376	ChEBI=CHEBI:84427;CHEBI:85382,LipidMAPS=LMGP10010224
0.00237747	-1.59794	RP_neg_M599.2645_T7.5	non-inflamed	RP_neg_8332	Query	8332	NA	0	43	602.446	[M+H]+	MINEs-429730	5.4099	MINE=C514456f8d934ebcc7bdf47ba766e80d8495b46bd	C40H59NO3	Triterpenoids	CTGNYPWZUJNEES-UHFFFAOYSA-N	O=C(C=CC(=CC=CC(=CC=CC=C(C=CC=C(C=CC(N)C1(C)(CC(O)CC1(C)(C)))C)C)C)C)C2(C)(CC(O)CC2(C)(C))	MINEs-429731	5.3542	MINE=Cb6afcf59dc37a839b79ce2f8e7cf0109c7b031d5	C40H59NO3	Xanthophylls	YLJPEEHIMJYLKZ-UHFFFAOYSA-N	O=C(C=CC(C)C(N)C=CC(=CC=CC=C(C=CC=C(C=CC1=C(C)CC(O)CC1(C)C)C)C)C)C2(C)(CC(O)CC2(C)(C))	MINEs-429729	5.3275	MINE=C8992a7e1faec4026627d3574ac876ab267f2722b	C40H59NO3	Xanthophylls	BUYZHCMVECUNNJ-UHFFFAOYSA-N	O=C(CC(N)C(=CC=CC(=CC=CC=C(C=CC=C(C=CC1=C(C)CC(O)CC1(C)C)C)C)C)C)C2(C)(CC(O)CC2(C)(C))	~{N}-[[4-[[[4-(dimethylamino)quinazolin-2-yl]amino]methyl]cyclohexyl]methyl]hexadecane-1-sulfonamide	4.7158		C34H59N5O2S	Quinazolinamines	DVHMDVXDQWGOHO-UHFFFAOYSA-N	O=S(=O)(NCC3CCC(CNC2=NC1=CC=CC=C1C(=N2)N(C)C)CC3)CCCCCCCCCCCCCCCC	5,6-Dihydroxylutein; FAB-EBEB; MS2; m/z	2.5		Spectral DB search		FJRIGPREPNIRNO-VQFXDPJJSA-N	C\C(\C=C\C=C(/C)\C=C\[C@H]1C(C)=C[C@H](O)CC1(C)C)=C/C=C/C=C(\C)/C=C/C=C(\C)/C=C/[C@@]1(O)C(C)(C)C[C@H](O)C[C@]1(C)O		NA
0.00390229	-1.5971	HILIC_pos_M116.1053_T5.36	non-inflamed	HILIC_pos_339	Query	339	NA	0	19	130.064	[M+H]+	3-Phenyl-2-propenenitrile	7.6366	FooDB=FDB012054,UNPD=UNPD175923	C9H7N	Styrenes	ZWKNLRXFUTWSOY-DAXSKMNVSA-N	N#CC=CC1=CC=CC=C1	2,5-Dihydro-2,4,5-trimethylthiazole	7.3029	HMDB=HMDB0038973,FooDB=FDB018459,UNPD=UNPD169138	C6H11NS	Thiazolines	AIVVNNYXOSPRCW-UHFFFAOYNA-N	N1=C(C)C(C)SC1C	5-(Methylthio)-pentanonitrile	7.0971	FooDB=FDB004313;FDB029658,UNPD=UNPD119529	C6H11NS	Nitriles	XPUDGEZWSNPCMM-UHFFFAOYSA-N	N#CCCCCSC	Quinoline	6.8247	HMDB=HMDB0033731,KNApSAcK=C00026478,ChEBI=CHEBI:17362,T3DB=T3D0634,FooDB=FDB011854,STOFF=STOFF_4597,UNPD=UNPD189494	C9H7N	Quinolines and derivatives	SMWDFEZZVXVKRB-UHFFFAOYSA-N	N1=CC=CC2=CC=CC=C12	2-(Nitromethylene)imidazolidine	6.7537	T3DB=T3D1046	C4H7N3O2	Imidazolidines	OHXNZFJZRFHBLX-UHFFFAOYSA-N	O=[N+]([O-])C=C1NCCN1	Isoquinoline	6.6263	HMDB=HMDB0034244,ChEBI=CHEBI:16092,DrugBank=DB04329,FooDB=FDB012557,STOFF=STOFF_4598,UNPD=UNPD13886
0.00211757	-1.59706	HILIC_pos_M351.1082_T5.09	non-inflamed	HILIC_pos_2624	Query	2624	NA	0	11	366.974	[M+H]+	UNPD11986	5.2369	UNPD=UNPD11986;UNPD157791	C9H18O3S6	Secondary alcohols	NGUMVQCHIOFLOU-AYMMMOKONA-N	OC1CSSCC(O)CSSCC(O)CSSC1	[(2S,3S,5R)-3-hydroxy-5-methyl-tetrahydrofuran-2-yl]methoxy-[[oxido(phosphato)phosphoryl]methyl]phosphinate	4.3268		C7H13O11P3	C-glycosyl compounds	KEXRXDGSQUIKNU-VQVTYTSYSA-J	O=P([O-])([O-])OP(=O)([O-])CP(=O)([O-])OCC1OC(C)CC1(O)		NA							NA							NA							NA
0.00352544	-1.59548	RP_neg_M341.1447_T1.53	non-inflamed	RP_neg_2968	Query	2968	NA	0	39	344.103	[M+H]+	DIBOA-Glc	6.8401	HMDB=HMDB0033734,ChEBI=CHEBI:63670;CHEBI:80091,FooDB=FDB011858,PubChem=66840962;5316752,PlantCyc=CPD-13811;CPD-6563,UNPD=UNPD100389;UNPD31348;UNPD65037;UNPD83054	C14H17NO9	O-glycosyl compounds	OUSLYTBGQGKTME-UHFFFAOYNA-N	O=C2N(O)C3=CC=CC=C3(OC2(OC1OC(CO)C(O)C(O)C1(O)))	N-desmethylrosiglitazone	6.6724	HMDB=HMDB0060980,SMPDB=PW_C040637,Urine=HMDB0060980,Serum=HMDB0060980	C17H17N3O3S	Phenol ethers	ZJQTVMXUIGXRMR-UHFFFAOYNA-N	O=C3N=C(O)C(CC2=CC=C(OCCNC=1N=CC=CC=1)C=C2)S3	DHBOA-Glc	6.652	HMDB=HMDB0037261,FooDB=FDB016278,UNPD=UNPD176030;UNPD74702	C14H17NO9	O-glycosyl compounds	VUFDXOACUHDTLI-UHFFFAOYNA-N	O=C2NC3=CC=C(O)C=C3(OC2(OC1OC(CO)C(O)C(O)C1(O)))	N-(7-Mercaptoheptanoyl)threonine phosphate	6.4882	KNApSAcK=C00000760,ChEBI=CHEBI:28890;CHEBI:58596,PubChem=25245608;5462265	C11H22NO7PS	N-acyl-L-alpha-amino acids	JBJSVEVEEGOEBZ-MNLQIPBYNA-N	O=C(O)C(NC(=O)CCCCCCS)C(OP(=O)(O)O)C	Pestalamide A;(-)-Pestalamide A	6.4685	KNApSAcK=C00039970,ChEBI=CHEBI:69404,UNPD=UNPD136556	C18H17NO6	Pyranones and derivatives	JBQPQUZBAGHRDN-LDGXTIHJNA-N	O=C(O)C(C)CC(=O)NC(=O)C1=COC(=CC1(=O))CC2=CC=CC=C2	2-[(2S,5R,6S)-6-(hydroxymethyl)-5-[(4-methylphenyl)sulfonylamino]-2-oxanyl]acetic acid	6.4587	ChEBI=CHEBI:118849;CHEBI:118884;CHEBI:118928;CHEBI:119015;CHEBI:119039;CHEBI:119043;CHEBI:119161
6.19731e-05	-1.59483	RP_pos_M288.0831_T1.13	non-inflamed	NA	NA	NA	NA	NA	NA	NA	NA	NA	NA	NA	NA	NA	NA	NA	NA	NA	NA	NA	NA	NA	NA	NA	NA	NA	NA	NA	NA	NA	NA	NA	NA	NA	NA	NA	NA	NA	NA	NA	NA	NA	NA	NA	NA	NA	NA
0.0051072	-1.59111	RP_neg_M523.2454_T8.31	non-inflamed	RP_neg_6728	Query	6728	NA	0	78	525.233	[M+H]+	5-(4-morpholinylsulfonyl)-2-(1-piperidinyl)benzoic acid [2-[[(3-methylbutylamino)-oxomethyl]amino]-2-oxoethyl] ester	6.4025	ChEBI=CHEBI:116134	C24H36N4O7S	Phenylpiperidines	XJJZJGLIVVMNRP-UHFFFAOYSA-N	O=C(OCC(=O)NC(=O)NCCC(C)C)C=1C=C(C=CC=1N2CCCCC2)S(=O)(=O)N3CCOCC3	Tetraludin B	6.308	KNApSAcK=C00011837,UNPD=UNPD170744;UNPD184019	C26H36O11	Germacranolides and derivatives	OQBDEQQBLOQXJR-HQTOPQNVNA-N	O=C(OC)C2=CCCC(=CC1OC(=O)C(=C)C1C(OC(=O)C(O)(C)C(O)C)C2(OC(=O)C(C)C(O)C))C	Ixerin S;(+)-Ixerin S	6.2971	KNApSAcK=C00033972,UNPD=UNPD192411	C26H36O11	Guaianolides and derivatives	ZWQFMPTUVWOYAB-UHLQAETNNA-N	O=C1OC3C(C1(=C))C(OC(=O)C(O)C(C)C)CC(=C)C4CC(OC2OC(CO)C(O)C(O)C2(O))=C(C)C34	Gibberellin A38 glucosyl ester	6.2918	HMDB=HMDB0036903,FooDB=FDB015866,UNPD=UNPD196413	C26H36O11	Diterpene glycosides	DDEBJBVQDFATPL-UHFFFAOYNA-N	O=C(OC1OC(CO)C(O)C(O)C1(O))C4C6C2(C(=O)OCC6(CCC2(O))(C5CCC3(O)(C(=C)CC45(C3))))(C)	Mascaroside	6.2861	HMDB=HMDB0035603,KNApSAcK=C00003453,ChEBI=CHEBI:6697,FooDB=FDB014296,UNPD=UNPD134683	C26H36O11	Naphthofurans	SJBDVPKAXKLGPV-UHFFFAOYNA-N	O=C2C=1OC=CC=1C3CCC46(CC(CC(O)C4(C3(C)(C2)))C(O)(COC5OC(CO)C(O)C(O)C5(O))C6(O))	Ixerin M	6.2787	KNApSAcK=C00033966,UNPD=UNPD152692;UNPD202533
0.00726199	-1.58889	HILIC_pos_M261.0938_T3.31	non-inflamed	HILIC_pos_1703	Query	1703	NA	0	128	273.188	[M+H]+	Estradiol	7.8063	HMDB=HMDB0000151;HMDB0000429,ChEBI=CHEBI:16469;CHEBI:17160;CHEBI:23965;CHEBI:91568;CHEBI:95191,DrugBank=DB00783,SMPDB=PW_C000098,T3DB=T3D4668;T3D4832,FooDB=FDB000362;FDB011524;FDB030279,STOFF=STOFF_3989;STOFF_8209,BMDB=BMDB00151;BMDB00429,LipidMAPS=LMST02010001;LMST02010013;LMST02010029,Urine=HMDB0000151;HMDB0000429,Saliva=HMDB0000151,CSF=HMDB0000151,Serum=HMDB0000151;HMDB0000429,PubChem=68570;57…	C18H24O2	Estrogens and derivatives	VOXZDWNPVJITMN-ZBRFXRBCSA-N	OC=1C=CC2=C(C=1)CCC3C2CCC4(C)(C(O)CCC34)	1,2-Dihydroheudelotinol;(+)-1,2-Dihydroheudelotinol	7.3112	KNApSAcK=C00047631,ChEBI=CHEBI:69178,UNPD=UNPD144714;UNPD63192	C18H24O2	1-hydroxy-2-unsubstituted benzenoids	LLUGDEYQSVTJSI-XELGSYHNNA-N	OC=2C=C3C=C1CCC(O)C(C)(C)C1CCC3(=CC=2C)	3beta,12-dihydroxy-13-methyl-6,8,11,13-podocarpatetraene	7.1278	ChEBI=CHEBI:65782,UNPD=UNPD76972;UNPD230254	C18H24O2	Diterpenoids	SJWBGJZSWLEJSB-LAUUCKPKNA-N	OC3=CC1=C(C=CC2C1(C)CCC(O)C2(C)(C))C=C3C	12-Hydroxy-13-methylpodocarpa-8,11,13-trien-3-one	6.9596	KNApSAcK=C00033523,UNPD=UNPD107401;UNPD141004	C18H24O2	Diterpenoids	MBULUNFSSAYJCH-YTPDYWORNA-N	O=C2CCC3(C1=CC(O)=C(C=C1CCC3(C2(C)C))C)(C)	Estra-1,3,5(10)-triene-2,17beta-diol	6.9134	ChEBI=CHEBI:79647	C18H24O2	Estrane steroids	YEOSPIFUAAHCPK-YFUQURRKSA-N	OC=1C=CC2=C(C=1)C3CCC4(C)(C(O)CCC4(C3(CC2)))	17B-hydroxyestra-4,6-diene-3-one	6.9014	STOFF=STOFF_6929
0.00635736	-1.58724	HILIC_neg_M481.2078_T1.46	non-inflamed	HILIC_neg_3873	Query	3873	NA	0	12	487.304	[M+H]+	Vernoguinosterol	5.5268	KNApSAcK=C00037983,UNPD=UNPD119742	C29H42O6	Triterpenoids	JRQNTPWYRBOEKO-XUZHBLKBNA-N	O=C(C)C(O)(C6OC(O)C3C6(OC2C=C1C4=C(CCC1(C)C23)C5(C)(CCC(O)CC5(CC4))))C(C)C	Hydrocortisone cypionate	5.4052	ChEBI=CHEBI:5783,LipidMAPS=LMST02030121,UNPD=UNPD176910	C29H42O6	Gluco/mineralocorticoids, progestogins and derivatives	DLVOSEUFIRPIRM-KAQKJVHQSA-N	O=C(OCC(=O)C3(O)(CCC2C4CCC1=CC(=O)CCC1(C)C4(C(O)CC23(C))))CCC5CCCC5	Zhankuic acid C	5.4001	KNApSAcK=C00044023,ChEBI=CHEBI:66505,UNPD=UNPD153024;UNPD218590	C29H42O6	Dihydroxy bile acids, alcohols and derivatives	LVFHKUZOQUATIE-YZJIHNPJNA-N	O=C(O)C(C(=C)CCC(C)C2CCC1C=3C(=O)CC4C(C)C(O)CCC4(C=3(C(=O)C(O)C12(C)))(C))C	Camphoratin C	5.337	ChEBI=CHEBI:70302,UNPD=UNPD102705	C29H42O6	Dihydroxy bile acids, alcohols and derivatives	VQOGQXBQGQLQDY-GTMFQQCUNA-N	O=C(O)C(C(=C)CCC(C)C2CCC1C=3C(=O)CC4C(O)(C)C(O)CCC4(C=3(C(=O)CC12(C)))(C))C	Camphoratin D	5.3274	ChEBI=CHEBI:70303,UNPD=UNPD204042;UNPD54073	C29H42O6	Dihydroxy bile acids, alcohols and derivatives	FPSUTNLGRMMQOR-RJVLBVBMNA-N	O=C(O)C(C(=C)CCC(C)C1CCC2(O)(C3=C(C(=O)CC12(C))C4(C)(CCC(=O)C(C)C4(CC3(O)))))C	Nahocol A	5.3242	KNApSAcK=C00039819;C00039820,UNPD=UNPD199153;UNPD41102;UNPD71649;UNPD87356;UNPD226623;UNPD228726
0.00919809	1.59128	HILIC_neg_M184.0598_T7.9	inflamed	HILIC_neg_773	Query	773	NA	0	21	195.81	[M+H]+		NA							NA							NA							NA							NA							NA
0.00767616	1.59762	RP_pos_M464.3109_T11.85	inflamed	NA	NA	NA	NA	NA	NA	NA	NA	NA	NA	NA	NA	NA	NA	NA	NA	NA	NA	NA	NA	NA	NA	NA	NA	NA	NA	NA	NA	NA	NA	NA	NA	NA	NA	NA	NA	NA	NA	NA	NA	NA	NA	NA	NA	NA	NA
0.00176699	1.60578	HILIC_neg_M327.2315_T0.72	inflamed	HILIC_neg_2354	Query	2354	NA	0	114	338.27	[M+H]+	Melophlin H	5.5106	KNApSAcK=C00044919,UNPD=UNPD24523	C20H35NO3	N-alkylpyrrolidines	GTLBQPFVUCUYRU-ZPHPHTNESA-N	O=C1C(C(=O)CN1C)=C(O)CCCCCCCCCCCC(C)C	Melophlin I	5.5106	KNApSAcK=C00044920,UNPD=UNPD138128	C20H35NO3	N-alkylpyrrolidines	RHBKMLLQJHQQDJ-ZPHPHTNENA-N	O=C1C(C(=O)CN1C)=C(O)CCCCCCCCCCC(C)CC	Melophlin D	5.5009	KNApSAcK=C00044915,UNPD=UNPD143139	C20H35NO3	N-alkylpyrrolidines	ZTOHOHLXFCYUAX-ZPHPHTNESA-N	O=C1C(C(=O)CN1C)=C(O)CCCCCCCCCCCCCC	Melophlin J	5.4936	KNApSAcK=C00044921,UNPD=UNPD33714	C20H35NO3	N-alkylpyrrolidines	OQIURTMLSZCSOM-ZCXUNETKNA-N	O=C1C(C(=O)C(N1C)C)=C(O)CCCCCCCCCCCCC	2-(1-oxooctadeca-9,12-dienylamino)acetic acid	5.2708	ChEBI=CHEBI:93339	C20H35NO3	N-acyl-alpha amino acids	YCRHZEHWEYAHCO-UHFFFAOYSA-N	O=C(O)CNC(=O)CCCCCCCC=CCC=CCCCCC	UNPD76011	4.6685	UNPD=UNPD76011
0.00104681	1.60705	RP_pos_M305.2838_T14.15	inflamed	NA	NA	NA	NA	NA	NA	NA	NA	NA	NA	NA	NA	NA	NA	NA	NA	NA	NA	NA	NA	NA	NA	NA	NA	NA	NA	NA	NA	NA	NA	NA	NA	NA	NA	NA	NA	NA	NA	NA	NA	NA	NA	NA	NA	NA	NA
0.00121492	1.61709	HILIC_pos_M298.0258_T8.25	inflamed	HILIC_pos_2137	Query	2137	NA	0	17	309.166	[M+H]+	1-[(5-Amino-5-carboxypentyl)amino]-1-deoxyfructose	7.2158	HMDB=HMDB0034879,FooDB=FDB013454	C12H24N2O7	C-glycosyl compounds	ZAWLGBRDVQURAK-UHFFFAOYNA-N	O=C(O)C(N)CCCCNCC1(O)(OC(CO)C(O)C1(O))	(2S)-2-amino-6-[[(2R,3R,4R,5S,6R)-2,4,5-trihydroxy-6-methylol-tetrahydropyran-3-yl]amino]hexanoic acid	7.1604	PubChem=92042787	C12H24N2O7	Saccharolipids	IGBBBLSQXFDCHI-MIDKXNQYSA-N	O=C(O)C(N)CCCCNC1C(O)OC(CO)C(O)C1(O)	fructosyllysine	7.1332	ChEBI=CHEBI:24109;CHEBI:61393;CHEBI:61403;CHEBI:61425;CHEBI:63523,PubChem=49859675;49859644;9839580	C12H24N2O7	L-alpha-amino acids	BFSYFTQDGRDJNV-HOUNINPONA-N	O=C(O)C(N)CCCCNCC(=O)C(O)C(O)C(O)CO	Dihydrocumambrin A	6.9601	HMDB=HMDB0036489,KNApSAcK=C00020480,FooDB=FDB015386,NANPDB=NANPDB_5516,UNPD=UNPD90222	C17H24O5	Guaianolides and derivatives	ACKIMLHJQRKFGM-UHFFFAOYNA-N	O=C(OC1CC(O)(C)C3CC=C(C)C3(C2OC(=O)C(C)C12))C	15-Deacetylcalonectrin	6.9239	HMDB=HMDB0035724,KNApSAcK=C00012629,T3DB=T3D3703,FooDB=FDB014448,PubChem=102515313,UNPD=UNPD143492;UNPD207741	C17H24O5	Trichothecenes	DFPPNUOWRKIOKO-UHFFFAOYNA-N	O=C(OC4CC3(C)(C1(OC1)C4(OC2C=C(C)CCC23(CO))))C	1-O-Acetylbritannilactone;Britannilactone 1-O-acetate	6.9195	KNApSAcK=C00041255,ChEBI=CHEBI:65365,UNPD=UNPD104167;UNPD79654
0.00110354	1.62311	HILIC_neg_M307.276_T0.72	inflamed	HILIC_neg_2114	Query	2114	NA	0	196	315.092	[M+H]+	Aflatoxin B2	5.9689	HMDB=HMDB0035208,KNApSAcK=C00023617,ChEBI=CHEBI:48209,T3DB=T3D3669,FooDB=FDB013855,STOFF=STOFF_8753,PubChem=2724360,UNPD=UNPD104115;UNPD171411	C17H14O6	Difurocoumarocyclopentenones	WWSYXEZEXMQWHT-UHFFFAOYNA-N	O=C4OC2=C(C(OC)=CC=1OC3OCCC3(C=12))C5=C4C(=O)CC5	Pisatin	5.9482	HMDB=HMDB0033732,KNApSAcK=C00000651,ChEBI=CHEBI:67347,FooDB=FDB011855,LipidMAPS=LMPK12070126,PubChem=101689,PlantCyc=CPD-3944,UNPD=UNPD183295;UNPD207962;UNPD67399	C17H14O6	Pterocarpans	LZMRDTLRSDRUSU-UHFFFAOYNA-N	OC13(C=4C=C5OCOC5(=CC=4(OC3(C2=CC=C(OC)C=C2(OC1)))))	Cirsimaritin	5.8667	KNApSAcK=C00003837,ChEBI=CHEBI:81337,FooDB=FDB001537;FDB006912;FDB006991,NANPDB=NANPDB_1714;NANPDB_1783;NANPDB_1878;NANPDB_1896;NANPDB_1911;NANPDB_5475,LipidMAPS=LMPK12111163,PubChem=188323,UNPD=UNPD13561	C17H14O6	7-O-methylated flavonoids	ZIIAJIWLQUVGHB-UHFFFAOYSA-N	O=C1C=C(OC=2C=C(OC)C(OC)=C(O)C1=2)C3=CC=C(O)C=C3	(2R,3R)-Pinobanksin 3-acetate	5.8651	KNApSAcK=C00008731;C00008732;C00042392,ChEBI=CHEBI:80490,NANPDB=NANPDB_3434,PubChem=148556,UNPD=UNPD104412;UNPD154991;UNPD52581	C17H14O6	Flavanonols	BJYHZSNSMVEQEH-LQKAMQBPNA-N	O=C(OC2C(=O)C=3C(O)=CC(O)=CC=3(OC2(C1=CC=CC=C1)))C	5,7-dihydroxy-6-methoxy-2-(4-methoxyphenyl)-4H-chromen-4-one	5.8597	HMDB=HMDB0128589,KNApSAcK=C00003838,ChEBI=CHEBI:81336,FooDB=FDB005736;FDB007002,NANPDB=NANPDB_1877;NANPDB_3421,LipidMAPS=LMPK12111164,UNPD=UNPD119239	C17H14O6	6-O-methylated flavonoids	GPQLHGCIAUEJQK-UHFFFAOYSA-N	O=C1C=C(OC=2C=C(O)C(OC)=C(O)C1=2)C3=CC=C(OC)C=C3	5-Hydroxy-7,8-dimethoxyflavonol	5.8312	HMDB=HMDB0030545,KNApSAcK=C00004557,FooDB=FDB002419,LipidMAPS=LMPK12113094,UNPD=UNPD185592
0.00293075	1.63796	RP_pos_M526.308_T12.32	inflamed	NA	NA	NA	NA	NA	NA	NA	NA	NA	NA	NA	NA	NA	NA	NA	NA	NA	NA	NA	NA	NA	NA	NA	NA	NA	NA	NA	NA	NA	NA	NA	NA	NA	NA	NA	NA	NA	NA	NA	NA	NA	NA	NA	NA	NA	NA
0.00722456	1.64073	RP_neg_M116.0715_T0.61	inflamed	RP_neg_245	Query	245	NA	0	13	125.928	[M+H]+		NA							NA							NA							NA							NA							NA
0.00335868	1.64118	RP_pos_M482.3232_T12.38	inflamed	NA	NA	NA	NA	NA	NA	NA	NA	NA	NA	NA	NA	NA	NA	NA	NA	NA	NA	NA	NA	NA	NA	NA	NA	NA	NA	NA	NA	NA	NA	NA	NA	NA	NA	NA	NA	NA	NA	NA	NA	NA	NA	NA	NA	NA	NA
0.00547404	1.64365	RP_neg_M632.284_T14.85	inflamed	RP_neg_8905	Query	8905	NA	0	48	635.989	[M+H]+		NA							NA							NA							NA							NA							NA
0.00252962	1.65453	RP_neg_M504.2711_T11.57	inflamed	RP_neg_6319	Query	6319	NA	0	57	507.255	[M+H]+	11-Hydroxyprogesterone 11-glucuronide	6.7608	HMDB=HMDB0010364,ChEBI=CHEBI:62672,FooDB=FDB027516,BMDB=BMDB10364,LipidMAPS=LMST05010031;LMST05010050,Urine=HMDB0010364,Serum=HMDB0010364	C27H38O9	Steroid glucuronide conjugates	WVTMNZAPPOMZST-UCMXSJKRSA-N	O=C(O)C5OC(OC2CC4(C)(C(C(=O)C)CCC4(C3CCC1=CC(=O)CCC1(C)C23)))C(O)C(O)C5(O)	Ajugapyrin A;(-)-Ajugapyrin A	6.6722	KNApSAcK=C00049102,UNPD=UNPD150281	C27H38O9	Furofurans	LCUUDDVODSPJLB-MWXQOEIZNA-N	O=C(OC2OC5CC1(OC1)C26(C(OC(=O)C)CC(C)C(C)(C3OC4OCCC4(C3))C6(C5(O))))C(=CC)C	Junceellolide E	6.5153	KNApSAcK=C00039504,UNPD=UNPD110920;UNPD75609	C27H38O9	Diterpene lactones	UTRRVFIPDVKXOZ-WPIJHAIINA-N	O=C(OC2CCC(=C)C3C(OC(=O)C)C1(O)(C(OC(=O)C1(C))C=C(C)CCC(OC(=O)CC)C23(C)))C	Sublanceoside A2;Glaucogenin A 3-O-beta-D-digitoxypyranoside	6.5148	KNApSAcK=C00032220,UNPD=UNPD144781	C27H38O9	O-glycosyl compounds	NBSLMGGFDFYBBH-XEAPMIQJNA-N	O=C1OC5COC6(OC=C(CCC4C1CC=C3CC(OC2OC(C)C(O)C(O)C2)C(O)CC34(C))C56)(C)	Caesalmin F;(+)-Caesalmin F	6.4994	KNApSAcK=C00045713,UNPD=UNPD41775;UNPD230246	C27H38O9	Diterpenoids	CJTOTGKHOAAHOA-GUGVQSFRNA-N	O=C(OC2C(OC(=O)C)C4(O)(C(C)(C)CCC(OC(=O)C)C4(C)(C3CC=1OC=CC=1C(OC)(C)C23)))C	N-[[(2R,3S)-8-(3-cyanophenyl)-5-[(2S)-1-hydroxypropan-2-yl]-3-methyl-6-oxo-3,4-dihydro-2H-pyrido[2,3-b][1,5]oxazocin-2-yl]methyl]-N-methyl-4-oxanecarboxamide	6.2125	ChEBI=CHEBI:95497;CHEBI:95668;CHEBI:95769;CHEBI:95789;CHEBI:95816;CHEBI:95876;CHEBI:96438;CHEBI:96529
0.00203578	1.65561	RP_neg_M438.2983_T11.52	inflamed	RP_neg_4929	Query	4929	NA	0	31	441.222	[M+H]+	Tirofiban	7.2346	HMDB=HMDB0014913,ChEBI=CHEBI:9605,DrugBank=DB00775,SMPDB=PW_C009242,STOFF=STOFF_7239,Urine=HMDB0014913,Serum=HMDB0014913	C22H36N2O5S	Phenylalanine and derivatives	COKMIXFXJJXBQG-NRFANRHFSA-N	O=C(O)C(NS(=O)(=O)CCCC)CC2=CC=C(OCCCCC1CCNCC1)C=C2	tirofiban hydrochloride	6.8775	ChEBI=CHEBI:9606	C22H36N2O5S	Phenylalanine and derivatives	HWAAPJPFZPHHBC-FGJQBABTSA-N	O=C(O)C(NS(=O)(=O)CCCC)CC2=CC=C(OCCCCC1CCNCC1)C=C2	10-deacetyl-2-debenzoylbaccatin III	6.801	ChEBI=CHEBI:32897,PubChem=443489,PlantCyc=10-DEACETYL-2-DEBENZOYLBACCATIN-III	C22H32O9	Taxanes and derivatives	LHXBWTCSJBQSGI-QOBCYHTASA-N	O=C(OC14(COC4(CC(O)C2(C(=O)C(O)C3=C(C)C(O)CC(O)(C(O)C12)C3(C)C)(C))))C	7-Deacetylgedunin;(+)-7-Deacetylgedunin	6.7779	KNApSAcK=C00038317,ChEBI=CHEBI:67296,UNPD=UNPD128646;UNPD191153;UNPD23976	C26H32O6	Limonoids	HCEYJYMNIQHPPK-XAHUJVFYNA-N	O=C3OC(C1=COC=C1)C5(C)(CCC2C6(C=CC(=O)C(C)(C)C6(CC(O)C2(C)C45(OC34)))(C))	7-deacetyl-17-epinimolicinol	6.7622	ChEBI=CHEBI:67299,UNPD=UNPD200670;UNPD44012	C26H32O6	Naphthopyrans	KBHQRXUIHKRZTP-SJIHWZCENA-N	O=C2OC(O)(C1=COC=C1)C4(C(=C2)C5(C)(C(O)CC3C(C=CC(=O)C3(C)(C))(C)C5(CC4)))(C)	8-Acetoxy-5-hydroxyumbelliprenin	6.7599	KNApSAcK=C00019772,UNPD=UNPD152634;UNPD88479;UNPD224719
0.00535519	1.65755	RP_neg_M558.3326_T12.58	inflamed	RP_neg_7502	Query	7502	NA	0	54	560.81	[M+H]+		NA							NA							NA							NA							NA							NA
0.00517647	1.65789	RP_neg_M564.2905_T14.85	inflamed	RP_neg_7624	Query	7624	NA	0	43	567.272	[M+H]+	Okaramine B	6.6081	KNApSAcK=C00011255,UNPD=UNPD67086	C33H34N4O5	Pyrroloindoles	PNJDFZNVNWQTFD-LFIXGZGTNA-N	O=C2C7=CC=1C8=CC=CC=C8(NC=1C(C=CN7(C(=O)C4(O)(N2C56(N(C=3C=CC=CC=3C5(O)(C4(OC)))C(C)(C)C6(C)))))(C)C)	N-[(2R,4aS,12aS)-5-methyl-6-oxo-2-[2-oxo-2-(3-propan-2-ylanilino)ethyl]-2,3,4,4a,12,12a-hexahydropyrano[2,3-c][1,5]benzoxazocin-8-yl]-4-cyanobenzamide	6.3392	ChEBI=CHEBI:97466	C33H34N4O5	Benzamides	BQLGAUXSBOMGNX-LULDDZQHNA-N	N#CC1=CC=C(C=C1)C(=O)NC=3C=CC=4OCC5OC(CC(=O)NC2=CC=CC(=C2)C(C)C)CCC5(N(C(=O)C=4(C=3))C)	(+)-N,N-Bisnoraromoline;(+)-Bisnoraromoline; 2,2'-Didemethylaromoline; N,N'-Bisnoraromoline	6.2163	KNApSAcK=C00025671;C00025680;C00025946,UNPD=UNPD122784;UNPD63326;UNPD80197	C34H34N2O6	Lignans, neolignans and related compounds	GLFWWHBCNFFMFP-TWKOHBGMNA-N	OC7=CC=C4C=C7(OC1=CC=C(C=C1)CC6NCCC=5C=C(OC)C(O)=C(OC2=CC3=C(C=C2(OC))CCNC3C4)C=56)	(+)-Bisnorobamegine;N,N'-Didemethylobamegine	6.1411	KNApSAcK=C00025647	C34H34N2O6	Lignans, neolignans and related compounds	XLTWCUYOTYAHOX-TWKOHBGMNA-N	OC7=CC=C4C=C7(OC1=CC=C(C=C1)CC6NCCC=5C=C(OC)C(OC2=C(O)C(OC)=CC3=C2C(NCC3)C4)=CC=56)	(4R,5S,6S,7R)-4,7-dibenzyl-5,6-dihydroxy-1,3-bis[4-(hydroxymethyl)benzyl]-1,3-diazepan-2-one	6.0451	ChEBI=CHEBI:42082	C35H38N2O5	Benzyl alcohols	XCVGQMUMMDXKCY-WZJLIZBTSA-N	O=C3N(CC1=CC=C(C=C1)CO)C(CC2=CC=CC=C2)C(O)C(O)C(N3CC4=CC=C(C=C4)CO)CC5=CC=CC=C5	Aristophyll A;(-)-Aristophyll A	5.9279	KNApSAcK=C00047011,UNPD=UNPD12213
0.00352087	1.67016	HILIC_neg_M646.6157_T0.72	inflamed	HILIC_neg_5235	Query	5235	NA	0	63	663.478	[M+H]+	UNPD197360	4.9622	UNPD=UNPD197360	C39H66O8	Annonaceous acetogenins	NRXAONUUQTVXIO-STDGLOBONA-N	O=C1OC(C=C1CCCCCCCC(=O)CCCCC(O)C2OC(CC2)C3OC(CC3)C(OC(=O)C)CCCCCCCCCC)C	UNPD197359	4.9574	UNPD=UNPD197359	C39H66O8	Annonaceous acetogenins	IASFXMHZWYPCJU-MGTYLIEONA-N	O=C1OC(C=C1CCCCCCCC(=O)CCCCC(OC(=O)C)C2OC(CC2)C3OC(CC3)C(O)CCCCCCCCCC)C		NA							NA							NA							NA
4.32707e-05	1.68432	RP_neg_M280.0409_T1.26	inflamed	RP_neg_1924	Query	1924	NA	0	4	283.266	[M+H]+	Oleic acid	8.202	HMDB=HMDB0000207;HMDB0000573;HMDB0062703,KNApSAcK=C00001232,ChEBI=CHEBI:16196;CHEBI:27997;CHEBI:30823;CHEBI:30825;CHEBI:36021;CHEBI:132944,DrugBank=DB04224,YMDB=YMDB00131,T3DB=T3D4802,FooDB=FDB002951;FDB009969;FDB012858;FDB021621;FDB031070,NANPDB=NANPDB_79;NANPDB_722;NANPDB_2336;NANPDB_4156;NANPDB_4236;NANPDB_4523;NANPDB_4834;NANPDB_5443,STOFF=STOFF_190;STOFF_717,BMDB=BMDB00207;BMDB00573,LipidMAP…	C18H34O2	Long-chain fatty acids	ZQPPMHVWECSIRJ-KTKRTIGZSA-N	O=C(O)CCCCCCCC=CCCCCCCCC	Vaccenic acid	7.8449	HMDB=HMDB0003231;HMDB0240219,KNApSAcK=C00000347;C00001240,ChEBI=CHEBI:28727;CHEBI:50464;CHEBI:30827;CHEBI:30828;CHEBI:36023;CHEBI:50498,DrugBank=DB04801,FooDB=FDB002952;FDB012766,BMDB=BMDB03231,LipidMAPS=LMFA01030076;LMFA01030077,Saliva=HMDB0003231,Feces=HMDB0003231,Serum=HMDB0003231,PubChem=5461069,PlantCyc=CPD-9247,UNPD=UNPD107194;UNPD118396;UNPD218157	C18H34O2	Long-chain fatty acids	UWHZIFQPPBDJPM-BQYQJAHWSA-N	O=C(O)CCCCCCCCCC=CCCCCCC	Petroselinic acid	7.7259	HMDB=HMDB0002080,KNApSAcK=C00001235,ChEBI=CHEBI:28194;CHEBI:30829;CHEBI:32375;CHEBI:32377;CHEBI:36022,FooDB=FDB011271;FDB012765;FDB030008;FDB031099,NANPDB=NANPDB_4235,BMDB=BMDB02080,LipidMAPS=LMFA01030066;LMFA01030067,Serum=HMDB0002080,PubChem=5461010,PlantCyc=CPD-8477,UNPD=UNPD150150;UNPD178282;UNPD222395	C18H34O2	Long-chain fatty acids	CNVZJPUDSLNTQU-SEYXRHQNSA-M	O=C(O)CCCCC=CCCCCCCCCCCC	Ethyl 9-hexadecenoate	7.3687	HMDB=HMDB0059871,ChEBI=CHEBI:84934,YMDB=YMDB01368,LipidMAPS=LMFA07010502;LMFA07010633,UNPD=UNPD224518	C18H34O2	Fatty acid esters	JELGPLUONQGOHF-MDZDMXLPSA-N	O=C(OCC)CCCCCCCC=CCCCCCC	7Z-octadecenoic acid	7.3687	HMDB=HMDB0062242,FooDB=FDB002950,NANPDB=NANPDB_431,LipidMAPS=LMFA01030068;LMFA01030069,UNPD=UNPD213967	C18H34O2	Long-chain fatty acids	RVUCYJXFCAVHNC-QXMHVHEDSA-N	O=C(O)CCCCCC=CCCCCCCCCCC	(Z)-13-Octadecenoic acid	7.3687	HMDB=HMDB0041480;HMDB0062218,ChEBI=CHEBI:82617;CHEBI:82618,FooDB=FDB021443,LipidMAPS=LMFA01030290;LMFA01030880,UNPD=UNPD160110;UNPD162680;UNPD222211
0.000416976	1.6886	RP_neg_M259.2392_T14.08	inflamed	RP_neg_1650	Query	1650	NA	0	47	263.865	[M+H]+		NA							NA							NA							NA							NA							NA
0.00356686	1.69513	RP_neg_M432.1599_T14.1	inflamed	RP_neg_4786	Query	4786	NA	0	188	435.046	[M+H]+	3-[[5-[[5-(4-carboxyphenyl)-2-furanyl]methylidene]-4-oxo-2-thiazolyl]amino]benzoic acid	6.187	ChEBI=CHEBI:94304	C22H14N2O6S	Aminobenzoic acids	XVWCAOUMDSZQPB-UHFFFAOYSA-N	O=C(O)C1=CC=C(C=C1)C=2OC(=CC=2)C=C4C(=O)N=C(NC3=CC=CC(=C3)C(=O)O)S4	4-[(1-phenyl-3-thiophen-2-yl-4-pyrazolyl)methylideneamino]-3-thiophen-2-yl-1H-1,2,4-triazole-5-thione	6.0626	ChEBI=CHEBI:111189	C20H14N6S3	Phenylpyrazoles	RQEAZYGFPYYARZ-UHFFFAOYSA-N	N(=CC1=CN(N=C1C2=CC=CS2)C3=CC=CC=C3)N4C(=NNC4=S)C5=CC=CS5	Ellagic acid arabinoside	5.9082	FooDB=FDB000223,UNPD=UNPD110035;UNPD172783;UNPD93840	C19H14O12	Hydrolyzable tannins	KNURQRIPZJJYQO-FYZLSVPNSA-N	O=C2OC=4C(O)=C(OC1OCC(O)C(O)C1(O))C=C5C(=O)OC=3C(O)=C(O)C=C2C=3C=45	MINEs-322767	5.3888	MINE=C378adcebef663ac6902482b55bb2107aaf0ad5da	C15H19N2O9PS	Peptides	NDGBJCCDQZZTKR-UHFFFAOYSA-N	O=C(OP(=O)(O)O)CNC(=O)C3N(O)C(CS)C(C1=CC=C2OCOC2(=C1))C3	MINEs-322744	5.3522	MINE=C9ba233ed2bd1055a869c842a7a167aa50b03ee31	C11H20N2O12P2	Nicotinamide nucleotides	JVQCYZKNTKDRBP-UHFFFAOYSA-N	O=P(O)(O)OP(=O)(O)OCC2OC(N1C=C(C(=N)O)CCC1(O))C(O)C2(O)	UNPD67819	5.1231	UNPD=UNPD67819
0.00348123	1.69932	HILIC_pos_M333.9932_T7.74	inflamed	HILIC_pos_2503	Query	2503	NA	0	15	351.157	[M+H]+	N-[5-(1-naphthylmethyl)-1,3-thiazol-2-yl]cyclohexanecarboxamide	6.3596	ChEBI=CHEBI:76002	C21H22N2OS	Naphthalenes	WJAMFZVSJYMDDT-UHFFFAOYSA-N	O=C(NC3=NC=C(CC2=CC=CC1=CC=CC=C12)S3)C4CCCCC4	[1-(2-phenoxyethyl)-3-indolyl]-(1-pyrrolidinyl)methanethione	6.1677	ChEBI=CHEBI:122177	C21H22N2OS	N-alkylindoles	CLLDGZJVIZEVBU-UHFFFAOYSA-N	O(C1=CC=CC=C1)CCN3C=C(C2=CC=CC=C23)C(N4CCCC4)=S	1-[amino-[(6-methoxy-4-methyl-2-quinazolinyl)amino]methylidene]-3-phenylurea	6.1381	ChEBI=CHEBI:120985	C18H18N6O2	Quinazolinamines	XAVPMMOTFNOEMA-UHFFFAOYSA-N	O=C(N=C(N)NC2=NC=1C=CC(OC)=CC=1C(=N2)C)NC3=CC=CC=C3	UNPD181132	5.2302	UNPD=UNPD181132	C21H22N2OS	Naphthalenes	NQEQFUOQGBHGNH-NQMULWGDNA-N	O=C2NC1=CC=CC4=C1C2=C3C(N=C=S)C(C=C)(C)CCC3C4(C)C	UNPD61747	5.1241	UNPD=UNPD61747	C17H22N2O6	Pyranopyridines	CFSGCXFDZCVJQB-KFFDRSATNA-N	O=CC(OC)C(CO)CC(=O)NC(C=2C=NC=C1C(=O)OCCC1=2)C		NA
0.000490566	1.70276	HILIC_pos_M118.0855_T7.96	inflamed	HILIC_pos_355	Query	355	NA	0	16	131.07	[M+H]+	Mevalonolactone	7.1865	HMDB=HMDB0006024,ChEBI=CHEBI:67849;CHEBI:95115,FooDB=FDB023804,BMDB=BMDB06024,LipidMAPS=LMFA07040003,Urine=HMDB0006024,UNPD=UNPD110527;UNPD120858	C6H10O3	Delta valerolactones	JYVXNLLUYHCIIH-LURJTMIESA-N	O=C1OCCC(O)(C)C1	Pantolactone	7.1844	HMDB=HMDB0059876,ChEBI=CHEBI:16719,YMDB=YMDB00796,FooDB=FDB029751,STOFF=STOFF_1849,PubChem=439368,PlantCyc=PANTOYL-LACTONE,UNPD=UNPD117244;UNPD190752	C6H10O3	Gamma butyrolactones	SERHXTVXHNVDKA-UHFFFAOYNA-N	O=C1OCC(C)(C)C1(O)	Ketoleucine	7.1646	HMDB=HMDB0000695,KNApSAcK=C00019677,ChEBI=CHEBI:17865;CHEBI:48430,DrugBank=DB03229,SMPDB=PW_C000547,YMDB=YMDB00388,T3DB=T3D4426,FooDB=FDB012607;FDB030510,BMDB=BMDB00695,Urine=HMDB0000695,Saliva=HMDB0000695,Feces=HMDB0000695,ECMDB=ECMDB00695,CSF=HMDB0000695,Serum=HMDB0000695,PubChem=3527278;70,PlantCyc=2K-4CH3-PENTANOATE,UNPD=UNPD79880	C6H10O3	Short-chain keto acids and derivatives	BKAJNAXTPSGJCU-UHFFFAOYSA-N	O=C(O)C(=O)CC(C)C	3-Methyl-2-oxovaleric acid	7.1198	HMDB=HMDB0000491,ChEBI=CHEBI:15614;CHEBI:28379;CHEBI:28654;CHEBI:35146;CHEBI:35932,SMPDB=PW_C000373,YMDB=YMDB00168,T3DB=T3D4424,FooDB=FDB021447;FDB021448;FDB030164,BMDB=BMDB00491,LipidMAPS=LMFA01020275;LMFA01020280,Urine=HMDB0000491,Saliva=HMDB0000491,Feces=HMDB0000491,ECMDB=ECMDB00491;ECMDB04091,CSF=HMDB0000491,Serum=HMDB0000491,PubChem=6857401;4298878;439286;47,PlantCyc=2-KETO-3-METHYL-VALERATE	C6H10O3	Short-chain keto acids and derivatives	JVQYSWDUAOAHFM-UHFFFAOYNA-N	O=C(O)C(=O)C(C)CC	Sherry lactone	7.0199	HMDB=HMDB0033286,FooDB=FDB011309,UNPD=UNPD136198;UNPD190051;UNPD76482	C6H10O3	Gamma butyrolactones	KBLZKAKKJPDYKJ-UHFFFAOYNA-N	O=C1OC(CC1)C(O)C	(4S,6S)-3,4,5,6-Tetrahydro-4-hydroxy-6-methyl-2H-pyran-2-one	6.9484	HMDB=HMDB0033302,FooDB=FDB011326,UNPD=UNPD134435;UNPD90614
0.0092768	1.70371	HILIC_neg_M242.0492_T7.03	inflamed	HILIC_neg_1326	Query	1326	NA	0	38	251.961	[M+H]+	4-(benzofuran-2-yl)dithiazole-5-thione	4.2934		C10H5NOS3	Benzofurans	BUCFHMNLJIMQEW-UHFFFAOYSA-N	N3=C(C=1OC2=CC=CC=C2(C=1))C(=S)SS3	carbonic acid [(6S)-5,5,8-triketo-4,5$l^{6}-dithia-1-azabicyclo[4.2.0]oct-2-en-2-yl] ester	4.2379		C6H5NO6S2	Beta lactams	IJKOPGVGIXXTJQ-YFKPBYRVSA-N	O=C(O)OC2=CSS(=O)(=O)C1N2(C(=O)C1)	hydroxy-mercapto-(3-nitrophenoxy)-thioxo-phosphorane	3.7577		C6H6NO4PS2	Nitrobenzenes	PFNPOHVDASYWFL-UHFFFAOYSA-N	O=[N+]([O-])C=1C=CC=C(OP(O)(=S)S)C=1	5-cyclopenta[b]thiophen-2-ylidene-2-thioxo-thiazolidin-4-one	3.7514		C10H5NOS3		WGOJRQCCRBGOQI-UHFFFAOYSA-N	O=C1NC(=S)SC1=C3C=C2C=CC=C2S3	1,3,5,7,2$l^{4},6$l^{4},4-benzotetraoxadithiazonine 2,6-dioxide	3.716		C6H5NO6S2	Benzenoids	NRZOBBBQJQPQLT-UHFFFAOYSA-N	O=S1ONOS(=O)OC2=CC=CC=C2(O1)	7-azabicyclo[4.1.0]hepta-1,3,5-triene-2,5-disulfonic acid	3.6161
0.000724252	1.70385	RP_neg_M636.3477_T12.35	inflamed	RP_neg_8962	Query	8962	NA	0	58	640.224	[M+H]+	UNPD196090	6.2784	UNPD=UNPD196090	C31H33N3O12	Naphthalenes	XRLUMGHIDDQACE-FFFKJEPHNA-N	O=CC(C4=NC(=O)C1(OC(=O)C(O)C(O1)(C)CNC(=O)C=3C=C(OC)C=C2C=3(C=CC=C2C))C(O4)C(O)C5N(C(=O)C)C5)C(=O)C	MINEs-446346	5.7882	MINE=C1405aca17bcc0088d30c7a4e6f670ae9b8f6533f	C29H37NO15	Saccharolipids	KOLBJBXSJCFFJB-UHFFFAOYSA-N	O=C(OC3C(OC1OCC(OC1C3(OC2OC(C)C(O)C(O)C2(O)))C4=CC=C(O)C(O)=C4)CO)C=CC5C=CC(O)=C(O)C5(N)	MINEs-446348	5.7321	MINE=C72a82c2f807bd641a6bd558a478c261ff667ded2	C26H43NO13P2	N-acyl-alpha-hexosamines	ICCUCCOSBXYRBB-UHFFFAOYSA-N	O=CCC(=CCC(=CCC(=CCC(=CCOP(=O)(O)OP(=O)(O)OC1OC(CO)C(O)C(O)C1(NC(=O)C))C)C)C)C	MINEs-446347	5.5672	MINE=C3cf96637f36176bc9adb7a7897e1209bbee4eb58	C29H37NO15	O-glycosyl compounds	SUOZZOFGSNSSHZ-UHFFFAOYSA-N	O=C(OC3C(OC1OCC(OC1C3(OC2OC(C)C(O)C(O)C2(O)))C4=CC=C(O)C(O)=C4)CO)CC(N)C5=CC=C(O)C(O)=C5	MINEs-446349	4.8976	MINE=C9c16f7e7f6aa43b7aad3f535c437ae14c1daf47f	C28H37N3O14	Dipeptides	UESSSPLDMXTEBI-UHFFFAOYSA-N	O=C(O)CCC(C(=O)O)C(C(=O)O)CCC(=O)NC(C(=O)O)CCC(=O)NC(C(=O)O)CCC(=O)NCCC1=CC=C(O)C=C1		NA
0.00843463	1.70614	HILIC_neg_M403.2466_T1.45	inflamed	HILIC_neg_3118	Query	3118	NA	0	39	413.125	[M+H]+	Aklavinone	6.3961	KNApSAcK=C00043257,ChEBI=CHEBI:31181,PubChem=159776,UNPD=UNPD114108;UNPD37131;UNPD39231;UNPD96774	C22H20O8	Tetracenequinones	RACGRCLGVYXIAO-OHDACDNGNA-N	O=C(OC)C2C1=CC=3C(=O)C=4C=CC=C(O)C=4(C(=O)C=3(C(O)=C1C(O)CC2(O)(CC)))	(2E)-5,7-Dihydroxy-3,6-dimethoxy-4-oxo-2-phenyl-4H-1-benzopyran-8-yl ester 2-methyl-2-butenoic acid	6.3384	KNApSAcK=C00013544,LipidMAPS=LMPK12113291,UNPD=UNPD186615	C22H20O8	6-O-methylated flavonoids	ODAKJIXAIBHVIC-VZUCSPMQSA-N	O=C(OC=1C(O)=C(OC)C(O)=C2C(=O)C(OC)=C(OC=12)C3=CC=CC=C3)C(=CC)C	Brandisianin D;(-)-Brandisianin D	6.2871	KNApSAcK=C00038633,UNPD=UNPD29565	C22H20O8	Pyranoisoflavonoids	XHRAWCRTNOGRCB-ANBDAQEENA-N	O=C1C(=COC=2C=3C=CC(OC=3(C=C(O)C1=2))(C)CO)C=4C=C(OC)C(O)=CC=4(OC)	austocystin D	6.2713	ChEBI=CHEBI:67827,UNPD=UNPD185397	C22H20O8	4-prenylated xanthones	VXTQFTUOAJRUDO-MGRUGCKGNA-N	O=C1C5=C(O)C=CC(=C5(OC=2C=C3OC4OC=CC4(O)(C3(=C(O)C1=2))))CCC(O)(C)C	Mollicellin C	6.2626	HMDB=HMDB0033341,KNApSAcK=C00048001,ChEBI=CHEBI:68802,FooDB=FDB011369,UNPD=UNPD70447	C22H20O8	Depsides and depsidones	RPSLZGPKLQLZGH-UHFFFAOYSA-N	O=CC1=C(O)C=C(C=2C(=O)OC=3C(O)=C(OC)C(C(=O)C=C(C)C)=C(C=3(OC1=2))C)C	58C	6.2496	KNApSAcK=C00018355
0.00874618	1.70811	HILIC_neg_M597.1465_T6.96	inflamed	HILIC_neg_4909	Query	4909	NA	0	101	609.503	[M+H]+	Uvarigrin;(+)-Uvarigrin	5.1567	KNApSAcK=C00049407,UNPD=UNPD151727;UNPD47141	C37H68O6	Annonaceous acetogenins	ADPAPZVYVYEBGS-WZYHGDCINA-N	O=C1OC(C=C1CCCCCCCCCCCCC(O)CC(O)C2OC(CC2)C(O)CCCCCCCCCCCC)C	4-Deoxyannomontacin;(+)-4-Deoxyannomontacin	5.1567	KNApSAcK=C00044059,UNPD=UNPD181250	C37H68O6	Annonaceous acetogenins	VKHXJBYQANZNTG-SFBKMYCBNA-N	O=C1OC(C=C1CCCCCCCC(O)CCCCCCC(O)C2OC(CC2)C(O)CCCCCCCCCCCC)C	Calamistrin C	5.1565	KNApSAcK=C00047015;C00047016,UNPD=UNPD19107;UNPD68842	C37H68O6	Annonaceous acetogenins	JOHOCUBTTQAHLI-HOZMGVTKNA-N	O=C1OC(C=C1CCCCCCCCCCC(O)CCCCCC(O)C2OC(CC2)C(O)CCCCCCCCCC)C	Longicoricin	5.1565	KNApSAcK=C00044227,UNPD=UNPD51272	C37H68O6	Annonaceous acetogenins	LKDAOGFXLLFITJ-SFBKMYCBNA-N	O=C1OC(C=C1CCCCCCCC(O)CCCCC(O)C2OC(CC2)C(O)CCCCCCCCCCCCCC)C	Muricatenol	5.1557	HMDB=HMDB0035900,FooDB=FDB014685	C37H68O6	Annonaceous acetogenins	KQTROLJZWNACJT-VKAVYKQENA-N	O=C1OC(C=C1CC(O)CCCCCC(O)CCCC=CCCC(O)C(O)CCCCCCCCCCCCCCC)C	Calamistrin A;(+)-Calamistrin A	5.1014	KNApSAcK=C00049361
0.00860638	1.71224	HILIC_pos_M198.0848_T9.01	inflamed	HILIC_pos_1144	Query	1144	NA	0	47	212.118	[M+H]+	Varenicline	6.2696	HMDB=HMDB0015398,ChEBI=CHEBI:84500;CHEBI:84508,DrugBank=DB01273,T3DB=T3D2577,STOFF=STOFF_678,Urine=HMDB0015398,Serum=HMDB0015398	C13H13N3	Benzazepines	JQSHBVHOMNKWFT-DTORHVGOSA-N	N=1C=CN=C2C=C3C(=CC=12)C4CNCC3C4	Pramipexole	6.0643	HMDB=HMDB0014557,ChEBI=CHEBI:8356;CHEBI:63218,DrugBank=DB00413,T3DB=T3D2783,STOFF=STOFF_6195,Urine=HMDB0014557,Serum=HMDB0014557	C10H17N3S	Aralkylamines	FASDKYOPVNHBLU-JLDDOWRYNA-N	N1=C(N)SC2=C1CCC(NCCC)C2	varenicline tartrate	5.9512	ChEBI=CHEBI:84507	C13H13N3	Benzazepines	TWYFGYXQSYOKLK-GXFWOKPPNA-N	N1=CC=NC=2C=C3C(=CC1=2)C4CNCC3C4	pramipexole hydrochloride	5.7072	ChEBI=CHEBI:51147	C10H17N3S	Aralkylamines	APVQOOKHDZVJEX-QTPLPEIMSA-N	N1=C(N)SC2=C1CCC(NCCC)C2	pramipexole hydrochloride anhydrous	5.7072	ChEBI=CHEBI:51148	C10H17N3S	Aralkylamines	QMNWXHSYPXQFSK-KLXURFKVSA-N	N1=C(N)SC2=C1CCC(NCCC)C2	N-Methyl-4-aminoazobenzene	5.5832	STOFF=STOFF_2982
0.00283678	1.71384	RP_neg_M568.3562_T12.35	inflamed	RP_neg_7696	Query	7696	NA	0	32	571.206	[M+H]+	Decuroside III	5.8879	KNApSAcK=C00002464,ChEBI=CHEBI:4352,UNPD=UNPD209545;UNPD59631	C26H34O14	Psoralens	FBXYOMVTZDVTHK-RVFQRCMVNA-N	O=C1OC2=CC=3OC(CC=3(C=C2(C=C1)))C(OC5OC(CO)C(OC4OC(CO)C(O)C(O)C4(O))C(O)C5(O))(C)C	2''-Methoxy-(S)-oleuropein	5.8873	HMDB=HMDB0035445,FooDB=FDB014128;FDB014129,UNPD=UNPD173478;UNPD31590	C26H34O14	Terpene glycosides	YZPLQRBBARLPFK-PQMHYQBVNA-N	O=C(OC)C2=COC(OC1OC(CO)C(O)C(O)C1(O))C(=CC)C2CC(=O)OCC(OC)C=3C=CC(O)=C(O)C=3	pteroyl-alpha-glutamylglutamate	5.8108	ECMDB=ECMDB20492,PlantCyc=CPD0-1472,UNPD=UNPD87312	C24H26N8O9	Dipeptides	SDUHYPXROSSGGK-PTTDRDKLNA-K	O=C(O)CCC(N=C(O)CCC(NC(=O)C1=CC=C(C=C1)NCC2=NC=3C(O)=NC(=N)NC=3(N=C2))C(=O)O)C(=O)O	Rutaretin 9-rutinoside	5.8087	HMDB=HMDB0034611,FooDB=FDB013129	C26H34O14	Coumarin glycosides	BXZHQIFYFLLPME-UHFFFAOYNA-N	O=C1OC=5C(C=C1)=CC2=C(OC(C2)C(O)(C)C)C=5(OC4OC(COC3OC(C)C(O)C(O)C3(O))C(O)C(O)C4(O))	N-[(5S,6R,9R)-8-(benzenesulfonyl)-5-methoxy-3,6,9-trimethyl-2-oxo-11-oxa-3,8-diazabicyclo[10.4.0]hexadeca-1(12),13,15-trien-14-yl]-5-methyl-3-isoxazolecarboxamide	5.7591	ChEBI=CHEBI:115935	C28H34N4O7S	Macrolactams	PPUYVSOUEBCZTH-JMFPVCQJNA-N	O=C(NC=1C=CC=2C(=O)N(C)CC(OC)C(C)CN(C(C)COC=2(C=1))S(=O)(=O)C3=CC=CC=C3)C4=NOC(=C4)C	Desoxycordifoline	5.716	KNApSAcK=C00038996,UNPD=UNPD144604;UNPD198585;UNPD78478
0.0017778	1.71524	RP_neg_M402.3015_T14.65	inflamed	RP_neg_4211	Query	4211	NA	0	112	404.126	[M+H]+	2,4-Dihydroxy-7,8-dimethoxy-2H-1,4-benzoxazin-3(4H)-one 2-glucoside	6.8391	HMDB=HMDB0037550,FooDB=FDB016632,UNPD=UNPD101394	C16H21NO11	O-glycosyl compounds	CFUFRWCJGZYVHK-UHFFFAOYNA-N	O=C2N(O)C=3C=CC(OC)=C(OC)C=3(OC2(OC1OC(CO)C(O)C(O)C1(O)))	7-Methoxydeacetylcephalosporin C;Antibiotic SF 1623B;Deacetyl-7-methoxycephalosporin C;Oganomycin E	6.7609	KNApSAcK=C00018485,UNPD=UNPD145548	C15H21N3O8S	Cephamycins	NLRQZPPGJODQAH-GDQHASDFNA-N	O=C(O)C2=C(CO)CSC1N2(C(=O)C1(OC)(NC(=O)CCCC(N)C(=O)O))	6-(2-furanyl)-4-[4-(methanesulfonamido)phenyl]-2-oxo-1-cyclohex-3-enecarboxylic acid ethyl ester	6.6603	ChEBI=CHEBI:115507	C20H21NO6S	Sulfanilides	LLIGLHYTXFHWLO-UHFFFAOYNA-N	O=C(OCC)C3C(=O)C=C(C1=CC=C(C=C1)NS(=O)(=O)C)CC3(C=2OC=CC=2)	azoxystrobin	6.623	ChEBI=CHEBI:40909,DrugBank=DB07401,T3DB=T3D3795,STOFF=STOFF_8711	C22H17N3O5	Phenyl-beta-methoxyacrylates	WFDXOXNFNRHQEC-GHRIWEEISA-N	N#CC3=CC=CC=C3(OC=2N=CN=C(OC=1C=CC=CC=1C(=COC)C(=O)OC)C=2)	Isopentyenyladenine riboside monophoshate	6.5407	KNApSAcK=C00007600	C14H22N5O7P	Imidazopyrimidines	BTVDENVTOLEBMU-KFNLPMJRNA-N	O=P(O)(O)OC3OC(N1C=NC2C(=NC=NC12)NCC=C(C)C)C(O)C3(O)	B-Factor;3'-(1-Butylphosphoryl)adenosine	6.5328	KNApSAcK=C00018618
0.00303772	1.71811	HILIC_pos_M169.9852_T7.72	inflamed	HILIC_pos_890	Query	890	NA	0	15	184.045	[M+H]+	Antibiotic FR 31564;FR 31564;Fosmidomycin	7.2863	KNApSAcK=C00018263,ChEBI=CHEBI:443725,DrugBank=DB02948,ECMDB=ECMDB20515,PubChem=572,PlantCyc=CPD0-441	C4H10NO5P	Organic phosphonic acids	GJXWDTUCERCKIX-UHFFFAOYSA-N	O=CN(O)CCCP(=O)(O)O	2-ammonio-4-[hydroxy(oxido)phosphoryl]butyrate	7.2381	PubChem=74551796	C4H10NO5P	Alpha amino acids	DDOQBQRIEWHWBT-UHFFFAOYSA-M	O=C(O)C(N)CCP(=O)(O)O	N-Hydroxy-4-Phosphono-Butanamide	7.0704	DrugBank=DB01695	C4H10NO5P	Organic phosphonic acids	AKXSFRVADDCWTF-UHFFFAOYSA-L	O=C(NO)CCCP(=O)(O)O	UNPD122107	6.3234	UNPD=UNPD122107	C4H10NO5P	Organic phosphites	ZELDKCIVXKGZRI-SGAVLPGINA-N	O=CC(O)NCCOP(O)O	2-Amino-4h-1,3-Benzoxathiin-4-Ol	6.2199	DrugBank=DB03972	C8H9NO2S	Benzenoids	DVFUKUONLVBBEH-YUMQZZPRSA-N	OC1C2=CC=CC=C2(OC(N)S1)	UNPD213462	6.1998	UNPD=UNPD213462
0.00586854	1.71987	HILIC_neg_M271.0885_T8.82	inflamed	HILIC_neg_1646	Query	1646	NA	0	6	281.099	[M+H]+	Euparvic acid;(-)-Euparvic acid	7.4404	KNApSAcK=C00039179,UNPD=UNPD3747	C14H16O6	Hydroxybenzoic acid derivatives	LSZUJXDQMUMSLJ-MDOHGIEYNA-N	O=C1OCC=2C1=C(O)C(=C(O)C=2C)CCC(C(=O)O)C	Xestodecalactone B;(+)-Xestodecalactone B	7.3886	KNApSAcK=C00046531;C00046532,UNPD=UNPD12679;UNPD136252	C14H16O6	Oxocins	OESLECARYLNMSC-OWWGPPLWNA-N	O=C2OC(C)CC(O)CC(=O)C=1C(O)=CC(O)=CC=1C2	Gravolenic acid	7.3488	HMDB=HMDB0033884,FooDB=FDB012077,UNPD=UNPD156634;UNPD20547;UNPD211786	C14H16O6	Coumaric acids and derivatives	DABSIZUNYJTFDJ-ARJAWSKDNA-N	O=C(O)C=CC=2C=C(O)C(O)=C1C=2(OC(C1)C(O)(C)C)	Zhepiresinol	7.3437	KNApSAcK=C00040731;C00045478;C00047130,UNPD=UNPD103850;UNPD149855;UNPD171252;UNPD201930	C14H16O6	Lignan lactones	AUXYOVQIZNPKSO-IXFQMRDONA-N	O=C1OCC2C(OCC12)C=3C=C(OC)C(O)=C(OC)C=3	adenosine 5'-carboxamide	7.2358	PlantCyc=ADENOSINE-5-CARBOXAMIDE	C10H12N6O4	Purine nucleosides	BLMHAOGGJQDPLX-TXDDJGQJSA-N	N=C(O)C3OC(N2C=NC1=C(N=CN=C12)N)C(O)C3(O)	Citreoisocoumarinol	7.1598	KNApSAcK=C00036913,NANPDB=NANPDB_3038,UNPD=UNPD155625;UNPD211089
0.00536989	1.72065	RP_neg_M124.0075_T0.56	inflamed	RP_neg_288	Query	288	NA	0	6	132.867	[M+H]+		NA							NA							NA							NA							NA							NA
0.00398934	1.72997	RP_neg_M524.335_T11.73	inflamed	RP_neg_6767	Query	6767	NA	0	79	527.261	[M+H]+	Withangulatin A	6.9303	HMDB=HMDB0037383,KNApSAcK=C00032510,FooDB=FDB016421,UNPD=UNPD151032	C30H38O8	Withanolides and derivatives	PLPXOWZTDPJPHC-UHFFFAOYNA-N	O=C1OC(CC(=C1C)C)C(C2=CC(OC(=O)C)C3(O)(C4CC6OC56(C(O)C=CC(=O)C5(C)(C4(CCC23(C))))))C	N-[[(4R,5S)-8-(1-cyclohexenyl)-2-[(2R)-1-hydroxypropan-2-yl]-4-methyl-1,1-dioxo-4,5-dihydro-3H-6,1$l^{6},2-benzoxathiazocin-5-yl]methyl]-N-methyl-2-phenylacetamide	6.8896	ChEBI=CHEBI:126956;CHEBI:128381;CHEBI:130229;CHEBI:131138	C29H38N2O5S	Phenylacetamides	YNRAMKWVNRHNLY-RNYYDEKYNA-N	O=C(N(C)CC2OC=1C=C(C=CC=1S(=O)(=O)N(CC2(C))C(C)CO)C3=CCCCC3)CC4=CC=CC=C4	carbamic acid [(2R,3S,4S,5R,6S)-4-amino-6-[(1S,2S,3R,4S,6R)-4,6-diamino-3-[(2R,3R,4R,5S,6R)-3-amino-6-(aminomethyl)-4,5-dihydroxy-tetrahydropyran-2-yl]oxy-2-hydroxy-cyclohexoxy]-3,5-dihydroxy-tetrahydropyran-2-yl]methyl ester	6.862	PubChem=21677480,UNPD=UNPD56698	C19H38N6O11	4,6-disubstituted 2-deoxystreptamines	XCSTZNJIQFIVPE-FQSMHNGLSA-N	O=C(OCC3OC(OC2C(O)C(OC1OC(CN)C(O)C(O)C1(N))C(N)CC2(N))C(O)C(N)C3(O))N	Kidjolanin	6.7894	KNApSAcK=C00031955	C30H38O8	Steroid esters	FAKKXRBUOOLIHY-KPQUWSRFNA-N	O=C(OC3CC2C(O)(CC=C1CC(O)CCC12(C))C4(O)(CCC(O)(OC(=O)C)C34(C)))C=CC5=CC=CC=C5	Ganosporeric acid A	6.7629	HMDB=HMDB0033022,FooDB=FDB011014,LipidMAPS=LMST01010393,UNPD=UNPD11217	C30H38O8	Triterpenoids	AKWNYHCILPEENZ-UHFFFAOYNA-N	O=C1C(=O)C4(C)(C(CC(=O)C4(C=2C(=O)CC3C(C(=O)CCC3(C1=2)(C))(C)C)(C))C(C)CC(=O)CC(C(=O)O)C)	Absintholide	6.7388	HMDB=HMDB0038171,KNApSAcK=C00020967,FooDB=FDB017402
0.00626385	1.73447	RP_neg_M594.3374_T11.7	inflamed	RP_neg_8246	Query	8246	NA	0	52	597.41	[M+H]+	Astaxanthin	7.1156	HMDB=HMDB0002204;HMDB0039128,KNApSAcK=C00000918;C00023058;C00023059,ChEBI=CHEBI:40968,FooDB=FDB018640;FDB018641,BMDB=BMDB02204,LipidMAPS=LMPR01070020;LMPR01070263,Serum=HMDB0002204,PubChem=5368397;5281224,PlantCyc=CPD-7847,UNPD=UNPD135557;UNPD151588;UNPD35927;UNPD64127	C40H52O4	Xanthophylls	MQZIGYBFDRPAKN-IDLFNPRFNA-N	O=C2C(=C(C=CC(=CC=CC(=CC=CC=C(C=CC=C(C=CC1=C(C(=O)C(O)CC1(C)C)C)C)C)C)C)C(C)(C)CC2(O))C	Amarouciaxanthin B;Sidnyaxanthin;(3R,6'S)-7,8-Didehydro-7',8'-dihydro-3,6'-dihydroxy-3',8'-dioxo-beta,epsilon-carotene	6.7146	KNApSAcK=C00023061,LipidMAPS=LMPR01070079,UNPD=UNPD52228	C40H52O4	Triterpenoids	XUKJTNSSWNXSQU-DDLFVOEKNA-N	O=C2C=C(C)C(O)(CC(=O)C(=CC=CC(=CC=CC=C(C=CC=C(C#CC1=C(C)CC(O)CC1(C)C)C)C)C)C)C(C)(C)C2	Mytiloxanthinone;(3R,5'R)-7,8-Didehydro-3,8'-dihydroxy-beta,kappa-carotene-3',6'-dione	6.6997	KNApSAcK=C00023062,LipidMAPS=LMPR01070080,UNPD=UNPD128257;UNPD4662	C40H52O4	Triterpenoids	AEOORGIQHLESFZ-FAIJJFIFNA-N	O=C(C=C(O)C(=CC=CC(=CC=CC=C(C=CC=C(C#CC1=C(C)CC(O)CC1(C)C)C)C)C)C)C2(C)(CC(=O)CC2(C)(C))	Asparagoside B	6.6845	HMDB=HMDB0029315,FooDB=FDB000375,LipidMAPS=LMST01070001,UNPD=UNPD17076	C33H56O9	Steroidal saponins	FBJYDOQUXQMQSS-UHFFFAOYNA-N	OCC6OC(OCC(C)CCC4(O)(OC3CC2C5CCC1CC(O)CCC1(C)C5(CCC2(C)C3C4(C))))C(O)C(O)C6(O)	(2R,3S)-2,3-Dihydroxy-beta,beta-carotene-4,4'-dione	6.6802	KNApSAcK=C00023055,UNPD=UNPD75568	C40H52O4	Xanthophylls	LGXSSQZQYOIWOB-NCGMYXEZNA-N	O=C2C(=C(C=CC(=CC=CC(=CC=CC=C(C=CC=C(C=CC1=C(C(=O)C(O)C(O)C1(C)C)C)C)C)C)C)C(C)(C)CC2)C	(3S,3'S,4'R)-4-Keto-4'-hydroxydiatoxanthin;(3S,3'S,4'R)-7',8'-Didehydro-3,3',4'-trihydroxy-beta,beta-caroten-4-one	6.6719	KNApSAcK=C00023019;C00023020,LipidMAPS=LMPR01070076
0.0053463	1.74061	HILIC_pos_M682.5651_T1.57	inflamed	HILIC_pos_4001	NA	NA	NA	NA	NA	NA	NA	NA	NA	NA	NA	NA	NA	NA	NA	NA	NA	NA	NA	NA	NA	NA	NA	NA	NA	NA	NA	NA	NA	NA	NA	NA	NA	NA	NA	NA	NA	NA	NA	NA	NA	NA	NA	NA	NA
3.16257e-05	1.74368	RP_pos_M494.3587_T13.98	inflamed	NA	NA	NA	NA	NA	NA	NA	NA	NA	NA	NA	NA	NA	NA	NA	NA	NA	NA	NA	NA	NA	NA	NA	NA	NA	NA	NA	NA	NA	NA	NA	NA	NA	NA	NA	NA	NA	NA	NA	NA	NA	NA	NA	NA	NA	NA
0.000166712	1.74689	HILIC_pos_M175.1435_T9.61	inflamed	HILIC_pos_945	Query	945	NA	0	29	188.176	[M+H]+	N1-Acetylspermidine	6.2414	HMDB=HMDB0001276,ChEBI=CHEBI:17927;CHEBI:58324,YMDB=YMDB00366,FooDB=FDB022530,BMDB=BMDB01276,Urine=HMDB0001276,ECMDB=ECMDB01276,Serum=HMDB0001276,PubChem=25203502;496,PlantCyc=CPD-568	C9H21N3O	Carboximidic acids	MQTAVJHICJWXBR-UHFFFAOYSA-N	O=C(NCCCNCCCCN)C	N8-Acetylspermidine	6.1648	HMDB=HMDB0002189;HMDB0060288,ChEBI=CHEBI:27911;CHEBI:58535,YMDB=YMDB00329,FooDB=FDB022894,BMDB=BMDB02189,Urine=HMDB0002189,Saliva=HMDB0002189,Serum=HMDB0002189,PlantCyc=CPD-3462	C9H21N3O	Carboximidic acids	FONIWJIDLJEJTL-UHFFFAOYSA-N	O=C(NCCCCNCCCN)C		NA							NA							NA							NA
0.000156121	1.75477	RP_neg_M298.0529_T1.27	inflamed	RP_neg_2203	Query	2203	NA	0	43	301.106	[M+H]+	Pseudolaroside A	7.3505	KNApSAcK=C00035152,ChEBI=CHEBI:16741;CHEBI:11935,FooDB=FDB021634,PubChem=440186,PlantCyc=CPD-453,UNPD=UNPD129722;UNPD147277;UNPD189869	C13H16O8	Phenolic glycosides	XSSDYIMYZONMBL-UGMKTQFCNA-N	O=C(O)C2=CC=C(OC1OC(CO)C(O)C(O)C1(O))C=C2	Salicylic acid beta-D-glucoside	7.3505	HMDB=HMDB0041271,ChEBI=CHEBI:87766,FooDB=FDB006279;FDB021183,PubChem=7099939,PlantCyc=CPD-12628,UNPD=UNPD60162	C13H16O8	Phenolic glycosides	TZPBMNKOLMSJPF-UHFFFAOYNA-N	O=C(O)C2=CC=CC=C2(OC1OC(CO)C(O)C(O)C1(O))	1,3,5-Dimethoxyphenanthren-2,7-dione;Ta II	7.3359	KNApSAcK=C00015188	C17H16O5	Oxosteroids	COEBLPKMQZWZAX-UHFFFAOYNA-N	O=C2C=C(OC)C=1C=3C=C(OC)C(=O)C(OC)C=3(C=CC=1C2)	4-Hydroxybenzoyl glucose	7.3241	FooDB=FDB007320,NANPDB=NANPDB_764;NANPDB_1452,PubChem=14132342,PlantCyc=CPD-15283,UNPD=UNPD134590;UNPD141396;UNPD84478	C13H16O8	Hexoses	XWTGDGASXRARSP-HMUNZLOLSA-N	O=C(OC1OC(CO)C(O)C(O)C1(O))C2=CC=C(O)C=C2	(S)-3'-Hydroxy-4,4'-dimethoxydalbergione	7.2902	KNApSAcK=C00010257,ChEBI=CHEBI:67394,LipidMAPS=LMPK12100075,UNPD=UNPD45645	C17H16O5	Dalbergiones	BJJFYNLYABNPSS-LDGXTIHJNA-N	O=C1C=C(C(=O)C=C1(OC))C(C=C)C2=CC=C(OC)C(O)=C2	Rhodioloside;(-)-Rhodioloside;Salidroside;Tyrosol alpha-(beta-D-glucopyranoside)	7.2597	KNApSAcK=C00031274,ChEBI=CHEBI:9009,FooDB=FDB011795,NANPDB=NANPDB_3102;NANPDB_3117;NANPDB_3148;NANPDB_3164;NANPDB_3165;NANPDB_3166;NANPDB_3167,PubChem=159278,PlantCyc=CPD-13354,UNPD=UNPD101141;UNPD135410;UNPD81357
0.00253781	1.75493	RP_neg_M614.3839_T15.5	inflamed	RP_neg_8617	Query	8617	NA	0	48	617.341	[M+H]+	Chondramide C	6.911	KNApSAcK=C00016607,ChEBI=CHEBI:84382,UNPD=UNPD165307	C35H44N4O6	Dipeptides	NCRSWJPOFRASIF-HKWRFOASNA-N	O=C2OC(C)C(C=C(C)CC(C(=O)NC(C(=O)N(C)C(C(=O)NC(C1=CC=C(O)C=C1)C2)CC4=CNC=3C=CC=CC=34)C)C)C	alvespimycin	6.8474	ChEBI=CHEBI:65324;CHEBI:94772;CHEBI:95117,DrugBank=DB03080,PubChem=5288674	C32H48N4O8	Macrolactams	KUFRQPKVAWMTJO-LKWAVHLHNA-N	O=C(OC2C(=CC(C)C(O)C(OC)CC(C)CC=1C(=O)C(=CC(=O)C=1(NCCN(C)C))NC(=O)C(=CC=CC2(OC))C)C)N	N-[[(3S,9S,10R)-16-benzamido-12-[(2S)-1-hydroxypropan-2-yl]-3,10-dimethyl-13-oxo-2,8-dioxa-12-azabicyclo[12.4.0]octadeca-1(14),15,17-trien-9-yl]methyl]-N-methyl-4-pyridinecarboxamide	6.5886	ChEBI=CHEBI:125842;CHEBI:125975;CHEBI:126333;CHEBI:127016;CHEBI:127204;CHEBI:127412;CHEBI:127614;CHEBI:127984;CHEBI:129211;CHEBI:129435;CHEBI:129552;CHEBI:129633;CHEBI:129703;CHEBI:129958;CHEBI:130649	C35H44N4O6	Macrolactams	LFSFSXVVLAKPPY-HGACHBQMNA-N	O=C(NC=2C=CC=3OC(C)CCCCOC(CN(C(=O)C1=CC=NC=C1)C)C(C)CN(C(=O)C=3(C=2))C(C)CO)C4=CC=CC=C4	N-[(3R,9S,10S)-9-[[benzoyl(methyl)amino]methyl]-12-[(2R)-1-hydroxypropan-2-yl]-3,10-dimethyl-13-oxo-2,8-dioxa-12-azabicyclo[12.4.0]octadeca-1(14),15,17-trien-16-yl]-4-pyridinecarboxamide	6.5809	ChEBI=CHEBI:97776;CHEBI:104752;CHEBI:104777;CHEBI:104790;CHEBI:106843;CHEBI:106895;CHEBI:110948;CHEBI:111080;CHEBI:117604;CHEBI:117885;CHEBI:123655;CHEBI:123924;CHEBI:124045;CHEBI:124071	C35H44N4O6	Macrolactams	IDICBOGPMQOFGC-YDXHWBICNA-N	O=C(NC=2C=CC=3OC(C)CCCCOC(CN(C(=O)C1=CC=CC=C1)C)C(C)CN(C(=O)C=3(C=2))C(C)CO)C4=CC=NC=C4	Argutin F	6.363	ChEBI=CHEBI:70237,UNPD=UNPD74394	C34H48O10	Colensane and clerodane diterpenoids	HXZWRWDSAJYAQI-XHTKTMFNNA-N	O=C(OC2C=C1C(OC(=O)C)OC(OC(=O)C)C13(C(O)CC(C)C(C)(CC(OO)C(=C)C=C)C3(C2)))C=CC=CCCCCC	Cinnafragrin A;(-)-Cinnafragrin A	6.3035	KNApSAcK=C00041439,UNPD=UNPD108117;UNPD65307
0.00302721	1.76067	RP_neg_M181.0503_T5.81	inflamed	RP_neg_810	Query	810	NA	0	12	190.927	[M+H]+	6-hydroxythieno[3,2-c]dithiol-5-one	4.3695		C5H2O2S3		FHMIPRDGKMQGFE-UHFFFAOYSA-N	O=C2C(O)=C1C(=CSS1)S2	5-isothiocyanato-2-thioxo-thiazolidin-4-one	4.3059		C4H2N2OS3	Alpha amino acids and derivatives	MTMAEJMCBGYEJP-UHFFFAOYSA-N	O=C1NC(=S)SC1(N=C=S)	3-isothiocyanato-2-thioxo-thiazolidin-4-one	4.2504		C4H2N2OS3	Thiazolidinethiones	JHCQZFNEQPLFIV-UHFFFAOYSA-N	O=C1N(N=C=S)C(=S)SC1	thiocyanic acid (4-hydroxy-2-thioxo-4-thiazolin-3-yl) ester	4.1994		C4H2N2OS3		OJHYXKOJCZYSGA-UHFFFAOYSA-N	N#CSN1C(O)=CSC1=S	4-hydroxy-3-isothiocyanato-4-thiazoline-2-thione	4.1923		C4H2N2OS3	Thiazoles	WHAPOOYQLABSTI-UHFFFAOYSA-N	OC1=CSC(N1(N=C=S))=S	4-hydroxy-5-isothiocyanato-4-thiazoline-2-thione	4.1743
0.00257431	1.76427	HILIC_neg_M370.0143_T7.73	inflamed	HILIC_neg_2767	Query	2767	NA	0	75	378.017	[M+H]+	(2S,3S)-3-[[(2E)-2-(2-aminothiazol-4-yl)-2-methyloximino-acetyl]amino]-2-formyl-4-keto-azetidine-1-sulfonic acid	3.8324		C10H11N5O7S2	Monobactams	IJVOIPZENFEOHS-HQAUFVEOSA-N	O=CC2N(C(=O)C2(NC(=O)C(=NOC)C=1N=C(N)SC=1))S(=O)(=O)O	3-[(dimethoxythiophosphorylthio)methyl]-4-(2-methoxyphenyl)-1H-1,2,4-triazole-5-thione	3.4384		C12H16N3O3PS3	Phenyl-1,2,4-triazoles	IAKGTLALDBXYAV-UHFFFAOYSA-N	N=1NC(N(C=1CSP(OC)(OC)=S)C2=CC=CC=C2(OC))=S	3-[(dimethoxythiophosphorylthio)methyl]-4-(4-methoxyphenyl)-1~{H}-1,2,4-triazole-5-thione	3.4366		C12H16N3O3PS3	Phenyl-1,2,4-triazoles	ZMXRWPFNKZDSHG-UHFFFAOYSA-N	N=2NC(N(C1=CC=C(OC)C=C1)C=2CSP(OC)(OC)=S)=S	2-(methylcarbamoyloxy)thioacetimidic acid [(N-[methoxy(thiophosphoroso)methyl]anilino)thio] ester	3.4156		C12H16N3O3PS3	Benzene and substituted derivatives	XUCVNFRKJXMXHY-UHFFFAOYSA-N	O=C(OCC(=N)SSN(C1=CC=CC=C1)C(OC)P=S)NC		NA							NA
0.00244372	1.77024	HILIC_neg_M170.0425_T8.24	inflamed	HILIC_neg_674	Query	674	NA	0	13	181.077	[M+H]+	D-Glucose	8.031	HMDB=HMDB0000122;HMDB0000143;HMDB0000169;HMDB0000516;HMDB0001151;HMDB0003345;HMDB0003449;HMDB0012326;HMDB0033704;HMDB0061922;HMDB0062170;HMDB0062202,KNApSAcK=C00001119;C00001122;C00001126,ChEBI=CHEBI:15903;CHEBI:17925;CHEBI:27667;CHEBI:28061;CHEBI:28563;CHEBI:28729;CHEBI:40656;CHEBI:42905;CHEBI:43104;CHEBI:4093;CHEBI:4139;CHEBI:4167;CHEBI:4191;CHEBI:4208;CHEBI:37619;CHEBI:37620;CHEBI:37627;CHEBI:…	C6H12O6	Hexoses	WQZGKKKJIJFFOK-GASJEMHNSA-N	OCC1OC(O)C(O)C(O)C1(O)	myo-Inositol	8.0271	HMDB=HMDB0000211;HMDB0006088;HMDB0034220;HMDB0062138;HMDB0240207;HMDB0240208;HMDB0240209;HMDB0240210;HMDB0240211,KNApSAcK=C00001164,ChEBI=CHEBI:10642;CHEBI:17268;CHEBI:27372;CHEBI:27374;CHEBI:27987;CHEBI:22357;CHEBI:23311;CHEBI:23927;CHEBI:24848;CHEBI:25492,DrugBank=DB03106,SMPDB=PW_C000137,YMDB=YMDB00173,FooDB=FDB001138;FDB010547;FDB012525;FDB023828;FDB030285,STOFF=STOFF_452,BMDB=BMDB00211,Urine…	C6H12O6	Cyclohexanols	CDAISMWEOUEBRE-GPIVLXJGSA-N	OC1C(O)C(O)C(O)C(O)C1(O)	D-Fructose	7.9164	HMDB=HMDB0000660;HMDB0125599,KNApSAcK=C00001117;C00047705,ChEBI=CHEBI:28645;CHEBI:43703;CHEBI:37720;CHEBI:37721;CHEBI:37725;CHEBI:37727;CHEBI:48646;CHEBI:48647;CHEBI:48648;CHEBI:48670;CHEBI:48672;CHEBI:48673;CHEBI:49088;CHEBI:49089;CHEBI:49090,DrugBank=DB04173,SMPDB=PW_C000517,T3DB=T3D4345,FooDB=FDB031286,BMDB=BMDB00660,Urine=HMDB0000660,Saliva=HMDB0000660,Feces=HMDB0000660,ECMDB=ECMDB00660,CSF=H…	C6H12O6	C-glycosyl compounds	RFSUNEUAIZKAJO-ARQDHWQXSA-N	OCC1OC(O)(CO)C(O)C1(O)	L-Sorbose	7.9143	HMDB=HMDB0001266,ChEBI=CHEBI:41005;CHEBI:48649;CHEBI:4249;CHEBI:10295;CHEBI:37714;CHEBI:37715;CHEBI:37719;CHEBI:37728;CHEBI:37729;CHEBI:48645;CHEBI:48674;CHEBI:48677;CHEBI:48678;CHEBI:49091;CHEBI:49092,DrugBank=DB02561,YMDB=YMDB00204,BMDB=BMDB01266,Urine=HMDB0001266,ECMDB=ECMDB01266,PubChem=439312;439192,UNPD=UNPD1409;UNPD14140;UNPD196486;UNPD43618;UNPD51200;UNPD69968	C6H12O6	Monosaccharides	LKDRXBCSQODPBY-BGPJRJDNSA-N	OCC1(O)(OCC(O)C(O)C1(O))	Coniferyl alcohol	7.6175	HMDB=HMDB0012915,KNApSAcK=C00000614;C00043990,ChEBI=CHEBI:17745,FooDB=FDB015496,NANPDB=NANPDB_6781,PubChem=1549095,PlantCyc=CONIFERYL-ALCOHOL,UNPD=UNPD133185;UNPD175520;UNPD211983	C10H12O3	Methoxyphenols	JMFRWRFFLBVWSI-NSCUHMNNSA-N	OC1=CC=C(C=CCO)C=C1(OC)	D-fuconic acid	7.6172	ChEBI=CHEBI:16824;CHEBI:17291;CHEBI:17357;CHEBI:35372;CHEBI:21291;CHEBI:58118,LipidMAPS=LMFA01050532,PubChem=6602429;5459988;5459874;439545,UNPD=UNPD121910
0.00379311	1.77293	RP_neg_M449.0595_T14.46	inflamed	RP_neg_5131	Query	5131	NA	0	35	451.269	[M+H]+	Trichurusin C	6.3938	KNApSAcK=C00031424;C00031426,UNPD=UNPD110480;UNPD155132;UNPD190650	C25H38O7	Fatty alcohols	WWPCIPLSEBENOX-SZWFLCMTNA-N	O=C(OC1C=CC(=O)OC1C(C)CC(C)CC(O)(C=C)C)C=CC(=CC(CO)CCO)C	Trichurusin H;(-)-Trichurusin H	6.3866	KNApSAcK=C00031429;C00031430,UNPD=UNPD171942	C25H38O7	Fatty alcohols	AOHWBVWZGFQODA-SKFZIZSRNA-N	O=C(OC1C=CC(=O)OC1C(C)CC(C)CC2(OC2(C))(C))C=CC(=CC(CO)CCO)C	Trichurusin D;(-)-Trichurusin D	6.3781	KNApSAcK=C00031425,UNPD=UNPD81439	C25H38O7	Fatty alcohols	QRWBFJVOYWUREI-TUQUCBAFNA-N	O=C(OC1C=CC(=O)OC1C(C)CC(C)CC(=C)C(O)C)C=CC(=CC(CO)CCO)C	(2R)-2-[(4S,5S)-8-(1-cyclohexenyl)-4-methyl-5-[[methyl(propyl)amino]methyl]-1,1-dioxo-4,5-dihydro-3H-6,1$l^{6},2-benzoxathiazocin-2-yl]-1-propanol	6.3574	ChEBI=CHEBI:103673;CHEBI:103680;CHEBI:103681;CHEBI:103694;CHEBI:103700;CHEBI:103727	C24H38N2O4S	Alkyl aryl ethers	GQEOHDGNFBZEER-OVJYZTCXNA-N	O=S1(=O)(C=2C=CC(=CC=2(OC(CN(C)CCC)C(C)CN1(C(C)CO)))C3=CCCCC3)	Laserpitin	6.3442	KNApSAcK=C00003160,ChEBI=CHEBI:6381,UNPD=UNPD19769	C25H38O7	Sesquiterpenoids	LYTPVRMVQVQYGM-PDLHKMFZNA-N	O=C(OC1C(=O)C(O)(C)CC(OC(=O)C(=CC)C)C2C(O)(CCC12(C))C(C)C)C(=CC)C	Celastrol	6.3409	HMDB=HMDB0002385,KNApSAcK=C00029919,ChEBI=CHEBI:63959,FooDB=FDB022989,BMDB=BMDB02385,UNPD=UNPD142505;UNPD43873;UNPD69160
0.00577116	1.77407	RP_pos_M438.2969_T11.57	inflamed	NA	NA	NA	NA	NA	NA	NA	NA	NA	NA	NA	NA	NA	NA	NA	NA	NA	NA	NA	NA	NA	NA	NA	NA	NA	NA	NA	NA	NA	NA	NA	NA	NA	NA	NA	NA	NA	NA	NA	NA	NA	NA	NA	NA	NA	NA
0.00177901	1.77964	RP_neg_M616.2849_T12.38	inflamed	RP_neg_8644	Query	8644	NA	0	48	619.254	[M+H]+	APC	6.3509	HMDB=HMDB0060661,ChEBI=CHEBI:80551,SMPDB=PW_C040679,Urine=HMDB0060661,Serum=HMDB0060661,PubChem=10077584	C33H38N4O8	Camptothecins	BSVVZICJFYZDJJ-XIFFEERXSA-N	O=C(O)CCCCNC6CCN(C(=O)OC3=CC=C4N=C2C1=CC5=C(C(=O)N1CC2=C(C4(=C3))CC)COC(=O)C5(O)CC)CC6	Simulanoquinoline	6.235	HMDB=HMDB0040379,FooDB=FDB020111,UNPD=UNPD60445	C37H34N2O7	Dihydrobenzophenanthridine alkaloids	NUVWARFQHKLGOS-UHFFFAOYNA-N	O=C3C=1C=CC(OC=1C=2C=CC=C(OC)C=2N3C)(C)CC6C=8C(OC)=C(OC)C=CC=8(C=5C=CC4=CC=7OCOC=7(C=C4C=5N6(C)))	Woorenoside V	6.2057	KNApSAcK=C00047127,UNPD=UNPD179278	C31H38O13	Saccharolipids	BCLYFWVPMVZSTR-SNAWJCMRNA-N	O=C(OCC4OC(OCC=CC2=CC(OC)=C3OC(C=1C=CC(O)=C(OC)C=1)C(C3(=C2))CO)C(O)C(O)C4(O))C(=C)CCO	6-O-Nicotinoyl-7-O-acetylscutebarbatine G	6.0775	KNApSAcK=C00029582,ChEBI=CHEBI:66489,UNPD=UNPD151305;UNPD152188	C34H38N2O9	Diterpene lactones	MCZQKBCMIDJMDT-ZLQFDLEQNA-N	O=C(OC3CC5(OC4(C)(C(OC(=O)C)C(OC(=O)C1=CN=CC=C1)C2(C(=CCCC2C34(C))C)(C)))(COC(=O)C5))C=6C=NC=CC=6	Oxofangchirine;(+)-Oxofangchirine	6.0654	KNApSAcK=C00025994,ChEBI=CHEBI:132895,UNPD=UNPD169827	C37H34N2O7	Diarylethers	INUHRHLZFLIFNB-UHFFFAOYNA-N	O=C4C6=NC=CC=7C=C(OC)C(OC1=C(OC)C(OC)=CC2=C1C(N(C)CC2)CC5=CC=C(OC)C(OC3=CC=C4(C=C3))=C5)=CC6=7	AC 54;Antibiotic AC 54;Capoamycin;Capomycin	6.0442	KNApSAcK=C00018648
0.0014137	1.79321	RP_neg_M599.3224_T11.92	inflamed	RP_neg_8336	Query	8336	NA	0	52	602.481	[M+H]+	N-(hexadecanoyl)-deoxysphing-4-enine-1-sulfonate	5.5382	LipidMAPS=LMSP00000002	C34H67NO5S	N-acyl amines	SJXHOVSBAHNRQL-XBYITFIANA-N	O=C(NC(CS(=O)(=O)O)C(O)C=CCCCCCCCCCCCCC)CCCCCCCCCCCCCCC	bis[2-[2-(2-aminoethylamino)ethylamino]ethyl]amine;2-laurylbesylic acid	3.3438		C30H63N7O3S		QAKWCXDJRAWTNT-UHFFFAOYSA-N	O=S(=O)(O)C1=CC=CC=C1CCCCCCCCCCCC.NCCNCCNCCNCCNCCNCCN	DG 34:6; DG(14:1/20:5); [M+NH4]+	2.9349		Spectral DB search		FERDPPIQANTDTF-RXUDENIYNA-N	CCCC\C=C/CCCCCCCC(=O)OCC(CO)OC(=O)CCC\C=C/C\C=C/C\C=C/C\C=C/C\C=C/CC	DG 34:6; DG(16:1/18:5); [M+NH4]+	2.9349		Spectral DB search		DRJNXDDOLULFIW-WHDFEKLDNA-N	CCCCCC\C=C/CCCCCCCC(=O)OCC(CO)OC(=O)C\C=C/C\C=C/C\C=C/C\C=C/C\C=C/CC	DG 34:6; DG(16:3/18:3); [M+NH4]+	2.9349		Spectral DB search		YEXLSDHVXIZUSM-AAXIOSLLNA-N	CC\C=C/C\C=C/C\C=C/CCCCCCCC(=O)OC(CO)COC(=O)CCCCC\C=C/C\C=C/C\C=C/CC	DG 34:6; DG(12:0/22:6); [M+NH4]+	2.9349
0.00953476	1.79768	HILIC_neg_M79.9566_T7.73	inflamed	HILIC_neg_96	Query	96	NA	0	9	100.933	[M+H]+		NA							NA							NA							NA							NA							NA
0.000384231	1.80756	RP_pos_M600.3359_T13.04	inflamed	NA	NA	NA	NA	NA	NA	NA	NA	NA	NA	NA	NA	NA	NA	NA	NA	NA	NA	NA	NA	NA	NA	NA	NA	NA	NA	NA	NA	NA	NA	NA	NA	NA	NA	NA	NA	NA	NA	NA	NA	NA	NA	NA	NA	NA	NA
0.000391937	1.80784	RP_neg_M383.1012_T13.78	inflamed	RP_neg_3795	Query	3795	NA	0	30	384.935	[M+H]+	(14~{E})-12-hydroxy-3-mercapto-12-thioxo-2,4,7,11,13,16-hexaoxa-3$l^{5},12$l^{5}-diphosphatricyclo[13.3.0.0^{6,10}]octadeca-1(18),6(10),8,14-tetraene 3-oxide	4.4228		C10H10O8P2S2		ARQADAIDJITCST-UXBLZVDNSA-N	O=P2(OC3=CCOC3(=COP(O)(OC=1C=COC=1CO2)=S))S	(5~{E},14~{E})-12-hydroxy-3-mercapto-12-thioxo-2,4,7,11,13,16-hexaoxa-3$l^{5},12$l^{5}-diphosphatricyclo[13.3.0.0^{6,10}]octadeca-1(18),5,9,14-tetraene 3-oxide	4.4183		C10H10O8P2S2		SCXUSHFMQVAWQW-NXZHAISVSA-N	O=P1(OC=C3OCC=C3(OP(O)(OC=C2OCC=C2(O1))=S))S	7-hydroxynaphthalene-1,3,6-trisulfonic acid	3.254		C10H8O10S3	2-naphthalene sulfonates	ANYNWDCUWOSEFH-UHFFFAOYSA-N	O=S(=O)(O)C=2C=C1C=C(C(O)=CC1=C(C=2)S(=O)(=O)O)S(=O)(=O)O	3-hydroxynaphthalene-1,2,4-trisulfonic acid	3.254		C10H8O10S3	2-naphthalene sulfonates	LFDCWAAZNXDIKB-UHFFFAOYSA-N	O=S(=O)(O)C2=C(O)C(=C(C1=CC=CC=C12)S(=O)(=O)O)S(=O)(=O)O	4-hydroxynaphthalene-1,2,3-trisulfonic acid	3.254		C10H8O10S3	2-naphthalene sulfonates	UJYZAQHFARUEBD-UHFFFAOYSA-N	O=S(=O)(O)C2=C(O)C1=CC=CC=C1C(=C2S(=O)(=O)O)S(=O)(=O)O	8-hydroxynaphthalene-1,3,6-trisulfonic acid	3.2513
0.00200271	1.81012	HILIC_neg_M417.0911_T0.56	inflamed	HILIC_neg_3256	Query	3256	NA	0	44	426.97	[M+H]+		NA							NA							NA							NA							NA							NA
0.00201519	1.8163	HILIC_pos_M251.9889_T7.75	inflamed	HILIC_pos_1625	Query	1625	NA	0	79	265.145	[M+H]+	(S)-Abscisic acid	6.2878	HMDB=HMDB0035140;HMDB0036093,KNApSAcK=C00000134,ChEBI=CHEBI:2365;CHEBI:28937;CHEBI:62071;CHEBI:18657;CHEBI:18743;CHEBI:22152;CHEBI:37569;CHEBI:62421;CHEBI:62426;CHEBI:62429;CHEBI:62431;CHEBI:62432;CHEBI:62433;CHEBI:93815,FooDB=FDB013776;FDB014933;FDB030331,LipidMAPS=LMPR0103050001;LMPR0103050008;LMPR0103050012,PubChem=7251168;6951345;5375200;5280896,PlantCyc=CPD-693;CPD-7731,UNPD=UNPD103709;UNPD5…	C15H20O4	Abscisic acids and derivatives	JLIDBLDQVAYHNE-VHGGIAACNA-N	O=C(O)C=C(C=CC1(O)(C(=CC(=O)CC1(C)(C))C))C	4-Hydroxydehydromyoporone	6.1556	HMDB=HMDB0033661,FooDB=FDB011763,UNPD=UNPD105252	C15H20O4	Aromatic monoterpenoids	GENURIBYATWERM-UHFFFAOYNA-N	O=C(C=C(C)C)CC(O)(C)CCC(=O)C1=COC=C1	Illudin S	6.0727	KNApSAcK=C00003151,ChEBI=CHEBI:5867,LipidMAPS=LMPR0103590002,UNPD=UNPD111480;UNPD177449;UNPD70994	C15H20O4	Illudanes and illudins	DDLLIYKVDWPHJI-AFICHUSHNA-N	O=C3C1=CC(C)(CO)C(O)C1=C(C)C2(CC2)C3(O)C	Tatridin B	6.0671	HMDB=HMDB0036931,KNApSAcK=C00011802;C00012331,ChEBI=CHEBI:73239;CHEBI:74113,FooDB=FDB015900,PubChem=14191260,UNPD=UNPD100262;UNPD108519;UNPD109012;UNPD169234;UNPD29778;UNPD3340	C15H20O4	Terpene lactones	KNEQPJSDSYNUHP-VURMDHGXNA-N	O=C1OC2CC(=C)C(O)CCC(=CC(O)C2(C1(=C)))C	Curcolonol	6.0316	HMDB=HMDB0033227,KNApSAcK=C00032547,FooDB=FDB011242,UNPD=UNPD103907;UNPD144502;UNPD161601;UNPD80075;UNPD93790	C15H20O4	Eremophilane, 8,9-secoeremophilane and furoeremophilane sesquiterpenoids	QXEXMTIZXNCRJO-UHFFFAOYNA-N	O=C2C1=C(OC=C1C)CC3(C)(C(O)CCC(O)(C)C23)	Eumophinone	6.0219	KNApSAcK=C00011487,UNPD=UNPD94739
0.00910366	1.82133	HILIC_pos_M547.123_T7.65	inflamed	HILIC_pos_3495	Query	3495	NA	0	129	576.041	[M+H]+		NA							NA							NA							NA							NA							NA
0.00016272	1.8296	RP_neg_M147.0446_T1.26	inflamed	RP_neg_508	Query	508	NA	0	26	158.083	[M+H]+	furanomycin	7.0709	ChEBI=CHEBI:79390,UNPD=UNPD102985	C7H11NO3	L-alpha-amino acids	PNOKUGWGMLEAPE-LMPMJJBRNA-N	O=C(O)C(N)C1OC(C=C1)C	N-Acetylproline	7.0096	HMDB=HMDB0094701,ChEBI=CHEBI:21560;CHEBI:44272,DrugBank=DB03360,YMDB=YMDB00833,Feces=HMDB0094701	C7H11NO3	Proline and derivatives	GNMSLDIYJOSUSW-LURJTMIESA-N	O=C(O)C1N(C(=O)C)CCC1	Tiglylglycine	6.9233	HMDB=HMDB0000959,ChEBI=CHEBI:73018,FooDB=FDB022337,BMDB=BMDB00959,Urine=HMDB0000959	C7H11NO3	N-acyl-alpha amino acids	WRUSVQOKJIDBLP-HWKANZROSA-N	O=C(O)CNC(=O)C(=CC)C	2-Hydroxyethylclavam	6.8949	ChEBI=CHEBI:81030,PubChem=133204,UNPD=UNPD145750	C7H11NO3	Clavams	UEGDICIJUUEIOL-FSPLSTOPSA-N	O=C2N1CC(OC1C2)CCO	3-Methylcrotonylglycine	6.8718	HMDB=HMDB0000459,ChEBI=CHEBI:68499,FooDB=FDB022057,BMDB=BMDB00459,Urine=HMDB0000459,Serum=HMDB0000459	C7H11NO3	N-acyl-alpha amino acids	PFWQSHXPNKRLIV-UHFFFAOYSA-N	O=C(C=C(C)C)NCC(=O)O	Paramethadione	6.8223	HMDB=HMDB0014755,ChEBI=CHEBI:7921,DrugBank=DB00617,T3DB=T3D2839,Urine=HMDB0014755,Serum=HMDB0014755
0.000990742	1.83117	HILIC_pos_M134.0181_T8.25	inflamed	HILIC_pos_501	Query	501	NA	0	14	146.117	[M+H]+	2-Aminoheptanoate	5.3562	HMDB=HMDB0094649,ChEBI=CHEBI:40682;CHEBI:64304;CHEBI:73738;CHEBI:133223,LipidMAPS=LMFA01100013;LMFA01100014;LMFA01100015,Feces=HMDB0094649,UNPD=UNPD11156;UNPD12902	C7H15NO2	L-alpha-amino acids	RDFMDVXONNIGBC-UHFFFAOYNA-N	O=C(O)C(N)CCCCC	N-methylleucine	5.311	ChEBI=CHEBI:43983,DrugBank=DB04487,UNPD=UNPD55813	C7H15NO2	Leucine and derivatives	XJODGRWDFZVTKW-UHFFFAOYNA-N	O=C(O)C(NC)CC(C)C	2-Methylleucine	5.2586	DrugBank=DB04063	C7H15NO2	D-alpha-amino acids	ARSWQPLPYROOBG-ZETCQYMHSA-N	O=C(O)C(N)(C)CC(C)C	N-methyl-L-isoleucine	5.1859	ChEBI=CHEBI:43312;CHEBI:64350,UNPD=UNPD173818	C7H15NO2	Isoleucine and derivatives	KSPIYJQBLVDRRI-WDSKDSINSA-N	O=C(O)C(NC)C(C)CC	methyl L-leucinate	5.1719	ChEBI=CHEBI:44075	C7H15NO2	Leucine and derivatives	QVDXUKJJGUSGLS-LURJTMIESA-N	O=C(OC)C(N)CC(C)C	emylcamate	5.0872	ChEBI=CHEBI:134769
0.00517417	1.83245	HILIC_neg_M494.3559_T5.94	inflamed	HILIC_neg_4023	Query	4023	NA	0	41	505.252	[M+H]+	PG(18:4(6Z,9Z,12Z,15Z)/0:0)	5.2558	LipidMAPS=LMGP04050021	C24H41O9P	Lysophosphatidylglycerols	OLFYINYQDQPMDM-MNKDYMNENA-N	O=C(OCC(O)COP(=O)(O)OCC(O)CO)CCCCC=CCC=CCC=CCC=CCC	Amoricin	5.1665	KNApSAcK=C00008476,LipidMAPS=LMPK12140446	C31H36O6	8-prenylated flavanones	CCWDHZOFIHNBIR-UHFFFAOYNA-N	O=C3C=4C(O)=C1C=CC(OC1=C(C=4(OC(C=2C=C(OC)C(O)=C(C=2)CC=C(C)C)C3))CC=C(C)C)(C)C	(+)-Triptofordin A;Triptofordin A;[3R-(3alpha,5beta,5aalpha,6alpha,9beta,9aalpha)]-6-(Benzoyloxy)octahydro-9-hydroxy-2,2,5a,9-tetramethyl-2H-3,9a-methano-1-benzoxepin-5-yl ester 3-phenyl-2-propenoic acid	5.0951	KNApSAcK=C00013189,UNPD=UNPD85757	C31H36O6	Agarofurans	KHJAZXFTLKRBGR-URJOQAFWNA-N	O=C(OC3CC1CC4(OC1(C)(C))(C(O)(C)CCC(OC(=O)C2=CC=CC=C2)C34(C)))C=CC5=CC=CC=C5	Millewanin B;5,7,4'-Trihydroxy-3'-methoxy-5'-((2E)-3,7-dimethyl-2,6-octadienyl)-2'-prenylisoflavone	5.0797	KNApSAcK=C00019249,UNPD=UNPD168920	C31H36O6	2'-prenylated isoflavones	UTABQRUZJVAFBL-RGVLZGJSSA-N	O=C1C(=COC2=CC(O)=CC(O)=C12)C=3C=C(C(O)=C(OC)C=3CC=C(C)C)CC=C(C)CCC=C(C)C	Euchrenone b14;5,7,4'-Trihydroxy-2'-methoxy-6,8,3-triprenylisoflavone	5.0563	KNApSAcK=C00019400,UNPD=UNPD96203	C31H36O6	6-prenylated isoflavanones	ZSQLYNXBTUANJJ-UHFFFAOYSA-N	O=C1C(=COC=2C1=C(O)C(=C(O)C=2CC=C(C)C)CC=C(C)C)C3=CC=C(O)C(=C3(OC))CC=C(C)C	Brosimone H	5.0517	KNApSAcK=C00004033,LipidMAPS=LMPK12110899
0.00841262	1.83354	HILIC_neg_M676.0839_T7.9	inflamed	HILIC_neg_5413	Query	5413	NA	0	36	689.537	[M+H]+		NA							NA							NA							NA							NA							NA
8.53957e-05	1.83569	RP_neg_M464.3144_T12.74	inflamed	RP_neg_5485	Query	5485	NA	0	108	466.804	[M+H]+		NA							NA							NA							NA							NA							NA
0.00650419	1.83945	RP_pos_M290.6191_T12.32	inflamed	NA	NA	NA	NA	NA	NA	NA	NA	NA	NA	NA	NA	NA	NA	NA	NA	NA	NA	NA	NA	NA	NA	NA	NA	NA	NA	NA	NA	NA	NA	NA	NA	NA	NA	NA	NA	NA	NA	NA	NA	NA	NA	NA	NA	NA	NA
0.00116987	1.85113	RP_neg_M439.2069_T14.09	inflamed	RP_neg_4944	Query	4944	NA	0	53	442.229	[M+H]+	Phebestin	7.1519	KNApSAcK=C00016297,UNPD=UNPD90349	C24H31N3O5	Hybrid peptides	GGMURINELPSPEF-RNRGQFPHNA-N	O=C(O)C(NC(=O)C(NC(=O)C(O)C(N)CC1=CC=CC=C1)C(C)C)CC2=CC=CC=C2	PS(12:0/0:0)	7.1086	LipidMAPS=LMGP03050008	C18H36NO9P	1-acyl-glycerol-3-phosphoserines	OBMNLLRGDUINGE-REIYMHPCNA-N	O=C(O)C(N)COP(=O)(O)OCC(O)COC(=O)CCCCCCCCCCC	N-[(4S,7R,8R)-8-methoxy-4,7,10-trimethyl-11-oxo-5-propyl-2-oxa-5,10-diazabicyclo[10.4.0]hexadeca-1(12),13,15-trien-14-yl]methanesulfonamide	7.0762	ChEBI=CHEBI:104254;CHEBI:104336;CHEBI:104353;CHEBI:104452;CHEBI:104490;CHEBI:104507	C21H35N3O5S	Macrolactams	GJWLNKOJEVXCCA-FTYGNFIWNA-N	O=C1C=2C=C(C=CC=2(OCC(N(CCC)CC(C)C(OC)CN1C)C))NS(=O)(=O)C	N-[(5S,6R,9S)-5-methoxy-3,6,9-trimethyl-2-oxo-8-propyl-11-oxa-3,8-diazabicyclo[10.4.0]hexadeca-1(12),13,15-trien-14-yl]methanesulfonamide	7.0762	ChEBI=CHEBI:115773;CHEBI:115793;CHEBI:115838;CHEBI:115888;CHEBI:115953;CHEBI:116059	C21H35N3O5S	Macrolactams	LSBAXAJPBMYKOG-ODFMLOGRNA-N	O=C1C=2C=CC(=CC=2(OCC(N(CCC)CC(C)C(OC)CN1C)C))NS(=O)(=O)C	(-)-Apicularen A;Apicularen A;Apicularene A	7.0606	KNApSAcK=C00016122,UNPD=UNPD174907	C25H31NO6	1-hydroxy-4-unsubstituted benzenoids	MVOORUCGKRDJFW-PFJHHPTHNA-N	O=C1OC(CC=CNC(=O)C=CC=CCC)CC3OC(CC=2C=CC=C(O)C1=2)CC(O)C3	Phorbasin D	7.0216	KNApSAcK=C00048819,UNPD=UNPD39382
0.000664075	1.85173	HILIC_pos_M150.0538_T1.9	inflamed	HILIC_pos_669	Query	669	NA	0	18	160.133	[M+H]+	DL-2-Aminooctanoic acid	8.2264	HMDB=HMDB0000991,ChEBI=CHEBI:75145;CHEBI:133660,FooDB=FDB022354,BMDB=BMDB00991,LipidMAPS=LMFA01100056,Urine=HMDB0000991,Feces=HMDB0000991,Serum=HMDB0000991	C8H17NO2	Alpha amino acids	AKVBCGQVQXPRLD-UHFFFAOYNA-N	O=C(O)C(N)CCCCCC	Pregabalin	8.1786	HMDB=HMDB0014375,ChEBI=CHEBI:64356,DrugBank=DB00230,STOFF=STOFF_1275,Urine=HMDB0014375,Serum=HMDB0014375	C8H17NO2	Gamma amino acids and derivatives	AYXYPKUFHZROOJ-ZETCQYMHSA-N	O=C(O)CC(CN)CC(C)C	2-[2-(propan-2-yl)-1,3-oxazolidin-3-yl]ethanol	8.0385	STOFF=STOFF_8153	C8H17NO2	Oxazolidines	DZARITHRMKPIQB-UHFFFAOYNA-N	OCCN1CCOC1C(C)C	forosamine	8.0263	ChEBI=CHEBI:32541	C8H17NO2	Alpha-hydrogen aldehydes	SZGAAHDUAFVZSS-SFYZADRCSA-N	O=CCCC(N(C)C)C(O)C	methyl 3-amino-2,2,3-trimethylbutyrate	8.0087	STOFF=STOFF_9879	C8H17NO2	Beta amino acids and derivatives	BJSXLPVEEZIQQQ-UHFFFAOYSA-N	O=C(OC)C(C)(C)C(N)(C)C	3-aminooctanoic acid	7.9456	ChEBI=CHEBI:73739,LipidMAPS=LMFA01100020
0.00628807	1.86157	RP_neg_M417.0891_T13.8	inflamed	RP_neg_4512	Query	4512	NA	0	31	419.257	[M+H]+	CPA(18:1(9Z)/0:0)	7.4787	HMDB=HMDB0007006,ChEBI=CHEBI:62838,FooDB=FDB024200,BMDB=BMDB07006,LipidMAPS=LMGP00000056	C21H39O6P	1-acyl-sn-glycerol-2,3-cyclic-phosphates	ZUUIRLHAEZAVCP-KTKRTIGZNA-N	O=C(OCC1OP(=O)(O)OC1)CCCCCCCC=CCCCCCCCC	Simvastatin	7.4344	HMDB=HMDB0005007,ChEBI=CHEBI:9150;CHEBI:91894;CHEBI:94560;CHEBI:95182,DrugBank=DB00641,SMPDB=PW_C002356,T3DB=T3D4788,FooDB=FDB023580,STOFF=STOFF_2511,BMDB=BMDB05007,Serum=HMDB0005007,UNPD=UNPD99864	C25H38O5	Delta valerolactones	RYMZZMVNJRMUDD-HGQWONQESA-N	O=C3OC(CCC2C(C=CC1=CC(C)CC(OC(=O)C(C)(C)CC)C12)C)CC(O)C3	CPA(18:1(11Z)/0:0)	7.3596	HMDB=HMDB0007005,FooDB=FDB024199,BMDB=BMDB07005	C21H39O6P	1-acyl-sn-glycerol-2,3-cyclic-phosphates	AXUULXHJKNFQON-FPLPWBNLNA-N	O=C(OCC1OP(=O)(O)OC1)CCCCCCCCCC=CCCCCCC	Pumilaside A;(-)-Pumilaside A	7.2025	KNApSAcK=C00033323;C00043794,NANPDB=NANPDB_5372,UNPD=UNPD113649;UNPD138595;UNPD169372;UNPD62138;UNPD222915;UNPD227114	C21H38O8	Terpene glycosides	DQRUOTCFENUXKV-DSEYBXAWNA-N	OCC3OC(OC1C(CCC2(C)(C(O)CCC(O)(C)C12))C(C)C)C(O)C(O)C3(O)	Pterodontoside F	7.143	KNApSAcK=C00050300,UNPD=UNPD19717;UNPD61840	C21H38O8	Terpene glycosides	DFHHFRMIXADSOZ-YRMVJHISNA-N	OCC3OC(OC1CCC(O)(C)C2CC(CCC12(C))C(O)(C)C)C(O)C(O)C3(O)	Pterodontoside E;(+)-Pterodontoside E	7.143	KNApSAcK=C00050299,UNPD=UNPD164411
0.00050048	1.88242	RP_pos_M86.0959_T0.86	inflamed	NA	NA	NA	NA	NA	NA	NA	NA	NA	NA	NA	NA	NA	NA	NA	NA	NA	NA	NA	NA	NA	NA	NA	NA	NA	NA	NA	NA	NA	NA	NA	NA	NA	NA	NA	NA	NA	NA	NA	NA	NA	NA	NA	NA	NA	NA
0.00050048	1.88242	RP_pos_M86.0598_T0.89	inflamed	NA	NA	NA	NA	NA	NA	NA	NA	NA	NA	NA	NA	NA	NA	NA	NA	NA	NA	NA	NA	NA	NA	NA	NA	NA	NA	NA	NA	NA	NA	NA	NA	NA	NA	NA	NA	NA	NA	NA	NA	NA	NA	NA	NA	NA	NA
0.00471987	1.88277	RP_neg_M496.3032_T14.86	inflamed	RP_neg_6175	Query	6175	NA	0	39	499.31	[M+H]+	Cucurbitacin S	6.9769	KNApSAcK=C00003694,ChEBI=CHEBI:3953,LipidMAPS=LMST01010116,UNPD=UNPD122990;UNPD187845	C30H42O6	11-oxosteroids	MBYLRWSUZLFUTO-AGMAZEDNNA-N	O=C5C(O)=CC4C(=CCC2C4(C(=O)CC3(C)(C1C(OC(CC(=O)C1(C))C(O)(C)C)CC23(C)))(C))C5(C)C	Euphohelioscopin A	6.9173	KNApSAcK=C00030230,NANPDB=NANPDB_2247,UNPD=UNPD157648	C30H42O6	Diterpenoids	LVWCGFQTAFKQBI-CWKWQJTBNA-N	O=C(OC1C(=CC3C(O)C(C)CC3(OC(=O)C)(C(=O)C(=CC2C(C1)C2(C)(C))C))C)C=CC=CCCC	paraminabeolide C	6.8578	ChEBI=CHEBI:67562,UNPD=UNPD201110	C30H42O6	Withanolides and derivatives	CFLDASSGYNALJR-NJRBYMTDNA-N	O=C1C=CC5(C(=C1)CCC2C5(CCC3(COC(=O)C)(C(CCC23)C(C)C(O)C4OC(=O)C(C)C4(C))))(C)	Globostellatic acid F	6.8578	KNApSAcK=C00041551,UNPD=UNPD137996	C30H42O6	Triterpenoids	YNABNRDQOVXCGQ-LTVLSWRPNA-N	O=C(C=CC(=CC=CC(O)(C)C)C)C(=C1C(=O)CC2C1(C)CCC3C(C(=O)O)(C)C(O)CCC23(C))C	Sodwanone G;(-)-Sodwanone G	6.8578	KNApSAcK=C00043012,UNPD=UNPD59914	C30H42O6	Triterpenoids	NNSDVWQYMDQAMP-MUJUCBLUNA-N	O=C1C(O)=C5C(C(=O)CCC5(C(=C1C)CCC4C2(OC2)CCC3OC(C(=O)CCC34(C))(C)C)C)(C)C	Azadirolic acid	6.8578	KNApSAcK=C00049117,UNPD=UNPD183429;UNPD215875
0.000623537	1.88342	RP_neg_M507.1947_T14.09	inflamed	RP_neg_6365	Query	6365	NA	0	37	509.209	[M+H]+	Mortonin D;(3alpha,4beta,6alpha,6abeta,7beta,10alpha,10aalpha)-10-Tetramethyl-6,7-bis(benzoyloxy)octahydro-10-hydroxy-3,4,6a 3H-3,10a-epoxy-1H-2-benzoxocin-1-one	6.3287	KNApSAcK=C00013202,UNPD=UNPD55321	C29H32O8	Benzoic acid esters	QCNPTNUSTXYOQU-UHFFFAOYNA-N	O=C(OC3CCC(O)(C)C14(OC(OC1(=O))(C)C(C)CC(OC(=O)C2=CC=CC=C2)C34(C)))C5=CC=CC=C5	Kirondrine	6.0117	KNApSAcK=C00026568,UNPD=UNPD6161	C30H28N4O4	Harmala alkaloids	ZLXVSSDCCKVREE-UHFFFAOYNA-N	N=1C=C(OC)C=6C=7C=CC(OC)=CC=7(NC=6(C=1C5N4C=C(OC)C=3C(N=C2C=C(OC)C=CC2=3)=C4CCC5))	(2S)-2-ammonio-5-[[(1R)-2-(carboxylatomethylamino)-2-keto-1-[[9-(methylthio)nonanehydroximoylthio]methyl]ethyl]amino]-5-keto-valerate	5.9706	PubChem=90657411,PlantCyc=CPD-12405	C20H36N4O7S2	Peptides	GPZLPQNMTKAECU-KWBVRPRRSA-M	O=C(O)CNC(=O)C(NC(=O)CCC(N)C(=O)O)CSC(=NO)CCCCCCCCSC	6-O-Oleuropeoylsucrose	5.8339	HMDB=HMDB0038117,FooDB=FDB017342,UNPD=UNPD185710	C22H36O13	Saccharolipids	NRXDBALRMKOHET-VYPOEWHBNA-N	O=C(OCC2OC(OC1(OC(CO)C(O)C1(O))(CO))C(O)C(O)C2(O))C3=CCC(CC3)C(O)(C)C	N-[4-[[2-methoxy-5-[4-oxo-3-(pyridin-4-ylmethyl)-1,2-dihydroquinazolin-2-yl]phenyl]methoxy]phenyl]acetamide	5.8251	ChEBI=CHEBI:91893	C30H28N4O4	Quinazolines	KWRBGSXUWDTWIN-UHFFFAOYNA-N	O=C(NC5=CC=C(OCC=1C=C(C=CC=1(OC))C3NC4=CC=CC=C4(C(=O)N3(CC2=CC=NC=C2)))C=C5)C	Mortonin C;(5alpha,5abeta,6beta,9alpha,9abeta)-5,6-bis(Benzoyloxy)-5,5a,6,7,8,9-hexahydro-9-hydroxy-2,2,5a,9-tetramethyl-1-benzoxepin-9a(2H)-carboxylic acid	5.8206	KNApSAcK=C00013201,UNPD=UNPD156825;UNPD193217
0.000454231	1.88764	RP_neg_M670.2812_T12.72	inflamed	RP_neg_9437	Query	9437	NA	0	69	675.359	[M+H]+	Cimicifugoside	6.4667	KNApSAcK=C00003509,ChEBI=CHEBI:3700,UNPD=UNPD139492;UNPD174034;UNPD196464;UNPD32099	C37H54O11	Cycloartanols and derivatives	XUJMHSCMPCZWOV-AGIDSTERNA-N	O=C(OC8CC24(C(=CCC3C(C)(C)C(OC1OCC(O)C(O)C1(O))CCC34(C2))C9(C)(CC7OC5(OC(O)C6(OC56)(C))(CC(C)C7C89(C)))))C	Bugbanoside D;(-)-Bugbanoside D	6.4006	KNApSAcK=C00032787,UNPD=UNPD133153;UNPD63314	C37H54O11	Cycloartanols and derivatives	OCINLUMMCFTHHP-YSNCBUCVNA-N	O=C(OC6CC24(C(=CCC3C(C)(C)C(OC1OCC(O)C(O)C1(O))CCC34(C2))C7(C)(C(O)C(=O)C(C(C)CC(=O)C5OC5(C)(C))C67(C))))C	Cimiracemoside P;(-)-Cimiracemoside P	6.2979	KNApSAcK=C00045779,UNPD=UNPD132331;UNPD135461	C37H54O11	Cycloartanols and derivatives	KRKLOCQWMFXIPR-DVUYZNLMNA-N	O=C(OC5CC79(CC89(CCC(OC1OCC(O)C(O)C1(O))C(C)(C)C8(CCC7(C6(C)(CC4OC2(OC(=O)C3(OC23)(C))(CC(C)C4C56(C))))))))C	Reveromycin C	6.2639	KNApSAcK=C00016749,UNPD=UNPD160848;UNPD171747	C37H54O11	Diterpene glycosides	NDQHXHWOEDTFCC-QENCMAHDNA-N	O=C(O)C=CC(C)C(O)C=CC(=CCC2OC1(OC(C=CC(=CC(=O)O)C)C(OC(=O)CCC(=O)O)(CCC(C)C)CC1)(CCC2(C)))C	Reveromycin D	6.2639	KNApSAcK=C00016750,UNPD=UNPD147563;UNPD188838	C37H54O11	Diterpene glycosides	VYOFNCHDOAZCMT-YTXGFOQJNA-N	O=C(O)C=CC(C)C(O)C=CC(=CCC2OC1(OC(C=CC(=CC(=O)O)C)C(OC(=O)CCC(=O)O)(CCCCC)CC1)(CCC2(C)))C	Gambogoic acid B	6.1446	KNApSAcK=C00030344,UNPD=UNPD154533
0.00919068	1.89046	HILIC_pos_M287.0475_T9.84	inflamed	HILIC_pos_2047	Query	2047	NA	0	21	300.202	[M+H]+	4-[1-hydroxy-2-(4-phenylbutan-2-ylamino)propyl]phenol	6.9786	ChEBI=CHEBI:91656,STOFF=STOFF_2671	C19H25NO2	Phenylpropanes	PTGXAUBQBSGPKF-UHFFFAOYNA-N	OC1=CC=C(C=C1)C(O)C(NC(C)CCC2=CC=CC=C2)C	Nylidrin hydrochloride	6.919	ChEBI=CHEBI:31925	C19H25NO2	Phenylpropanes	CLJHABUMMDMAFA-UHFFFAOYNA-N	OC1=CC=C(C=C1)C(O)C(NC(C)CCC2=CC=CC=C2)C	1-(dimethylamino)-2-methyl-3,4-diphenylbutane-1,3-diol	6.9075	HMDB=HMDB0144301	C19H25NO2	Stilbenes	AFTFKMRRRTWKBR-UHFFFAOYNA-N	OC(N(C)C)C(C)C(O)(C1=CC=CC=C1)CC2=CC=CC=C2	YL 02729S;YM 30059	6.6722	KNApSAcK=C00016253,UNPD=UNPD53715	C19H25NO2	Hydroquinolones	HMCYNESTDVUAKN-CMDGGOBGSA-N	O=C2C=1C=CC=CC=1N(O)C(=C2C)CC=CCCCCCC	2-(nonan-8-one)-N-methyl-4-quinolone	6.6159	NANPDB=NANPDB_3627,UNPD=UNPD40876	C19H25NO2	Hydroquinolones	DYKNXAYNNOPVDL-UHFFFAOYSA-N	O=C1C=C(N(C=2C=CC=CC1=2)C)CCCCCCCC(=O)C	UNPD9402	6.5077	UNPD=UNPD9402
1.28175e-05	1.89604	RP_pos_M488.3123_T12.75	inflamed	NA	NA	NA	NA	NA	NA	NA	NA	NA	NA	NA	NA	NA	NA	NA	NA	NA	NA	NA	NA	NA	NA	NA	NA	NA	NA	NA	NA	NA	NA	NA	NA	NA	NA	NA	NA	NA	NA	NA	NA	NA	NA	NA	NA	NA	NA
0.00233076	1.89912	RP_neg_M684.2691_T12.38	inflamed	RP_neg_9625	Query	9625	NA	0	79	688.823	[M+H]+		NA							NA							NA							NA							NA							NA
0.000888543	1.90049	RP_neg_M480.3103_T12.38	inflamed	RP_neg_5814	Query	5814	NA	0	57	483.203	[M+H]+	7-epi-Hydroxystaurosporine;UCN 02	6.1739	KNApSAcK=C00017671;C00024753,DrugBank=DB01933,UNPD=UNPD155475;UNPD186605	C28H26N4O4	Indolocarbazoles	PBCZSGKMGDDXIJ-DVIAZEARNA-N	O=C1NC(O)C8=C1C=3C2=CC=CC=C2N6C=3C5=C8(C=4C=CC=CC=4N5C7(OC6CC(NC)C7(OC))(C))	Daphnetoxin	6.1068	KNApSAcK=C00003420,ChEBI=CHEBI:4321,UNPD=UNPD24198;UNPD88582	C27H30O8	Rhamnofolane and daphnane diterpenoids	LGEROVMQYFTBDI-IQVGRDBINA-N	O=C1C(=CC3C1(O)C(O)C7(OC7(C4C5OC2(OC5(C(=C)C)(CC(C)C34(O2)))C6=CC=CC=C6))(CO))C	5'-Hydroxystaurosporine	6.1032	KNApSAcK=C00015661;C00027763,UNPD=UNPD136714	C28H26N4O4	Indolocarbazoles	QKBKQHZMMIJMJW-JRDMMWLMNA-N	O=C1NCC8=C1C=3C2=CC=CC=C2N6C=3C5=C8(C=4C=CC=CC=4N5C7(OC6C(O)C(NC)C7(OC))(C))	pierreione A	6.055	ChEBI=CHEBI:68047,UNPD=UNPD200549	C27H30O8	6-prenylated isoflavanones	XYVIHRJUIIUQSN-ANBDAQEENA-N	O=C2C(=COC3=CC=1OC(C=CC=1C(OC)=C23)(C)C)C4=CC=C(OCC(O)C(O)(C)C)C(OC)=C4	11-Hydroxyvittatine	6.0397	KNApSAcK=C00027661,UNPD=UNPD124831;UNPD59806	C28H26N4O4	Indolocarbazoles	YVTHZQUVPBXOSO-UHFFFAOYNA-N	O=C1NCC8=C1C=3C2=CC=CC=C2N6C=3C5=C8(C=4C=CC=C(O)C=4N5C7(OC6CC(NC)C7(OC))(C))	Sphenalactone A;(+)-Sphenalactone A	6.0284	KNApSAcK=C00034272,UNPD=UNPD32515
0.000340491	1.9055	RP_neg_M582.4145_T14.63	inflamed	RP_neg_7990	Query	7990	NA	0	45	585.487	[M+H]+	Epicandicandiol 7beta-acetate 18-palmitate	5.6206	KNApSAcK=C00048383,UNPD=UNPD43632	C38H64O4	Kaurane diterpenoids	ARZVCSLAOOTNER-XDXXGVNZNA-N	O=C(OC3CC1C(C)(COC(=O)CCCCCCCCCCCCCCC)CCCC1(C)C4CCC2C(=C)CC34(C2))C	N-Heptacosanoyl-4,5-dihydroxytryptamine	5.6091	KNApSAcK=C00042766	C37H64N2O3	Long-chain N-acylserotonins	KZUBWFCQFWUTDO-UHFFFAOYSA-N	O=C(NCCC2=CNC1=CC=C(O)C(O)=C12)CCCCCCCCCCCCCCCCCCCCCCCCCC	Rhodovibrin;3,4-Didehydro-1,1',2,2'-tetrahydro-1'-hydroxy-1-methoxy-psi,psi-carotene	5.557	KNApSAcK=C00022894,ChEBI=CHEBI:80149,LipidMAPS=LMPR01070136,PubChem=5366505,UNPD=UNPD188883;UNPD71358	C41H60O2	Xanthophylls	CGEVWQFVGBQXOA-WQMGISBJSA-N	OC(C)(C)CCCC(=CC=CC(=CC=CC(=CC=CC=C(C=CC=C(C=CC=C(C=CCC(OC)(C)C)C)C)C)C)C)C	1,2,7',8'-Tetrahydro-1-methoxy-psi,psi-caroten-4-one	5.4955	KNApSAcK=C00023000,UNPD=UNPD107646	C41H60O2	Xanthophylls	CVPBJFUPBIROOF-JVQXPDBGSA-N	O=C(C(=CC=CC(=CC=CC(=CC=CC=C(C=CC=C(C)CCC=C(C)CCC=C(C)C)C)C)C)C)CCC(OC)(C)C	3,4-Dihydrospheroidenone	5.4045	LipidMAPS=LMPR01070155	C41H60O2	Xanthophylls	DJIIRPBYUKDNJH-ZZFFCQPYSA-N	O=C(CCC(=CC=CC(=CC=CC(=CC=CC=C(C=CC=C(C)CCC=C(C)CCC=C(C)C)C)C)C)C)C(OC)(C)C	2-hydroxyspheroidene	5.4004	ChEBI=CHEBI:91221
0.00912559	1.90552	RP_pos_M524.3699_T12.57	inflamed	NA	NA	NA	NA	NA	NA	NA	NA	NA	NA	NA	NA	NA	NA	NA	NA	NA	NA	NA	NA	NA	NA	NA	NA	NA	NA	NA	NA	NA	NA	NA	NA	NA	NA	NA	NA	NA	NA	NA	NA	NA	NA	NA	NA	NA	NA
0.00790266	1.90847	RP_neg_M200.129_T6.37	inflamed	RP_neg_929	Query	929	NA	0	24	206.973	[M+H]+	5-Sulfoxymethylfurfural	6.3625	HMDB=HMDB0059752	C6H6O6S	Aryl-aldehydes	WVMJEBICTINBRO-UHFFFAOYSA-N	O=CC=1OC(=CC=1)COS(=O)(=O)O	2-Methyl-3-furyl methylthiomethyl disulfide	6.0854	FooDB=FDB009833	C7H10OS3	Heteroaromatic compounds	WQZZYRQOADSWHJ-UHFFFAOYSA-N	O1C=CC(=C1C)SSCSC	Pyrogallol-2-O-sulphate	5.7656	HMDB=HMDB0060018,ChEBI=CHEBI:89615,Urine=HMDB0060018	C6H6O6S	Phenylsulfates	XADBYTWTQXSBAF-UHFFFAOYSA-N	O=S(=O)(O)OC=1C(O)=CC=CC=1(O)	Pyrogallol-1-O-sulphate	5.7656	HMDB=HMDB0060016,ChEBI=CHEBI:89613,Urine=HMDB0060016	C6H6O6S	Phenylsulfates	NGVLEQPKHLWZLN-UHFFFAOYSA-N	O=S(=O)(O)OC1=CC=CC(O)=C1(O)	2-(1,3-dithiolan-2-ylidene)malonic acid	4.9025		C6H6O4S2	Dicarboxylic acids and derivatives	OOXAOGPOOQJTER-UHFFFAOYSA-N	O=C(O)C(C(=O)O)=C1SCCS1	UNPD115325	4.8836	UNPD=UNPD115325
0.00684822	1.91158	HILIC_pos_M176.0108_T7.27	inflamed	HILIC_pos_947	Query	947	NA	0	45	189.103	[M+H]+	Antipyrine	6.3569	HMDB=HMDB0015503,ChEBI=CHEBI:31225,DrugBank=DB01435,SMPDB=PW_C009770,STOFF=STOFF_504,Urine=HMDB0015503,Serum=HMDB0015503	C11H12N2O	Phenylpyrazoles	VEQOALNAAJBPNY-UHFFFAOYSA-N	O=C1C=C(N(N1C2=CC=CC=C2)C)C	Azelaic acid	6.2695	HMDB=HMDB0000784,KNApSAcK=C00045634,ChEBI=CHEBI:48131;CHEBI:78208,DrugBank=DB00548,T3DB=T3D4799,FooDB=FDB012192,STOFF=STOFF_2610,BMDB=BMDB00784,LipidMAPS=LMFA01170054,Urine=HMDB0000784,Saliva=HMDB0000784,Feces=HMDB0000784,CSF=HMDB0000784,Serum=HMDB0000784,UNPD=UNPD104030	C9H16O4	Medium-chain fatty acids	BDJRBEYXGGNYIS-UHFFFAOYSA-N	O=C(O)CCCCCCCC(=O)O	Peganine;Vasicine;(-)-Linarine;(-)-Peganine;(-)-Vasicine	6.2375	KNApSAcK=C00002191;C00026252,ChEBI=CHEBI:7949,UNPD=UNPD125802;UNPD194989	C11H12N2O	Quinazolines	YIICVSCAKJMMDJ-UEQNJFAPNA-N	OC3C2=NC=1C=CC=CC=1CN2CC3	Peganol	6.1627	KNApSAcK=C00026250,UNPD=UNPD74913	C11H12N2O	Quinazolines	RDWJAMWCGSWTQS-UHFFFAOYNA-N	OC2C3=CC=CC=C3(N=C1N2(CCC1))	IM-2	6.0168	KNApSAcK=C00000368,UNPD=UNPD76492	C9H16O4	Gamma butyrolactones	QXCJMSMGYHDDLQ-RFFRVANBNA-N	O=C1OCC(CO)C1C(O)CCC	Dichloralphenazone	5.9999	DrugBank=DB01495
0.00796815	1.91404	HILIC_neg_M566.3909_T5.84	inflamed	HILIC_neg_4669	Query	4669	NA	0	39	577.383	[M+H]+		NA							NA							NA							NA							NA							NA
0.000368357	1.92072	RP_neg_M602.3005_T12.72	inflamed	RP_neg_8385	Query	8385	NA	0	60	605.316	[M+H]+	Caseamembrin D	6.8392	KNApSAcK=C00042338;C00043354,UNPD=UNPD192286	C33H48O10	Colensane and clerodane diterpenoids	ZWHARZIRGKBMPI-DHQATKSDNA-N	O=C(OC2OC(OC(=O)CCC)C1=CC(OC(=O)C(C)CC)CC3C12C(O)C(OC(=O)C)C(C)C3(C)(CCC(=C)C=C))C	Sublanceoside B1;Cynajapogenin A 3-O-beta-D-digitoxypyranosyl-(1->4)-beta-D-cymaropyranoside;(-)-Sublanceoside B1	6.8244	KNApSAcK=C00032221,UNPD=UNPD146973	C33H48O10	Hydrophenanthrenes	WYKVAXAIOADQLO-OVCNURMBNA-N	O=C2C(C=1C=COC=1C)CCC6C2CC=C5CC(OC4OC(C)C(OC3OC(C)C(O)C(O)C3)C(OC)C4)C(O)CC56(C)	Plantagiolide B;(+)-Plantagiolide B	6.7867	KNApSAcK=C00031048,UNPD=UNPD42670	C32H44O11	Withanolides and derivatives	LIEJWRQNKMQXKO-TWVXOOQRNA-N	O=C1OC(CC(=C1CO)C)C(C)C5C(O)CC4C6C2OC2C7(O)(CC3OC3C(OC(=O)C)C7(C)(C6(CC(OC(=O)C)C45(C))))	Viridominic acid B	6.7746	KNApSAcK=C00023895,UNPD=UNPD78919	C33H48O10	Steroid esters	AFEQECZZRLKRBI-RTUTXXGNNA-N	O=C(O)C(=C1C(OC(=O)C)CC3(C)(C1C(O)C(=O)C2C4(C)(CCC(O)C(C)C4(C(OC(=O)C)C(O)C23(C)))))CCC=C(C)C	withalongolide M	6.7526	ChEBI=CHEBI:69117,UNPD=UNPD205652	C33H48O10	Steroidal glycosides	CLUVBNATYXEVRS-BLXDHLOONA-N	O=C1OC(CC(=C1C)COC2OC(CO)C(O)C(O)C2(O))C(C)C4CCC5C6CCC3=C(C(=O)CC(O)C3)C6(CCC45(C))	withalongolide N	6.7434	ChEBI=CHEBI:69118,UNPD=UNPD205651
0.00474581	1.92589	HILIC_pos_M382.3319_T1.05	inflamed	HILIC_pos_2841	Query	2841	NA	0	32	410.271	[M+H]+	marineosin A	6.7905	ChEBI=CHEBI:66676;CHEBI:66677,UNPD=UNPD132505;UNPD40187	C25H35N3O2	Oxanes	JPTGQNMDWMSVSF-PLVYAVFGNA-N	N2=C(C1=CC=CN1)CC(OC)C25(OC(C)CC4CCCCCCCC3=CC=C(N3)C45)	(3aR,4S,9bS)-8-(1-cyclohexenyl)-N-cyclopentyl-4-(hydroxymethyl)-5-methyl-3,3a,4,9b-tetrahydro-2H-pyrrolo[3,2-c]quinoline-1-carboxamide	6.6885	ChEBI=CHEBI:125736;CHEBI:131133	C25H35N3O2	Pyrroloquinolines	WPJYQKYCRIBKOI-NGKPFDJENA-N	O=C(NC1CCCC1)N5CCC3C5(C=2C=C(C=CC=2N(C)C3(CO))C4=CCCCC4)	laxiracemosin H	6.5666	ChEBI=CHEBI:69007,UNPD=UNPD164471	C26H35NO3	Oxosteroids	MBOKEBRRTSUMOO-IBIILZIXNA-N	O=C1C=C(C(=O)N1)C3CCC4(C2=CCC5C(C(=O)CCC5(C)(C2CCC34(C)))(C)C)(C)	Xenortide A;(-)-Xenortide A	6.3226	KNApSAcK=C00040680,UNPD=UNPD77098	C25H35N3O2	Dipeptides	UAFFXYUNGBKFSK-VVWGFWRPNA-N	O=C(NCCC1=CC=CC=C1)C(N(C(=O)C(NC)CC(C)C)C)CC2=CC=CC=C2	MINEs-297366	5.4426	MINE=C8d058ab3f6f574f7f8d10391ff8ac3309113851d	C23H39NO3S	Fatty acyl thioesters	MZABKJPNWFIMRN-UHFFFAOYSA-N	O=C(O)NCCSC(=O)CCCCCCC=CCC=CCC=CCCCCC	MINEs-297367	5.4338	MINE=C5a221a12c4685d081ab24472bb4eb8736643f3de
0.00540506	1.92619	RP_neg_M446.3281_T12.78	inflamed	RP_neg_5092	Query	5092	NA	0	57	449.242	[M+H]+	L-Linalool 3-[xylosyl-(1->6)-glucoside]	7.1437	HMDB=HMDB0030421,FooDB=FDB002285;FDB021428,PubChem=90658762;131802,PlantCyc=CPD-14742,UNPD=UNPD144049;UNPD185607;UNPD45757;UNPD6965;UNPD74219	C21H36O10	Fatty acyl glycosides of mono- and disaccharides	OKNPZRJNRSGKME-UHFFFAOYNA-N	OC2COC(OCC1OC(OC(C=C)(C)CCC=C(C)C)C(O)C(O)C1(O))C(O)C2(O)	Geranyl arabinopyranosyl-glucoside	7.0913	HMDB=HMDB0039573,KNApSAcK=C00030606;C00031267,FooDB=FDB019195;FDB019397,PubChem=6443689,UNPD=UNPD112728;UNPD125001;UNPD175518;UNPD47772	C21H36O10	Terpene glycosides	IEGFOTASSBZIBZ-GHXNOFRVNA-N	OC2COC(OCC1OC(OCC=C(C)CCC=C(C)C)C(O)C(O)C1(O))C(O)C2(O)	Neryl arabinofuranosyl-glucoside	7.0845	HMDB=HMDB0029348,FooDB=FDB000409;FDB000414,UNPD=UNPD120277;UNPD196441	C21H36O10	Terpene glycosides	AWDKYYYAAQQLEF-GHXNOFRVNA-N	OCC2OC(OCC1OC(OCC=C(C)CCC=C(C)C)C(O)C(O)C1(O))C(O)C2(O)	Acuminoside	7.0789	HMDB=HMDB0029347,FooDB=FDB000408,UNPD=UNPD51713;UNPD61445	C21H36O10	Terpene glycosides	RFFYIBOJHUSIGD-QPEQYQDCNA-N	OCC2(O)(COC(OCC1OC(OCC=C(C)CCC=C(C)C)C(O)C(O)C1(O))C2(O))	Trichurusin F;(-)-Trichurusin F	7.0566	KNApSAcK=C00031427;C00031428,UNPD=UNPD158571;UNPD85483	C25H36O7	Fatty alcohols	PRTVRCOTGRINLU-SSVOXSSJNA-N	O=CC=C(C)CC(C)CC(C)C1OC(=O)C=CC1(OC(=O)C=CC(=CC(CO)CCO)C)	Atractyloside A	7.041	KNApSAcK=C00031609,UNPD=UNPD104506;UNPD132680;UNPD134612
0.00304132	1.93889	HILIC_neg_M294.0919_T7.18	inflamed	HILIC_neg_1937	Query	1937	NA	0	42	301.072	[M+H]+	6alpha-Hydroxymaackiain	6.4913	HMDB=HMDB0033720,KNApSAcK=C00009677,ChEBI=CHEBI:43129,FooDB=FDB011839,LipidMAPS=LMPK12070133,PubChem=9543463,PlantCyc=CPD-3942,UNPD=UNPD27311	C16H12O6	Pterocarpans	GLMPLZUBQDAZEN-UHFFFAOYNA-N	OC=5C=CC1=C(OCC2(O)(C3=CC=4OCOC=4(C=C3(OC12))))C=5	Chrysoeriol	6.4363	HMDB=HMDB0030667,KNApSAcK=C00001029,ChEBI=CHEBI:16514;CHEBI:57799,FooDB=FDB002579;FDB016516;FDB018385;FDB019118,NANPDB=NANPDB_1438;NANPDB_1782;NANPDB_1880;NANPDB_5185;NANPDB_6280,LipidMAPS=LMPK12110799,PubChem=25203524;5280666,PlantCyc=574-TRIHYDROXY-3-METHOXYFLAVONE,UNPD=UNPD79322	C16H12O6	3'-O-methylated flavonoids	SCZVLDHREVKTSH-UHFFFAOYSA-N	O=C1C=C(OC2=CC(O)=CC(O)=C12)C=3C=CC(O)=C(OC)C=3	(3R)-Sophorol;(-)-Sophorol	6.4126	KNApSAcK=C00000650;C00009539,ChEBI=CHEBI:80394;CHEBI:80395,FooDB=FDB001446,LipidMAPS=LMPK12050461,PubChem=23724668;23724667,PlantCyc=CPD-3630,UNPD=UNPD146028;UNPD187574	C16H12O6	Isoflavanones	FAPWSAQOVOBPCP-LDGXTIHJNA-N	O=C1C4=CC=C(O)C=C4(OCC1C=2C=C3OCOC3(=CC=2(O)))	Pratensein	6.3741	HMDB=HMDB0030617,KNApSAcK=C00002563,ChEBI=CHEBI:8359;CHEBI:61323,FooDB=FDB002514,LipidMAPS=LMPK12050265,PubChem=25201808;5281803,PlantCyc=CPD-3622,UNPD=UNPD194637	C16H12O6	3'-hydroxy,4'-methoxyisoflavonoids	FPIOBTBNRZPWJW-UHFFFAOYSA-N	O=C1C(=COC2=CC(O)=CC(O)=C12)C=3C=CC(OC)=C(O)C=3	Kaempferide	6.372	HMDB=HMDB0037441,KNApSAcK=C00001060,ChEBI=CHEBI:6099;CHEBI:58925,FooDB=FDB016499;FDB016500,LipidMAPS=LMPK12110563,PubChem=25201489;5281666,PlantCyc=CPD-7252,UNPD=UNPD95813	C16H12O6	Flavonols	SQFSKOYWJBQGKQ-UHFFFAOYSA-N	O=C1C(O)=C(OC2=CC(O)=CC(O)=C12)C3=CC=C(OC)C=C3	Tectorigenin	6.3576	HMDB=HMDB0042024,KNApSAcK=C00002577,ChEBI=CHEBI:9429,FooDB=FDB029978,NANPDB=NANPDB_2746,LipidMAPS=LMPK12050385,UNPD=UNPD108275
0.00235957	1.93989	HILIC_neg_M698.5668_T1.53	inflamed	HILIC_neg_5574	NA	NA	NA	NA	NA	NA	NA	NA	NA	NA	NA	NA	NA	NA	NA	NA	NA	NA	NA	NA	NA	NA	NA	NA	NA	NA	NA	NA	NA	NA	NA	NA	NA	NA	NA	NA	NA	NA	NA	NA	NA	NA	NA	NA	NA
0.00110989	1.94162	RP_neg_M220.0975_T6.01	inflamed	RP_neg_1114	Query	1114	NA	0	41	225.076	[M+H]+	Hydroxykynurenine	7.4482	HMDB=HMDB0000732;HMDB0011631,KNApSAcK=C00007443,ChEBI=CHEBI:17380;CHEBI:1547;CHEBI:58125,SMPDB=PW_C007219,YMDB=YMDB00105,FooDB=FDB022210;FDB028330,BMDB=BMDB00732;BMDB11631,Urine=HMDB0000732;HMDB0011631,Serum=HMDB0000732;HMDB0011631,PubChem=51377238;49791998;25244175;11811;89,PlantCyc=3-HYDROXY-L-KYNURENINE,UNPD=UNPD179226	C10H12N2O4	Alkyl-phenylketones	VCKPUUFAIGNJHC-UHFFFAOYNA-N	O=C(O)C(N)CC(=O)C=1C=CC=C(O)C=1(N)	Stavudine	7.2208	HMDB=HMDB0014787,ChEBI=CHEBI:63581,DrugBank=DB00649,SMPDB=PW_C009132,T3DB=T3D4772,STOFF=STOFF_787,Urine=HMDB0014787,Serum=HMDB0014787	C10H12N2O4	Nucleoside and nucleotide analogues	XNKLLVCARDGLGL-JGVFFNPUSA-N	O=C1NC(=O)N(C=C1C)C2OC(C=C2)CO	Sinapic acid	7.1914	HMDB=HMDB0032616;HMDB0034069;HMDB0127488,KNApSAcK=C00002776;C00034327,ChEBI=CHEBI:15714;CHEBI:30023;CHEBI:76350;CHEBI:77131,DrugBank=DB08587,FooDB=FDB010557;FDB012318;FDB031174,NANPDB=NANPDB_3306,Urine=HMDB0032616,Feces=HMDB0032616,PubChem=54710960;637775,PlantCyc=SINAPATE,UNPD=UNPD142592;UNPD178775;UNPD222558	C11H12O5	Hydroxycinnamic acids	PCMORTLOPMLEFB-ONEGZZNKSA-N	O=C(O)C=CC=1C=C(OC)C(O)=C(OC)C=1	5-Hydroxykynurenine	7.0998	HMDB=HMDB0012819,ChEBI=CHEBI:36408;CHEBI:2076;CHEBI:62624,SMPDB=PW_C008092,FooDB=FDB029180,BMDB=BMDB12819,Feces=HMDB0012819,PubChem=9548587;440745	C10H12N2O4	Alkyl-phenylketones	OTDQYOVYQQZAJL-UHFFFAOYNA-N	O=C(O)C(N)CC(=O)C=1C=C(O)C=CC=1(N)	Eutypellin A;(+)-Eutypellin A	6.9133	KNApSAcK=C00047870,UNPD=UNPD14435	C11H12O5	Gamma butyrolactones	CBOVMILAWSSPKZ-JJOAPRRFNA-N	O=CC=CC=C1C(=O)OC(C=CCO)C1(O)	Plumbolactone B	6.8837	KNApSAcK=C00050395,UNPD=UNPD181766
0.00305654	1.94274	RP_neg_M453.1058_T13	inflamed	RP_neg_5257	Query	5257	NA	0	33	455.243	[M+H]+	Antibiotic SF 733;Dekamycin IV;Hetangmycin;NSC 138925;Ribostamycin;SF 733;Vistamycin	7.6709	KNApSAcK=C00018782,ChEBI=CHEBI:45257;CHEBI:65028;CHEBI:81199;CHEBI:94404;CHEBI:95112,DrugBank=DB03615,PubChem=51035374;73079;33042,UNPD=UNPD148455;UNPD154170;UNPD30796	C17H34N4O10	4,5-disubstituted 2-deoxystreptamines	NSKGQURZWSPSBC-YIWJRLFPNA-N	OCC3OC(OC2C(O)C(N)CC(N)C2(OC1OC(CN)C(O)C(O)C1(N)))C(O)C3(O)	(+)-Dictyopanine C;Dictyopanin C;Dictyopanine C	7.6635	KNApSAcK=C00015646,UNPD=UNPD155373	C27H34O6	Fatty acid esters	OSNZHRXZUAKEOD-ROMGUFKDNA-N	O=CC(=C)CC2C(=O)C=C1C(OC(=O)C=CC=CC(=CC(C)CC)C)CCC(C(=O)O)C12(C)	Scopadulcic Acid A	7.6354	KNApSAcK=C00024032,UNPD=UNPD191195	C27H34O6	Diterpenoids	CQCIYYLBQBUPLH-LLPVSEFHNA-N	O=C(OC3CC2CC(=O)C1(C)(CCC2(C1)C4(C)(CCCC(C(=O)O)(CO)C34)))C5=CC=CC=C5	Rhodojaponin IV	7.5999	KNApSAcK=C00003479,ChEBI=CHEBI:8833,UNPD=UNPD163284;UNPD37784	C24H38O8	Leucothol and grayanotoxane diterpenoids	CLACQPZPBZLUQK-MSYICSIVNA-N	O=C(OC1CC34(CC(O)(C)C(CCC3(C(O)(C)C2CC(O)C(C)(C)C12(O)))C4(OC(=O)C)))C	C00051044	7.5665	KNApSAcK=C00051044,UNPD=UNPD66834	C27H34O6	Diterpenoids	QMFWFGHTDYSMDQ-ATVHPVEENA-N	O=C(OC12(C(=O)C(=CC4C(CCC3(OC3(C2(C(O)C(C)C1)))(C))C4(C)(C))CO))C5=CC=CC=C5	Epoxycladine A;(+)-Epoxycladine A	7.5091	KNApSAcK=C00042494,UNPD=UNPD8983
0.00023951	1.94832	RP_pos_M524.3718_T12.38	inflamed	NA	NA	NA	NA	NA	NA	NA	NA	NA	NA	NA	NA	NA	NA	NA	NA	NA	NA	NA	NA	NA	NA	NA	NA	NA	NA	NA	NA	NA	NA	NA	NA	NA	NA	NA	NA	NA	NA	NA	NA	NA	NA	NA	NA	NA	NA
0.00129528	1.95094	HILIC_neg_M466.3262_T6.07	inflamed	HILIC_neg_3707	Query	3707	NA	0	57	474.962	[M+H]+		NA							NA							NA							NA							NA							NA
0.00749689	1.95242	HILIC_pos_M508.3774_T5.83	inflamed	HILIC_pos_3332	Query	3332	NA	0	37	538.347	[M+H]+	1-O-[(9S,10R)-epoxystearoyl]-sn-glycero-3-phosphocholine	6.5794	ChEBI=CHEBI:132278;CHEBI:132280	C26H52NO8P	1-acyl-sn-glycero-3-phosphocholines	UURNKRUZAWHJOR-SDHSZQHLSA-N	O=C(OCC(O)COP(=O)([O-])OCC[N+](C)(C)C)CCCCCCCC1OC1(CCCCCCCC)	1-O-(8-hydroxyoleoyl)-sn-glycero-3-phosphocholine	6.5428	ChEBI=CHEBI:132285	C26H52NO8P	1-acyl-sn-glycero-3-phosphocholines	LXMIXPWDURHZGB-SQRAKKIQSA-N	O=C(OCC(O)COP(=O)([O-])OCC[N+](C)(C)C)CCCCCCC(O)C=CCCCCCCCC	1-O-(11-hydroxyoleoyl)-sn-glycero-3-phosphocholine	6.5428	ChEBI=CHEBI:132286	C26H52NO8P	1-acyl-sn-glycero-3-phosphocholines	AWUQKIQOTXHCGE-VVBBKONWSA-N	O=C(OCC(O)COP(=O)([O-])OCC[N+](C)(C)C)CCCCCCCC=CC(O)CCCCCCC	1-palmitoyl-2-acetyl-sn-glycero-3-phosphocholine	6.4799	ChEBI=CHEBI:75219,LipidMAPS=LMGP01010612	C26H52NO8P	Phosphatidylcholines	XPAXRSJGGFVTFM-RUZDIDTESA-N	O=C(OC(COC(=O)CCCCCCCCCCCCCCC)COP(=O)([O-])OCC[N+](C)(C)C)C	PC(2:0/16:0)	6.4375	LipidMAPS=LMGP01010989	C26H52NO8P	Phosphatidylcholines	KDXVSDQFHRZPKV-KSYWNVGFNA-N	O=C(OCC(OC(=O)CCCCCCCCCCCCCCC)COP(=O)([O-])OCC[N+](C)(C)C)C	PC(9:0/9:0)	6.3933	LipidMAPS=LMGP01011270
0.00127975	1.9527	RP_neg_M572.2581_T11.57	inflamed	RP_neg_7768	Query	7768	NA	0	42	575.213	[M+H]+	Tetrahydrofolyl-[Glu](2)	7.176	HMDB=HMDB0006825,ChEBI=CHEBI:27650,SMPDB=PW_C002954,YMDB=YMDB00773,FooDB=FDB024105,BMDB=BMDB06825,PubChem=90658597;442163	C24H30N8O9	Tetrahydrofolic acids and derivatives	ZAOGJXDWOQXFBW-UHFFFAOYNA-N	O=C(O)CCC(NC(=O)CCC(NC(=O)C1=CC=C(C=C1)NCC2NC=3C(=O)NC(=NC=3(NC2))N)C(=O)O)C(=O)O	Acetyleumaitenol;[3R-(3alpha,4alpha,5beta,8aalpha,6alpha,9beta,9aalpha,10R*)]-4,6-bis(Acetyloxy)octahydro-9-hydroxy-2,2,5a,9-tetramethyl-2H-3,9a-methano-1-benzoxepin-5,10-diyl ester 3-furancarboxylic acid	6.9733	KNApSAcK=C00013172,UNPD=UNPD113405	C29H34O12	Agarofurans	DYAWIECXRLDDTM-UHFFFAOYNA-N	O=C(OC3C(OC(=O)C)C2C(OC(=O)C1=COC=C1)C4(OC2(C)(C))(C(O)(C)CCC(OC(=O)C)C34(C)))C5=COC=C5	Dalcochinin O-glucoside;(12R)-12-Hydroxy-2,3-dimethoxy-5'-(1''-hydroxymethylethenyl-4',5'-dihydrofurano[2',3':9,8]rotenone 1''-O-glucoside	6.9587	KNApSAcK=C00018877,ChEBI=CHEBI:83849,PubChem=90657709,PlantCyc=CPD-9677,UNPD=UNPD31492	C29H34O12	Rotenoid O-glycosides	YRUIPRJNLCHFCW-RACSOSNCNA-N	OCC6OC(OCC(=C)C5OC4=CC=C2C(OC3COC=1C=C(OC)C(OC)=CC=1C3(C2(O)))=C4C5)C(O)C(O)C6(O)	12beta-Acetoxyharrisonin	6.9241	KNApSAcK=C00038136,UNPD=UNPD34000	C29H34O12	Limonoids	HOHMQEBYHJKCEM-BMLPFWMHNA-N	O=C(OC)C=CC5(C)(C3CC(OC(=O)C)C2(C)(C(OC(=O)C1OC12C3(C)C4(O)(OC(C(=O)C45(O))(C)C))C6=COC=C6))	15-O-[6'-(p-hydroxyphenylacetyl)]-beta-D-glucopyranosylurospermal A	6.8612	KNApSAcK=C00036419,NANPDB=NANPDB_6308;NANPDB_6765,UNPD=UNPD189790;UNPD45272	C29H34O12	Germacranolides and derivatives	NGDUYKZDYOOZLX-COALYHPONA-N	O=CC1=CCCC(=CC2OC(=O)C(=C)C2(C(O)C1))COC4OC(COC(=O)CC3=CC=C(O)C=C3)C(O)C(O)C4(O)	Dalpanol O-glucoside	6.8314	KNApSAcK=C00010178,LipidMAPS=LMPK12060004,UNPD=UNPD189097
0.0020042	1.96329	RP_neg_M419.1205_T1.25	inflamed	RP_neg_4558	Query	4558	NA	0	30	422.076	[M+H]+	Glucoerucin	7.4614	HMDB=HMDB0038403,KNApSAcK=C00007344,ChEBI=CHEBI:5404;CHEBI:79325,FooDB=FDB017755;FDB030514,PubChem=9548894;656539;656538,PlantCyc=CPDQT-281,UNPD=UNPD141240;UNPD175066;UNPD178225;UNPD207710;UNPD24587;UNPD78799;UNPD213685;UNPD219909	C12H23NO9S3	Alkylglucosinolates	GKUMMDFLKGFCKH-MDWZMJQENA-N	O=S(=O)(O)ON=C(CCCCSC)SC1OC(CO)C(O)C(O)C1(O)	(2S)-2-[4-[(2S,3R,4S,5R)-3,4-dihydroxy-5-(phosphatomethyl)tetrahydrofuran-2-yl]anilino]succinate	6.9153	PubChem=90657737	C15H20NO11P	Pentose phosphates	IIRISSIMTRYIBP-HNTFPEDGSA-J	O=C(O)CC(NC1=CC=C(C=C1)C2OC(COP(=O)(O)O)C(O)C2(O))C(=O)O	2-[[4-(2-methoxyphenyl)sulfonyl-1-piperazinyl]sulfonyl]benzonitrile	6.6446	ChEBI=CHEBI:108345	C18H19N3O5S2	Benzenesulfonamides	GMGAXSWVJGOHPV-UHFFFAOYSA-N	N#CC1=CC=CC=C1S(=O)(=O)N2CCN(CC2)S(=O)(=O)C3=CC=CC=C3(OC)	UNPD199077	6.3096	UNPD=UNPD199077;UNPD89486;UNPD220260	C12H23NO9S3	Thioglycosides	RUQCCAGSFPUGSZ-OXTHGBMNNA-N	O=S(C)CCCCC(=NS(=O)(=O)O)SC1OC(CO)C(O)C(O)C1(O)	N-[[5-(5,7-dimethyl-1,3-benzoxazol-2-yl)-2-methylanilino]-sulfanylidenemethyl]-2-thiophenecarboxamide	6.2608	ChEBI=CHEBI:121647	C22H19N3O2S2	N-acyl-phenylthioureas	YWYLGHIMYAFGNM-UHFFFAOYSA-N	O=C(NC(NC=1C=C(C=CC=1C)C2=NC3=CC(=CC(=C3(O2))C)C)=S)C4=CC=CS4	MINEs-309639	5.967	MINE=Cdb1c865df71f50887558d9eb98156fe103f860a4
7.57607e-05	1.97105	RP_pos_M466.3288_T12.74	inflamed	NA	NA	NA	NA	NA	NA	NA	NA	NA	NA	NA	NA	NA	NA	NA	NA	NA	NA	NA	NA	NA	NA	NA	NA	NA	NA	NA	NA	NA	NA	NA	NA	NA	NA	NA	NA	NA	NA	NA	NA	NA	NA	NA	NA	NA	NA
0.00203349	1.97145	RP_pos_M504.3457_T11.7	inflamed	NA	NA	NA	NA	NA	NA	NA	NA	NA	NA	NA	NA	NA	NA	NA	NA	NA	NA	NA	NA	NA	NA	NA	NA	NA	NA	NA	NA	NA	NA	NA	NA	NA	NA	NA	NA	NA	NA	NA	NA	NA	NA	NA	NA	NA	NA
0.00987393	1.97645	HILIC_pos_M490.0648_T7.98	inflamed	HILIC_pos_3271	Query	3271	NA	0	52	526.32	[M+H]+	1-Stearoylglycerophosphoserine	5.9747	HMDB=HMDB0061698,ChEBI=CHEBI:84467;CHEBI:85403,YMDB=YMDB01256,LipidMAPS=LMGP03050006	C24H48NO9P	1-acyl-glycerol-3-phosphoserines	ZPDQFUYPBVXUKS-ZMFCMNQTSA-L	O=C(O)C(N)COP(=O)(O)OCC(O)COC(=O)CCCCCCCCCCCCCCCCC	N-[(3R,9R,10S)-12-[(2R)-1-hydroxypropan-2-yl]-3,10-dimethyl-9-(methylaminomethyl)-13-oxo-2,8-dioxa-12-azabicyclo[12.4.0]octadeca-1(14),15,17-trien-16-yl]-2-phenylacetamide	5.5858	ChEBI=CHEBI:104691;CHEBI:106881;CHEBI:106907;CHEBI:111039;CHEBI:117845;CHEBI:123958;CHEBI:123975;CHEBI:123995;CHEBI:124018;CHEBI:124079	C30H43N3O5	Macrolactams	GZRWXBHQPNTACC-QWPKRWIQNA-N	O=C1C=2C=C(C=CC=2(OC(C)CCCCOC(CNC)C(C)CN1C(C)CO))NC(=O)CC3=CC=CC=C3	N-[(3R,9S,10R)-9-[(dimethylamino)methyl]-12-[(2R)-1-hydroxypropan-2-yl]-3,10-dimethyl-13-oxo-2,8-dioxa-12-azabicyclo[12.4.0]octadeca-1(14),15,17-trien-16-yl]benzamide	5.5751	ChEBI=CHEBI:104650;CHEBI:104861;CHEBI:106733;CHEBI:106897;CHEBI:111016;CHEBI:111043;CHEBI:111054;CHEBI:117600;CHEBI:117632;CHEBI:117679;CHEBI:117867;CHEBI:123761	C30H43N3O5	Macrolactams	LQSMEYMBJWSEPC-MUXHPEBENA-N	O=C(NC=1C=CC=2OC(C)CCCCOC(CN(C)C)C(C)CN(C(=O)C=2(C=1))C(C)CO)C3=CC=CC=C3	UNPD144518	4.7013	UNPD=UNPD144518	C31H43NO6	Aconitane-type diterpenoid alkaloids	NDYOWPIMXBSPHT-YZOGEGJHNA-N	O=C(OC1C2CC5C1C(O)(CC2(OC))C3CC6C4(COC)(CN(CC)C3C56(C(OC)CC4)))C7=CC=CC=C7		NA							NA
0.000148649	1.98031	RP_neg_M490.3295_T12.98	inflamed	RP_neg_6019	Query	6019	NA	0	48	492.243	[M+H]+	Bacilosarcin A;(-)-Bacilosarcin A	6.4094	KNApSAcK=C00048627,UNPD=UNPD34971	C24H33N3O8	2-benzopyrans	FNOUTZPNCRDLBF-PHRUQNGLNA-N	O=C1OC(CC=2C=CC=C(O)C1=2)C(NC(=O)C(O)C4OC(O)(C)C3(NC(=O)CC4(N3))C)CC(C)C	N-[(2R,4aS,12aR)-2-[2-(cyclopentylamino)-2-oxoethyl]-5-methyl-6-oxo-2,3,4,4a,12,12a-hexahydropyrano[2,3-c][1,5]benzoxazocin-8-yl]benzamide	6.2992	ChEBI=CHEBI:129846	C28H33N3O5	Benzamides	JIMHLEHBIHRDBP-HLTMONIZNA-N	O=C(NC=2C=CC=3OCC4OC(CC(=O)NC1CCCC1)CCC4(N(C(=O)C=3(C=2))C))C5=CC=CC=C5	14-Deoxy-14,17-epoxy-paraherquamide;14-Deoxy-14,17-epoxyparaherquamide;Paraherquamide D	6.2426	KNApSAcK=C00017053	C28H33N3O5	Azaspirodecane derivatives	GEEYKYVKKKWZLA-ZJEIMTLTNA-N	O=C2NC=1C=8OC=CC(OC=8(C=CC=1C27(CC56(N(C(=O)C4(N(CCC34(OC3))C5)(CC6C7(C)(C)))C))))(C)C	N-[(2R,4aS,12aS)-5-methyl-2-[2-(4-methylanilino)-2-oxoethyl]-6-oxo-2,3,4,4a,12,12a-hexahydropyrano[2,3-c][1,5]benzoxazocin-8-yl]cyclobutanecarboxamide	6.1954	ChEBI=CHEBI:102931	C28H33N3O5	Anilides	MDXGSMRIHHEMMK-BNWSXXPVNA-N	O=C(NC1=CC=C(C=C1)C)CC3OC4COC=2C=CC(=CC=2C(=O)N(C)C4(CC3))NC(=O)C5CCC5	3-[[[(2S,3S)-8-(2-cyclopropylethynyl)-5-[(2S)-1-hydroxypropan-2-yl]-3-methyl-6-oxo-3,4-dihydro-2H-pyrido[2,3-b][1,5]oxazocin-2-yl]methyl-methylamino]methyl]benzoic acid	6.1596	ChEBI=CHEBI:109907;CHEBI:109944;CHEBI:110054;CHEBI:110089	C28H33N3O5	Benzoic acids	UQQOYFSIYPJILQ-TZOWRJJZNA-N	O=C(O)C=1C=CC=C(C=1)CN(C)CC3OC=4N=CC(C#CC2CC2)=CC=4(C(=O)N(CC3(C))C(C)CO)	Siwanine B;(-)-Siwanine B	6.0638	KNApSAcK=C00029017
0.00278463	1.98212	HILIC_neg_M294.0919_T7.02	inflamed	HILIC_neg_1936	Query	1936	NA	0	60	301.072	[M+H]+	Chrysoeriol	7.2878	HMDB=HMDB0030667,KNApSAcK=C00001029,ChEBI=CHEBI:16514;CHEBI:57799,FooDB=FDB002579;FDB016516;FDB018385;FDB019118,NANPDB=NANPDB_1438;NANPDB_1782;NANPDB_1880;NANPDB_5185;NANPDB_6280,LipidMAPS=LMPK12110799,PubChem=25203524;5280666,PlantCyc=574-TRIHYDROXY-3-METHOXYFLAVONE,UNPD=UNPD79322	C16H12O6	3'-O-methylated flavonoids	SCZVLDHREVKTSH-UHFFFAOYSA-N	O=C1C=C(OC2=CC(O)=CC(O)=C12)C=3C=CC(O)=C(OC)C=3	Kaempferide	7.2851	HMDB=HMDB0037441,KNApSAcK=C00001060,ChEBI=CHEBI:6099;CHEBI:58925,FooDB=FDB016499;FDB016500,LipidMAPS=LMPK12110563,PubChem=25201489;5281666,PlantCyc=CPD-7252,UNPD=UNPD95813	C16H12O6	Flavonols	SQFSKOYWJBQGKQ-UHFFFAOYSA-N	O=C1C(O)=C(OC2=CC(O)=CC(O)=C12)C3=CC=C(OC)C=C3	Isokaempferide;Kaempferol 3-methyl ether;5,7,4'-trihydroxy-3-methoxyflavone	7.2704	KNApSAcK=C00001062,ChEBI=CHEBI:1579,FooDB=FDB005181,NANPDB=NANPDB_1065;NANPDB_1066;NANPDB_2768;NANPDB_3644;NANPDB_5476;NANPDB_5550;NANPDB_5831;NANPDB_6138,LipidMAPS=LMPK12112688,PubChem=5280862,PlantCyc=CPD-14950,UNPD=UNPD59371	C16H12O6	3-O-methylated flavonoids	VJJZJBUCDWKPLC-UHFFFAOYSA-N	O=C1C(OC)=C(OC=2C=C(O)C=C(O)C1=2)C3=CC=C(O)C=C3	5,7-dihydroxy-2-(4-hydroxyphenyl)-6-methoxy-4H-chromen-4-one	7.2442	HMDB=HMDB0128581,KNApSAcK=C00001050,ChEBI=CHEBI:75902,FooDB=FDB001473,NANPDB=NANPDB_1746;NANPDB_1876;NANPDB_1895;NANPDB_1910;NANPDB_5130;NANPDB_5474;NANPDB_5567,LipidMAPS=LMPK12111159,UNPD=UNPD27109	C16H12O6	6-O-methylated flavonoids	IHFBPDAQLQOCBX-UHFFFAOYSA-N	O=C1C=C(OC=2C=C(O)C(OC)=C(O)C1=2)C3=CC=C(O)C=C3	Luteolin 7-methyl ether	7.2201	HMDB=HMDB0037339,KNApSAcK=C00003865,FooDB=FDB016361,NANPDB=NANPDB_326;NANPDB_733,LipidMAPS=LMPK12111045,UNPD=UNPD183208	C16H12O6	7-O-methylated flavonoids	RRRSSAVLTCVNIQ-UHFFFAOYSA-N	O=C1C=C(OC2=CC(OC)=CC(O)=C12)C=3C=CC(O)=C(O)C=3	5,7-dihydroxy-2-(2-hydroxyphenyl)-6-methoxy-4H-chromen-4-one	7.1846	HMDB=HMDB0137306,KNApSAcK=C00003833,ChEBI=CHEBI:69541,NANPDB=NANPDB_5608,LipidMAPS=LMPK12111080,UNPD=UNPD109933
0.00037733	1.9834	RP_neg_M582.4578_T14.56	inflamed	RP_neg_7991	Query	7991	NA	0	56	586.157	[M+H]+	Lactonamycin Z	5.5767	KNApSAcK=C00015028	C28H27NO13	Anthraquinones	FUPCTCUEYKCRGQ-UHFFFAOYNA-N	O=C4OC56(C(=O)C7=C(O)C=2C(=CC(O)=C1C(=O)N(C)CC1=2)C=C7(C(=O)C6(OC3OC(C)C(O)C(O)C3)(COC5(OC)(C4))))	MINEs-420376	4.4871	MINE=C5ed3dbe19530e1ca21146ced473e8673c96e53bc	C19H31N5O12S2	Oligopeptides	VMGYWBQJHUFPIJ-UHFFFAOYSA-N	O=C(O)C(N)CCC(=O)NC(C(=O)NC(C(=O)O)CCC(=O)NC(C(=O)NC(C(=O)O)C(O)O)CS)CS	MINEs-420377	4.4813	MINE=C1714eddfcadf81be4a9d6e193301e07a716bbb64	C19H31N5O12S2	Oligopeptides	YKZQZJQGUKCNDK-UHFFFAOYSA-N	O=C(O)CNC(=O)C(NC(=O)CCC(NC(=O)C(NC(=O)CCC(N)(C(=O)O)C(O)O)CS)C(=O)O)CS	MINEs-420375	4.4813	MINE=C4e1721a70ffa3c3851f5903b21fbbf1da1a2624d	C19H31N5O12S2	Oligopeptides	PAHJTGDOKMDRPX-UHFFFAOYSA-N	O=C(O)CNC(=O)C(NC(=O)CCC(NC(O)C(NC(=O)CCC(N)C(=O)O)(C(=O)O)CS)C(=O)O)CS	MINEs-420374	4.4813	MINE=C2b6d5e3128f921e39576bf3668ad292402cd91b3	C19H31N5O12S2	Oligopeptides	OPAHMZOHMPFMBE-UHFFFAOYSA-N	O=C(O)CNC(=O)C(NC(=O)CCC(NC(=O)C(NC(=O)CCC(N)C(=O)O)CS)(C(=O)O)C(O)O)CS	MINEs-420372	4.4788	MINE=C5840f49b53bd184535f79054a840b9a3c57b1417
0.00573151	1.98526	RP_pos_M246.6116_T11.57	inflamed	NA	NA	NA	NA	NA	NA	NA	NA	NA	NA	NA	NA	NA	NA	NA	NA	NA	NA	NA	NA	NA	NA	NA	NA	NA	NA	NA	NA	NA	NA	NA	NA	NA	NA	NA	NA	NA	NA	NA	NA	NA	NA	NA	NA	NA	NA
0.000782467	1.98712	RP_pos_M498.4014_T5.76	inflamed	NA	NA	NA	NA	NA	NA	NA	NA	NA	NA	NA	NA	NA	NA	NA	NA	NA	NA	NA	NA	NA	NA	NA	NA	NA	NA	NA	NA	NA	NA	NA	NA	NA	NA	NA	NA	NA	NA	NA	NA	NA	NA	NA	NA	NA	NA
0.00380502	1.98784	HILIC_neg_M430.0729_T7.9	inflamed	HILIC_neg_3378	Query	3378	NA	0	58	441.296	[M+H]+	chaxalactin A, (rel)-	5.7931	ChEBI=CHEBI:69411,UNPD=UNPD203461	C28H40O4	Macrolides and analogues	DDLYOXCLOXCDSG-UKYILPBQNA-N	O=C1OC(C=CCC)CC=CC=CC(O)CC(O)C(C=CCC(C=CC=C(C=C1)C)C)C	Sargassaceae meroditerpenoid 9a	5.7504	NANPDB=NANPDB_3674;NANPDB_3675,UNPD=UNPD136944;UNPD52251	C28H40O4	1-benzopyrans	HISWTECQBAVTJH-FCEKVYKBSA-N	O=C3C(=C(CC2(OC1=C(C=C(OC)C=C1CC2)C)(C))CC4(C)(CCCC34(C)))CC(O)(C)C	Sargassaceae meroditerpenoid 1	5.7363	NANPDB=NANPDB_3659;NANPDB_3672,UNPD=UNPD103724;UNPD28558	C28H40O4	Methoxyphenols	FFNCYUFWSPYUFV-FIAZMKCYSA-N	O=C2C(=C(CC(=CCC=1C=C(OC)C=C(C=1(O))C)C)CC3(C)(CCCC23(C)))CC(O)(C)C	13'-Carboxy-gamma-tocotrienol	5.7335	HMDB=HMDB0012558,FooDB=FDB029124	C28H40O4	Tocotrienols	UJMZKOBSLDXUHY-YQHRJHOASA-N	O=C(O)C(=CCCC(=CCCC(=CCCC2(OC1=C(C=C(O)C(=C1C)C)CC2)(C))C)C)C	Remangilone C;(+)-Remangilone C	5.6702	KNApSAcK=C00049289,UNPD=UNPD102888	C28H40O4	Triterpenoids	QQWIUBKPPNCYMY-KNANZPNLNA-N	O=C4C(O)=C(C)C5CCC2(C)(C(CC=C1C3CC(C)(C)CCC3(C(=O)C(O)C12(C)))C5(C)(C4))	Suillin	5.6643	HMDB=HMDB0034349,FooDB=FDB012710,UNPD=UNPD52857
0.00417076	1.98906	HILIC_neg_M594.0769_T7.9	inflamed	HILIC_neg_4891	Query	4891	NA	0	71	608.323	[M+H]+	2-[(9S,11R)-epidioxy-(15S)-hydroperoxy-(5Z,13E)-prostadienoyl]-sn-glycero-3- phosphocholine	5.2194	ChEBI=CHEBI:138100	C28H50NO11P	Prostaglandins and related compounds	TYNKWIHBJRQZNW-BWEJQOJRSA-N	O=C(OC(CO)COP(=O)([O-])OCC[N+](C)(C)C)CCCC=CCC2C1OOC(C1)C2(C=CC(OO)CCCCC)	Chymostatin	5.0686	DrugBank=DB01683	C31H41N7O6	Dipeptides	MRXDGVXSWIXTQL-ZFXZZAOISA-N	O=CC(NC(=O)C(NC(=O)C(NC(=O)NC(C(=O)O)CC1=CC=CC=C1)C2NC(=N)NCC2)CC(C)C)CC3=CC=CC=C3	Chamaedrine	5.0224	KNApSAcK=C00034464,UNPD=UNPD197736	C36H41N5O4	Oligopeptides	VLIMIPZMVDYYFR-IOVIACNNNA-N	O=C2NC=CC5=CC=C(OC(C(NC(=O)C(N(C)C)CC1=CC=CC=C1)C(=O)NC2CC4=CNC=3C=CC=CC=34)C(C)C)C=C5	UNPD136220	4.544	UNPD=UNPD136220	C31H41N7O6	Peptides	YSOKXDUFQIWMQV-QJJRMILVNA-N	O=CC(NC(=O)C(NC(=O)CNC(=O)NC(C(=O)O)CC1=CC=CC=C1)CCCC)(CC2=CC=CC=C2)C3N=C(N)NCC3	UNPD18733	4.3186	UNPD=UNPD18733	C31H41N7O6	Peptides	OLVPQBGMUGIKIW-QEGMMYAGNA-N	O=CC(NC(=O)C(NC(=O)C(NC(=O)NC(C(=O)O)CC1=CC=CC=C1)C2NC(=N)NCC2)C(C)CC)CC3=CC=CC=C3		NA
0.00469353	1.99191	HILIC_pos_M438.299_T5.88	inflamed	HILIC_pos_3097	Query	3097	NA	0	56	473.4	[M+H]+	alpha-Tocopherol acetate	7.058	HMDB=HMDB0034227,ChEBI=CHEBI:32321,FooDB=FDB012538,STOFF=STOFF_4274,PubChem=86472,UNPD=UNPD39876	C31H52O3	Vitamin E compounds	ZAKOWWREFLAJOT-UHFFFAOYNA-N	O=C(OC2=C(C(=C1OC(C)(CCC1=C2C)CCCC(C)CCCC(C)CCCC(C)C)C)C)C	cupacinoxepin, (rel)-	6.7454	ChEBI=CHEBI:67817,UNPD=UNPD200917	C31H52O3	Lactones	ZOSNTVJOXIRCCT-MHZAJPGWNA-N	O=C2OC(C)(C)C3CCC1(OC4(C)(CCC5(C)(C(C)(C)CCCC5(C)(C4(CCC1C3(C)(CC2))))))(C)	Theonellasterol D	6.7386	LipidMAPS=LMST01040182,UNPD=UNPD200720	C31H52O3	Stigmastanes and derivatives	GAIYBUOCJZWXJP-SLGDTWAMNA-N	OC3C(=C)C4CCC2=C1C(O)CC(C(C)CCC(CC)C(C)C)C1(C)CCC2(OC)C4(C)(CC3)	Karavilagenin B;(+)-Karavilagenin B	6.7113	KNApSAcK=C00030597,UNPD=UNPD106058;UNPD63103	C31H52O3	Cucurbitacins	DOXNRZCBQJYCBO-ONTFUZATNA-N	OC4CCC3C(=CC(OC)C1C3(C)(CCC2(C)(C(CCC12(C))C(C)CC=CC(O)(C)C)))C4(C)(C)	Karavilagenin C;(+)-Karavilagenin C	6.7113	KNApSAcK=C00030598,UNPD=UNPD100501	C31H52O3	Cucurbitacins	MTYMFIWYWSHNSU-IPVLWXLWNA-N	OC(C=C(C)C)CC(C)C2CCC3(C)(C4C(OC)C=C1C(CCC(O)C1(C)C)C4(C)(CCC23(C)))	1alpha,25-dihydroxy-26,27-dimethyl-24a,24b-dihomovitamin D3 / 1alpha,25-dihydroxy-26,27-dimethyl-24a,24b-dihomocholecalciferol	6.6535	LipidMAPS=LMST03020499
0.00231474	1.99574	RP_neg_M436.2834_T11.57	inflamed	RP_neg_4888	Query	4888	NA	0	34	439.194	[M+H]+	Phlebotrichin	7.6321	KNApSAcK=C00010347,UNPD=UNPD153493;UNPD177009;UNPD28553;UNPD98393	C22H30O9	Saccharolipids	ROOOAGWFZPFECL-LCGLOXKGNA-N	O=C(OCC2OC(OC1=CC=C(O)C=C1)C(O)C(O)C2(O))C(=CCCC(O)(C=C)C)C	8-Propanoylneosolaniol	7.5997	HMDB=HMDB0038562,FooDB=FDB017949,UNPD=UNPD3398	C22H30O9	Trichothecenes	ZSGWJLBSFZRJAT-PMYCIFIANA-N	O=C(OCC34(CC(OC(=O)CC)C(=CC4(OC2C(O)C(OC(=O)C)C3(C)(C12(OC1))))C))C	alpha-D-GalNpAc-(1->3)-beta-D-GalpNAc-OMe	7.5947	ChEBI=CHEBI:63229;CHEBI:63230	C17H30N2O11	N-acyl-alpha-hexosamines	BCJXKIBXIHQTEP-BNTHRHBTSA-N	O=C(NC1C(OC(CO)C(O)C1(O))OC2C(O)C(OC(OC)C2(NC(=O)C))CO)C	Xerophilusin VIII;(-)-Xerophilusin VIII	7.5416	KNApSAcK=C00040693,UNPD=UNPD198177	C22H30O9	Kaurane diterpenoids	HBHDFCQEBUVCSW-JNBQCQIZNA-N	O=C(OCC1(C)(C(O)CC(O)C24(COC(O)(C(O)C12)C35(C(=O)C(=C)C(CC(O)C34)C5))))C	[3aS-(3aR*,4R*,5R*,6E,10R*,11aS*)]- 5-(Acetyloxy)-2,3,3a,4,5,8,9,10,11,11a-decahydro-10-(hydroxymethyl)-3-methylene-4-(2-methyl-1-oxopropoxy)-2-oxocyclodeca[b]furan-6-carboxylic acid methyl ester;9alpha-Acetoxymelnerin A	7.5311	KNApSAcK=C00012297,UNPD=UNPD42701	C22H30O9	Germacranolides and derivatives	MJAHIVDNGNEUAZ-SHYBBPHXNA-N	O=C(OC)C2=CCCC(CO)CC1OC(=O)C(=C)C1C(OC(=O)C(C)C)C2(OC(=O)C)	Xerophilusin VI;(-)-Xerophilusin VI	7.5156	KNApSAcK=C00040691,UNPD=UNPD198175
0.00952117	1.99647	HILIC_neg_M524.298_T6.86	inflamed	HILIC_neg_4299	Query	4299	NA	0	40	533.093	[M+H]+	dTDP-D-olivose	5.7509	ChEBI=CHEBI:29729;CHEBI:29733;CHEBI:32338;CHEBI:78302;CHEBI:79173,PubChem=91820493;90658471;86289512;45479409;45479244;24892773	C16H26N2O14P2	Pyrimidine nucleotide sugars	GLUZBIYLBPDBPE-XPGNYHPSSA-N	O=C1NC(=O)N(C=C1C)C3OC(COP(=O)(O)OP(=O)(O)OC2OC(C)C(O)C(O)C2)C(O)C3	(3-{3,5,6,7-tetrahydroxy-8-[3,4,5-trihydroxy-6-(hydroxymethyl)oxan-2-yl]-3,4-dihydro-2H-1-benzopyran-2-yl}phenyl)oxidanesulfonic acid	4.9305	HMDB=HMDB0126740	C21H24O14S	Flavonoid 8-C-glycosides	NSPORNIWUICPPU-UHFFFAOYNA-N	O=S(=O)(O)OC1=CC=CC(=C1)C4OC2=C(C(O)=C(O)C(O)=C2C3OC(CO)C(O)C(O)C3(O))CC4(O)	({3,4,5-trihydroxy-6-[3,5,6,7-tetrahydroxy-2-(3-hydroxyphenyl)-3,4-dihydro-2H-1-benzopyran-8-yl]oxan-2-yl}methoxy)sulfonic acid	4.9243	HMDB=HMDB0126741	C21H24O14S	Flavonoid 8-C-glycosides	DPFAIVQAVCFPGY-UHFFFAOYNA-N	O=S(=O)(O)OCC4OC(C3=C(O)C(O)=C(O)C2=C3(OC(C=1C=CC=C(O)C=1)C(O)C2))C(O)C(O)C4(O)	[3,5-dihydroxy-2-(hydroxymethyl)-6-[3,5,6,7-tetrahydroxy-2-(3-hydroxyphenyl)-3,4-dihydro-2H-1-benzopyran-8-yl]oxan-4-yl]oxidanesulfonic acid	4.9146	HMDB=HMDB0126743	C21H24O14S	Flavonoid 8-C-glycosides	IEYSJIOJQGFDBC-UHFFFAOYNA-N	O=S(=O)(O)OC1C(O)C(OC(CO)C1(O))C4=C(O)C(O)=C(O)C3=C4(OC(C=2C=CC=C(O)C=2)C(O)C3)	[4,5-dihydroxy-2-(hydroxymethyl)-6-[3,5,6,7-tetrahydroxy-2-(3-hydroxyphenyl)-3,4-dihydro-2H-1-benzopyran-8-yl]oxan-3-yl]oxidanesulfonic acid	4.9146	HMDB=HMDB0126742	C21H24O14S	Flavonoid 8-C-glycosides	WXWXVGGUWFVJJJ-UHFFFAOYNA-N	O=S(=O)(O)OC1C(O)C(O)C(OC1(CO))C4=C(O)C(O)=C(O)C3=C4(OC(C=2C=CC=C(O)C=2)C(O)C3)	[4,5-dihydroxy-6-(hydroxymethyl)-2-[3,5,6,7-tetrahydroxy-2-(3-hydroxyphenyl)-3,4-dihydro-2H-1-benzopyran-8-yl]oxan-3-yl]oxidanesulfonic acid	4.9146	HMDB=HMDB0126744
0.0079614	1.99962	HILIC_neg_M419.1371_T7.96	inflamed	HILIC_neg_3281	Query	3281	NA	0	14	429.153	[M+H]+	Wortmannin	7.7248	KNApSAcK=C00023672,ChEBI=CHEBI:52289;CHEBI:91531;CHEBI:91862,DrugBank=DB08059,NANPDB=NANPDB_4064,STOFF=STOFF_8772,PubChem=312145,UNPD=UNPD180332;UNPD22722	C23H24O8	Oxasteroids and derivatives	QDLHCMPXEPAAMD-TXLFAEOONA-N	O=C1OC(COC)C5(C2=C(OC=C12)C(=O)C3=C5(C(OC(=O)C)CC4(C(=O)CCC34)(C)))C	Brevipolide A;(+)-Brevipolide A	7.4603	KNApSAcK=C00047403;C00047404,ChEBI=CHEBI:65522;CHEBI:65523,UNPD=UNPD170451;UNPD51069	C23H24O8	Coumaric acid esters	HEYOPWSFHOXZQH-GZQXGOQFNA-N	O=C(OC(C(=O)C2CC2(C(OC(=O)C)C1OC(=O)C=CC1))C)C=CC3=CC=C(O)C=C3	chrysoeriol-7-O-xylosoide-(1,2)-arabinofuranoside	7.2323	NANPDB=NANPDB_1439	C23H24O8	Phenylnaphthalenes	PCVMFPZQTBGVNZ-VIZSFHNOSA-N	O=CC(O)C(O)C(O)COC=2C=C(O)C=3C(=C)C=C(C1=CC=C(O)C(OC)=C1)CC=3(C=2)	Derrisin;(6aS,12aS,4'S,5'R)-4',5'-Dihydroxy-2,3,4'-dimethoxy-6',6'-dimethyl-4',5-dihydropyrano[2',3':9,8]rotenone	7.2163	KNApSAcK=C00019215,UNPD=UNPD64359	C23H24O8	Rotenones	KANDATZVPJBSEB-PGGPWEJLNA-N	O=C3C=5C=CC=1OC(C)(C)C(O)C(O)C=1C=5(OC4COC=2C=C(OC)C(OC)=CC=2C34)	Grandiuvarin B;(+)-Grandiuvarin B	7.2025	KNApSAcK=C00041575,UNPD=UNPD77657	C23H24O8	Benzoic acid esters	OCQFOVJTJRPGIU-OYVGRFRANA-N	O=C(OCC=CC(O)C(O)(COC(=O)C1=CC=CC=C1)COC(=O)C)C2=CC=CC=C2	12a-Hydroxyamorphigenin	7.1827	KNApSAcK=C00044049,UNPD=UNPD21368
0.00453712	1.99984	RP_neg_M130.0874_T0.87	inflamed	RP_neg_319	Query	319	NA	0	7	134.864	[M+H]+		NA							NA							NA							NA							NA							NA
0.00453394	1.99991	RP_neg_M130.0503_T0.82	inflamed	RP_neg_317	Query	317	NA	0	11	134.864	[M+H]+		NA							NA							NA							NA							NA							NA
6.69189e-05	2.0042	RP_neg_M415.0689_T14.41	inflamed	RP_neg_4480	Query	4480	NA	0	150	418.112	[M+H]+	propionyl-AMP	6.9603	PlantCyc=CPD-9430	C14H20N5O8P	5'-acylphosphoadenosines	HXYASMGHIVHQEN-MEKHUTDWSA-M	O=C(OP(=O)(O)OCC3OC(N2C=NC1=C(N=CN=C12)N)C(O)C3(O))CCC	'5'-O-(N-(L-Alanyl)-Sulfamoyl)Adenosine	6.7361	DrugBank=DB03376	C13H19N7O7S	Purine nucleosides	CWWYMWDIYBJVLP-KOMLLWLHSA-N	O=C(NS(=O)(=O)OCC3OC(N2C=NC=1C(=NC=NC=12)N)C(O)C3(O))C(N)C	1-(4-ethoxyphenyl)-2-[6-[[(5-methyl-1,3,4-thiadiazol-2-yl)thio]methyl]-4-oxo-1H-pyrimidin-2-yl]guanidine	6.5796	ChEBI=CHEBI:124772	C17H19N7O2S2	Phenol ethers	UAXHXLMDNJWYMK-UHFFFAOYSA-N	O=C2N=C(N=C(N)NC1=CC=C(OCC)C=C1)NC(=C2)CSC3=NN=C(C)S3	3-(2-hydroxyphenyl)-N-[[5-(8-quinolinylthio)-2-furanyl]methylideneamino]propanamide	6.4532	ChEBI=CHEBI:107612	C23H19N3O3S	Diarylthioethers	MEMJQWACUZPANO-UHFFFAOYSA-N	O=C(NN=CC=1OC(=CC=1)SC3=CC=CC=2C=CC=NC=23)CCC4=CC=CC=C4(O)	N,N-diethyl-5-nitro-2-[(2-oxo-3-indolyl)hydrazo]benzenesulfonamide	6.3521	ChEBI=CHEBI:115069	C18H19N5O5S	Benzenesulfonamides	YVCSNQGOMUOWQJ-UHFFFAOYSA-N	O=C3N=C1C=CC=CC1=C3(NNC=2C=CC(=CC=2S(=O)(=O)N(CC)CC)[N+](=O)[O-])	UNPD168859	5.9699	UNPD=UNPD168859
2.12698e-05	2.01381	RP_neg_M310.0016_T1.26	inflamed	RP_neg_2425	Query	2425	NA	0	50	313.184	[M+H]+	Praziquantel	7.5187	HMDB=HMDB0015191,ChEBI=CHEBI:91583,DrugBank=DB01058,STOFF=STOFF_1272,Urine=HMDB0015191,Serum=HMDB0015191	C19H24N2O2	Tetrahydroisoquinolines	FSVJFNAIGNNGKK-UHFFFAOYSA-N	O=C4N2CCC1=CC=CC=C1C2CN(C(=O)C3CCCCC3)C4	Hypolide;Triptophenolide	7.3594	KNApSAcK=C00035773,ChEBI=CHEBI:114185,UNPD=UNPD166605;UNPD89781	C20H24O3	Oxosteroids	KPXIBWGPZSPABK-RSGSQYTANA-N	O=C1OCC3=C1CCC4(C=2C=CC(=C(O)C=2CCC34)C(C)C)(C)	(6S,7R,8R)-7-[4-(1-cyclohexenyl)phenyl]-8-(hydroxymethyl)-1,4-diazabicyclo[4.2.0]octan-2-one	7.3361	ChEBI=CHEBI:125741;CHEBI:126467;CHEBI:126652;CHEBI:128275;CHEBI:128659;CHEBI:130359	C19H24N2O2	Phenylazetidines	MYPHLQNYTHZFLP-NZYAKQSMNA-N	O=C4N3C(CO)C(C1=CC=C(C=C1)C2=CCCCC2)C3CNC4	retusolide C	7.2885	NANPDB=NANPDB_2404;NANPDB_2410,UNPD=UNPD87853	C20H24O3	Naphthofurans	KIQWNCGQYMBUGO-WQQVWZHOSA-N	O=C5OC4C(C(=O)C3=CCC2C(C)(CCC1CC12(C))C3C4)=C5C	Stapfinine;5-hydroxyvoaphylline	7.2661	KNApSAcK=C00024601,UNPD=UNPD2874	C19H24N2O2	Quebrachamine alkaloids	LBAZZAXPVRSTNA-UHFFFAOYNA-N	OC5N2CC1OC1C(C2)(CC)CCC=4NC3=CC=CC=C3C=4C5	Voaphylline hydroxyindolenine	7.2644	KNApSAcK=C00024618;C00026080,UNPD=UNPD118652;UNPD168443;UNPD70111
0.000316902	2.01572	RP_neg_M575.1819_T14.09	inflamed	RP_neg_7819	Query	7819	NA	0	49	577.373	[M+H]+	Collettiside I	6.2798	HMDB=HMDB0029310,KNApSAcK=C00030141;C00032540,ChEBI=CHEBI:74020,FooDB=FDB000367;FDB020796,LipidMAPS=LMST01080094,UNPD=UNPD122051;UNPD123742;UNPD124821;UNPD127662;UNPD128445;UNPD131580;UNPD140445;UNPD43841;UNPD54199;UNPD78921;UNPD81013;UNPD84873;UNPD85164;UNPD86122;UNPD92155	C33H52O8	Steroidal saponins	WXMARHKAXWRNDM-UHFFFAOYNA-N	OCC7OC(OC6CC5=CCC4C(CCC3(C)(C4(CC2OC1(OCC(C)CC1)C(C)C23)))C5(C)CC6)C(O)C(O)C7(O)	calcidiol 3-O-(beta-D-glucuronide)(1-)	6.1807	ChEBI=CHEBI:139278	C33H52O8	Vitamin D and derivatives	RYOQRDXVFJRWFJ-VIVSZJOJSA-M	O=C(O)C4OC(OC3CC(=CC=C1CCCC2(C)(C1CCC2(C(C)CCCC(O)(C)C)))C(=C)CC3)C(O)C(O)C4(O)	Agosterol D2	6.18	KNApSAcK=C00029653,UNPD=UNPD80223	C33H52O8	Dihydroxy bile acids, alcohols and derivatives	VAWRLWFOBLNLGU-FWTWVQCTNA-N	O=C(OC2C=C1C4CCC(C(O)(C)C(O)CCC(C)C)C4(C)(CCC1C3(C)(CCC(OC(=O)C)C(OC(=O)C)C23)))C	Agosterol G;11-O-Acetylagosterol F	6.1386	KNApSAcK=C00029657	C33H52O8	Dihydroxy bile acids, alcohols and derivatives	CPBGNMKWCQJLLJ-PDCQBOASNA-N	O=C(OC2C=C1C4CCC(C(C)C(O)CCC(C)C)C4(C)(CC(OC(=O)C)C1C3(C)(CCC(O)C(OC(=O)C)C23)))C	PA(15:1(9Z)/12:0)	6.1377	LipidMAPS=LMGP10010159	C30H57O8P	1,2-diacylglycerol-3-phosphates	DJGBKTOHLASDJX-XJLVHESANA-N	O=C(OCC(OC(=O)CCCCCCCCCCC)COP(=O)(O)O)CCCCCCCC=CCCCCC	PA(14:1(9Z)/13:0)	6.1377	LipidMAPS=LMGP10010108
0.00224255	2.01667	RP_pos_M235.668_T3.58	inflamed	NA	NA	NA	NA	NA	NA	NA	NA	NA	NA	NA	NA	NA	NA	NA	NA	NA	NA	NA	NA	NA	NA	NA	NA	NA	NA	NA	NA	NA	NA	NA	NA	NA	NA	NA	NA	NA	NA	NA	NA	NA	NA	NA	NA	NA	NA
0.00542668	2.01708	RP_pos_M121.0642_T0.84	inflamed	NA	NA	NA	NA	NA	NA	NA	NA	NA	NA	NA	NA	NA	NA	NA	NA	NA	NA	NA	NA	NA	NA	NA	NA	NA	NA	NA	NA	NA	NA	NA	NA	NA	NA	NA	NA	NA	NA	NA	NA	NA	NA	NA	NA	NA	NA
0.00591237	2.03802	RP_neg_M568.3627_T12.57	inflamed	RP_neg_7697	Query	7697	NA	0	27	571.209	[M+H]+	Hypochoeroside F	6.8977	KNApSAcK=C00033943,UNPD=UNPD208205;UNPD89924;UNPD215838	C30H34O11	Guaianolides and derivatives	SNDLGLIELUBHKN-DXFHZIOJNA-N	O=C(OC2CC(C)C4C(=O)C=C(COC1OC(CO)C(O)C(O)C1(O))C4(C3OC(=O)C(=C)C23))C=CC5=CC=CC=C5	Ainsliaside A	6.8693	KNApSAcK=C00021001,UNPD=UNPD41518	C30H34O11	Guaianolides and derivatives	XVWBUEBOHVMPCG-HIMCGQADNA-N	O=C(OC4C(OC1C(=C)C2C3OC(=O)C(=C)C3(CCC(=C)C2(C1)))OC(CO)C(O)C4(O))C=CC5=CC=C(O)C(O)=C5	2''-Methoxy-(S)-oleuropein	6.7167	HMDB=HMDB0035445,FooDB=FDB014128;FDB014129,UNPD=UNPD173478;UNPD31590	C26H34O14	Terpene glycosides	YZPLQRBBARLPFK-PQMHYQBVNA-N	O=C(OC)C2=COC(OC1OC(CO)C(O)C(O)C1(O))C(=CC)C2CC(=O)OCC(OC)C=3C=CC(O)=C(O)C=3	Decuroside III	6.6948	KNApSAcK=C00002464,ChEBI=CHEBI:4352,UNPD=UNPD209545;UNPD59631	C26H34O14	Psoralens	FBXYOMVTZDVTHK-RVFQRCMVNA-N	O=C1OC2=CC=3OC(CC=3(C=C2(C=C1)))C(OC5OC(CO)C(OC4OC(CO)C(O)C(O)C4(O))C(O)C5(O))(C)C	pteroyl-alpha-glutamylglutamate	6.6245	ECMDB=ECMDB20492,PlantCyc=CPD0-1472,UNPD=UNPD87312	C24H26N8O9	Dipeptides	SDUHYPXROSSGGK-PTTDRDKLNA-K	O=C(O)CCC(N=C(O)CCC(NC(=O)C1=CC=C(C=C1)NCC2=NC=3C(O)=NC(=N)NC=3(N=C2))C(=O)O)C(=O)O	Rutaretin 9-rutinoside	6.5578	HMDB=HMDB0034611,FooDB=FDB013129
0.00234624	2.03854	HILIC_pos_M244.0531_T7.64	inflamed	HILIC_pos_1538	Query	1538	NA	0	26	256.14	[M+H]+	2-amino-5-ethyl-4-(2-furanyl)-6-propyl-3-pyridinecarbonitrile	6.6803	ChEBI=CHEBI:109478	C15H17N3O	3-pyridinecarbonitriles	IIGDYRITGCHENR-UHFFFAOYSA-N	N#CC=1C(=NC(=C(C=1C=2OC=CC=2)CC)CCC)N	1-Methyl-6-(1,2,3,4-tetrahydro-6-hydroxy-2-naphthyl)-2(1H)-pyridone	6.6669	ChEBI=CHEBI:79427	C16H17NO2	Tetralins	APBIVLKQBBISBA-UHFFFAOYNA-N	O=C1C=CC=C(N1C)C3CC=2C=CC(O)=CC=2CC3	6-(1,2,3,4-Tetrahydro-6-methoxy-2-naphthyl)-2(1H)-pyridone	6.6452	ChEBI=CHEBI:79426	C16H17NO2	Tetralins	ZJPDJIYPZYRXEC-UHFFFAOYNA-N	O=C1C=CC=C(N1)C3CC=2C=CC(OC)=CC=2CC3	cetoxime	6.5964	ChEBI=CHEBI:135043	C15H17N3O	Phenylbenzamines	GOAZMLKQUGCOPO-UHFFFAOYSA-N	ON=C(N)CN(C1=CC=CC=C1)CC2=CC=CC=C2	N-Methylschinifoline	6.5511	HMDB=HMDB0040381,FooDB=FDB020113,UNPD=UNPD28855	C16H17NO2	Hydroquinolones	KUJRJLUCKWRGPV-MDZDMXLPSA-N	O=C2C(C=CC(=C)C)=C(OC)C1=CC=CC=C1N2C	1,4-diazepan-1-yl(5-isoquinolinyl)methanone	6.4715	ChEBI=CHEBI:117897
0.00239914	2.04089	RP_neg_M305.2485_T14.85	inflamed	RP_neg_2335	Query	2335	NA	0	23	308.118	[M+H]+	Rutacridone	6.4597	HMDB=HMDB0033852,KNApSAcK=C00002196,ChEBI=CHEBI:8917,FooDB=FDB012032,PubChem=5281849,UNPD=UNPD129822	C19H17NO3	Acridones	FHAGACMCMQYSNX-UHFFFAOYNA-N	O=C2C1=CC=CC=C1N(C4=C2C(O)=CC=3OC(C(=C)C)CC=34)C	LY294002	6.3762	ChEBI=CHEBI:65329,DrugBank=DB02656,PubChem=3973	C19H17NO3	Chromones	CZQHHVNHHHRRDU-UHFFFAOYSA-N	O=C3C=C(OC1=C3(C=CC=C1C2=CC=CC=C2))N4CCOCC4	Noracronycine	6.2869	KNApSAcK=C00024269,UNPD=UNPD167048	C19H17NO3	Acridones	CBXBWBNEFPNSDO-UHFFFAOYSA-N	O=C2C=1C=CC=CC=1N(C=3C=4C=CC(OC=4(C=C(O)C2=3))(C)C)C	N-(4-cyano-2-methyl-3-pyrazolyl)-5-(4-methylphenyl)-3-isoxazolecarboxamide	6.2124	ChEBI=CHEBI:116183	C16H13N5O2	2-heteroaryl carboxamides	FDDYPOTWBCFJKR-UHFFFAOYSA-N	N#CC=3C=NN(C=3(NC(=O)C1=NOC(=C1)C2=CC=C(C=C2)C))C	N-[2-(2-phenylphenoxy)ethyl]-2-furancarboxamide	6.1983	ChEBI=CHEBI:94006	C19H17NO3	Biphenyls and derivatives	XOWNJUKMTCPTEG-UHFFFAOYSA-N	O=C(NCCOC1=CC=CC=C1C2=CC=CC=C2)C=3OC=CC=3	6-amino-1-[2-(3,4-dimethoxyphenyl)ethyl]-2-sulfanylidene-4-pyrimidinone	6.1906	ChEBI=CHEBI:93244
0.00304377	2.05027	RP_neg_M428.3167_T14.86	inflamed	RP_neg_4708	Query	4708	NA	0	53	431.12	[M+H]+	Ononin	6.8953	HMDB=HMDB0033987,KNApSAcK=C00002553,ChEBI=CHEBI:7775,FooDB=FDB012220;FDB031071,LipidMAPS=LMPK12050014,PubChem=442813,PlantCyc=ONONIN,UNPD=UNPD106276;UNPD119884;UNPD33938;UNPD43935;UNPD58116;UNPD86743;UNPD99914	C22H22O9	Isoflavonoid O-glycosides	MGJLSBDCWOSMHL-UHFFFAOYNA-N	O=C2C(=COC=3C=C(OC1OC(CO)C(O)C(O)C1(O))C=CC2=3)C4=CC=C(OC)C=C4	3-C-Methylapigenin 5-rhamnoside	6.7651	KNApSAcK=C00004478,LipidMAPS=LMPK12110331,UNPD=UNPD184139;UNPD194442	C22H22O9	Flavonoid O-glycosides	YKPKNHFJZZQJQU-PGQBZOQXNA-N	O=C2C4=C(OC(C1=CC=C(O)C=C1)=C2C)C=C(O)C=C4(OC3OC(C)C(O)C(O)C3(O))	Catechin 3-O-(1,6-dihydroxy-2-cyclohexene-1-carboxylate)	6.7183	KNApSAcK=C00008897,LipidMAPS=LMPK12020107,UNPD=UNPD130336	C22H22O9	Catechins	HJZDCSVJQHSHLC-MENOXATQNA-N	O=C(OC2CC3=C(O)C=C(O)C=C3(OC2(C1=CC=C(O)C(O)=C1)))C4(O)(C=CCCC4(O))	8-C-Rhamnosylgenkwanin	6.7124	KNApSAcK=C00006133,LipidMAPS=LMPK12110974,UNPD=UNPD140216	C22H22O9	Flavonoid 8-C-glycosides	KIWXLHWYSZKGIL-XHHSYCSTNA-N	O=C1C=C(OC2=C1C(O)=CC(OC)=C2C3OC(C)C(O)C(O)C3(O))C4=CC=C(O)C=C4	5-hydroxy-7-methoxy-2-phenyl-8-[3,4,5-trihydroxy-6-(hydroxymethyl)oxan-2-yl]-4H-chromen-4-one	6.6972	HMDB=HMDB0127130,KNApSAcK=C00014013,LipidMAPS=LMPK12110143,UNPD=UNPD101328	C22H22O9	Flavonoid 8-C-glycosides	IOLBEAHZOMGAMR-UHFFFAOYNA-N	O=C1C=C(OC2=C1C(O)=CC(OC)=C2C3OC(CO)C(O)C(O)C3(O))C4=CC=CC=C4	Alternanthin;6-(2,6-Dideoxy-beta-L-xylo-hexopyranosyl)-5,7-dihydroxy-2-(4-hydroxy-3-methoxyphenyl)-4H-1-benzopyran-4-one	6.6878	KNApSAcK=C00006135,LipidMAPS=LMPK12110740,UNPD=UNPD139233;UNPD184300
0.00478144	2.05766	HILIC_neg_M392.1066_T8.22	inflamed	HILIC_neg_3010	Query	3010	NA	0	72	402.32	[M+H]+	(3S,4aS,8aS)-2-[(2R,3S)-3-amino-2-hydroxy-4-phenylbutyl]-N-tert-butyldecahydroisoquinoline-3-carboxamide	5.7968	STOFF=STOFF_6780	C24H39N3O2	Alpha amino acid amides	YJRJYYPXNAHNMD-LILSUDLASA-N	OC(=NC(C)(C)C)C2N(CC(O)C(N)CC1=CC=CC=C1)CC3CCCCC3(C2)	3-hydroxypentadecanoyl carnitine	5.6933	HMDB=HMDB0061641	C22H43NO5	Acyl carnitines	WJVDXGQFPKCLCW-UHFFFAOYNA-N	O=C([O-])CC(OC(=O)CC(O)CCCCCCCCCCCC)C[N+](C)(C)C	UNPD215663	3.9357	UNPD=UNPD215663	C29H39N	3-alkylindoles	OKCACFSXHRZGFR-VRVVVGJHSA-N	C1=CC=C2C(=C1)NC4=C2CC5CCC3C6(C)(CC(C=C(C)C)CC6(CCC3(C)C45(C)))		NA							NA							NA
0.00150337	2.06074	HILIC_neg_M512.0718_T7.9	inflamed	HILIC_neg_4186	Query	4186	NA	0	146	521.346	[M+H]+	Cucurbitacin P	4.8352	KNApSAcK=C00003692;C00039029,ChEBI=CHEBI:3951,LipidMAPS=LMST01010114,UNPD=UNPD110295;UNPD158683;UNPD16376;UNPD40581;UNPD84230	C30H48O7	Cucurbitacins	VVBWBGOEAVGFTN-MFJASQSZNA-N	O=C(CCC(O)(C)C)C(O)(C)C2C(O)CC3(C)(C4CC=C1C(CC(O)C(O)C1(C)C)C4(C(=O)CC23(C))(C))	Hippurin-1	4.7844	LipidMAPS=LMST01090003;LMST01090004,UNPD=UNPD135005;UNPD14175;UNPD190745;UNPD196028;UNPD6243	C30H48O7	Furospirostanes and derivatives	HRJBSUKSBJIMML-KXIWYXJMNA-N	O=C(OC6CC4(C)(C(CCC3C5CC2OC1(OC(C)(C)C(C)C1)C(O)(C)C2C5(C)(CC(O)C34))CC6(O)))C	Alisol P	4.7779	KNApSAcK=C00033627,UNPD=UNPD26922	C30H48O7	Sesterterpenoids	KKXUNIAWSGXCIU-DYEGTNCBNA-N	O=C(O)C(C)(C)C1CCC4(C)(C2C(OC(=O)CC12(C))CC3=C(CCC34(C))C(C)CC(O)C(O)C(O)(C)C)	trachelosperogenin B	4.7507	ChEBI=CHEBI:132819,UNPD=UNPD114469;UNPD116482;UNPD166530	C30H48O7	Triterpenoids	RIFJXBJHRYLRKR-YTOUHQNPSA-N	O=C(O)C35(CCC(C)C(O)(C)C5(C2=CCC1C4(C)(CC(O)C(O)C(CO)(CO)C4(CCC1(C)C2(C)CC3))))	Gamboukokoensein A;1alpha,2alpha,3beta,19alpha,23-Pentahydroxyurs-12-en-28-oic acid	4.7493	KNApSAcK=C00035998,UNPD=UNPD122980;UNPD194947	C30H48O7	Triterpenoids	URUKJKAHSHXWOF-RHALVFMXNA-N	O=C(O)C45(CCC(C)C(O)(C)C5(C3=CCC1C(C)(CCC2C(C)(CO)C(O)C(O)C(O)C12(C))C3(C)CC4))	Verrucoside	4.7163	ChEBI=CHEBI:66356
0.0012827	2.06185	RP_pos_M482.359_T11.69	inflamed	NA	NA	NA	NA	NA	NA	NA	NA	NA	NA	NA	NA	NA	NA	NA	NA	NA	NA	NA	NA	NA	NA	NA	NA	NA	NA	NA	NA	NA	NA	NA	NA	NA	NA	NA	NA	NA	NA	NA	NA	NA	NA	NA	NA	NA	NA
0.00276501	2.07594	HILIC_neg_M130.0506_T2.12	inflamed	HILIC_neg_344	Query	344	NA	0	13	140.01	[M+H]+	2-Amino-Vinyl-Phosphate	4.3855	DrugBank=DB02907	C2H6NO4P	Phosphate esters	KYMLMTPYCDIFEC-OWOJBTEDSA-N	O=P(O)(O)OC=CN	MINEs-8301	2.829	MINE=C7f625bc50bd5697f897a4c337191f0dbc6059aa6	C6H5NOS	Thiophene sulfoxides	CDRQLPPERZDCAF-UHFFFAOYNA-N	N#CCC1=CC=CS1(=O)	MINEs-8306	2.829	MINE=Cfe8135cd09fc30927605bdbba703dd895246d32e	C6H5NOS	Heteroaromatic compounds	MDOLBFYWOIYESI-UHFFFAOYSA-N	N#CC(O)C1=CC=CS1	MINEs-8305	2.829	MINE=C1ecc236b6b117314d08c78aa66a1461264b8beed	C6H5NOS	2,5-disubstituted thiophenes	KQHGOULUDAVMDJ-UHFFFAOYSA-N	N#CCC1=CC=C(O)S1	MINEs-8303	2.829	MINE=C080904787eb168e580293ec289eefd6a6ec56d09	C6H5NOS	Alkyl aryl ethers	DWVANDYIWJTCST-UHFFFAOYSA-N	N#CCOC1=CC=CS1	MINEs-8308	2.829	MINE=Cd01ddba7df7f57ec98491ad5056ddc5fb628e11c
0.00626262	2.0785	RP_neg_M316.017_T8.88	inflamed	RP_neg_2534	Query	2534	NA	0	25	317.102	[M+H]+	Teucrol;3',4'-Dihdyroxy-beta-phenylethyl caffeate	7.5735	KNApSAcK=C00037903,UNPD=UNPD32884	C17H16O6	Coumaric acids and derivatives	CCHKZGVRIOKSEE-ZZXKWVIFSA-N	O=C(OCCC1=CC=C(O)C(O)=C1)C=CC2=CC=C(O)C(O)=C2	Homoferreirin	7.5645	HMDB=HMDB0030111,KNApSAcK=C00002535,ChEBI=CHEBI:5754,FooDB=FDB001912,LipidMAPS=LMPK12050502,UNPD=UNPD26811	C17H16O6	4'-O-methylated isoflavonoids	LMLDNMHDNFCNCW-UHFFFAOYNA-N	O=C1C3=C(O)C=C(O)C=C3(OCC1C=2C=CC(OC)=CC=2(OC))	Ougenin	7.5402	KNApSAcK=C00009556,LipidMAPS=LMPK12050491,UNPD=UNPD117607	C17H16O6	7-O-methylated isoflavonoids	PGEJLQOKKPXIBE-UHFFFAOYNA-N	O=C1C=3C(O)=C(C(OC)=CC=3(OCC1C2=CC=C(O)C=C2(O)))C	(2E)-3-(2,4-dihydroxyphenyl)-1-(2-hydroxy-3,4-dimethoxyphenyl)prop-2-en-1-one	7.5377	HMDB=HMDB0133957	C17H16O6	2'-Hydroxychalcones	NJVKBWMMIAWOEC-QPJJXVBHSA-N	O=C(C=CC=1C=CC(O)=CC=1(O))C=2C=CC(OC)=C(OC)C=2(O)	(2E)-3-(2,4-dihydroxyphenyl)-1-(2-hydroxy-4,6-dimethoxyphenyl)prop-2-en-1-one	7.5377	HMDB=HMDB0132895	C17H16O6	2'-Hydroxychalcones	MGAMNVYDDRRLAR-GQCTYLIASA-N	O=C(C=CC=1C=CC(O)=CC=1(O))C2=C(O)C=C(OC)C=C2(OC)	3-(3,4-Dihydroxybenzyl)-7-hydroxy-5-methoxy-4-chromanone	7.522	HMDB=HMDB0033298,FooDB=FDB011322,UNPD=UNPD22703;UNPD223902
0.000273067	2.08712	RP_pos_M562.3247_T12.59	inflamed	NA	NA	NA	NA	NA	NA	NA	NA	NA	NA	NA	NA	NA	NA	NA	NA	NA	NA	NA	NA	NA	NA	NA	NA	NA	NA	NA	NA	NA	NA	NA	NA	NA	NA	NA	NA	NA	NA	NA	NA	NA	NA	NA	NA	NA	NA
9.28324e-05	2.093	HILIC_pos_M219.0639_T9.63	inflamed	HILIC_pos_1326	Query	1326	NA	0	33	232.027	[M+H]+	Paracetamol sulfate	7.6074	HMDB=HMDB0059911,ChEBI=CHEBI:32635,SMPDB=PW_C040297,STOFF=STOFF_1088,Urine=HMDB0059911,Feces=HMDB0059911,Serum=HMDB0059911,PubChem=83939,UNPD=UNPD20167	C8H9NO5S	Phenylsulfates	IGTYILLPRJOVFY-UHFFFAOYSA-N	O=C(NC1=CC=C(OS(=O)(=O)O)C=C1)C	2-acetamidophenol sulfate	7.1907	ChEBI=CHEBI:133562;CHEBI:133563,UNPD=UNPD30503	C8H9NO5S	Phenylsulfates	JCVGTUVGDOWZJE-UHFFFAOYSA-N	O=C(NC1=CC=CC=C1(OS(=O)(=O)O))C	Benzeneacetamide-4-O-sulphate	6.8325	HMDB=HMDB0059994,ChEBI=CHEBI:88751,Urine=HMDB0059994	C8H9NO5S	Phenylsulfates	XPBXOWYWJUBGMF-UHFFFAOYSA-N	O=C(N)CC1=CC=C(OS(=O)(=O)O)C=C1	4-Phospho-D-Erythronohydroxamic Acid	6.5812	DrugBank=DB04496	C4H10NO8P	Monosaccharide phosphates	JJQQOJRGUHNREK-HRFVKAFMSA-N	O=C(NO)C(O)C(O)COP(=O)(O)O	2-[(3-nitrophenyl)sulphonyl]ethanol	6.0368	STOFF=STOFF_6467	C8H9NO5S	Nitrobenzenes	VMORQDKKMBAQPJ-UHFFFAOYSA-N	O=N(=O)C=1C=CC=C(C=1)S(=O)(=O)CCO	sulfathiourea	5.8131	ChEBI=CHEBI:131723,STOFF=STOFF_1367
0.000738861	2.0981	HILIC_neg_M188.047_T7.01	inflamed	HILIC_neg_798	Query	798	NA	0	26	197.117	[M+H]+	(-)-Loliolide;Loliolide	5.5018	KNApSAcK=C00019144;C00019146;C00038082,ChEBI=CHEBI:69774,FooDB=FDB004536,NANPDB=NANPDB_1515;NANPDB_3845;NANPDB_5536;NANPDB_6103;NANPDB_6833,UNPD=UNPD128463;UNPD141914;UNPD172679;UNPD89001	C11H16O3	Benzofurans	XEVQXKKKAVVSMW-SMLPMWDWNA-N	O=C1OC2(C(=C1)C(C)(C)CC(O)C2)(C)	Ficusic acid	5.2927	KNApSAcK=C00039214,UNPD=UNPD16540;UNPD61009;UNPD61104;UNPD209840	C11H16O3	Tetrahydrofurans	WDJWXGLOUVSXDG-ALCCZGGFNA-N	O=C(O)C=C1CC2OC1(C)C(C)(C)C2	Isobutyl 2-furanpropionate	5.2448	HMDB=HMDB0037734,FooDB=FDB016864,LipidMAPS=LMFA07010915	C11H16O3	Fatty acid esters	SVDPTFHRRNUNRS-UHFFFAOYSA-N	O=C(OCC(C)C)CCC=1OC=CC=1	Hexyl 2-furoate	5.2215	HMDB=HMDB0037725,FooDB=FDB016855	C11H16O3	Furoic acid esters	KMLFVAGUWNPADU-UHFFFAOYSA-N	O=C(OCCCCCC)C=1OC=CC=1	Kobifuranone A	5.2186	KNApSAcK=C00033091,UNPD=UNPD60986	C11H16O3	Gamma butyrolactones	FIOWMCUECVKUHQ-VNKDHWASNA-N	O=C1OCC(C=CC=CC)C1C(O)C	3-Methylidene-4-oxopentyl angelate	5.1672	FooDB=FDB004817,UNPD=UNPD20836
0.000897058	2.09906	HILIC_neg_M403.2625_T1.34	inflamed	HILIC_neg_3121	Query	3121	NA	0	132	413.228	[M+H]+	Scoparic Acid B	5.4976	KNApSAcK=C00024034,UNPD=UNPD177202	C25H32O5	Sesquiterpenoids	AHUXFULECQULHT-SWZYOWQSNA-N	O=C(OC1CC(=C)C(CCC(=O)C)C2(C)(CCCC(C(=O)O)(C)C12))C3=CC=CC=C3	Austalide K	5.489	HMDB=HMDB0030157,FooDB=FDB001966,UNPD=UNPD182744	C25H32O5	Isoflavanols	JCUWKPURUZEBFJ-UHFFFAOYNA-N	O=C1OCC=5C1=C(OC)C2=C(OC3(C)(CCC4C(C(=O)CCC4(C)(C3(C2)))(C)C))C=5C	Angeloylgutespinolide	5.4428	KNApSAcK=C00022403,UNPD=UNPD70725	C25H32O5	Diterpene lactones	KNVFODWKKUZNMG-JGJZRVSYNA-N	O=C(OC3C=C2C(=O)OC(C1=COC=C1)CC2C4(C)(CCCC(C)(C)C34))C(=CC)C	3beta-Formyloxyresibufogenin	5.4316	KNApSAcK=C00045557,UNPD=UNPD59248	C25H32O5	Bufanolides and derivatives	ANZIXHORKDWMAO-CIBOXEEONA-N	O=COC6CCC5(C)(C(CCC3C5(CCC4(C)(C(C1=COC(=O)C=C1)CC2OC234)))C6)	Pallidone J;(+)-Pallidone J	5.4128	KNApSAcK=C00047077,UNPD=UNPD99108	C25H32O5	Coumarins and derivatives	CVQADAXRSHREJQ-HHONBLQNNA-N	O=C1C3=CC=C(OC)C=C3(OC=2OC(C)(CCC=C(C)CC=CC(O)(C)C)C(C1=2)C)	91820080	5.3615	PubChem=91820080,UNPD=UNPD188750;UNPD87022
0.00327958	2.10383	RP_pos_M52.0648_T0.5	inflamed	NA	NA	NA	NA	NA	NA	NA	NA	NA	NA	NA	NA	NA	NA	NA	NA	NA	NA	NA	NA	NA	NA	NA	NA	NA	NA	NA	NA	NA	NA	NA	NA	NA	NA	NA	NA	NA	NA	NA	NA	NA	NA	NA	NA	NA	NA
4.44373e-05	2.10514	RP_neg_M232.0592_T1.26	inflamed	RP_neg_1254	Query	1254	NA	0	28	238.931	[M+H]+	6-hydroxy-6,7-dihydro-5~{H}-[1,3]dithiolo[4,5-b][1,4]dithiepin-2-one	3.8437		C6H6O2S4	Aryl thioethers	RZIUZLOHNRBBHJ-UHFFFAOYSA-N	O=C1SC2=C(S1)SCC(O)CS2	5-mercapto-2-thioxo-1,3-dithiole-4-carboxylic acid ethyl ester	3.6277		C6H6O2S4	Heteroaromatic compounds	VXCYDSPJGRADOV-UHFFFAOYSA-N	O=C(OCC)C1=C(S)SC(=S)S1	5-(methylthio)-2-thioxo-1,3-dithiole-4-carboxylic acid methyl ester	3.6188		C6H6O2S4	Aryl thioethers	OIXLHDSRJNPMCP-UHFFFAOYSA-N	O=C(OC)C1=C(SC(=S)S1)SC	2-ketoimidazolidine-1,3-dicarbodithioic acid	3.4717		C5H6N2OS4		AIHVOVNKYNGZNH-UHFFFAOYSA-N	O=C1N(C(=S)S)CCN1C(=S)S	2,3,4-trimercaptobenzenesulfinic acid	2.9267		C6H6O2S4	Thiophenols	ZZIZHNZTRIOBBY-UHFFFAOYSA-N	O=S(O)C=1C=CC(=C(C=1S)S)S	3,4,5,6-tetramercaptopyrocatechol	2.9237
0.00876534	2.10668	HILIC_neg_M558.0544_T7.4	inflamed	HILIC_neg_4607	Query	4607	NA	0	56	569.151	[M+H]+	3-O-(H2O3P)-beta-D-Glcp-(1->4)-[alpha-L-Rhap-(1->2)]-beta-D-Galp	4.601	ChEBI=CHEBI:61862	C18H33O18P	Oligosaccharides	FQGHLSPDEKYYQC-XLTMPCPYSA-N	O=P(O)(O)OC1C(O)C(OC(CO)C1(O))OC3C(O)C(OC2OC(C)C(O)C(O)C2(O))C(O)OC3(CO)	2,3-dihydro-4',4'''-di-O-methylamentoflavone	4.4112	ChEBI=CHEBI:65770,UNPD=UNPD103534	C32H24O10	Biflavonoids and polyflavonoids	DAZOCAXXKGNMBF-XUESUEPENA-N	O=C1C=C(OC2=C1C(O)=CC(O)=C2C=3C=C(C=CC=3(OC))C4OC5=CC(O)=CC(O)=C5(C(=O)C4))C6=CC=C(OC)C=C6	2,3-Dihydro-7,7''-dimethoxyamentoflavone	4.4112	KNApSAcK=C00014689,UNPD=UNPD30784	C32H24O10	Biflavonoids and polyflavonoids	BIJBQEYNZGINJR-UHFFFAOYNA-N	O=C1C=C(OC2=C1C(O)=CC(OC)=C2C=3C=C(C=CC=3(O))C4OC5=CC(OC)=CC(O)=C5(C(=O)C4))C6=CC=C(O)C=C6	taiwanhomoflavone-B	4.4112	ChEBI=CHEBI:66183,UNPD=UNPD9785	C32H24O10	7-O-methylated flavonoids	QNXAIIZZUIKOEY-UHFFFAOYNA-N	O=C1C=C(OC=2C=C(O)C(=C(O)C1=2)C)C6=CC=C(OC3=C(O)C=4C(=O)CC(OC=4(C=C3(OC)))C5=CC=C(O)C=C5)C=C6	2,3-Dihydroamentoflavone 7'',4'''-dimethyl ether	4.4112	KNApSAcK=C00006512,UNPD=UNPD193445	C32H24O10	Biflavonoids and polyflavonoids	KZDNDRBHZYIMSA-UHFFFAOYNA-N	O=C1C=C(OC2=C1C(O)=CC(OC)=C2C3=CC(=CC=C3(O))C4OC=5C=C(O)C=C(O)C=5(C(=O)C4))C6=CC=C(OC)C=C6	5,7,3',5'-Tetrahydroxy-3,6,8,4'-tetramethoxyflavone 3'-glucoside	4.382	KNApSAcK=C00005797,LipidMAPS=LMPK12113356,UNPD=UNPD170427;UNPD192881
0.00112097	2.1126	HILIC_pos_M675.551_T5.59	inflamed	HILIC_pos_3980	NA	NA	NA	NA	NA	NA	NA	NA	NA	NA	NA	NA	NA	NA	NA	NA	NA	NA	NA	NA	NA	NA	NA	NA	NA	NA	NA	NA	NA	NA	NA	NA	NA	NA	NA	NA	NA	NA	NA	NA	NA	NA	NA	NA	NA
3.75649e-05	2.12078	RP_neg_M696.3123_T14.01	inflamed	RP_neg_9761	NA	NA	NA	NA	NA	NA	NA	NA	NA	NA	NA	NA	NA	NA	NA	NA	NA	NA	NA	NA	NA	NA	NA	NA	NA	NA	NA	NA	NA	NA	NA	NA	NA	NA	NA	NA	NA	NA	NA	NA	NA	NA	NA	NA	NA
8.28174e-05	2.12792	RP_neg_M608.4255_T14.9	inflamed	RP_neg_8498	Query	8498	NA	0	87	611.157	[M+H]+	Rutin	6.5427	HMDB=HMDB0003249,KNApSAcK=C00005401;C00005413,ChEBI=CHEBI:28527;CHEBI:91643,DrugBank=DB01698,FooDB=FDB000168;FDB002536;FDB007694,NANPDB=NANPDB_67;NANPDB_164;NANPDB_165;NANPDB_166;NANPDB_331;NANPDB_338;NANPDB_344;NANPDB_412;NANPDB_413;NANPDB_770;NANPDB_771;NANPDB_870;NANPDB_1112;NANPDB_1191;NANPDB_1473;NANPDB_1624;NANPDB_1634;NANPDB_1884;NANPDB_1901;NANPDB_2444;NANPDB_2450;NANPDB_3540;NANPDB_3558;…	C27H30O16	Flavonoid-3-O-glycosides	IKGXIBQEEMLURG-NVPNHPEKSA-N	O=C3C(OC2OC(COC1OC(C)C(O)C(O)C1(O))C(O)C(O)C2(O))=C(OC4=CC(O)=CC(O)=C34)C=5C=CC(O)=C(O)C=5	Quercetin 3-galactoside 7-rhamnoside	6.3289	HMDB=HMDB0037538,KNApSAcK=C00005425;C00005428,ChEBI=CHEBI:67931,FooDB=FDB016394;FDB016620,NANPDB=NANPDB_1115;NANPDB_1131;NANPDB_1193;NANPDB_2422;NANPDB_3508,LipidMAPS=LMPK12112054;LMPK12112101,PubChem=14130922,PlantCyc=CPD-5521,UNPD=UNPD100696;UNPD115785;UNPD153019;UNPD153588;UNPD164841;UNPD24705;UNPD32611;UNPD63345;UNPD6474;UNPD64871	C27H30O16	Flavonoid-7-O-glycosides	OTUCXMIQUNROBJ-UHFFFAOYNA-N	O=C3C(OC1OC(CO)C(O)C(O)C1(O))=C(OC4=CC(OC2OC(C)C(O)C(O)C2(O))=CC(O)=C34)C=5C=CC(O)=C(O)C=5	Paeonoside	6.3214	HMDB=HMDB0037433,KNApSAcK=C00005177;C00005181;C00005182,ChEBI=CHEBI:67928;CHEBI:133224,FooDB=FDB016484,NANPDB=NANPDB_3513;NANPDB_4002,LipidMAPS=LMPK12111671;LMPK12111737;LMPK12111738,PubChem=13647409,PlantCyc=CPD-8034,UNPD=UNPD140801;UNPD194408;UNPD194948;UNPD195730;UNPD35230;UNPD62975;UNPD81059;UNPD92040	C27H30O16	Flavonoid-7-O-glycosides	XFFQVRFGLSBFON-UHFFFAOYNA-N	O=C3C(OC1OC(CO)C(O)C(O)C1(O))=C(OC4=CC(OC2OC(CO)C(O)C(O)C2(O))=CC(O)=C34)C5=CC=C(O)C=C5	Panasenoside	6.3	HMDB=HMDB0037534,KNApSAcK=C00005157;C00005164;C00005165,ChEBI=CHEBI:31743;CHEBI:80528,FooDB=FDB016616;FDB016668;FDB020445;FDB030950,NANPDB=NANPDB_2221,LipidMAPS=LMPK12111666;LMPK12111730,PubChem=90659051;90658606;9986191;5282155,PlantCyc=CPD-15105;CPD-8067,UNPD=UNPD115530;UNPD118324;UNPD124552;UNPD156615;UNPD46517;UNPD82861	C27H30O16	Flavonoid-3-O-glycosides	LKZDFKLGDGSGEO-UHFFFAOYNA-N	O=C3C(OC2OC(CO)C(O)C(O)C2(OC1OC(CO)C(O)C(O)C1(O)))=C(OC4=CC(O)=CC(O)=C34)C5=CC=C(O)C=C5	2-(3,4-dihydroxyphenyl)-5-hydroxy-7-{[3,4,5-trihydroxy-6-(hydroxymethyl)oxan-2-yl]oxy}-3-[(3,4,5-trihydroxy-6-methyloxan-2-yl)oxy]-4H-chromen-4-one	6.2677	HMDB=HMDB0135150,KNApSAcK=C00005431,ChEBI=CHEBI:133244,FooDB=FDB016380,LipidMAPS=LMPK12112199,PubChem=25245356;6325870,PlantCyc=CPD-8011,UNPD=UNPD14859;UNPD57433;UNPD66057	C27H30O16	Flavonoid-7-O-glycosides	MCTZMXCUYPDYNE-UHFFFAOYNA-N	O=C3C(OC1OC(C)C(O)C(O)C1(O))=C(OC4=CC(OC2OC(CO)C(O)C(O)C2(O))=CC(O)=C34)C=5C=CC(O)=C(O)C=5	Kaempferol 3-glucosyl-(1->6)-galactoside	6.2365	KNApSAcK=C00005158;C00005166,FooDB=FDB016664,NANPDB=NANPDB_4000;NANPDB_4015,LipidMAPS=LMPK12111667;LMPK12111731,PubChem=9960512,PlantCyc=CPD-14847,UNPD=UNPD15392;UNPD159617;UNPD16419;UNPD41627
0.00299869	2.12939	HILIC_neg_M88.04_T8.24	inflamed	HILIC_neg_116	Query	116	NA	0	9	108.046	[M+H]+	nitrosobenzene	4.2176	ChEBI=CHEBI:27986,STOFF=STOFF_4414,PubChem=11473	C6H5NO	Benzene and substituted derivatives	NLRKCXQQSUWLCH-UHFFFAOYSA-N	O=NC1=CC=CC=C1	2-formylpyridine	4.158	ChEBI=CHEBI:73012,STOFF=STOFF_9070	C6H5NO	Pyridine carboxaldehydes	CSDSSGBPEUDDEE-UHFFFAOYSA-N	O=CC1=NC=CC=C1	1,4-benzoquinone imine	4.0985	ChEBI=CHEBI:50192	C6H5NO	P-quinonimines	WELKBINNNXKQQS-UHFFFAOYSA-N	O=C1C=CC(=N)C=C1	pyridine-3-carbaldehyde	4.0985	ChEBI=CHEBI:28345	C6H5NO	Pyridine carboxaldehydes	QJZUKDFHGGYHMC-UHFFFAOYSA-N	O=CC1=CN=CC=C1	6-iminocyclohexa-2,4-dienone	4.0985	ChEBI=CHEBI:55409	C6H5NO	O-quinonimines	PEARLFKWERPXDA-UHFFFAOYSA-N	O=C1C=CC=CC1(=N)	Isonicotinaldehyde	4.0985	STOFF=STOFF_9852
0.000452122	2.13992	RP_neg_M371.2202_T14.09	inflamed	RP_neg_3540	Query	3540	NA	0	40	374.126	[M+H]+	DIMBOA-Glc	6.6094	HMDB=HMDB0029710,KNApSAcK=C00001538,ChEBI=CHEBI:16603;CHEBI:37573,FooDB=FDB000904;FDB001501,PubChem=90659202;11132470;441563,PlantCyc=CPD-6562,UNPD=UNPD164928;UNPD21700;UNPD86320	C15H19NO10	O-glycosyl compounds	WTGXAWKVZMQEDA-UHFFFAOYNA-N	O=C2N(O)C=3C=CC(OC)=CC=3(OC2(OC1OC(CO)C(O)C(O)C1(O)))	2-[(2R,5R,6S)-6-(hydroxymethyl)-5-[(4-methoxyphenyl)sulfonylamino]-2-oxanyl]acetic acid methyl ester	6.5373	ChEBI=CHEBI:120090;CHEBI:120124;CHEBI:120168;CHEBI:120209;CHEBI:120334;CHEBI:120341;CHEBI:120348;CHEBI:120363	C16H23NO7S	C-glycosyl compounds	PJOLWCYMJOXMFX-NIPBAURFNA-N	O=C(OC)CC2OC(CO)C(NS(=O)(=O)C1=CC=C(OC)C=C1)CC2	ortho-hydroxyrosiglitazone	6.4979	HMDB=HMDB0061105,SMPDB=PW_C040639,Urine=HMDB0061105,Serum=HMDB0061105	C18H19N3O4S	Phenol ethers	KQXWMUFVDAFGPU-UHFFFAOYNA-N	O=C3N=C(O)C(CC2=CC=C(OCCN(C=1N=CC=CC=1(O))C)C=C2)S3	para-hydroxyrosiglitazone	6.4979	HMDB=HMDB0060981,SMPDB=PW_C040638,Urine=HMDB0060981,Serum=HMDB0060981	C18H19N3O4S	Phenol ethers	AGQGGZNSVNKGDU-UHFFFAOYNA-N	O=C3N=C(O)C(CC2=CC=C(OCCN(C1=NC=C(O)C=C1)C)C=C2)S3	N(6)-methyladenosine 5'-monophosphate residue	6.4195	ChEBI=CHEBI:74676	C13H20N5O6P	Purine ribonucleoside monophosphates	RXKNTIXKBRTJPE-QYVSTXNMSA-N	O=P(O)(OCC3OC(N2C=NC1=C(N=CN=C12)NC)C(O)C3(OC))C	6-(2-Pyrrolidinone-5-yl)-(-)-epicatechin	6.37	ChEBI=CHEBI:66799
0.00250589	2.1418	RP_neg_M193.8156_T0.73	inflamed	RP_neg_889	Query	889	NA	0	43	203.014	[M+H]+	Bergaptol	6.9164	HMDB=HMDB0013679,KNApSAcK=C00000581,ChEBI=CHEBI:17377;CHEBI:77728,FooDB=FDB002543,PubChem=5280371,PlantCyc=BERGAPTOL,UNPD=UNPD188590	C11H6O4	5-hydroxypsoralens	GIJHDGJRTUSBJR-UHFFFAOYSA-N	O=C1OC2=CC=3OC=CC=3(C(O)=C2(C=C1))	Xanthotoxol	6.8584	HMDB=HMDB0029457,KNApSAcK=C00000582,ChEBI=CHEBI:15709,FooDB=FDB000578,NANPDB=NANPDB_3590;NANPDB_4184;NANPDB_4482,UNPD=UNPD4727	C11H6O4	8-hydroxypsoralens	JWVYQQGERKEAHW-UHFFFAOYSA-N	O=C1OC2=C(O)C=3OC=CC=3(C=C2(C=C1))	4-carboxy-2-hydroxyhexa-2,4-dienedioic acid	6.6383	ChEBI=CHEBI:16321;CHEBI:17424;CHEBI:57732;CHEBI:58142;CHEBI:61471;CHEBI:61493,LipidMAPS=LMFA01170072,PubChem=54749447;54729370;54675767;54675766	C7H6O7	Tricarboxylic acids and derivatives	QWLUKZXOQAQUFQ-QEFWFIIXSA-N	O=C(O)C=C(C=C(O)C(=O)O)C(=O)O	6-Hydroxyangelicin	6.6203	ChEBI=CHEBI:81489,UNPD=UNPD24178	C11H6O4	Angular furanocoumarins	ZKCVFMVZXPEHMD-UHFFFAOYSA-N	O=C1OC=3C(C=C1)=CC(O)=C2OC=CC2=3	Isobergaptol	6.6188	ChEBI=CHEBI:81488,UNPD=UNPD55039	C11H6O4	Angular furanocoumarins	OOWBIFOFDYBTAE-UHFFFAOYSA-N	O=C1OC=3C(C=C1)=C(O)C=C2OC=CC2=3	(1E)-4-oxobut-1-ene-1,2,4-tricarboxylic acid	6.5446	ChEBI=CHEBI:15668;CHEBI:57471,PubChem=21158452;5280679
0.00220509	2.153	RP_pos_M583.3283_T12.2	inflamed	NA	NA	NA	NA	NA	NA	NA	NA	NA	NA	NA	NA	NA	NA	NA	NA	NA	NA	NA	NA	NA	NA	NA	NA	NA	NA	NA	NA	NA	NA	NA	NA	NA	NA	NA	NA	NA	NA	NA	NA	NA	NA	NA	NA	NA	NA
0.0093718	2.15375	HILIC_neg_M255.1313_T7.62	inflamed	HILIC_neg_1465	Query	1465	NA	0	11	263.075	[M+H]+	Indirubin;Couroupitine B;Indigo red;Indigopurpurin	5.5953	KNApSAcK=C00026982,ChEBI=CHEBI:92322,UNPD=UNPD149681;UNPD75518;UNPD209665	C16H10N2O2	Indolines	CRDNMYFJWFXOCH-BUHFOSPRSA-N	O=C2NC1=CC=CC=C1C2=C3NC=4C=CC=CC=4(C3(=O))	UNPD92021	5.5556	UNPD=UNPD92021	C10H14O8	1,2-dioxanes	BGGIYCDURCYNQZ-BAWJVQPRNA-N	O=C(OCC)C1OOC(C(=O)OCC)C2OOC12	4-(4-methyl-1,3-dioxo-1,3-dihydro-2H-isoindol-2-yl)benzonitrile	5.5461	DrugBank=DB07511	C16H10N2O2	Phthalimides	MVYDBJXCIFMINH-UHFFFAOYSA-N	N#CC1=CC=C(C=C1)N2C(=O)C3=CC=CC(=C3(C2(=O)))C	C00050824	5.534	KNApSAcK=C00050824,STOFF=STOFF_5598,PubChem=5318432,PlantCyc=CPD-10525,UNPD=UNPD41221;UNPD220078	C16H10N2O2	Indolines	COHYTHOBJLSHDF-YPKPFQOOSA-N	O=C1C=4C=CC=CC=4(NC1=C2NC=3C=CC=CC=3(C2(=O)))	Isoindigo	5.4848	KNApSAcK=C00048436,UNPD=UNPD180761	C16H10N2O2	Indolines	MLCPSWPIYHDOKG-BUHFOSPRSA-N	O=C2NC1=CC=CC=C1C2=C4C(=O)NC=3C=CC=CC=34	Cephalandole A	5.3053	KNApSAcK=C00038719
0.000220169	2.15855	RP_neg_M643.1687_T14.09	inflamed	RP_neg_9044	Query	9044	NA	0	63	647.157	[M+H]+	2-ammonio-5-[[1-[[[2-[(4-ammonio-4-carboxylato-butanoyl)amino]-3-(carboxylatomethylamino)-3-keto-propyl]trisulfanyl]methyl]-2-(carboxylatomethylamino)-2-hydroxy-ethyl]amino]-5-keto-valerate	6.6865	PubChem=45479371	C20H34N6O12S3	Oligopeptides	IMZRQZICOZIGNP-UHFFFAOYSA-L	O=C(O)CNC(=O)C(NC(=O)CCC(N)C(=O)O)CSSSCC(NC(=O)CCC(N)C(=O)O)C(O)NCC(=O)O	SC 28763	6.294	KNApSAcK=C00018014,UNPD=UNPD113807	C34H30O13	Naphthopyranones	OSOGRLZVVUKNOT-UHFFFAOYNA-N	O=C1OC(CC(=O)OC)CC2=CC=3C=C(OC)C(=C(O)C=3(C(O)=C12))C4=C(O)C=5C(O)=C6C(=O)OC(CC(=O)C)CC6(=CC=5(C=C4(OC)))	UNPD73772	5.5695	UNPD=UNPD73772	C26H30O19	Tannins	BYMJQPSBSTWSGH-CMLUZSPFNA-N	O=C(OC3OC(COC2OC(CO)C(OC(=O)C1=CC(O)=C(O)C(O)=C1)C(O)C2(O))C(O)C(O)C3(O))C4=CC(O)=C(O)C(O)=C4	MINEs-449168	5.5318	MINE=Cd613ac522af887aee4c10bc340c9d681f41104d1	C24H31N4O15P	Glutamic acid and derivatives	OVLFOQFMUZKGDJ-UHFFFAOYSA-N	O=C3N=C1C(=CC2C=CC(O)=CC2(N1CC(O)C(O)C(O)COP(=O)(O)OC(C(=O)NC(C(=O)O)CCC(=O)O)C))C(=O)N3	MINEs-449167	5.5171	MINE=C94bcfeff38307a622948c7323753032d4bafcae2	C24H31N4O15P	Glutamic acid and derivatives	NWTPMNCOWDMZMA-UHFFFAOYSA-N	O=C3N=C2C(=CC=1C=CC(O)CC=1N2CC(O)C(O)C(O)COP(=O)(O)OC(C(=O)NC(C(=O)O)CCC(=O)O)C)C(=O)N3	MINEs-449165	5.5171	MINE=Cb93664b774e36e516bb077a9220172e5377a0896
0.00182554	2.15912	RP_pos_M268.6245_T12.38	inflamed	NA	NA	NA	NA	NA	NA	NA	NA	NA	NA	NA	NA	NA	NA	NA	NA	NA	NA	NA	NA	NA	NA	NA	NA	NA	NA	NA	NA	NA	NA	NA	NA	NA	NA	NA	NA	NA	NA	NA	NA	NA	NA	NA	NA	NA	NA
0.00510069	2.16074	HILIC_pos_M326.0567_T7.98	inflamed	HILIC_pos_2404	Query	2404	NA	0	54	337.115	[M+H]+	Isoderrone;5,7-Dihydroxy-6'',6''-dimethylpyrano[2'',3'':4',3']isoflavone	6.3456	KNApSAcK=C00009873,ChEBI=CHEBI:69748,LipidMAPS=LMPK12050207,UNPD=UNPD65654	C20H16O5	Pyranoisoflavonoids	WTNXJYOYGPGIJK-UHFFFAOYSA-N	O=C1C(=COC=2C=C(O)C=C(O)C1=2)C=3C=CC=4OC(C=CC=4(C=3))(C)C	Alpinumisoflavone	6.3179	KNApSAcK=C00009492,ChEBI=CHEBI:69746,NANPDB=NANPDB_2870,LipidMAPS=LMPK12050202,UNPD=UNPD24783	C20H16O5	6-prenylated isoflavanones	RQAMSFTXEFSBPK-UHFFFAOYSA-N	O=C1C(=COC=2C=C3OC(C=CC3(=C(O)C1=2))(C)C)C4=CC=C(O)C=C4	Atalantoflavone	6.3179	HMDB=HMDB0030450,KNApSAcK=C00004052,FooDB=FDB002316,LipidMAPS=LMPK12110420,UNPD=UNPD160912	C20H16O5	Pyranoflavonoids	YEUHAZULDUVZLA-UHFFFAOYSA-N	O=C1C=C(OC=2C=3C=CC(OC=3(C=C(O)C1=2))(C)C)C4=CC=C(O)C=C4	Dulciol D	6.3092	HMDB=HMDB0029791,ChEBI=CHEBI:65948,FooDB=FDB000998,UNPD=UNPD51448	C20H16O5	Xanthones	XYTVIOHQRFERMN-UHFFFAOYSA-N	O=C1C3=CC=C4C=COC4(=C3(OC=2C(O)=CC(=C(O)C1=2)C(C=C)(C)C))	Yinyanghuo C;2-(2,2-Dimethyl-2H-1-benzopyran-6-yl)-5,7-dihydroxy-4H-1-benzopyran-4-one	6.2844	KNApSAcK=C00013431,LipidMAPS=LMPK12110425,UNPD=UNPD193244	C20H16O5	Pyranoflavonoids	GPXYBBZISZKRAH-UHFFFAOYSA-N	O=C1C=C(OC=2C=C(O)C=C(O)C1=2)C=3C=CC=4OC(C=CC=4(C=3))(C)C	Benzobarbital	6.2646	STOFF=STOFF_4004
0.00358392	2.16079	HILIC_neg_M280.0765_T7.62	inflamed	HILIC_neg_1731	Query	1731	NA	0	24	286.001	[M+H]+	xanthurenic acid 8-O-sulfate	6.2912	HMDB=HMDB0059741,ChEBI=CHEBI:89899,Urine=HMDB0059741,UNPD=UNPD125408	C10H7NO7S	Quinoline carboxylic acids	FNGKEPQCRRMUOC-UHFFFAOYSA-N	O=C(O)C1=CC(=O)C2=CC=CC(OS(=O)(=O)O)=C2(N1)	UNPD48262	5.3844	UNPD=UNPD48262	C10H7NO7S	Quinoline carboxylic acids	QPECKTBMTWDWGR-UHFFFAOYSA-L	O=C(O)C1=NC=2C(OS(=O)(=O)O)=CC=CC=2(C(=O)C1)	2-mercapto-3-[2-(2-thienyl)thiazol-4-yl]propionic acid methyl ester	4.901		C11H11NO2S3	2,4-disubstituted thiazoles	KBNTWGFLHIGFSO-UHFFFAOYSA-N	O=C(OC)C(CC=2N=C(C1=CC=CS1)SC=2)S	4-(4-methylthiazol-2-yl)-5-(methylthio)thiophene-2-carboxylic acid methyl ester	4.8952		C11H11NO2S3	Thiophene carboxylic acids and derivatives	GZELXVGONFPQCC-UHFFFAOYSA-N	O=C(OC)C2=CC(C1=NC(=CS1)C)=C(S2)SC	2-[4-methyl-2-(2-thenylthio)thiazol-5-yl]acetic acid	4.8724		C11H11NO2S3	2,4,5-trisubstituted thiazoles	CDEOSAIDALCDQP-UHFFFAOYSA-N	O=C(O)CC1=C(N=C(S1)SCC2=CC=CS2)C	2-[4-methyl-2-(3-thenylthio)thiazol-5-yl]acetic acid	4.8724
0.00775762	2.16151	RP_neg_M197.8083_T0.58	inflamed	RP_neg_916	Query	916	NA	0	55	206.867	[M+H]+		NA							NA							NA							NA							NA							NA
0.00816807	2.17038	RP_neg_M195.8113_T0.57	inflamed	RP_neg_903	Query	903	NA	0	19	204.791	[M+H]+		NA							NA							NA							NA							NA							NA
0.000504078	2.17098	HILIC_pos_M58.0645_T7.9	inflamed	HILIC_pos_11	Query	11	NA	0	7	79.0204	[M+H]+	Dimethyl sulfoxide	6.4784	HMDB=HMDB0002151,ChEBI=CHEBI:28262,DrugBank=DB01093,T3DB=T3D2982,FooDB=FDB000764,STOFF=STOFF_4257,BMDB=BMDB02151,Feces=HMDB0002151,CSF=HMDB0002151,PubChem=679,UNPD=UNPD148866	C2H6OS	Sulfoxides	IAZDPXIOMUYVGZ-UHFFFAOYSA-N	O=S(C)C	ethylsulfenate	6.2665	FooDB=FDB030852,PubChem=13710589,PlantCyc=CPD-9311	C2H6OS	S-alkylsulfenates	HRKZEUPYFXLVQW-UHFFFAOYSA-N	OSCC	mercaptoethanol	6.23	ChEBI=CHEBI:41218,DrugBank=DB03345,STOFF=STOFF_5188,PubChem=1567,PlantCyc=2-MERCAPTOETHANOL	C2H6OS	Alkylthiols	DGVVWUTYPXICAM-UHFFFAOYSA-N	OCCS	UNPD6010	3.9733	UNPD=UNPD6010	C4H2N2	Nitriles	KYPOHTVBFVELTG-OWOJBTEDSA-N	N#CC=CC#N	3,4,5,6-tetradehydro-2H-pyran	3.6476		C5H2O	Oxacyclic compounds	WXKZPJLFCJCNRX-UHFFFAOYSA-N	C#1C#CCOC#1	cyclopenta-2,4-diyn-1-ol	3.5771
0.000397057	2.17417	HILIC_neg_M444.0865_T7.12	inflamed	HILIC_neg_3495	Query	3495	NA	0	33	453.036	[M+H]+	Allura red AC	5.1869	HMDB=HMDB0032884,T3DB=T3D4860,FooDB=FDB010866	C18H16N2O8S2	2-naphthalene sulfonates	UQWIHFJXDRNUDP-FMQUCBEESA-N	O=S(=O)(O)C2=CC=C3C(N=NC=1C=C(C(=CC=1(OC))S(=O)(=O)O)C)=C(O)C=CC3(=C2)	6-hydroxy-5-[(2-methoxy-4-sulfo-m-tolyl)azo]naphthalene-2-sulfonic acid	5.0632	STOFF=STOFF_7928	C18H16N2O8S2	Naphthalenes	SNPXTALWZJMVRO-CZIZESTLSA-N	O=C2C=CC3=CC(=CC=C3(C2(=NNC1=CC(=C(C=C1(OC))S(=O)(=O)O)C)))S(=O)(=O)O		NA							NA							NA							NA
0.00109437	2.17679	HILIC_neg_M348.0623_T7.9	inflamed	HILIC_neg_2545	Query	2545	NA	0	31	357.081	[M+H]+	5-Amino-6-(5'-phosphoribitylamino)uracil	6.2299	HMDB=HMDB0003841,ChEBI=CHEBI:18247;CHEBI:58421,YMDB=YMDB00300;YMDB00425,FooDB=FDB023235;FDB030559,BMDB=BMDB03841,PubChem=45266638;18666812,PlantCyc=CPD-1086	C9H17N4O9P	Monosaccharide phosphates	RQRINYISXYAZKL-UHFFFAOYNA-N	O=C1NC(=O)C(N)=C(N1)NCC(O)C(O)C(O)COP(=O)(O)O	Caffeoyl C1-glucuronide	5.9233	HMDB=HMDB0041709;HMDB0124959;HMDB0127961,FooDB=FDB029874,Urine=HMDB0041709,Serum=HMDB0041709	C15H16O10	Hydroxycinnamic acid glycosides	VMGJMCCDXJNCOK-FXDKUDMZNA-N	O=C(OC1OC(C(=O)O)C(O)C(O)C1(O))C=CC2=CC=C(O)C(O)=C2	6-{[(2E)-3-(2,4-dihydroxyphenyl)prop-2-enoyl]oxy}-3,4,5-trihydroxyoxane-2-carboxylic acid	5.7675	HMDB=HMDB0126409	C15H16O10	Hydroxycinnamic acid glycosides	MZZSZPBSSWGCTJ-DUXPYHPUNA-N	O=C(OC1OC(C(=O)O)C(O)C(O)C1(O))C=CC=2C=CC(O)=CC=2(O)	6-{[(2E)-3-(2,3-dihydroxyphenyl)prop-2-enoyl]oxy}-3,4,5-trihydroxyoxane-2-carboxylic acid	5.7675	HMDB=HMDB0135271	C15H16O10	Hydroxycinnamic acid glycosides	XLRKVMLFUYGIRA-SNAWJCMRNA-N	O=C(OC1OC(C(=O)O)C(O)C(O)C1(O))C=CC=2C=CC=C(O)C=2(O)	6-{[3-(2,5-dihydroxyphenyl)prop-2-enoyl]oxy}-3,4,5-trihydroxyoxane-2-carboxylic acid	5.7675	HMDB=HMDB0134095	C15H16O10	Hydroxycinnamic acid glycosides	MQXNCKSLVCDBBB-UHFFFAOYNA-N	O=C(OC1OC(C(=O)O)C(O)C(O)C1(O))C=CC2=CC(O)=CC=C2(O)	Caffeic acid 3-O-glucuronide	5.7531	HMDB=HMDB0041705;HMDB0124958;HMDB0127960,FooDB=FDB029870;FDB031328,Urine=HMDB0041705,Serum=HMDB0041705
0.000855874	2.18242	HILIC_pos_M546.3589_T5.76	inflamed	HILIC_pos_3488	Query	3488	NA	0	87	574.37	[M+H]+	Cycloposine	6.9159	KNApSAcK=C00028119,UNPD=UNPD154242	C33H51NO7	Steroidal saponins	OSOOWXRUSUHLOX-YICUFWSLNA-N	OCC7OC(OC6CC5=CCC4C3C(=C(C)C2(OC1CC(C)CNC1C2(C))(CC3))CC4C5(C)CC6)C(O)C(O)C7(O)	UNPD182136	6.1435	UNPD=UNPD182136;UNPD209318;UNPD96909	C33H51NO7	Diterpene glycosides	LLORXPNOXSZFTM-LRJUOVAHNA-N	OCC6OC(OC1CC(C)CNC1C(C5=C(C4=CC3C(CC=C2CC(O)CCC23(C))C4CC5)C)C)C(O)C(O)C6(O)		NA							NA							NA							NA
0.00564952	2.19133	HILIC_neg_M102.0559_T7.9	inflamed	HILIC_neg_191	Query	191	NA	0	7	117.019	[M+H]+	Fumaric acid	9.4586	HMDB=HMDB0000134;HMDB0000176,KNApSAcK=C00001183;C00007417;C00033849,ChEBI=CHEBI:18012;CHEBI:18300;CHEBI:29806;CHEBI:30780;CHEBI:36180;CHEBI:22958;CHEBI:37154;CHEBI:37155;CHEBI:37156,DrugBank=DB01677;DB04299,SMPDB=PW_C000088,YMDB=YMDB00101,T3DB=T3D4237;T3D4800,FooDB=FDB003291;FDB008113;FDB030865,STOFF=STOFF_645;STOFF_8318,BMDB=BMDB00134;BMDB00176,Urine=HMDB0000134;HMDB0000176,Saliva=HMDB0000134,Fe…	C4H4O4	Dicarboxylic acids and derivatives	VZCYOOQTPOCHFL-OWOJBTEDSA-N	O=C(O)C=CC(=O)O	beta-aminopropionitrile hemifumarate	8.3871	ChEBI=CHEBI:91084	C4H4O4	Dicarboxylic acids and derivatives	NYMXYZMHOZAPHQ-SEPHDYHBSA-N	O=C(O)C=CC(=O)O	Formylpyruvate	8.1991	ChEBI=CHEBI:5159	C4H4O4	3-Acylpyruvic acids	YEZSWHPLZBZVLH-UHFFFAOYSA-N	O=CCC(=O)C(=O)O	UNPD202079	7.4638	UNPD=UNPD202079	C4H4O4	Butenolides	HCZHTFMXVNHARD-YEQUQEJONA-N	O=C1OC(O)C=C1(O)	[(2R)-oxiran-2-yl]methoxymethylidynephosphine	5.4585		C4H5O2P	Epoxides	CNQRELUBIMKUBU-BYPYZUCNSA-N	C(OCC1OC1)#P	phosphole-2,2-diol	5.401
0.00593045	2.19324	HILIC_pos_M629.1245_T7.65	inflamed	HILIC_pos_3839	Query	3839	NA	0	84	668.659	[M+H]+	N-tetracosanoylphytosphingosine	6.4589	ChEBI=CHEBI:52979,YMDB=YMDB00963,LipidMAPS=LMSP02030004,UNPD=UNPD63327	C42H85NO4	Phytoceramides	ZESJDNWGTANZCC-SOGFZHFHNA-N	O=C(NC(CO)C(O)C(O)CCCCCCCCCCCCCC)CCCCCCCCCCCCCCCCCCCCCCC	N-(24-hydroxytetracosanoyl)sphinganine	6.4005	YMDB=YMDB00620,LipidMAPS=LMSP02020017	C42H85NO4	Ceramides	ZQGNZSWBCQGWAO-SPUVKMFXNA-N	O=C(NC(CO)C(O)CCCCCCCCCCCCCCC)CCCCCCCCCCCCCCCCCCCCCCCO	N-(2-hydroxytetracosanoyl)sphinganine	6.3767	ChEBI=CHEBI:52371,LipidMAPS=LMSP02020033	C42H85NO4	Ceramides	DGORBCXEWSENPF-VDBFUNMCNA-N	O=C(NC(CO)C(O)CCCCCCCCCCCCCCC)C(O)CCCCCCCCCCCCCCCCCCCCCC	N-(2-hydroxydocosanoyl)eicosasphinganine	6.3226	ChEBI=CHEBI:66983,LipidMAPS=LMSP02020038	C42H85NO4	Ceramides	VQGIOEJMVGOMJI-MOKHYRRWSA-N	O=C(NC(CO)C(O)CCCCCCCCCCCCCCCCC)C(O)CCCCCCCCCCCCCCCCCCCC	N-pentacosanoyl-4-hydroxy-15-methylhexadecasphinganine	6.3098	ChEBI=CHEBI:74204	C42H85NO4	Phytoceramides	MQRJKPCPZDICLU-SOGFZHFHNA-N	O=C(NC(CO)C(O)C(O)CCCCCCCCCCC(C)C)CCCCCCCCCCCCCCCCCCCCCCCC	N-(docosanoyl)-4-hydroxyeicosasphinganine	6.2871	ChEBI=CHEBI:66985,LipidMAPS=LMSP02030012
0.00941588	2.19861	HILIC_neg_M480.3071_T6.02	inflamed	HILIC_neg_3868	Query	3868	NA	0	79	487.274	[M+H]+	(4beta,5beta,6beta,14beta,15alpha,20S,22R)-5,6-Epoxy-4,14,15-trihydroxy-1-oxowitha-2,24-dienolide	5.0132	HMDB=HMDB0033199,KNApSAcK=C00040752,FooDB=FDB011211,UNPD=UNPD126142	C28H38O7	Withanolides and derivatives	TUSMTCBTWSKFRH-UHFFFAOYNA-N	O=C1OC(CC(=C1C)C)C(C)C2CC(O)C3(O)(C4CC6OC56(C(O)C=CC(=O)C5(C)(C4(CCC23(C)))))	17-Hydroxy withaferin A	4.9614	KNApSAcK=C00035210,NANPDB=NANPDB_3803,UNPD=UNPD86678	C28H38O7	Withanolides and derivatives	HLZVPWRVYKJCMY-WNAQILTENA-N	O=C1OC(CC(=C1CO)C)C(C)C3(O)(CCC2C4CC6OC56(C(O)C=CC(=O)C5(C)(C4(CCC23(C)))))	24,25-Epoxywithanolide D	4.9547	HMDB=HMDB0034193,FooDB=FDB012489,UNPD=UNPD33101	C28H38O7	Withanolides and derivatives	XSDOAUFXJBFVLE-UHFFFAOYNA-N	O=C1OC(CC2(OC12(C))(C))C(O)(C)C4CCC3C5CC7OC67(C(O)C=CC(=O)C6(C)(C5(CCC34(C))))	PA(20:4(5Z,8Z,11Z,14Z)e/2:0)	4.95	HMDB=HMDB0011156,FooDB=FDB027931,BMDB=BMDB11156,ECMDB=ECMDB11156	C25H43O7P	1-alkyl,2-acylglycerophosphates	LTIFQHVEGFEXBJ-NTNVCBRRSA-N	O=C(OC(COCCCCC=CCC=CCC=CCC=CCCCCC)COP(=O)(O)O)C	Withaperuvin C	4.9481	HMDB=HMDB0034077,FooDB=FDB012336,UNPD=UNPD185956;UNPD97455	C28H38O7	Withanolides and derivatives	IBJZGHYOMSKIJB-UHFFFAOYNA-N	O=C1OC(CC(=C1C)C)C(O)(C)C4(O)(CCC3(O)(C5CC(O)C2=CC=CC(=O)C2(C)C5(CCC34(C))))	Tubocapsenolide F;(+)-Tubocapsenolide F	4.9021	KNApSAcK=C00040577,UNPD=UNPD87494
0.0033586	2.20336	HILIC_pos_M504.0816_T7.08	inflamed	HILIC_pos_3322	Query	3322	NA	0	24	536.506	[M+H]+	N-[(4E,8E)-1,3-dihydroxyoctadeca-4,8-dien-2-yl]hexadecanamide	6.6994	HMDB=HMDB0035480,FooDB=FDB014166,UNPD=UNPD111283;UNPD190909	C34H65NO3	Secondary alcohols	GMWIWVUTMCBDSP-RTXSCNSFNA-N	O=C(NC(CO)C(O)C=CCCC=CCCCCCCCCC)CCCCCCCCCCCCCCC	Cer(d18:2/16:0)	6.5803	LipidMAPS=LMSP02010024	C34H65NO3	Ceramides	XXWRZIYYFPIQHE-RMLYUVBLNA-N	O=C(NC(CO)C(O)C=CCCCCCCCCC=CCCC)CCCCCCCCCCCCCCC	Cer(d14:1/20:1)	6.5802	LipidMAPS=LMSP02010037	C34H65NO3	N-acyl amines	DKQPXKGVDIXPMN-GBDCVZNGNA-N	O=C(NC(CO)C(O)C=CCCCCCCCCC)CCCCCCCCCC=CCCCCCCCC	Cer(d14:2(4E,6E)/20:0)	6.1803	LipidMAPS=LMSP02010054,UNPD=UNPD133652	C34H65NO3	N-acyl amines	YQZINSNQYJSGEU-BPPHIMGDNA-N	O=C(NC(CO)C(O)C=CC=CCCCCCCC)CCCCCCCCCCCCCCCCCCC	Cer(d16:2(4E,6E)/18:0)	6.0698	LipidMAPS=LMSP02010062	C34H65NO3	Ceramides	AZCSUBJJLAWSPY-BPPHIMGDNA-N	O=C(NC(CO)C(O)C=CC=CCCCCCCCCC)CCCCCCCCCCCCCCCCC	UNPD139235	5.8303	UNPD=UNPD139235
0.00517872	2.20545	HILIC_neg_M410.0789_T6.95	inflamed	HILIC_neg_3177	Query	3177	NA	0	63	417.251	[M+H]+	Forasartan	4.1666	HMDB=HMDB0015434,DrugBank=DB01342,SMPDB=PW_C009709,Urine=HMDB0015434,Serum=HMDB0015434	C23H28N8	Phenylpyridines	YONOBYIBNBCDSJ-UHFFFAOYSA-N	N1=NC(=NN1)C4=CC=CC=C4(C2=NC=C(C=C2)CN3N=C(N=C3CCCC)CCCC)	Celerioside C;(-)-Celerioside C	4.111	KNApSAcK=C00036088,UNPD=UNPD178808;UNPD81094	C21H36O8	Eudesmane, isoeudesmane or cycloeudesmane sesquiterpenoids	BYHLWAMJPOIZOR-MQDABUMDNA-N	OCC3OC(OC(C)(C)C1CCC2(CO)(C(O)CCC(=C)C2(C1)))C(O)C(O)C3(O)	Aeginetoside	4.111	KNApSAcK=C00011543,UNPD=UNPD198938;UNPD53237;UNPD226558	C21H36O8	Terpene glycosides	SKBMBFPVICVVBR-RGXVMANINA-N	OCC=C(C=CC2(O)(C(OC1OC(CO)C(O)C(O)C1(O))(C)CCCC2(C)(C)))C	Dictamnoside H;(-)-Dictamnoside H	4.111	KNApSAcK=C00045845,UNPD=UNPD101378;UNPD169387;UNPD33287;UNPD83372	C21H36O8	Terpene glycosides	KQYUGTYAOSWTGY-NQBXCIFONA-N	OCC3OC(OC1C2C(=C)CCC(O)C2(C)(CCC1C(O)(C)C))C(O)C(O)C3(O)	Celerioside D	4.111	KNApSAcK=C00036089,UNPD=UNPD111571;UNPD74657	C21H36O8	Eudesmane, isoeudesmane or cycloeudesmane sesquiterpenoids	LHONWXPQABNHFF-WXHBKXHANA-N	OCC3OC(OC(C)(C)C1CCC2(C)(C(O)C(O)CC(=C)C2(C1)))C(O)C(O)C3(O)	Integrifoside A;(-)-Integrifoside A	4.111	KNApSAcK=C00037302;C00037303,UNPD=UNPD145285;UNPD158846
0.00134633	2.22207	HILIC_neg_M328.0716_T6.96	inflamed	HILIC_neg_2360	Query	2360	NA	0	37	339.127	[M+H]+	Glyceollin II	6.3348	HMDB=HMDB0034087,KNApSAcK=C00002531,ChEBI=CHEBI:52127,FooDB=FDB012347,LipidMAPS=LMPK12070124,PubChem=181883,PlantCyc=CPD-4406,UNPD=UNPD1753	C20H18O5	Pterocarpans	DDJVLBCETGUEBO-UHFFFAOYNA-N	OC=5C=CC1=C(OC2C=3C=C4C=CC(OC4(=CC=3(OCC12(O))))(C)C)C=5	Glyceollin I	6.3348	HMDB=HMDB0033901,KNApSAcK=C00002530,ChEBI=CHEBI:16470,FooDB=FDB012096,LipidMAPS=LMPK12070123,PubChem=162807,PlantCyc=CPD-4405;GLYCEOLLIN,UNPD=UNPD105577;UNPD13054	C20H18O5	Pterocarpans	YIFYYPKWOQSCRI-UHFFFAOYNA-N	OC=5C=CC2=C(OC3C=4C=CC=1OC(C=CC=1C=4(OCC23(O)))(C)C)C=5	Glyceollin III	6.2892	HMDB=HMDB0034041,KNApSAcK=C00009685;C00009686,ChEBI=CHEBI:52086,FooDB=FDB012283,LipidMAPS=LMPK12070109;LMPK12070110,PubChem=11954193,PlantCyc=CPD-4407,UNPD=UNPD117220;UNPD163313;UNPD178678;UNPD82047;UNPD84194	C20H18O5	Pterocarpans	MIYTVBARXCVVHZ-UHFFFAOYNA-N	OC=5C=CC2=C(OC3C=4C=C1C(OC(C(=C)C)C1)=CC=4(OCC23(O)))C=5	3'-(gamma,gamma-Dimethylallyl)genistein	6.1982	HMDB=HMDB0037920,KNApSAcK=C00009831,ChEBI=CHEBI:69749,FooDB=FDB017077,LipidMAPS=LMPK12050192,PubChem=25246171,PlantCyc=CPD-6722,UNPD=UNPD192032	C20H18O5	Isoflavones	SWDSVBNAMCDHTF-UHFFFAOYSA-N	O=C1C(=COC2=CC(O)=CC(O)=C12)C=3C=CC(O)=C(C=3)CC=C(C)C	Lupiwighteone	6.1674	HMDB=HMDB0038902,KNApSAcK=C00009896,FooDB=FDB018366,LipidMAPS=LMPK12050196,PubChem=25246032,PlantCyc=CPD-6721,UNPD=UNPD90725	C20H18O5	Isoflavones	YGCCASGFIOIXIN-UHFFFAOYSA-N	O=C2C(=COC=1C2(=C(O)C=C(O)C=1CC=C(C)C))C3=CC=C(O)C=C3	Wighteone;Erythrinin B;5,7,4'-Trihydroxy-6-prenylisoflavone	6.1674	KNApSAcK=C00002586,ChEBI=CHEBI:10038,NANPDB=NANPDB_2871,LipidMAPS=LMPK12050188,PubChem=25245294,PlantCyc=CPD-6644,UNPD=UNPD53611
0.00969945	2.22738	RP_pos_M288.6216_T11.67	inflamed	NA	NA	NA	NA	NA	NA	NA	NA	NA	NA	NA	NA	NA	NA	NA	NA	NA	NA	NA	NA	NA	NA	NA	NA	NA	NA	NA	NA	NA	NA	NA	NA	NA	NA	NA	NA	NA	NA	NA	NA	NA	NA	NA	NA	NA	NA
0.00235845	2.23119	HILIC_pos_M244.0535_T7.98	inflamed	HILIC_pos_1539	Query	1539	NA	0	37	256.14	[M+H]+	2-amino-5-ethyl-4-(2-furanyl)-6-propyl-3-pyridinecarbonitrile	5.7609	ChEBI=CHEBI:109478	C15H17N3O	3-pyridinecarbonitriles	IIGDYRITGCHENR-UHFFFAOYSA-N	N#CC=1C(=NC(=C(C=1C=2OC=CC=2)CC)CCC)N	1-Methyl-6-(1,2,3,4-tetrahydro-6-hydroxy-2-naphthyl)-2(1H)-pyridone	5.7479	ChEBI=CHEBI:79427	C16H17NO2	Tetralins	APBIVLKQBBISBA-UHFFFAOYNA-N	O=C1C=CC=C(N1C)C3CC=2C=CC(O)=CC=2CC3	6-(1,2,3,4-Tetrahydro-6-methoxy-2-naphthyl)-2(1H)-pyridone	5.7335	ChEBI=CHEBI:79426	C16H17NO2	Tetralins	ZJPDJIYPZYRXEC-UHFFFAOYNA-N	O=C1C=CC=C(N1)C3CC=2C=CC(OC)=CC=2CC3	N-Methylschinifoline	5.7091	HMDB=HMDB0040381,FooDB=FDB020113,UNPD=UNPD28855	C16H17NO2	Hydroquinolones	KUJRJLUCKWRGPV-MDZDMXLPSA-N	O=C2C(C=CC(=C)C)=C(OC)C1=CC=CC=C1N2C	cetoxime	5.708	ChEBI=CHEBI:135043	C15H17N3O	Phenylbenzamines	GOAZMLKQUGCOPO-UHFFFAOYSA-N	ON=C(N)CN(C1=CC=CC=C1)CC2=CC=CC=C2	1,4-diazepan-1-yl(5-isoquinolinyl)methanone	5.6579	ChEBI=CHEBI:117897
0.00215305	2.23184	HILIC_pos_M538.0658_T6.98	inflamed	HILIC_pos_3455	Query	3455	NA	0	52	567.77	[M+H]+		NA							NA							NA							NA							NA							NA
0.00130502	2.23329	HILIC_pos_M162.0495_T7.96	inflamed	HILIC_pos_802	Query	802	NA	0	10	174.075	[M+H]+	(5S)-5-(carboxymethyl)-L-proline	7.7601	ChEBI=CHEBI:45757;CHEBI:73962,DrugBank=DB03215,PubChem=25200992;447989	C7H11NO4	Proline and derivatives	LIZWYFXJOOUDNV-LXDRQGDMNA-N	O=C(O)CC1NC(C(=O)O)CC1	oxaceprol	7.6259	STOFF=STOFF_2106,UNPD=UNPD186419;UNPD91399	C7H11NO4	N-acyl-alpha amino acids	BAPRUDZDYCKSOQ-WDSKDSINSA-N	O=C(O)C1N(C(=O)C)CC(O)C1	3-Amino-4,5-Dihydroxy-Cyclohex-1-Enecarboxylate	7.5359	DrugBank=DB03746	C7H11NO4	1,2-diols	WPZSUTUAATWRPU-KVQBGUIXSA-M	O=C(O)C1=CC(N)C(O)C(O)C1	(1S,2S)-2-[(1S)-1-amino-1-carboxyethyl]-1-cyclopropanecarboxylic acid	7.5324	ChEBI=CHEBI:125551	C7H11NO4	Alpha amino acids	KFACHLANPCGTFI-OHCWKJEWNA-N	O=C(O)C1CC1C(N)(C(=O)O)C	5-Deoxy-5-aminoshikimic acid	7.5295	ChEBI=CHEBI:29490	C7H11NO4	Gamma amino acids and derivatives	GSAKPGCLECHWSP-PBXRRBTRSA-N	O=C(O)C1=CC(O)C(O)C(N)C1	N-Acetyl-L-glutamate 5-semialdehyde	7.3726	HMDB=HMDB0006488,ChEBI=CHEBI:16319;CHEBI:29123,YMDB=YMDB00255;YMDB00536,FooDB=FDB023938,BMDB=BMDB06488,ECMDB=ECMDB06488,PubChem=6857435;192878,PlantCyc=CPD-469
7.45267e-05	2.2337	RP_neg_M552.3748_T13	inflamed	RP_neg_7369	Query	7369	NA	0	47	554.209	[M+H]+	Saframycin S	7.355	KNApSAcK=C00018299	C28H31N3O9	Isoquinoline quinones	FKBKETJRCKZDAM-FOIBSTKRNA-N	O=C(NCC5C=1C(=O)C(OC)=C(C(=O)C=1CC4N5(C(O)C3N(C)C4(C=2C(=O)C(OC)=C(C(=O)C=2C3)C)))C)C(=O)C	Saframycin D	7.3075	KNApSAcK=C00018160	C28H31N3O9	Benzazocines	JRGSNFZUTBSLSG-NCUHWMGJNA-N	O=C(NCC5C=1C(=O)C(OC)=C(C(=O)C=1CC4N5(CC3C(=O)C2=C(O)C(=C(OC)C(O)=C2C4(N3(C)))C))C)C(=O)C	N-[[(2R,3S)-8-(2-benzofuranyl)-5-[(2R)-1-hydroxypropan-2-yl]-3-methyl-6-oxo-3,4-dihydro-2H-pyrido[2,3-b][1,5]oxazocin-2-yl]methyl]-N,1-dimethyl-4-imidazolesulfonamide	7.2313	ChEBI=CHEBI:110110	C27H31N5O6S	Benzofurans	QDXUGGAJHDZAHH-QBRAGROPNA-N	O=C2C=3C=C(C=NC=3(OC(CN(C)S(=O)(=O)C=1N=CN(C=1)C)C(C)CN2C(C)CO))C=4OC5=CC=CC=C5(C=4)	C-MATE	7.1745	STOFF=STOFF_6742	C20H35N5O9S2	Peptides	WFUHCHZXLUEMFW-AQEIEYEASA-N	O=C(O)CCC(N=C(O)C(N=C(O)C(N=C(O)C(N=C(O)C(N)CS)CCSC)C)C(O)C)C(=O)O	Carbazomarine A;(-)-Carbazomarine A	7.0681	KNApSAcK=C00038701	C33H31NO7	Linear pyranocoumarins	IIRBCWLZHUJBBE-UHFFFAOYNA-N	O=C1OC=6C(C=C1)=C(O)C2=C(OC(C)(C)CC2C4=C(O)C=5NC=3C=CC=CC=3C=5(C=C4(C(=O)OC)))C=6C(C=C)(C)C	N-[(5S,6R,9R)-5-methoxy-3,6,9-trimethyl-8-methylsulfonyl-2-oxo-11-oxa-3,8-diazabicyclo[10.4.0]hexadeca-1(12),13,15-trien-14-yl]-2-methylbenzenesulfonamide	7.0674	ChEBI=CHEBI:110622;CHEBI:110712;CHEBI:110845
0.00288591	2.2357	HILIC_pos_M258.0695_T7.06	inflamed	HILIC_pos_1680	Query	1680	NA	0	18	270.162	[M+H]+	Isoretrohoustine	7.067	KNApSAcK=C00037342,UNPD=UNPD115911;UNPD140016	C14H23NO4	Alkaloids and derivatives	RAOAKLAJPBMMLW-WZPAWTPMNA-N	O=C(OC2CCN1CC=C(CO)C12)C(O)(C)C(C)C	Heliohoustine	7.067	KNApSAcK=C00037252;C00037727,UNPD=UNPD172124;UNPD99895	C14H23NO4	Alkaloids and derivatives	TZHAMNIFJHFPNN-QTZZOOGMNA-N	O=C(OCC1=CCN2CCC(O)C12)C(O)(C)C(C)C	Tetranor-5-NO2-CLA	6.7535	LipidMAPS=LMFA01120010	C14H23NO4	Long-chain fatty acids	WBHKJNXCKZWPFQ-AWGJLQHSSA-N	O=C(O)CCCC(=CC=CCCCCCC)[N+](=O)[O-]	(2R,3R,4S)-3-[4-[3-(dimethylamino)prop-1-ynyl]phenyl]-4-(hydroxymethyl)-2-azetidinecarbonitrile	6.6577	ChEBI=CHEBI:95369	C16H19N3O	Phenylazetidines	FYJCWMHGNJCWQV-RPCVLTJTNA-N	N#CC2NC(CO)C2(C1=CC=C(C#CCN(C)C)C=C1)	3-(1-azepanyl)-3-imino-2-(phenylhydrazinylidene)propanenitrile	6.6488	ChEBI=CHEBI:109518	C15H19N5	Phenylhydrazines	PJJUHTJTUHEASX-UHFFFAOYSA-N	N#CC(=NNC1=CC=CC=C1)C(=N)N2CCCCCC2	Trypargimine	6.6166	KNApSAcK=C00049320,UNPD=UNPD172412
0.000919191	2.23586	HILIC_pos_M490.0639_T7.64	inflamed	HILIC_pos_3270	Query	3270	NA	0	50	526.26	[M+H]+	pristinamycin IIA	6.2778	ChEBI=CHEBI:9997,DrugBank=DB01669,UNPD=UNPD145936;UNPD207623;UNPD54294;UNPD219893	C28H35N3O7	Macrolide lactams	DAIKHDNSXMZDCU-FQTGFAPKSA-N	O=C3OC(C(C=CC(=O)NCC=CC(=CC(O)CC(=O)CC1=NC(=CO1)C(=O)N2C3(=CCC2))C)C)C(C)C	[(1-{2[(4-Carbamimidoyl-Phenylamino)-Methyl]-1-Methyl-1h-Benzoimidazol-5-Yl}-Cyclopropyl)-Pyridin-2-Yl-Methyleneaminooxy]-Acetic Acid Ethyl Ester	5.7003	DrugBank=DB04107	C29H31N7O3	Benzimidazoles	RNOYCNIZOAIUSV-LSWMGQQCSA-N	O=C(OCC)CON=C(C=1N=CC=CC=1)C5(C4=CC=C2C(N=C(N2C)CNC3=CC=C(C=C3)C(=N)N)=C4)(CC5)	N-[2,5-diethoxy-4-(4-morpholinyl)phenyl]-4-[(3,5-dimethyl-4-isoxazolyl)methoxy]-3-methoxybenzamide	5.694	ChEBI=CHEBI:121243	C28H35N3O7	Benzanilides	CUYSQSQFXBRMKT-UHFFFAOYSA-N	O=C(NC=1C=C(OCC)C(=CC=1(OCC))N2CCOCC2)C=4C=CC(OCC=3C(=NOC=3C)C)=C(OC)C=4	N-[(2S,4aR,12aS)-2-[2-[(1,3-dimethylpyrazol-4-yl)amino]-2-oxoethyl]-5-methyl-6-oxo-2,3,4,4a,12,12a-hexahydropyrano[2,3-c][1,5]benzoxazocin-8-yl]oxane-4-carboxamide	5.6805	ChEBI=CHEBI:97581;CHEBI:97599;CHEBI:101488;CHEBI:102028;CHEBI:102141;CHEBI:102496;CHEBI:102863;CHEBI:103059	C27H35N5O6	N-arylamides	KFDLRFOLOVMTJG-BJBWTDHFNA-N	O=C2C=4C=C(C=CC=4(OCC3OC(CC(=O)NC1=CN(N=C1C)C)CCC3(N2C)))NC(=O)C5CCOCC5	UNPD64280	5.1982	UNPD=UNPD64280	C28H35N3O7	Beta carbolines	HLDYJAPSUOSQRX-LFIBHVFZNA-N	O=C4N6C3C2=C(C1=CC=C(OC)C=C1N2C(OOC(C)(C)C3)(C=C(C)C)C)C(O)C6(O)(C(=O)N5CCCC45)		NA
0.000291488	2.23626	HILIC_pos_M72.0798_T7.59	inflamed	HILIC_pos_114	Query	114	NA	0	8	102.036	[M+H]+	4,5-Dihydro-2-methylthiazole	6.5737	HMDB=HMDB0029555,FooDB=FDB000706,UNPD=UNPD2462	C4H7NS	Thiazolines	JUIQOABNSLTJSW-UHFFFAOYSA-N	N1=C(C)SCC1	4-methyl-3-thiazoline	6.4302	FooDB=FDB029647	C4H7NS	Thiazolines	DTYOLYPNFSSEGO-UHFFFAOYSA-N	N1=C(C)CSC1	C00050983	6.1525	KNApSAcK=C00050983,FooDB=FDB009653,NANPDB=NANPDB_1417;NANPDB_1428,UNPD=UNPD97893	C4H7NS	Isothiocyanates	VHBFEIBMZHEWSX-UHFFFAOYSA-N	C(=NC(C)C)=S	UNPD166745	5.4657	UNPD=UNPD166745	C4H7NS	Thioamides	CZHWGVWPNCAWOR-NSCUHMNNSA-N	NC(C=CC)=S	UNPD84596	5.3301	UNPD=UNPD84596	C4H7NS	Thiocyanates	VDQRHYCVPYJPHU-UHFFFAOYSA-N	N#CSCCC	methyl(nitro)cyanamide	3.2592
0.00686055	2.24273	HILIC_neg_M462.2963_T5.85	inflamed	HILIC_neg_3665	Query	3665	NA	0	34	471.178	[M+H]+	Docarpamine	7.3848	ChEBI=CHEBI:31513	C21H30N2O8S	Methionine and derivatives	ZLVMAMIPILWYHQ-XISACWJONA-N	O=C(OC=1C=CC(=CC=1(OC(=O)OCC))CCNC(=O)C(NC(=O)C)CCSC)OCC	O-(3-O-D-galactosyl-N-acetyl-beta-D-galactosaminyl)-L-serine	7.3782	ChEBI=CHEBI:16981;CHEBI:57974;CHEBI:62464;CHEBI:62465	C17H30N2O13	Glycosyl-amino acids	XDMCWZFLLGVIID-SXPRBRBTSA-N	O=C(O)C(N)COC2OC(CO)C(O)C(OC1OC(CO)C(O)C(O)C1(O))C2(NC(=O)C)	UNPD171045	6.4598	UNPD=UNPD171045	C18H30O14	Oligosaccharides	KJPCTPWGUWEGEJ-ZLPKGGPANA-N	OCC4OC(OC2C1OC(OC1)C(O)C2(O))C(O)C(OC3OC(C)C(O)C(O)C3(O))C4(O)		NA							NA							NA
0.0067208	2.24372	HILIC_neg_M556.1165_T8.22	inflamed	HILIC_neg_4594	Query	4594	NA	0	17	567.3	[M+H]+	Gypsophilin	6.5094	KNApSAcK=C00030449	C30H46O8S	Sulfated steroids	FLNIJRUUQKZNJJ-VDZHYZIANA-N	O=C(O)C5(C)(C(OS(=O)(=O)O)CCC4C5(CCC3(C)(C4(CCC1C3(C)(CCC2(C(=O)O)(CCC(C(=C)C)C12(C)))))))	C00051023	6.0601	KNApSAcK=C00051023,UNPD=UNPD28413	C33H42O8	1-benzopyrans	SYFIXLCCYKCHDT-UHFFFAOYNA-N	O=C1C(C(=O)C(C)C)=C(O)C(C(O)=C1CC3=C(O)C=2C=CC(OC=2C(=C3(O))C(=O)C(C)C)(C)CCC=C(C)C)(C)C	euphornin E	5.9931	NANPDB=NANPDB_2260	C33H42O8	Jatrophane and cyclojatrophane diterpenoids	BSEUVBISSZPVKT-CYLQIVNPSA-N	O=C(OC1C2C=C(C)C(C(=O)OC)CC(OC(=O)C)C(C=CC(C(OC(=O)C)=C2(CC1(C)))C)(C)C)C3=CC=CC=C3	2-Deacetoxytaxinine J	5.838	KNApSAcK=C00036003	C33H42O8	Taxanes and derivatives	SZGBZZQICXWUTP-LNOHVXKJNA-N	O=C(OC1C(=C)C2CC3CC(OC(=O)C)C(=C(C(OC(=O)C)C(O)C2(C)(C(O)C1))C3(C)(C))C)C=CC4=CC=CC=C4	UNPD200843	5.7953	UNPD=UNPD200843	C30H46O8S	Triterpenoids	LJWUSLAMPFYCLE-ANUHCKHSNA-N	O=CC5(C)(C(OS(=O)(=O)O)CCC4(C)(C5(CCC2(C)(C4(CC=C1C3CC(C)(C)CCC3(C(=O)O)(C(O)CC12(C)))))))	UNPD153734	5.7594	UNPD=UNPD153734
0.00208725	2.24521	HILIC_neg_M242.1003_T7.01	inflamed	HILIC_neg_1331	Query	1331	NA	0	32	253.048	[M+H]+	3-ethyl-5-[(5-methyl-2-thiophenyl)methylidene]-2-sulfanylidene-4-imidazolidinone	5.3866	ChEBI=CHEBI:105442	C11H12N2OS2	Alpha amino acids and derivatives	XTKQPAZINZWJOW-UHFFFAOYSA-N	O=C2C(=CC1=CC=C(C)S1)NC(N2CC)=S	2-(morpholinothio)benzothiazole	5.0633	STOFF=STOFF_5360	C11H12N2OS2	Benzothiazoles	MHKLKWCYGIBEQF-UHFFFAOYSA-N	N=2C1=CC=CC=C1SC=2SN3CCOCC3	3,3'-bipyridine-2,2',5,5',6,6'-hexol	5.0414	ChEBI=CHEBI:64999,PubChem=57339263	C10H8N2O6	Bipyridines and oligopyridines	NBIHFUSWKJIAKM-UHFFFAOYSA-N	OC1=NC(O)=C(C=C1(O))C=2C=C(O)C(O)=NC=2(O)	Orellanine	5.0414	T3DB=T3D2451,UNPD=UNPD162101	C10H8N2O6	Bipyridines and oligopyridines	JGRNMEQUBVRSQR-UHFFFAOYSA-N	O=C1C=CN(O)C(=C1(O))C2=C(O)C(=O)C=CN2(O)	MINEs-92287	4.415	MINE=C1e598e8299cfe67ae260ef8b2e0adda7b079191f	C7H12N2O6S	Alpha amino acids	BOCCJIYTENSRNK-UHFFFAOYSA-N	O=C(O)C(N)=CCC(=O)NCCS(=O)(=O)O	MINEs-92289	4.415	MINE=C203d8a6398b3eb5c66ca640b57cb711b4da1548b
1.48494e-05	2.24552	RP_neg_M494.3597_T13.02	inflamed	RP_neg_6130	Query	6130	NA	0	47	497.168	[M+H]+	Musabalbisiane A	7.2977	HMDB=HMDB0038680,FooDB=FDB018084,UNPD=UNPD192414	C23H28O12	Colensane and clerodane diterpenoids	OCCSGWHBAQZQOW-VBGWUQHINA-N	O=CC34(CCC(O)C(C(=O)O)(CC(=O)O)C4(C=O)(C(O)CC(CO)C13(CC(OC1(O))C2=COC=C2)))	Swertiaside	7.2523	KNApSAcK=C00010609,UNPD=UNPD184423;UNPD52282	C23H28O12	Iridoid O-glycosides	BSMWQZICWPFTBG-VLUXAPOINA-N	O=C(O)C2=COC(OC1OC(CO)C(O)C(O)C1(O))C4C2CC(OC(=O)C=3C=CC=C(O)C=3)C4(C)	Aquaticoside B;(-)-Aquaticoside B	7.2393	KNApSAcK=C00035528,UNPD=UNPD64226	C23H28O12	Iridoid O-glycosides	MFWOJWBKCUMOEM-WMPHIUEHNA-N	O=C(O)C3=COC(OC2OC(COC(=O)C1=CC=C(O)C=C1)C(O)C(O)C2(O))C4C3CC(O)C4(C)	Negundoside	7.2263	KNApSAcK=C00043759,UNPD=UNPD160291;UNPD91382	C23H28O12	Iridoid O-glycosides	RFCSGMIUBXUYSE-DXMGCQKRNA-N	O=C(O)C3=COC(OC2OC(CO)C(O)C(O)C2(OC(=O)C1=CC=C(O)C=C1))C4C3CCC4(O)(C)	Mycophenolic acid O-acyl-glucuronide	7.2064	HMDB=HMDB0060491,ChEBI=CHEBI:64689;CHEBI:66982,SMPDB=PW_C040621,Urine=HMDB0060491,Serum=HMDB0060491,PubChem=10028772,PlantCyc=CPD-14602	C23H28O12	O-glucuronides	QBMSTEZXAMABFF-YAWDXNJXNA-N	O=C1OCC2=C1C(O)=C(C(OC)=C2C)CC=C(C)CCC(=O)OC3OC(C(=O)O)C(O)C(O)C3(O)	10-o-Vanilloyl aucubin;10-O-vanillate;(-)-Pedunculariside	7.1568	KNApSAcK=C00029374,UNPD=UNPD107235
0.00783668	2.25082	RP_pos_M544.334_T11.66	inflamed	NA	NA	NA	NA	NA	NA	NA	NA	NA	NA	NA	NA	NA	NA	NA	NA	NA	NA	NA	NA	NA	NA	NA	NA	NA	NA	NA	NA	NA	NA	NA	NA	NA	NA	NA	NA	NA	NA	NA	NA	NA	NA	NA	NA	NA	NA
0.00111685	2.25406	RP_neg_M640.2453_T11.57	inflamed	RP_neg_9018	Query	9018	NA	0	37	645.496	[M+H]+	3-methoxy-4-hydroxy-5-all-trans-heptaprenylbenzoic acid	6.6567	ChEBI=CHEBI:84453;CHEBI:84454,FooDB=FDB030436,PubChem=54746223,PlantCyc=CPD-9904	C43H64O4	Polyprenylphenols	KYBJQEICWVEWIL-TUUMQRACSA-N	O=C(O)C1=CC(OC)=C(O)C(=C1)CC=C(C)CCC=C(C)CCC=C(C)CCC=C(C)CCC=C(C)CCC=C(C)CCC=C(C)C	PE-Cer(d14:2(4E,6E)/19:0)	6.4521	LipidMAPS=LMSP03020039	C35H69N2O6P	Phosphoethanolamines	CKKDLMNKUBVQFV-WBIYUXSTNA-N	O=C(NC(COP(=O)(O)OCCN)C(O)C=CC=CCCCCCCC)CCCCCCCCCCCCCCCCCC	PE-Cer(d15:2(4E,6E)/18:0)	6.4521	LipidMAPS=LMSP03020043	C35H69N2O6P	Phosphoethanolamines	FZXIMTBXGSCHOL-WBIYUXSTNA-N	O=C(NC(COP(=O)(O)OCCN)C(O)C=CC=CCCCCCCCC)CCCCCCCCCCCCCCCCC	PA(P-16:0/17:1(9Z))	6.3482	LipidMAPS=LMGP10030010	C36H69O7P	1-(1Z-alkenyl),2-acyl-glycerophosphates	CIWIQKOTOJDYSP-AILWOQHUNA-N	O=C(OC(COC=CCCCCCCCCCCCCCC)COP(=O)(O)O)CCCCCCCC=CCCCCCCC	PA(O-16:0/17:2(9Z,12Z))	6.3482	LipidMAPS=LMGP10020010	C36H69O7P	1-alkyl,2-acylglycerophosphates	FDVISCFHFHHYFB-RBDZFMJSNA-N	O=C(OC(COCCCCCCCCCCCCCCCC)COP(=O)(O)O)CCCCCCCC=CCC=CCCCC	PA(P-18:0/15:1(9Z))	6.3482	LipidMAPS=LMGP10030033
0.00163242	2.2571	RP_neg_M526.351_T11.69	inflamed	RP_neg_6808	Query	6808	NA	0	255	529.226	[M+H]+	Abelioside B	6.9381	KNApSAcK=C00010741,UNPD=UNPD142607;UNPD69842;UNPD78721	C25H36O12	Terpene glycosides	SQGCICPYNODIOK-VPXDYBTFNA-N	O=C(OC2CC1CC(=O)OCC1C2(C))C4=COC(OC3OC(CO)C(O)C(O)C3(O))C(C=C)C4CCO	Croceaine A	6.8814	KNApSAcK=C00026649;C00040100,UNPD=UNPD198586;UNPD31072	C27H32N2O9	Iridoid O-glycosides	CNDZNSRMCKQXEC-NDXKYIAUNA-N	O=C(OC)C2=COC(OC1OC(CO)C(O)C(O)C1(O))C3C(=CCC23)C5NCCC=4C6=CC=CC=C6(NC=45)	16,17-Dihydro-16a,17-dihydroxygibberellin A4 17-glucoside	6.8633	HMDB=HMDB0040647,FooDB=FDB020440,UNPD=UNPD93388	C25H36O12	Diterpene glycosides	XKXOQMAKWNRIFD-UHFFFAOYNA-N	O=C(O)C5C2C1(OC(=O)C2(C)(C(O)CC1))C6CCC4CC56(CC4(O)(COC3OC(CO)C(O)C(O)C3(O)))	Kickxioside	6.8625	KNApSAcK=C00010588,UNPD=UNPD113160;UNPD74636	C25H36O12	Terpene glycosides	PRWWZXHOHQRKDQ-DHONWDQVNA-N	O=C(OC2C1OC1(C)C3C(OC=CC23(O))OC4OC(CO)C(O)C(O)C4(O))C(=CCCC(O)(C=C)C)C	Antibiotic UK 2D;UK 2D	6.8325	KNApSAcK=C00016241,UNPD=UNPD187148	C27H32N2O9	N-acyl-alpha amino acids and derivatives	GIOFZQIXBXPMAB-OFTJGUKMNA-N	O=C2OCC(NC(=O)C1=NC=CC(OC)=C1(O))C(=O)OC(C)C(OC(=O)C(C)CC)C2CC3=CC=CC=C3	Antibiotic UK 2C;UK 2C	6.8313	KNApSAcK=C00016240,UNPD=UNPD101564
0.00172893	2.25772	RP_neg_M351.133_T1.25	inflamed	RP_neg_3146	Query	3146	NA	0	24	353.229	[M+H]+	Prostaglandin E2	7.5761	HMDB=HMDB0001220;HMDB0005844;HMDB0060041,ChEBI=CHEBI:15551;CHEBI:89581;CHEBI:92466;CHEBI:131888;CHEBI:606564,DrugBank=DB00917,SMPDB=PW_C000949,FooDB=FDB003673;FDB022498;FDB023780,STOFF=STOFF_2095,BMDB=BMDB01220;BMDB05844,LipidMAPS=LMFA03010003;LMFA03010008;LMFA03010060;LMFA03010094;LMFA03010148;LMFA03110003;LMFA03110106;LMFA03110115;LMFA03110116;LMFA03110117;LMFA03110120;LMFA03110121;LMFA03110122…	C20H32O5	Prostaglandins and related compounds	XEYBRNLFEZDVAW-ARSRFYASSA-N	O=C(O)CCCC=CCC1C(=O)CC(O)C1(C=CC(O)CCCCC)	Thromboxane A2	7.345	HMDB=HMDB0001452,ChEBI=CHEBI:15627;CHEBI:57445,SMPDB=PW_C001121,FooDB=FDB022632,BMDB=BMDB01452,LipidMAPS=LMFA03030001,Urine=HMDB0001452,CSF=HMDB0001452,Serum=HMDB0001452,PubChem=20849128;5280497,PlantCyc=ALPHA11-ALPHA-EPOXY-15-HYDROXYTHROMBA	C20H32O5	Thromboxanes	DSNBHJFQCNUKMA-SCKDECHMSA-N	O=C(O)CCCC=CCC2C(OC1OC2(C1))C=CC(O)CCCCC	Prostaglandin D2	7.3316	HMDB=HMDB0001403,ChEBI=CHEBI:15555;CHEBI:57406;CHEBI:94496,DrugBank=DB02056,SMPDB=PW_C001084,FooDB=FDB022602,BMDB=BMDB01403,LipidMAPS=LMFA03010004;LMFA03010007;LMFA03010102;LMFA03110092;LMFA03110093;LMFA03110094;LMFA03110095;LMFA03110096;LMFA03110097;LMFA03110098;LMFA03110099;LMFA03110107;LMFA03110128;LMFA03110129;LMFA03110130;LMFA03110131;LMFA03110132,CSF=HMDB0001403,Serum=HMDB0001403,PubChem=20…	C20H32O5	Prostaglandins and related compounds	BHMBVRSPMRCCGG-BRQRYNRSNA-N	O=C(O)CCCC=CCC1C(C=CC(O)CCCCC)C(=O)CC1(O)	Prostaglandin I2	7.2723	HMDB=HMDB0001335,ChEBI=CHEBI:15552;CHEBI:57403,DrugBank=DB01240,SMPDB=PW_C001028,FooDB=FDB022560,STOFF=STOFF_7126,BMDB=BMDB01335,LipidMAPS=LMFA03010087,PubChem=24868263;5282411;5280427;114805	C20H32O5	Prostaglandins and related compounds	KAQKFAOMNZTLHT-MSAACUHFNA-N	O=C(O)CCCC=C1OC2CC(O)C(C=CC(O)CCCCC)C2(C1)	Sterebin C	7.2428	HMDB=HMDB0035339,KNApSAcK=C00023384,FooDB=FDB014011,UNPD=UNPD56966	C20H32O5	Sesquiterpenoids	ZFSCNCIWZXOGNL-CMDGGOBGNA-N	O=C(OC1C(O)C2C(C)(C)CCCC2(C)(C(C=CC(=O)C)C1(O)(C)))C	Neorustmicin C	7.2281	KNApSAcK=C00017785,UNPD=UNPD117370
0.000679744	2.26173	RP_pos_M132.1015_T0.87	inflamed	NA	NA	NA	NA	NA	NA	NA	NA	NA	NA	NA	NA	NA	NA	NA	NA	NA	NA	NA	NA	NA	NA	NA	NA	NA	NA	NA	NA	NA	NA	NA	NA	NA	NA	NA	NA	NA	NA	NA	NA	NA	NA	NA	NA	NA	NA
0.00254561	2.2747	HILIC_neg_M690.0902_T7.97	inflamed	HILIC_neg_5506	NA	NA	NA	NA	NA	NA	NA	NA	NA	NA	NA	NA	NA	NA	NA	NA	NA	NA	NA	NA	NA	NA	NA	NA	NA	NA	NA	NA	NA	NA	NA	NA	NA	NA	NA	NA	NA	NA	NA	NA	NA	NA	NA	NA	NA
0.000977846	2.28465	RP_neg_M594.3764_T12.81	inflamed	RP_neg_8248	Query	8248	NA	0	68	597.444	[M+H]+	Buxakashmiramine	6.097	KNApSAcK=C00036850,UNPD=UNPD10961	C36H56N2O5	Triterpenoids	HIEGBZPNSCMIJU-OLJYSDQONA-N	O=C(C=1C=C(OC)C(O)=C(OC)C=1)N(C)C2CCC36(CC46(CCC5(C)(C(CCC5(C)(C4(CCC3(C2(C)(CO)))))C(N(C)C)C)))	Madhucic acid	6.0835	KNApSAcK=C00019714,UNPD=UNPD149810	C38H60O5	Triterpenoids	JKDKWICYSPHZGM-MNGPTGSQNA-N	O=C(O)C35(CCC(C)(C)CC5(C2=CC(=O)C1C4(C)(CCC(OC(=O)CCCCCCC)C(C)(C)C4(CCC1(C)C2(C)CC3))))	Bacteriorubixanthinal;(3R,9'-cis)-3',4'-Didehydro-1',2'-dihydro-3-hydroxy-1'-methoxy-beta,psi-caroten-19'-al	6.0619	KNApSAcK=C00022961,LipidMAPS=LMPR01070145,UNPD=UNPD9864	C41H56O3	Xanthophylls	DFOYVSCLGRVGJK-VANMUCDFNA-N	O=CC(=CC=CC(=CC=CC=C(C=CC=C(C=CC1=C(C)CC(O)CC1(C)C)C)C)C)C=CC=C(C=CCC(OC)(C)C)C	Spirilloxanthin;Rhodoviolascin;3,3',4,4'-Tetradehydro-1,1',2,2'-tetrahydro-1,1'-dimethoxy-psi,psi-carotene	5.7808	KNApSAcK=C00022893,ChEBI=CHEBI:35328,LipidMAPS=LMPR01070122,PubChem=5366506,UNPD=UNPD100849;UNPD76708	C42H60O2	Xanthophylls	VAZQBTJCYODOSV-HZUCFJANSA-N	O(C)C(C)(C)CC=CC(=CC=CC(=CC=CC(=CC=CC=C(C=CC=C(C=CC=C(C=CCC(OC)(C)C)C)C)C)C)C)C	UNPD60450	5.5678	UNPD=UNPD60450	C33H60N2O7	N-acyl-alpha amino acids and derivatives	IKTMDLUKSPWTSM-BWRLHUTLNA-N	O=C(OC(C=CC(C)C)C(O)C(O)C(OC)C(=O)NC1C(=O)NCCCC1)CCCCCCCCCCCCCCC	8-methylmenaquinol-6	5.3097	ChEBI=CHEBI:134357
0.00180096	2.29037	HILIC_neg_M394.0512_T7.4	inflamed	HILIC_neg_3027	Query	3027	NA	0	34	403.18	[M+H]+	comazaphilone A	6.6961	ChEBI=CHEBI:70010,UNPD=UNPD200023	C22H26O7	Azaphilones	BJMHMPAXPWFBRJ-MSODYQBLNA-N	O=C(OC2(C(=O)C1=C(C=C(OC1)CCC)CC2(O))(C))C=3C(OC)=CC(O)=CC=3C	9beta-Hydroxy-8beta-(5-acetoxy-tiglinoyloxy)-lasiolaenin	6.681	KNApSAcK=C00020526,UNPD=UNPD179620	C22H26O7	Guaianolides and derivatives	YUSUOHAESGTGDB-XJKWOCKLNA-N	O=C1OC2C(C1(=C))C(OC(=O)C(=CC)COC(=O)C)C(O)C(=C)C3CC=C(C)C23	[3aS-[3aalpha,4alpha,5beta(Z),9alpha,9aalpha,9bbeta]]-4-(Acetyloxy)-2,3,3a,4,5,9,9a,9b-octahydro-9-hydroxy-6,9-dimethyl-3-methylene-2-oxoazuleno[4,5-b]furan-5-yl ester 2-methyl-2-butenoic acid	6.6592	KNApSAcK=C00020867;C00020868,UNPD=UNPD116326;UNPD45694	C22H26O7	Tricarboxylic acids and derivatives	PIBICCCSPLZQQU-IRHGLFQQNA-N	O=C1OC3C(C1(=C))C(OC(=O)C)C(OC(=O)C(=CC)C)C(=C2C=CC(O)(C)C23)C	8beta-Hydroxy-9beta-(5-acetoxy-tiglinoyloxy)-lasiolaenin	6.6317	KNApSAcK=C00020527,UNPD=UNPD62165	C22H26O7	Guaianolides and derivatives	VJXMTZZBYZCCOS-FKMLBIDANA-N	O=C1OC2C(C1(=C))C(O)C(OC(=O)C(=CC)COC(=O)C)C(=C)C3CC=C(C)C23	Falconensin J;(+)-Falconensin J	6.6297	KNApSAcK=C00048986,UNPD=UNPD78777	C22H26O7	Azaphilones	YAJWDUVDBNRHLD-UVRWXYKHNA-N	O=C(OC2(C(=O)C=C1C=C(OCC1C2(O))CCC)(C))C=3C(OC)=CC(O)=CC=3C	Clusin	6.6004	HMDB=HMDB0029542,KNApSAcK=C00041984,FooDB=FDB000685,UNPD=UNPD138559;UNPD173552;UNPD51521
0.000423391	2.30768	HILIC_pos_M86.0955_T7	inflamed	HILIC_pos_171	Query	171	NA	0	9	112.049	[M+H]+	Cytosine	8.443	HMDB=HMDB0000630,KNApSAcK=C00001498,ChEBI=CHEBI:16040,YMDB=YMDB00651,FooDB=FDB022151,STOFF=STOFF_613,BMDB=BMDB00630,Urine=HMDB0000630,Feces=HMDB0000630,ECMDB=ECMDB00630,Serum=HMDB0000630,PubChem=597,PlantCyc=CYTOSINE,UNPD=UNPD17953	C4H5N3O	Pyrimidones	OPTASPLRGRRNAP-UHFFFAOYSA-N	O=C1N=CC=C(N)N1	Pyrrole-2-carboxylic acid	7.9784	HMDB=HMDB0004230,KNApSAcK=C00043859,ChEBI=CHEBI:27660;CHEBI:36751,FooDB=FDB023340,BMDB=BMDB04230,Urine=HMDB0004230,Feces=HMDB0004230,Serum=HMDB0004230,PubChem=12473,UNPD=UNPD95704	C5H5NO2	Pyrrole 2-carboxylic acids	WRHZVMBBRYBTKZ-UHFFFAOYSA-N	O=C(O)C1=CC=CN1	Imexon	7.7771	DrugBank=DB05003	C4H5N3O	Pyrimidones	BIXBBIPTYBJTRY-UHFFFAOYSA-N	O=C1N=C(N)C2N1C2	2-amino-4-hydroxypyrimidine	7.6816	ChEBI=CHEBI:55502,UNPD=UNPD143550	C4H5N3O	Hydroxypyrimidines	XQCZBXHVTFVIFE-UHFFFAOYSA-N	OC1=NC(=NC=C1)N	pyrrole-3-carboxylic acid	7.5022	ChEBI=CHEBI:68076,UNPD=UNPD197276	C5H5NO2	Pyrrole carboxylic acids	DOYOPBSXEIZLRE-UHFFFAOYSA-N	O=C(O)C=1C=CNC=1	3-hydroxypyridin-4(1H)-one	7.4827	ChEBI=CHEBI:28630;CHEBI:29053,PubChem=105085,PlantCyc=DIHYDROXYPIRIDIN-CPD,UNPD=UNPD126390
0.000815024	2.3222	HILIC_pos_M415.9956_T7.74	inflamed	HILIC_pos_2995	Query	2995	NA	0	25	442.27	[M+H]+	Leukotriene E3	6.8824	HMDB=HMDB0002355,ChEBI=CHEBI:74018,FooDB=FDB022976,BMDB=BMDB02355,LipidMAPS=LMFA03020074,UNPD=UNPD53897	C23H39NO5S	Hydroxyeicosatrienoic acids	KRTWHKZMWCZCIK-VRZYSOTLSA-N	O=C(O)CCCC(O)C(C=CC=CC=CCCCCCCCC)SCC(N)C(=O)O	(2R,3S)-5-[(2S)-1-hydroxypropan-2-yl]-8-(2-methoxyphenyl)-3-methyl-2-[[methyl(propyl)amino]methyl]-3,4-dihydro-2H-pyrido[2,3-b][1,5]oxazocin-6-one	6.849	ChEBI=CHEBI:129058	C25H35N3O4	Phenylpyridines	QVNCVFKAODAXPC-SAVLGAHHNA-N	O=C1C=2C=C(C=NC=2(OC(CN(C)CCC)C(C)CN1C(C)CO))C3=CC=CC=C3(OC)	LSM-9088	6.7425	ChEBI=CHEBI:97709;CHEBI:102768	C25H35N3O4	Pyrrolidinecarboxamides	GAIIVBPAQZZTRV-GXKWJNNLNA-N	O=C1C(=CC=C3N1CC4N(CC2CCOCC2)C3C(C(=O)N(C)C)C4(CO))C5=CCCC5	LSM-41149	6.6488	ChEBI=CHEBI:129598;CHEBI:130770	C25H35N3O4	Phenylazetidines	ZCRMOOHSKDFHIF-MMYMAHBINA-N	O=C(NC(C)C)N4CC3(N(C(=O)C1CCOCC1)C(CO)C3(C2=CC=C(C=C2)C=CC))(C4)	5-METHYL-3-(9-OXO-1,8-DIAZA-TRICYCLO[10.6.1.013,18]NONADECA-12(19),13,15,17-TETRAEN-10-YLCARBAMOYL)-HEXANOIC ACID	6.5638	DrugBank=DB08493	C25H35N3O4	Macrolactams	AKWKBACKRMYPRV-DBHKEIOZNA-N	O=C(O)CC(C(=O)NC3C(=O)NCCCCCCN2C=C(C=1C=CC=CC=12)C3)CC(C)C	UNPD227566	6.0063	UNPD=UNPD227566
4.56574e-05	2.32904	RP_pos_M520.3771_T14.16	inflamed	NA	NA	NA	NA	NA	NA	NA	NA	NA	NA	NA	NA	NA	NA	NA	NA	NA	NA	NA	NA	NA	NA	NA	NA	NA	NA	NA	NA	NA	NA	NA	NA	NA	NA	NA	NA	NA	NA	NA	NA	NA	NA	NA	NA	NA	NA
0.00271075	2.3302	RP_neg_M385.118_T12.95	inflamed	RP_neg_3869	Query	3869	NA	0	138	388.055	[M+H]+	dCDP	7.212	HMDB=HMDB0001245,ChEBI=CHEBI:28846;CHEBI:58593,SMPDB=PW_C000962,YMDB=YMDB00916,FooDB=FDB022510,BMDB=BMDB01245,ECMDB=ECMDB01245,PubChem=21122964;150855,PlantCyc=DCDP	C9H15N3O10P2	Organic pyrophosphates	FTDHDKPUHBLBTL-SHYZEUOFSA-N	O=C1N=C(N)C=CN1C2OC(COP(=O)(O)OP(=O)(O)O)C(O)C2	Glucobrassicanapin	7.1227	HMDB=HMDB0038417,KNApSAcK=C00001463,ChEBI=CHEBI:5397;CHEBI:79318,FooDB=FDB017775,PubChem=9548627,PlantCyc=CPDQT-422,UNPD=UNPD167304;UNPD19787;UNPD26473;UNPD55062;UNPD215913;UNPD222342	C12H21NO9S2	Alkylglucosinolates	XMJFVIGTHMOGNZ-MDWZMJQENA-N	O=S(=O)(O)ON=C(CCCC=C)SC1OC(CO)C(O)C(O)C1(O)	1-Pentenyl glucosinolate	6.8831	HMDB=HMDB0036354,KNApSAcK=C00007852,FooDB=FDB015228	C12H21NO9S2	Glucosinolates	HCVFEFUQVMWIGR-VDXACTLNNA-N	O=S(=O)(O)ON=C(C=CCCC)SC1OC(CO)C(O)C(O)C1(O)	[(2R,3S,4R,5S)-5-(2-amino-5-cyano-4-keto-1H-pyrrolo[2,3-d]pyrimidin-7-yl)-3,4-dihydroxy-tetrahydrofuran-2-yl]methyl phosphate	6.8645	PubChem=52940201	C12H14N5O8P	Pyrrolopyrimidine nucleosides and nucleotides	AHGYTEXIRSSWAX-FCKMSMMTSA-L	N#CC1=CN(C=2NC(=NC(=O)C1=2)N)C3OC(COP(=O)(O)O)C(O)C3(O)	3-Metyl-3-butenyl glucosinolate	6.7734	KNApSAcK=C00007792	C12H21NO9S2	Alkylglucosinolates	ZFAHXTAWEOHIAJ-MNAOBRDNNA-N	O=S(=O)(O)ON=C(CCC(=C)C)SC1OC(CO)C(O)C(O)C1(O)	2'-deoxyuridine 5'-alpha,beta-imido-diphosphate	6.6913	DrugBank=DB03641
0.000840394	2.33211	HILIC_neg_M576.434_T5.69	inflamed	HILIC_neg_4751	Query	4751	NA	0	207	587.29	[M+H]+	Irinotecan	5.585	HMDB=HMDB0014900,ChEBI=CHEBI:80630;CHEBI:90895;CHEBI:93762,DrugBank=DB00762,SMPDB=PW_C009230,STOFF=STOFF_8227,Urine=HMDB0014900,Serum=HMDB0014900,PubChem=60838	C33H38N4O6	Camptothecins	UWKQSNNFCGGAFS-XIFFEERXSA-N	O=C(OC=3C=CC=4N=C2C1=CC5=C(C(=O)N1CC2=C(C=4(C=3))CC)COC(=O)C5(O)CC)N7CCC(N6CCCCC6)CC7	(2R,3Z)-phycocyanobilin	5.3754	ChEBI=CHEBI:15617;CHEBI:48863;CHEBI:47955;CHEBI:47957;CHEBI:57437;CHEBI:85275,PlantCyc=3Z-PHYCOCYANOBILIN,UNPD=UNPD207759;UNPD51920;UNPD224179	C33H38N4O6	Tetrapyrroles and derivatives	XAVVMXGLKJSJDU-YGXRAJTHNA-N	O=C(O)CCC=2C(N=C(C=C1NC(=O)C(C1(=CC))C)C=2C)=CC=4NC(C=C3NC(=O)C(=C3C)CC)=C(C=4CCC(=O)O)C	mesobiliverdin	5.2634	ChEBI=CHEBI:36748,UNPD=UNPD187082	C33H38N4O6	Bilirubins	CXQHEXWJGZEPFP-BBROENKCSA-N	O=C(O)CCC=2C(N=C(C=C1NC(=O)C(=C1C)CC)C=2C)=CC=4NC(C=C3NC(=O)C(=C3CC)C)=C(C=4CCC(=O)O)C	(3Z)-phycoerythrobilin	5.2489	ChEBI=CHEBI:15618;CHEBI:57438;CHEBI:85276;CHEBI:85659	C33H38N4O6	Bilirubins	CNEWLWMGPFUJPG-QRJMSOHFNA-N	O=C(O)CCC=2C(N=C(C=C1NC(=O)C(C1(=CC))C)C=2C)=CC=3NC(=C(C=3CCC(=O)O)C)CC4NC(=O)C(C=C)=C4(C)	irinotecan hydrochloride hydrate	5.2237	ChEBI=CHEBI:90881,PubChem=60837	C33H38N4O6	Camptothecins	KLEAIHJJLUAXIQ-JDRGBKBRSA-N	O=C(OC3=CC=C4N=C2C1=CC5=C(C(=O)N1CC2=C(C4(=C3))CC)COC(=O)C5(O)CC)N7CCC(N6CCCCC6)CC7	3-[(2Z,5Z)-2-[[3-(2-carboxylatoethyl)-5-[[(2R)-5-keto-3-methyl-4-vinyl-3-pyrrolin-2-yl]methyl]-4-methyl-1H-pyrrol-2-yl]methylene]-5-[[(3Z,4R)-3-ethylidene-5-keto-4-methyl-1-pyrrolin-2-yl]methylene]-4-methyl-3-pyrrolin-3-yl]propionate	5.2075	PubChem=91820182;91666419;11953875
0.00983977	2.35266	HILIC_neg_M131.0371_T1.93	inflamed	HILIC_neg_356	Query	356	NA	0	3	141.017	[M+H]+	cis-4-Carboxymethylenebut-2-en-4-olide	7.9139	HMDB=HMDB0060459;HMDB0060518,ChEBI=CHEBI:18371;CHEBI:38107;CHEBI:11972;CHEBI:57263,YMDB=YMDB00159,ECMDB=ECMDB20131;ECMDB20198,PubChem=9543248;9543216;5459914;5280677	C6H4O4	Butenolides	AYFXPGXAZMFWNH-ONEGZZNKSA-N	O=C(O)C=C1OC(=O)C=C1	5-formyl-2-furoate	7.6423	ChEBI=CHEBI:83387;CHEBI:84206,PubChem=7020643	C6H4O4	Furoic acids	SHNRXUWGUKDPMA-UHFFFAOYSA-M	O=CC=1OC(=CC=1)C(=O)O	UNPD138825	6.7057	UNPD=UNPD138825	C6H4O4	P-benzoquinones	HQJLEFDAYKUXSA-UHFFFAOYSA-N	O=C1C=CC(=O)C(O)=C1(O)	UNPD8474	5.4165	UNPD=UNPD8474	C6H4O4	P-benzoquinones	RBPSHALMJKDEIL-UHFFFAOYSA-N	O=C1C=C(O)C(=O)C(O)=C1	UNPD91100	5.4165	UNPD=UNPD91100	C6H4O4	P-benzoquinones	QFSYADJLNBHAKO-UHFFFAOYSA-N	O=C1C=C(O)C(=O)C=C1(O)	1H-phosphepin-2,3-quinone	5.0755
0.000220408	2.35452	RP_neg_M532.3019_T12.74	inflamed	RP_neg_6922	Query	6922	NA	0	68	535.107	[M+H]+	4',5-Dihydroxy-3,3'-dimethoxy-6,7-methylenedioxyflavone 4'-glucuronide	6.8261	HMDB=HMDB0037758,KNApSAcK=C00005800,FooDB=FDB001551;FDB016898,LipidMAPS=LMPK12112943,Urine=HMDB0037758,Serum=HMDB0037758,UNPD=UNPD151609	C24H22O14	Flavonoid O-glucuronides	SYRSHYBWNZNHHW-UHFFFAOYNA-N	O=C(O)C5OC(OC=1C=CC(=CC=1(OC))C=2OC3=CC=4OCOC=4(C(O)=C3(C(=O)C=2(OC))))C(O)C(O)C5(O)	3,5-Dihydroxy-3',4'-dimethoxy-6,7-methylenedioxyflavone 3-glucuronide	6.7231	HMDB=HMDB0038266,FooDB=FDB017562,Urine=HMDB0038266,Serum=HMDB0038266,UNPD=UNPD68856	C24H22O14	Flavonoid-3-O-glucuronides	MRRDNEKQNDQHAF-UHFFFAOYNA-N	O=C(O)C5OC(OC=2C(=O)C3=C(O)C=4OCOC=4(C=C3(OC=2(C=1C=CC(OC)=C(OC)C=1))))C(O)C(O)C5(O)	6''-Malonylastragalin	6.7134	HMDB=HMDB0037434,KNApSAcK=C00005840;C00005844,FooDB=FDB000188;FDB016486,LipidMAPS=LMPK12111689;LMPK12111784,UNPD=UNPD87884	C24H22O14	Flavonoid-3-O-glycosides	XEXCLTHHXIWUHO-UHFFFAOYNA-N	O=C(O)CC(=O)OCC4OC(OC=2C(=O)C3=C(O)C=C(O)C=C3(OC=2(C1=CC=C(O)C=C1)))C(O)C(O)C4(O)	Luteolin 7-O-(6''-malonylglucoside)	6.7077	KNApSAcK=C00001067,ChEBI=CHEBI:6579,FooDB=FDB000139;FDB017834,LipidMAPS=LMPK12110636,UNPD=UNPD68616;UNPD88842	C24H22O14	Flavonoid-7-O-glycosides	RNDGJCZQVKFBPI-UKUUIXKKNA-N	O=C(O)CC(=O)OCC4OC(OC=1C=C(O)C=2C(=O)C=C(OC=2(C=1))C=3C=CC(O)=C(O)C=3)C(O)C(O)C4(O)	Quercetin 3-(4''-malonylrhamnoside);3-[[4-O-(Carboxyacetyl)-6-deoxy-alpha-L-mannopyranosyl]oxy]-2-(3,4-dihydroxyphenyl)-5,7-dihydroxy-4H-1-benzopyran-4-one	6.6283	KNApSAcK=C00013862,LipidMAPS=LMPK12112255,UNPD=UNPD192459	C24H22O14	Flavonoid-3-O-glycosides	QDSMZEFEPNUCQR-DYYREGAVNA-N	O=C(O)CC(=O)OC4C(O)C(O)C(OC=2C(=O)C=3C(O)=CC(O)=CC=3(OC=2(C1=CC=C(O)C(O)=C1)))OC4(C)	2'-Hydroxygenistein 7-(6''-malonylglucoside)	6.615	HMDB=HMDB0039247,KNApSAcK=C00019704,FooDB=FDB018785,UNPD=UNPD158957
0.00445135	2.35786	HILIC_neg_M665.1535_T7.95	inflamed	HILIC_neg_5334	Query	5334	NA	0	33	677.477	[M+H]+	PG(P-16:0/14:1(9Z))	5.9025	LipidMAPS=LMGP04030004	C36H69O9P	1-(1Z-alkenyl),2-acylglycerophosphoglycerols	UERLHGISINMPNT-SAFJEPRONA-N	O=C(OC(COC=CCCCCCCCCCCCCCC)COP(=O)(O)OCC(O)CO)CCCCCCCC=CCCCC	UNPD156720	4.9376	UNPD=UNPD156720	C43H64O6	Triterpenoids	YSLGSLCOQHKVJK-HNTTZFHUNA-N	O=C(OC1CCC2(C)(C4C(=CCC2(C1(C)(C)))CC5(C)(CCC6C(C)(C)C(OC(=O)CCC=3C=CC(OC)=C(OC)C=3)CCC6(C)(C5(CC4)))))C		NA							NA							NA							NA
0.00576775	2.35897	HILIC_neg_M444.0833_T7.96	inflamed	HILIC_neg_3494	Query	3494	NA	0	169	452.382	[M+H]+	(11Z,14Z)-eicosadienoylcarnitine	5.634	ChEBI=CHEBI:73119,LipidMAPS=LMFA07070011	C27H49NO4	Acyl carnitines	OLZWDVKTOGTVLC-UTJQPWESNA-N	O=C([O-])CC(OC(=O)CCCCCCCCCC=CCC=CCCCCC)C[N+](C)(C)C	2-[2-[2-[2-[2-(2-aminoethylamino)ethylamino]ethylamino]ethylamino]-1-isobutoxy-ethoxy]-4-methyl-3-methylol-pentane-1,4-diol	3.5804		C21H49N5O5		QAXBYPGYXKWYEZ-UHFFFAOYSA-N	OCC(OC(OCC(C)C)CNCCNCCNCCNCCN)C(CO)C(O)(C)C		NA							NA							NA							NA
0.00195119	2.36273	HILIC_neg_M452.018_T7.73	inflamed	HILIC_neg_3577	Query	3577	NA	0	44	462.928	[M+H]+		NA							NA							NA							NA							NA							NA
1.26415e-05	2.37695	RP_neg_M628.3188_T14.01	inflamed	RP_neg_8836	Query	8836	NA	0	54	631.289	[M+H]+	Brassica napus non-fluorescent chlorophyll catabolite 3	6.5364	HMDB=HMDB0040917,FooDB=FDB020756,UNPD=UNPD229265	C34H38N4O8	Tetrapyrroles and derivatives	YPLJVRLRZHFNIJ-UHFFFAOYNA-N	O=CC=1NC(=C(C=1C)CCO)CC=5NC2=C(C(=O)C(C(=O)O)C2C=3NC(=C(C=3CCC(=O)O)C)CC4NC(=O)C(C=C)=C4(C))C=5C	Aglaforbesin A	6.4371	KNApSAcK=C00027818;C00027819,UNPD=UNPD117482;UNPD13384	C36H42N2O8	7-O-methylated flavonoids	STEZOATUDUCXSC-SNAIINGPNA-N	O=C(NC6N(C(=O)C4C(C1=CC=CC=C1)C3(O)(C5=C(OC)C=C(OC)C=C5(OC4(C2=CC=C(OC)C=C2)(C3(O)))))CCC6)C(C)CC	Aglain B;(+)-Aglain B	6.437	KNApSAcK=C00027821,UNPD=UNPD14241;UNPD23389;UNPD66535;UNPD74013;UNPD88393	C36H42N2O8	7-O-methylated flavonoids	KPCVKSYNYMIDEN-LVBFMADENA-N	O=C(NC6N(C(=O)C4C(C1=CC=CC=C1)C3(OC2=CC(OC)=CC(OC)=C2C4(O)(C3(O)))(C5=CC=C(OC)C=C5))CCC6)C(C)CC	C00051006	6.0276	KNApSAcK=C00051006,UNPD=UNPD127760;UNPD132617;UNPD167383;UNPD86641	C35H38N2O9	5-O-methylated flavonoids	HAFLZKVDLUXIRO-PABZOLMPNA-N	O=C(NC7N(C(=O)C5C(C1=CC=CC=C1)C4(OC=3C=C2OCOC2=C(OC)C=3C5(O)(C4(O)))(C6=CC=C(OC)C=C6))CCC7)C(C)C	Pestalazine B;(+)-Pestalazine B	5.9755	KNApSAcK=C00039973,UNPD=UNPD62286	C37H38N6O4	Pyrroloindoles	XGDLDPOMNWGMAL-ZDIMZQNFNA-N	O=C1NC(C(=O)NC1CC3=CN(C2=CC=CC=C23)C57(C=8C=CC=CC=8(NC7(N4C(=O)C(NC(=O)C4C5)CC6=CC=CC=C6))))CC(C)C	Pestalazine A;(+)-Pestalazine A	5.9697	KNApSAcK=C00039972,UNPD=UNPD50047
4.26713e-05	2.37745	RP_neg_M492.3455_T13.99	inflamed	RP_neg_6084	Query	6084	NA	0	47	495.119	[M+H]+	Patuletin 7-galactoside	7.2598	KNApSAcK=C00005643;C00005644,FooDB=FDB021682,NANPDB=NANPDB_5136;NANPDB_5480;NANPDB_6133,LipidMAPS=LMPK12112913;LMPK12112914,PubChem=90659219,PlantCyc=CPD-14909,UNPD=UNPD113566;UNPD129882;UNPD52018	C22H22O13	Flavonoid-7-O-glycosides	AFCDXKGLUDDXCK-ZVWIVHBINA-N	O=C2C(O)=C(OC=3C=C(OC1OC(CO)C(O)C(O)C1(O))C(OC)=C(O)C2=3)C4=CC=C(O)C(O)=C4	Quercetagetin 3'-methylether 7-glucoside	7.1458	HMDB=HMDB0038866,KNApSAcK=C00005654,FooDB=FDB018306,LipidMAPS=LMPK12112916,UNPD=UNPD124560;UNPD34268	C22H22O13	Flavonoid-7-O-glycosides	WJYMEDBNOOSKGW-UHFFFAOYNA-N	O=C2C(O)=C(OC3=CC(OC1OC(CO)C(O)C(O)C1(O))=C(O)C(O)=C23)C=4C=CC(O)=C(OC)C=4	Pleurostimin 7-glucoside;5,6,7,3',4'-Pentahydroxy-8-methoxyflavone 7-glucoside	7.1235	KNApSAcK=C00004522,LipidMAPS=LMPK12111465,UNPD=UNPD162232	C22H22O13	Flavonoid-7-O-glycosides	BXYRUPOLNKJLJO-PIQAFPAANA-N	O=C2C=C(OC=3C(OC)=C(OC1OC(CO)C(O)C(O)C1(O))C(O)=C(O)C2=3)C4=CC=C(O)C(O)=C4	Laricitrin 7-glucoside	7.0661	KNApSAcK=C00005763,NANPDB=NANPDB_5129,LipidMAPS=LMPK12112478,UNPD=UNPD188152	C22H22O13	Flavonoid-7-O-glycosides	MIXPHKVHUNRPCY-MPKDMUKRNA-N	O=C2C(O)=C(OC=3C=C(OC1OC(CO)C(O)C(O)C1(O))C=C(O)C2=3)C4=CC(O)=C(O)C(OC)=C4	Patuletin 3-galactoside	7.0545	KNApSAcK=C00005638;C00005639,NANPDB=NANPDB_1627;NANPDB_1635;NANPDB_1755;NANPDB_1887;NANPDB_1902;NANPDB_6132,LipidMAPS=LMPK12112886;LMPK12112892,UNPD=UNPD163391;UNPD23363;UNPD56761;UNPD95538	C22H22O13	Flavonoid-3-O-glycosides	AFBZFRQNKMLRPU-KBPBLYMQNA-N	O=C2C(OC1OC(CO)C(O)C(O)C1(O))=C(OC=3C=C(O)C(OC)=C(O)C2=3)C4=CC=C(O)C(O)=C4	Laricitrin 5'-glucoside	7.0299	KNApSAcK=C00005764,LipidMAPS=LMPK12112479,UNPD=UNPD56663;UNPD8730
2.52447e-05	2.38183	RP_neg_M252.0457_T1.26	inflamed	RP_neg_1531	Query	1531	NA	0	23	256.022	[M+H]+	2-methoxy-N-(5-thiophen-2-yl-1,3,4-thiadiazol-2-yl)acetamide	6.872	ChEBI=CHEBI:105632	C9H9N3O2S2	N-arylamides	BGOHMAJTGWYSNO-UHFFFAOYSA-N	O=C(NC2=NN=C(C1=CC=CS1)S2)COC	N-(phosphonacetyl)-L-aspartic acid	6.8263	DrugBank=DB03459	C6H10NO8P	Aspartic acid and derivatives	ZZKNRXZVGOYGJT-GSVOUGTGSA-N	O=C(O)CC(NC(=O)CP(=O)(O)O)C(=O)O	5-(3'-carboxy-3'-oxopropyl)-4,6-dihydroxypicolinate	6.536	ChEBI=CHEBI:2013;CHEBI:86005,PubChem=54675774	C10H9NO7	5-alkyl-2-carboxypyrimidines	VWBAKCRPXQBUFQ-UHFFFAOYSA-M	O=C(O)C(=O)CCC=1C(=O)NC(=CC=1(O))C(=O)O	Sulfathiazole	6.242	HMDB=HMDB0015619,ChEBI=CHEBI:9337,DrugBank=DB06147,STOFF=STOFF_1366,Urine=HMDB0015619,Serum=HMDB0015619	C9H9N3O2S2	Aminobenzenesulfonamides	JNMRHUJNCSQMMB-UHFFFAOYSA-N	O=S(=O)(NC1=NC=CS1)C2=CC=C(N)C=C2	thiazosulfone	6.0831	ChEBI=CHEBI:135045	C9H9N3O2S2	Benzenesulfonyl compounds	KVEZIRCKNOTGKY-UHFFFAOYSA-N	O=S(=O)(C1=CC=C(N)C=C1)C2=CN=C(N)S2	Phosfolan	6.0319	ChEBI=CHEBI:82145
0.00103277	2.39061	HILIC_pos_M162.0495_T7.61	inflamed	HILIC_pos_801	Query	801	NA	0	11	174.054	[M+H]+	2-cyanocinnamic acid	7.6458	ChEBI=CHEBI:59069;CHEBI:59070	C10H7NO2	Cinnamic acids	HQVOPXGNHGTKOD-UHFFFAOYSA-N	N#CC=1C=CC=CC=1(C=CC(=O)O)	azaserine	7.339	ChEBI=CHEBI:74846	C5H7N3O4	L-alpha-amino acids	MZZGOOYMKKIOOX-VKHMYHEASA-N	[N-]=[N+]=CC(=O)OCC(N)C(=O)O	4-quinolone-3-carboxaldehyde	6.7287	ChEBI=CHEBI:74805	C10H7NO2	Hydroquinolones	CTRCOIVJCBPCPX-UHFFFAOYSA-N	O=CC1=CNC2=CC=CC=C2(C1(=O))	Quinaldic acid	6.6905	HMDB=HMDB0000842,ChEBI=CHEBI:18386;CHEBI:19775,DrugBank=DB02428,FooDB=FDB022275,BMDB=BMDB00842	C10H7NO2	Quinoline carboxylic acids	LOAUVZALPPNFOQ-UHFFFAOYSA-N	O=C(O)C1=NC=2C=CC=CC=2(C=C1)	N-phenylmaleimide	6.6006	STOFF=STOFF_5714	C10H7NO2	Phenylpyrrolines	HIDBROSJWZYGSZ-UHFFFAOYSA-N	O=C1C=CC(=O)N1C2=CC=CC=C2	indole-3-glyoxal	6.435	ChEBI=CHEBI:133418,PubChem=13284402
0.00250074	2.39233	RP_neg_M599.3212_T12.21	inflamed	RP_neg_8335	Query	8335	NA	0	100	602.448	[M+H]+	5,6-Dihydroxylutein; FAB-EBEB; MS2; m/z	2.7794		Spectral DB search		FJRIGPREPNIRNO-VQFXDPJJSA-N	C\C(\C=C\C=C(/C)\C=C\[C@H]1C(C)=C[C@H](O)CC1(C)C)=C/C=C/C=C(\C)/C=C/C=C(\C)/C=C/[C@@]1(O)C(C)(C)C[C@H](O)C[C@]1(C)O		NA							NA							NA							NA							NA
0.000568999	2.39246	RP_neg_M399.1135_T1.26	inflamed	RP_neg_4141	Query	4141	NA	0	18	401.235	[M+H]+	Nevskin	7.1059	HMDB=HMDB0030162,KNApSAcK=C00037111;C00037782,FooDB=FDB001971,NANPDB=NANPDB_4270;NANPDB_4312;NANPDB_4601;NANPDB_4605,UNPD=UNPD122055;UNPD123441;UNPD138856;UNPD14111;UNPD143920;UNPD163945;UNPD172152;UNPD53353;UNPD66023;UNPD77712;UNPD79145	C24H32O5	Coumarins and derivatives	WNANPKYNOALKIV-UHFFFAOYNA-N	O=C3OC=4C=C(OCC1C(O)(C)CCC2C(C)(C)C(O)CCC12(C))C=CC=4(C=C3)	Dendryphiellin E	7.0195	KNApSAcK=C00017297,UNPD=UNPD154140	C24H32O5	Eremophilane, 8,9-secoeremophilane and furoeremophilane sesquiterpenoids	RMOCYQRAHZQNLL-FKCWRYGCNA-N	O=C(OC2C=CC1=CC(=O)C(O)(C(=C)CO)CC1(C)C2(C))C=CC=CC(C)CC	10-oxo-jaesckeanadiol-6-anisate	7.0191	NANPDB=NANPDB_4587	C24H32O5	P-methoxybenzoic acids and derivatives	BQXSOAYEWFDUTC-UCMYVLKJSA-N	O=C(OC1CCC(=CC(=O)C2(C)(CCC(O)(C(C)C)C12))C)C3=CC=C(OC)C=C3	Juniferinin;Juniperinin	7.0141	KNApSAcK=C00012452,UNPD=UNPD114793;UNPD145714;UNPD147509	C24H32O5	Sesquiterpenoids	YUURXLYREVDXOP-RJMSOGDHNA-N	O=C(OC1C(=CC(OC(=O)C)C(C)(C)CCCC(=CC1)C)C)C2=CC=C(O)C=C2	[1R-[1alpha(E),2alpha,4abeta,5beta,7alpha]]-1,2,3,4,4a,5,6,7-Octahydro-7-hydroperoxy-5-hydroxy-4a,8-dimethyl-2-(1-methylethyl)-1-naphthalenyl ester 3-phenyl-2-propenoic acid	6.9995	KNApSAcK=C00012824,UNPD=UNPD83120	C24H32O5	Eudesmane, isoeudesmane or cycloeudesmane sesquiterpenoids	RCNVBRCNVUOFOJ-BYKCFSFTNA-N	O=C(OC2C1=C(C)C(OO)CC(O)C1(C)CCC2C(C)C)C=CC3=CC=CC=C3	Ivanuol;[1R-(1alpha,2beta,4abeta,5beta,6beta,8aalpha)]-Decahydro-8a-methyl-4-methylene-6-(1-methylethyl)-1,2,5-naphthalenetriol 2-acetate 5-benzoate	6.9745	KNApSAcK=C00012794,UNPD=UNPD104591
0.000417718	2.39254	RP_pos_M623.3171_T12.2	inflamed	NA	NA	NA	NA	NA	NA	NA	NA	NA	NA	NA	NA	NA	NA	NA	NA	NA	NA	NA	NA	NA	NA	NA	NA	NA	NA	NA	NA	NA	NA	NA	NA	NA	NA	NA	NA	NA	NA	NA	NA	NA	NA	NA	NA	NA	NA
0.00145285	2.39262	RP_neg_M667.3076_T12.21	inflamed	RP_neg_9399	Query	9399	NA	0	50	671.405	[M+H]+	Antibiotic 250-144C	6.3871	KNApSAcK=C00016298,UNPD=UNPD191956	C35H58O12	Macrolides and analogues	RQWDUKIJTQJQTG-FPVUWHPFNA-N	O=C2OC(C)C(C=CCCC(=O)C(C)CC(C)C(OC1OC(C)CC(OC)C1(O))C(C=C2)C)COC3OC(C)C(O)C(OC)C3(OC)	Saquinavir	6.3835	HMDB=HMDB0015362,ChEBI=CHEBI:63621;CHEBI:94712,DrugBank=DB01232,STOFF=STOFF_7218,Urine=HMDB0015362,Serum=HMDB0015362,PubChem=441243	C38H50N6O5	Quinoline carboxamides	QWAXKHKRTORLEM-LINFGICFSA-N	O=C(N)CC(NC(=O)C1=NC2=CC=CC=C2(C=C1))C(=O)NC(CC3=CC=CC=C3)C(O)CN4CC5CCCCC5(CC4(C(=O)NC(C)(C)C))	Fungichromin;Antibiotic A 246;Cantricin;Cogomycin;Lagosin (antibiotic);NSC 105388;NSC 276732;Pentamycin	6.2739	KNApSAcK=C00018805,ChEBI=CHEBI:31639,UNPD=UNPD134637;UNPD19887;UNPD27413;UNPD29735	C35H58O12	Macrolides and analogues	AGJUUQSLGVCRQA-GFEANOMSNA-N	O=C1OC(C)C(O)C=CC=CC=CC=CC=C(C)C(O)C(O)C(O)CC(O)CC(O)CC(O)CC(O)CC(O)C1C(O)CCCCC	Ajugasalicioside F;(-)-Ajugasalicioside F	6.2297	KNApSAcK=C00044511,UNPD=UNPD127141	C35H58O12	Triterpenoids	KDMLORXVQJDOAH-VFFZUYRCNA-N	OCC6OC(OC1CCC2(C)(C4C(=CCC2(C1))C5CC(O)C(O)(C(CO)C3OC(C)(CO)C(CC)C3(O))C5(C)(CC4)))C(O)C(O)C6(O)	Saquinavir mesylate	6.0858	ChEBI=CHEBI:32121,PubChem=60934	C38H50N6O5	Quinoline carboxamides	IRHXGOXEBNJUSN-YOXDLBRISA-N	O=C(N)CC(NC(=O)C1=NC2=CC=CC=C2(C=C1))C(=O)NC(CC3=CC=CC=C3)C(O)CN4CC5CCCCC5(CC4(C(=O)NC(C)(C)C))	Carbamidocyclophane E;(+)-Carbamidocyclophane E	5.7151	KNApSAcK=C00038700,UNPD=UNPD73408
0.00358623	2.39378	HILIC_neg_M445.0764_T8.23	inflamed	HILIC_neg_3506	Query	3506	NA	0	68	453.334	[M+H]+	Tyromycic acid	5.9835	HMDB=HMDB0035888,KNApSAcK=C00023847;C00023856;C00032435,FooDB=FDB014670,UNPD=UNPD112433;UNPD150427;UNPD151362;UNPD222167	C30H44O3	Triterpenoids	AQUHIKXTCOSRFY-KEBDBYFINA-N	O=C(O)C(=CCCC(C)C1CCC2(C3=CCC4C(C(=O)CCC4(C3(=CCC12(C)))(C))(C)C)(C))C	3-Oxo-12,18-ursadien-28-oic acid	5.9569	HMDB=HMDB0037065,FooDB=FDB016049,UNPD=UNPD57646	C30H44O3	Triterpenoids	SHLWEZVZPAYIHX-UHFFFAOYNA-N	O=C(O)C35(C(C2=CCC1C4(C)(CCC(=O)C(C)(C)C4(CCC1(C)C2(C)CC3)))=C(C)C(C)CC5)	C00051099	5.956	KNApSAcK=C00051099,UNPD=UNPD181789;UNPD2253	C30H44O3	Cycloartanols and derivatives	VBYGVAYPZKNUEG-LZEOEFJANA-N	O=C1OC(CC=C1C)C(C)C2CCC3(C)(C4CCC6C(C(=O)CCC56(CC45(CCC23(C))))(C)C)	Kulactone	5.9459	KNApSAcK=C00046068,UNPD=UNPD148810;UNPD21038	C30H44O3	Triterpenoids	ZIVZDNPCRURPNL-YDWJCIOMNA-N	O=C3OC2CC4(C1=CCC5C(C(=O)CCC5(C)(C1CCC4(C)(C2C3CCC=C(C)C)))(C)C)(C)	Melliferone	5.8947	KNApSAcK=C00039746,UNPD=UNPD119410	C30H44O3	Triterpenoids	BHVMSBIGWPPGBF-UHFFFAOYNA-N	O=C2OC35(C=CC1C6(C)(CCC(=O)C(C)(C)C6(CCC1(C)C5(C)(CCC24(CCC(C)(C)CC34)))))	3-Oxo-11,13(18)-oleandien-28-oic acid;(-)-3-Oxo-11,13(18)-oleandien-28-oic acid	5.8935	KNApSAcK=C00038271,UNPD=UNPD191035
0.000327834	2.39402	HILIC_neg_M690.0915_T7.62	inflamed	HILIC_neg_5507	NA	NA	NA	NA	NA	NA	NA	NA	NA	NA	NA	NA	NA	NA	NA	NA	NA	NA	NA	NA	NA	NA	NA	NA	NA	NA	NA	NA	NA	NA	NA	NA	NA	NA	NA	NA	NA	NA	NA	NA	NA	NA	NA	NA	NA
0.00322691	2.39522	HILIC_neg_M534.0212_T7.73	inflamed	HILIC_neg_4395	Query	4395	NA	0	57	543.297	[M+H]+	Euphornin A	6.1957	KNApSAcK=C00039180,NANPDB=NANPDB_2251,UNPD=UNPD135928;UNPD61220	C31H42O8	Jatrophane and cyclojatrophane diterpenoids	GAQMOGICQDOKHD-ISSFDRLWNA-N	O=C(OC1C2C=C(C)C(O)CC(OC(=O)C)C(C=CC(C)C(OC(=O)C)C2(O)(CC1(C)))(C)C)C3=CC=CC=C3	Euphornin B	6.18	KNApSAcK=C00030233,NANPDB=NANPDB_2252,UNPD=UNPD117517;UNPD178721	C31H42O8	Jatrophane and cyclojatrophane diterpenoids	STETZDTWJFKIHV-ISSFDRLWNA-N	O=C(OC1C2C=C(C)C(OC(=O)C)CC(O)C(C=CC(C)C(OC(=O)C)C2(O)(CC1(C)))(C)C)C3=CC=CC=C3	euphornin L	6.1041	NANPDB=NANPDB_2281;NANPDB_2289,UNPD=UNPD67768	C31H42O8	Jatrophane and cyclojatrophane diterpenoids	LWFFLQLUYLCPTE-UFNNRXBZSA-N	O=C(OC1C2C=C(C)C(O)CC(O)C(C=CC(C)C(OC(=O)C)C2(OC(=O)C)(CC1(C)))(C)C)C3=CC=CC=C3	Calbistrin C;(+)-Calbistrin C	6.067	KNApSAcK=C00042332,UNPD=UNPD64237	C31H42O8	Bicyclic monoterpenoids	VBTJSQZQYFMROV-OZRSUMCMNA-N	O=C(O)C=CC=C(C=CC=C(C)C(O)C(C(=O)OC2CC(C=C1C=CC(O)(C)C(C(=O)CCO)(C)C12)C)C)C	Physagulin N;(+)-Physagulin N	6.0249	KNApSAcK=C00031022,UNPD=UNPD114242	C31H42O8	Withanolides and derivatives	AVKVSPVJSULWPS-ASDLIKMONA-N	O=C1OC(CC(=C1C)C)C(C2=CC(OC(=O)C)C3(O)(C4CC6OC56(CC(OC)CC(=O)C5(C)(C4(CCC23(C))))))C	Ardisiaquinone D	6.0141	KNApSAcK=C00036745
0.00210027	2.39963	HILIC_neg_M622.0967_T7.18	inflamed	HILIC_neg_5090	Query	5090	NA	0	47	636.43	[M+H]+		NA							NA							NA							NA							NA							NA
3.13686e-05	2.4003	HILIC_pos_M510.3953_T5.81	inflamed	HILIC_pos_3344	Query	3344	NA	0	44	541.332	[M+H]+	1-[(3S,9R,10S)-9-[(dimethylamino)methyl]-12-[(2S)-1-hydroxypropan-2-yl]-3,10-dimethyl-13-oxo-2,8-dioxa-12-azabicyclo[12.4.0]octadeca-1(14),15,17-trien-16-yl]-3-phenylurea	5.6951	ChEBI=CHEBI:104642;CHEBI:106737;CHEBI:106776;CHEBI:106787;CHEBI:106818;CHEBI:106925;CHEBI:110921;CHEBI:110937;CHEBI:111031;CHEBI:117621;CHEBI:117649;CHEBI:117832;CHEBI:117846;CHEBI:123774;CHEBI:123952	C30H44N4O5	Macrolactams	OWRRZEUGKXIWTQ-MUXHPEBENA-N	O=C(NC1=CC=CC=C1)NC=2C=CC=3OC(C)CCCCOC(CN(C)C)C(C)CN(C(=O)C=3(C=2))C(C)CO	N-[[(3R,9R,10R)-16-(dimethylamino)-12-[(2R)-1-hydroxypropan-2-yl]-3,10-dimethyl-13-oxo-2,8-dioxa-12-azabicyclo[12.4.0]octadeca-1(14),15,17-trien-9-yl]methyl]-N-methyl-4-pyridinecarboxamide	5.6194	ChEBI=CHEBI:104582;CHEBI:104629;CHEBI:104633;CHEBI:106918;CHEBI:106979;CHEBI:110882;CHEBI:110974;CHEBI:111059;CHEBI:117726;CHEBI:117795;CHEBI:117818;CHEBI:123697;CHEBI:123826;CHEBI:123857	C30H44N4O5	Macrolactams	BRKIAEBRDYHMFE-IUGAMNTINA-N	O=C(C1=CC=NC=C1)N(C)CC2OCCCCC(OC=3C=CC(=CC=3(C(=O)N(CC2(C))C(C)CO))N(C)C)C	UNPD224572	4.7084	UNPD=UNPD224572	C29H48O9	Macrolides and analogues	HVTQLPWTUIEUBT-KHTPDCOFSA-N	O=C2OC(CC)C(C=C(C=CC(=O)C(C)CC(CC)C(OC1OC(C)C(O)C(O)C1(O))C(C)C(O)C2)C)C	UNPD46947	4.6676	UNPD=UNPD46947	C31H44N2O6	Lappaconitine-type diterpenoid alkaloids	LNLNPACYBBAULC-YBMQQOIINA-N	O=C(C1=CC=CC=C1(N))COC23(CN(CC)C4C5CC2C4(C(OC)CC3)C7CC6C(OC)CC5(O)C7(C6(OC)))	UNPD180032	4.6617	UNPD=UNPD180032	C31H44N2O6	N-acyl-alpha amino acids and derivatives	YIOSSWUAQNGRSJ-RUWOASEHNA-N	O=C(C=C(C=CC(C)C(OC)C(C)C(OC)C=CC1=CC=CC=C1)C)NC=CCCCC(=O)NCC(=O)OC	UNPD46007	4.5807	UNPD=UNPD46007
0.000680562	2.40342	RP_pos_M260.6282_T12.75	inflamed	NA	NA	NA	NA	NA	NA	NA	NA	NA	NA	NA	NA	NA	NA	NA	NA	NA	NA	NA	NA	NA	NA	NA	NA	NA	NA	NA	NA	NA	NA	NA	NA	NA	NA	NA	NA	NA	NA	NA	NA	NA	NA	NA	NA	NA	NA
0.000272767	2.41155	HILIC_neg_M622.4442_T5.74	inflamed	HILIC_neg_5094	Query	5094	NA	0	118	637.326	[M+H]+	UNPD51025	4.7536	UNPD=UNPD51025	C39H44N2O6	Lignans, neolignans and related compounds	WCJYHOYVGTUNGW-ZHFOJODYNA-N	OC=7C=CC3=CC=7(OC1=CC=C(C=C1)CC6C=5C=C(OC=2C(OC)=C(OC)C=C4C=2C(C3)C(NC)CC4)C(OC)=CC=5CCC6(NC))	UNPD11204	4.6517	UNPD=UNPD11204;UNPD77419	C39H44N2O6	Diarylethers	KOJOFLQSRKBXCE-XLXAPLRVNA-N	O5C1=CC2=C(C=C1(OC))CCN(C)C2CC=3C=CC(OC)=C(C=3)C=4C=C(C=CC=4(OC))CC7C6=C5C(OC)=C(OC)C=C6CCN7(C)	UNPD28547	4.622	UNPD=UNPD28547	C39H44N2O6	Lignans, neolignans and related compounds	BINHPQIJJAQCCK-RFTMCNCJNA-N	O4C1=CC=C(C=C1)CC7C6=CC(OC=2C(OC)=C(OC)C=C3C=2C(N(CC)CC3)CC5=CC=C(OC)C4=C5)=C(OC)C=C6CCN7(C)	UNPD91018	4.4615	UNPD=UNPD91018	C33H44N6O7	Oligopeptides	ADZSQPNBRCMJON-XTTFYGCRNA-N	O=C1NC(C(=O)NC(C(=O)NC(C(=O)NCC(=O)NC(C(=O)NC1)C(C)C)C(C)CC)CC2=CC=C(O)C=C2)CC3=CC=CC=C3	UNPD157249	4.2825	UNPD=UNPD157249;UNPD51215	C33H48O12	Bufanolides and derivatives	YMLUYEXCOJEJQQ-LAFNBBMHNA-N	O=C1OC=C(C=C1)C4C(O)CC5(O)(C6(O)(CC(OC(=O)C)C3CC(OC2OC(C)C(O)C(OC)C2(O))CCC3(C)C6(CCC45(C))))	UNPD19304	4.27	UNPD=UNPD19304
0.000473142	2.41588	RP_neg_M600.2899_T12.75	inflamed	RP_neg_8347	Query	8347	NA	0	51	603.179	[M+H]+	Dahuribirin F	6.1891	KNApSAcK=C00032887	C33H30O11	5-methoxypsoralens	GQNLCPKYTWCUAR-UHFFFAOYNA-N	O=C4OC=5C(OCC(OC(C)(C)C(O)COC2=C1OC=CC1=C(OC)C=3C=CC(=O)OC2=3)C(=C)C)=C6OC=CC6(=CC=5(C=C4))	Dahuribirin C;(+)-Dahuribirin C	6.1324	KNApSAcK=C00032884,UNPD=UNPD10154;UNPD151559	C33H30O11	Psoralens	RRTKMJLCDXUEAE-HJQDGZANNA-N	O=C7OC=8C=C1OC=CC1=C(OCC6OC4(OC5=C(OCC2OC2(C)(C))C=3OC=CC=3C(OC)=C5(C=C4))(OC6(C)(C)))C=8(C=C7)	Amaroswerin	6.0109	KNApSAcK=C00010798,ChEBI=CHEBI:81152,UNPD=UNPD101641	C29H30O14	Biphenyls and derivatives	UZYZCCWBBBCDAD-CZALVGPRNA-N	O=C5OCCC4(O)(C5(=COC(OC3OC(CO)C(O)C(O)C3(OC(=O)C2=C(O)C=C(O)C=C2(C1=CC=CC(O)=C1)))C4(C=C)))	Ribocitrin	5.9331	KNApSAcK=C00018326,UNPD=UNPD167846;UNPD41590;UNPD46659	C22H34O19	O-glycosyl compounds	RGAMJCJDWKLDHT-MHYGQPMUNA-N	O=C(O)CCC(OC3OC(CO)C(OC2OC(CO)C(O)C2(OC1OC(CO)C(O)C1(O)))C3(O))(C(=O)O)CC(=O)O	UNPD15798	5.2109	UNPD=UNPD15798	C26H34O16	Iridoid O-glycosides	LAVIIQMBDYAVNA-VRVOUCKWNA-N	O=CC2=COC(OC1OC(COC(=O)C)C(OC(=O)C)C(OC(=O)C)C1(OC(=O)C))C3C2(O)CC(OC(=O)C)C3(O)(C)	UNPD65229	5.1792	UNPD=UNPD65229
0.00787114	2.41969	HILIC_neg_M131.0711_T1.94	inflamed	HILIC_neg_358	Query	358	NA	0	7	141.017	[M+H]+	cis-4-Carboxymethylenebut-2-en-4-olide	7.9148	HMDB=HMDB0060459;HMDB0060518,ChEBI=CHEBI:18371;CHEBI:38107;CHEBI:11972;CHEBI:57263,YMDB=YMDB00159,ECMDB=ECMDB20131;ECMDB20198,PubChem=9543248;9543216;5459914;5280677	C6H4O4	Butenolides	AYFXPGXAZMFWNH-ONEGZZNKSA-N	O=C(O)C=C1OC(=O)C=C1	5-formyl-2-furoate	7.6432	ChEBI=CHEBI:83387;CHEBI:84206,PubChem=7020643	C6H4O4	Furoic acids	SHNRXUWGUKDPMA-UHFFFAOYSA-M	O=CC=1OC(=CC=1)C(=O)O	UNPD138825	6.7067	UNPD=UNPD138825	C6H4O4	P-benzoquinones	HQJLEFDAYKUXSA-UHFFFAOYSA-N	O=C1C=CC(=O)C(O)=C1(O)	UNPD8474	5.4175	UNPD=UNPD8474	C6H4O4	P-benzoquinones	RBPSHALMJKDEIL-UHFFFAOYSA-N	O=C1C=C(O)C(=O)C(O)=C1	UNPD91100	5.4175	UNPD=UNPD91100	C6H4O4	P-benzoquinones	QFSYADJLNBHAKO-UHFFFAOYSA-N	O=C1C=C(O)C(=O)C=C1(O)	1H-phosphepin-2,3-quinone	5.0704
0.00132206	2.43387	HILIC_neg_M527.0798_T8.23	inflamed	HILIC_neg_4334	Query	4334	NA	0	26	537.286	[M+H]+	Plectranthol B;(-)-Plectranthol B	6.8824	KNApSAcK=C00033320,ChEBI=CHEBI:66764,UNPD=UNPD179600	C32H40O7	Diterpenoids	QIRPXSKEFCGQDR-QHGSCBIONA-N	O=C(OC1=C(O)C2=C(C=C1C(C)C)CCC4C2(C)CCCC4(C)(COC(=O)C3=CC=C(O)C(O)=C3))C=C(C)C	longirostrerone A	6.8229	ChEBI=CHEBI:68980,UNPD=UNPD205165;UNPD220465	C32H40O7	Terpene lactones	IAPUSMZQQSXGDI-FTLQPUPENA-N	O=C2OC3(C(=O)C=C1C=C(OC=C1C3(C2C(=O)C=CC(=CC(C)CC(C)CC)C))C4C(=O)CC(O)CC4(C))(C)	Longipedlactone J;(-)-Longipedlactone J	6.8229	KNApSAcK=C00034032,UNPD=UNPD49082	C32H40O7	Terpene lactones	VPYOIPWGVNGDBV-UKTXQOCXNA-N	O=C1OC(C)(C)C3C(C=C1)=CC4(O)(CC2C(=C)C(=CCC2(C)C4(CC3(OC(=O)C)))C(C)C5OC(=O)C(=CC5)C)	[(3S)-2-[(S)-tert-butylsulfinyl]-4-[3-(1-cyclopentenyl)phenyl]-3-(2-hydroxyethyl)-1,3-dihydropyrrolo[3,4-c]pyridin-6-yl]-(4-methyl-1-piperazinyl)methanone	6.4379	ChEBI=CHEBI:100863;CHEBI:101937	C30H40N4O3S	Phenylpyridines	VSPYGNDYHLSTDT-HVUCVIJDNA-N	O=C(C3=NC(C=1C=CC=C(C=1)C2=CCCC2)=C4C(=C3)CN(C4CCO)S(=O)C(C)(C)C)N5CCN(C)CC5	UNPD45572	6.0134	UNPD=UNPD45572	C32H40O7	Diterpenoids	YTCGWKBKPYSRNN-NBBJIYJRNA-N	O=C(OC2C(=C)CCC4C(C=C(C(=O)C3(OC(=O)C)(CC(C)C(OC(=O)CC1=CC=CC=C1)C23))C)C4(C)(C))C	UNPD89616	6.0134	UNPD=UNPD89616
0.00279463	2.44592	HILIC_neg_M362.0796_T7.96	inflamed	HILIC_neg_2681	Query	2681	NA	0	29	371.145	[M+H]+	CT2108B	6.749	ChEBI=CHEBI:65679,UNPD=UNPD192968	C21H22O6	Azaphilones	DWEOLLYPKQIHIN-TWBJWUKLNA-N	O=C(OC1(C(=O)C=C2C=C(OC=C2(C1(=O)))C=CC=CC=CC)C)CC(O)C	Xanthohumol B	6.6624	HMDB=HMDB0034867,KNApSAcK=C00014478,ChEBI=CHEBI:66334,FooDB=FDB013439,LipidMAPS=LMPK12120299,UNPD=UNPD53833	C21H22O6	2'-Hydroxychalcones	GUQGMEWOCKDLDE-RMKNXTFCNA-N	O=C(C=CC1=CC=C(O)C=C1)C=3C(O)=C2C(OC(C)(C)C(O)C2)=CC=3(OC)	Xanthohumol D	6.6497	HMDB=HMDB0035003,KNApSAcK=C00014472,ChEBI=CHEBI:66335,FooDB=FDB013607,LipidMAPS=LMPK12120295,UNPD=UNPD81922	C21H22O6	3-prenylated chalcones	IIWLGOCXDBSFCM-RMKNXTFCNA-N	O=C(C=CC1=CC=C(O)C=C1)C=2C(O)=C(C(O)=CC=2(OC))CC(O)C(=C)C	Fargesone C	6.6238	KNApSAcK=C00030245,UNPD=UNPD177369	C21H22O6	Bicyclic monoterpenoids	WYVJMGLRFFOZES-UHFFFAOYNA-N	O=C1C=C(OC)C(OC)(C=C1CC=C)C(C(=O)C2=CC=C3OCOC3(=C2))C	Hydroxycristacarpone;(6aS,11aR,11bS)-3-Keto-6a,11b-dihydroxy-9-methoxy-10-prenylpterocarpan	6.5952	KNApSAcK=C00019478,UNPD=UNPD182104	C21H22O6	Coumarans	XDJKLTBEDCQEBP-DQPNUXIVNA-N	O=C4C=CC1(O)(C(OCC2(O)(C=3C=CC(OC)=C(C=3(OC12))CC=C(C)C))=C4)	(1Z)-2-hydroxy-1-(4-hydroxy-3-methoxyphenyl)-7-(3-methoxyphenyl)hept-1-ene-3,5-dione	6.5883	HMDB=HMDB0133473
0.000613458	2.44625	HILIC_pos_M326.057_T7.63	inflamed	HILIC_pos_2405	Query	2405	NA	0	26	337.116	[M+H]+	1-(1,3-benzodioxol-5-yl)-2,3,4,9-tetrahydro-1H-pyrido[3,4-b]indole-3-carboxylic acid	6.3502	ChEBI=CHEBI:108491	C19H16N2O4	Harmala alkaloids	MDXJJOKTGDJRNN-UHFFFAOYNA-N	O=C(O)C5NC(C=1C=CC=2OCOC=2(C=1))C=4NC3=CC=CC=C3C=4C5	N-[3-(2-methoxyphenyl)imino-1,4-dioxo-2-naphthalenyl]acetamide	6.3018	ChEBI=CHEBI:107543	C19H16N2O4	Naphthoquinones	QGGIGXQJYSQSHX-UHFFFAOYNA-N	O=C2C(=NC1=CC=CC=C1(OC))C(NC(=O)C)C(=O)C3=CC=CC=C23	Benzobarbital	6.1204	STOFF=STOFF_4004	C19H16N2O4	Barbituric acid derivatives	QMOWPJIFTHVQMB-UHFFFAOYNA-N	O=C1N=C(O)C(C(=O)N1C(=O)C2=CC=CC=C2)(C3=CC=CC=C3)CC	firocoxib	6.1045	ChEBI=CHEBI:76136	C17H20O5S	Benzenesulfonyl compounds	FULAPETWGIGNMT-UHFFFAOYSA-N	O=C2OC(C(=C2(OCC1CC1))C3=CC=C(C=C3)S(=O)(=O)C)(C)C	(2R,3S,4R)-1-[1,3-benzodioxol-5-yl(oxo)methyl]-4-(hydroxymethyl)-3-phenyl-2-azetidinecarbonitrile	5.869	ChEBI=CHEBI:97121;CHEBI:97384;CHEBI:98569;CHEBI:98656;CHEBI:98936;CHEBI:100008;CHEBI:101365;CHEBI:102005	C19H16N2O4	Phenylazetidines	NUSFKYNBTAYYBW-RJTGFSCONA-N	N#CC4N(C(=O)C=1C=CC=2OCOC=2(C=1))C(CO)C4(C3=CC=CC=C3)	4-[5-[oxo-(3-pyridinylamino)methyl]-2-furanyl]benzoic acid ethyl ester	5.6963	ChEBI=CHEBI:108567
0.000251509	2.45357	RP_neg_M487.108_T1.27	inflamed	RP_neg_5940	Query	5940	NA	0	32	489.225	[M+H]+	Vardenafil	8.4064	HMDB=HMDB0015000,ChEBI=CHEBI:46295,DrugBank=DB00862,STOFF=STOFF_8309,Urine=HMDB0015000,Serum=HMDB0015000	C23H32N6O4S	Benzenesulfonamides	SECKRCOLJRRGGV-UHFFFAOYSA-N	O=C1N=C(NN2C(=NC(=C12)C)CCC)C=3C=C(C=CC=3(OCC))S(=O)(=O)N4CCN(CC)CC4	Terretonin	8.1972	HMDB=HMDB0035860,KNApSAcK=C00023813,ChEBI=CHEBI:131855,FooDB=FDB014640,NANPDB=NANPDB_4171,UNPD=UNPD192675	C26H32O9	Steroid lactones	CYHGEJACRPDZDP-UHFFFAOYNA-N	O=C1OC(C(=O)OC)(C(=O)C2(C(=C)CC3(O)(C4(C(=C(O)C(=O)C3(C)(C12))C(C(=O)CC4)(C)C)(C)))(C))C	Sildenafil,??dimethyl??(Aildenafil)	8.1689	STOFF=STOFF_8904	C23H32N6O4S	Benzenesulfonamides	NFSWSZIPXJAYLR-GASCZTMLSA-N	O=C1NC(=NC=2C(=NN(C1=2)C)CCC)C=3C=C(C=CC=3(OCC))S(=O)(=O)N4CC(NC(C)C4)C	Homosildenafil	8.1122	STOFF=STOFF_8892	C23H32N6O4S	Benzenesulfonamides	MJEXYQIZUOHDGY-UHFFFAOYSA-N	O=C1NC(=NC=2C(=NN(C1=2)C)CCC)C=3C=C(C=CC=3(OCC))S(=O)(=O)N4CCN(CC)CC4	11-Methoxykopsilongine N(4)-oxide	8.0996	KNApSAcK=C00038127,UNPD=UNPD106988	C25H32N2O8	Aspidofractine alkaloids	PQKJOICJGGMUMG-JPRXVQLNNA-N	O=C(OC)N2C=1C(OC)=C(OC)C=CC=1C45(CCN6(=O)(CCCC3(CCC24(C(O)(C(=O)OC)C3))C56))	Prednicarbate	8.09	HMDB=HMDB0015262,ChEBI=CHEBI:135791,DrugBank=DB01130,STOFF=STOFF_1274,Urine=HMDB0015262,Serum=HMDB0015262
0.0017571	2.46287	HILIC_neg_M685.526_T5.54	inflamed	HILIC_neg_5467	Query	5467	NA	0	40	696.618	[M+H]+		NA							NA							NA							NA							NA							NA
0.000996055	2.46458	HILIC_neg_M540.1_T7.18	inflamed	HILIC_neg_4458	Query	4458	NA	0	77	551.303	[M+H]+	Plukenetione C;(+)-Plukenetione C	7.6876	KNApSAcK=C00046319,UNPD=UNPD128921;UNPD27408	C33H42O7	Alkyl-phenylketones	XWHHFHMIFCAIHB-QBSSWQKANA-N	O=C(C1=CC=CC=C1)C24(C(=O)C3(C(=O)C5(C2(=O))(CC(OOC(C)(C)C5(CC(C3)C4(C)(C)))C(O)(C)C))(CC=C(C)C))	Hyperibone E;(-)-Hyperibone E	7.682	KNApSAcK=C00043583,UNPD=UNPD22003	C33H42O7	Alkyl-phenylketones	RHBKQSJAFOEXDI-ZSWINLDMNA-N	O=C(C1=CC=CC=C1)C24(C(=O)C(=C3OC(CC3(C2(=O))CC(C=CC(O)(C)C)C4(C)(C))C(O)(C)C)CC(O)C(=C)C)	Dantaxusin B;(-)-Dantaxusin B	7.6267	KNApSAcK=C00045827	C33H42O7	Taxanes and derivatives	VVMABQZMSXOGOO-KQHYEYSPNA-N	O=C(OC1C(=C)C2CC3CC(OC(=O)C)C(=C(C(OC(=O)C)C(O)C2(C)(CC1))C3(C)(C))C)C=CC4=CC=CC=C4	Taxinine NN 11;(+)-Taxinine NN 11	7.6267	KNApSAcK=C00032296	C33H42O7	Taxanes and derivatives	GJHAFDSYCIJBTO-KQHYEYSPNA-N	O=C(OC1C(O)C3=C(C)C(OC(=O)C)CC(CC2C(=C)C(OC(=O)C)CCC12(C))C3(C)C)C=CC4=CC=CC=C4	Hordatine A	7.0406	KNApSAcK=C00001415,ChEBI=CHEBI:5762,PubChem=46173494,PlantCyc=CPD-12232,UNPD=UNPD172507;UNPD25621;UNPD40004	C28H38N8O4	2-arylbenzofuran flavonoids	KVYNYRIOAYQBFK-WSHNJGOUNA-N	O=C(C=CC2=CC=C3OC(C1=CC=C(O)C=C1)C(C(=O)NCCCCNC(=N)N)C3(=C2))NCCCCNC(=N)N	UNPD221410	6.8836	UNPD=UNPD221410
0.0015606	2.46637	HILIC_pos_M101.0589_T7.95	inflamed	HILIC_pos_235	Query	235	NA	0	17	119.069	[M+H]+	2-Hydroxy-3-methylbutyric acid	7.7243	HMDB=HMDB0000407;HMDB0062584,ChEBI=CHEBI:60645;CHEBI:744019;CHEBI:46415;CHEBI:60631;CHEBI:64669,YMDB=YMDB01318,FooDB=FDB022023,BMDB=BMDB00407,LipidMAPS=LMFA01050390;LMFA01050478,Urine=HMDB0000407,Saliva=HMDB0000407,Feces=HMDB0000407,CSF=HMDB0000407,Serum=HMDB0000407;HMDB0062584,UNPD=UNPD181421;UNPD26620	C5H10O3	Hydroxy fatty acids	NGEWQZIDQIYUNV-UHFFFAOYNA-N	O=C(O)C(O)C(C)C	3-Hydroxyisovaleric acid	7.7145	HMDB=HMDB0000754,ChEBI=CHEBI:37084;CHEBI:82957,T3DB=T3D4263,FooDB=FDB007451;FDB022225,BMDB=BMDB00754,LipidMAPS=LMFA01050396,Urine=HMDB0000754,Feces=HMDB0000754,CSF=HMDB0000754,Serum=HMDB0000754,PubChem=69362,UNPD=UNPD153815	C5H10O3	Hydroxy fatty acids	AXFYFNCPONWUHW-UHFFFAOYSA-N	O=C(O)CC(O)(C)C	3-Hydroxyvaleric acid	7.6396	HMDB=HMDB0000531,ChEBI=CHEBI:139272;CHEBI:138588;CHEBI:138608;CHEBI:139239;CHEBI:139270,FooDB=FDB022099,BMDB=BMDB00531,LipidMAPS=LMFA01050008,Urine=HMDB0000531,Feces=HMDB0000531,CSF=HMDB0000531,Serum=HMDB0000531,UNPD=UNPD98442	C5H10O3	Hydroxy fatty acids	REKYPYSUBKSCAT-UHFFFAOYNA-N	O=C(O)CC(O)CC	Ethyl lactate	7.5836	HMDB=HMDB0040735,KNApSAcK=C00050450,ChEBI=CHEBI:78321;CHEBI:78322;CHEBI:78323,YMDB=YMDB01429,FooDB=FDB020545,STOFF=STOFF_249;STOFF_5664,UNPD=UNPD15052	C5H10O3	Carboxylic acid esters	LZCLXQDLBQLTDK-UHFFFAOYNA-N	O=C(OCC)C(O)C	2-Hydroxyvaleric acid	7.557	HMDB=HMDB0001863,ChEBI=CHEBI:60630;CHEBI:60647,YMDB=YMDB01559,FooDB=FDB022717,BMDB=BMDB01863,LipidMAPS=LMFA01050007,Urine=HMDB0001863,Feces=HMDB0001863,Serum=HMDB0001863	C5H10O3	Hydroxy fatty acids	JRHWHSJDIILJAT-UHFFFAOYNA-N	O=C(O)C(O)CCC	2-Hydroxy-2-methylbutyric acid	7.4544	HMDB=HMDB0001987,ChEBI=CHEBI:68454,FooDB=FDB022784,BMDB=BMDB01987,LipidMAPS=LMFA01050389,Urine=HMDB0001987,Serum=HMDB0001987,UNPD=UNPD148297;UNPD75612
0.000528192	2.4727	RP_neg_M552.3363_T12.1	inflamed	RP_neg_7366	Query	7366	NA	0	21	553.871	[M+H]+		NA							NA							NA							NA							NA							NA
0.00216934	2.47277	HILIC_neg_M665.1363_T7.96	inflamed	HILIC_neg_5332	Query	5332	NA	0	41	677.472	[M+H]+	PG(P-16:0/14:1(9Z))	5.9891	LipidMAPS=LMGP04030004	C36H69O9P	1-(1Z-alkenyl),2-acylglycerophosphoglycerols	UERLHGISINMPNT-SAFJEPRONA-N	O=C(OC(COC=CCCCCCCCCCCCCCC)COP(=O)(O)OCC(O)CO)CCCCCCCC=CCCCC	UNPD130920	5.0121	UNPD=UNPD130920	C39H64O9	Sesterterpenoids	JUVUYWNWPTYJBC-HFENKFIFNA-N	O=C(OC1C(OCC(O)C1(O))OC3CC2C(C)(CCC(=O)OC)C(C(=C)C)CCC2(C)C4(C)(CCC(C34)C(O)(C)CCC(=C)C(C)C))C	UNPD156720	4.8549	UNPD=UNPD156720	C43H64O6	Triterpenoids	YSLGSLCOQHKVJK-HNTTZFHUNA-N	O=C(OC1CCC2(C)(C4C(=CCC2(C1(C)(C)))CC5(C)(CCC6C(C)(C)C(OC(=O)CCC=3C=CC(OC)=C(OC)C=3)CCC6(C)(C5(CC4)))))C	UNPD75160	4.708	UNPD=UNPD75160	C39H64O9	Cucurbitacin glycosides	AYNPTULQRUYIBL-GEAVVZPONA-N	OC8COC(OC2CCC37(CC47(CCC5(C)(C6C(C)CC1OC6(OC1C(OCCCC)(C)C)(C(O)C5(C)(C4(CCC3(C2(C)(C)))))))))C(O)C8(O)		NA							NA
0.00248835	2.4786	HILIC_neg_M363.0749_T8.23	inflamed	HILIC_neg_2696	Query	2696	NA	0	24	372.185	[M+H]+	7-O-acetylsalutaridinol	6.6141	ChEBI=CHEBI:16184;CHEBI:57672,PubChem=25200639;5460163,PlantCyc=7-O-ACETYLSALUTARIDINOL	C21H25NO5	Phenanthrenes and derivatives	DNOMLUPMYHAJIY-KUDFPVQQSA-N	O=C(OC1C=C4C3N(C)CCC4(C=C1(OC))(C2=C(O)C(OC)=CC=C2C3))C	Baytopine;(+)-Baytopine	6.5491	KNApSAcK=C00027920,UNPD=UNPD38866	C21H25NO5	Homoaporphines	QZMVBJGBNBAWHP-UGPWUYPHNA-N	OC1=CC4=C(C(O)=C1(OC))C=2C(OC)=C(OC)C=C3C=2C(N(C)CC3)CC4	lysidine zwitterion	6.3392	ChEBI=CHEBI:64326;CHEBI:64328	C15H25N5O6	Pyrimidine nucleosides	MDWUIKMWKDMPDE-IINAIABHSA-N	O=C(O)C(N)CCCCNC1=NC(=N)C=CN1C2OC(CO)C(O)C2(O)	nemonoxacin	6.3219	ChEBI=CHEBI:136053	C20H25N3O4	Quinoline carboxylic acids	AVPQPGFLVZTJOR-XXCBQWOANA-N	O=C(O)C1=CN(C=2C(OC)=C(C=CC=2(C1(=O)))N3CC(N)CC(C)C3)C4CC4	4-[[2-(3-ethylanilino)-3,4-dioxo-1-cyclobutenyl]amino]-1-piperidinecarboxylic acid ethyl ester	6.2209	ChEBI=CHEBI:108158	C20H25N3O4	Piperidinecarboxylic acids	GCSSZOOHFWEMGE-UHFFFAOYSA-N	O=C(OCC)N3CCC(NC=2C(=O)C(=O)C=2(NC1=CC=CC(=C1)CC))CC3	Colchamine;Demecolcine	6.197	KNApSAcK=C00027138,ChEBI=CHEBI:4393,PubChem=2832,PlantCyc=CPD-9787,UNPD=UNPD118215;UNPD161135
0.00896454	2.47893	HILIC_neg_M419.2563_T1.5	inflamed	HILIC_neg_3284	Query	3284	NA	0	70	429.271	[M+H]+	Strongylophorin 8	5.3039	KNApSAcK=C00045095,UNPD=UNPD182999;UNPD81340	C26H36O5	Oxosteroids	PRLHXGOJZIVTIS-LUYRUOJKNA-N	O=C1OCC45(CCCC1(C)C5(CCC3(C)(C(CC=2C=C(O)C=CC=2(O))C(O)(C)CCC34)))	C00022653	5.2887	KNApSAcK=C00022653,UNPD=UNPD24974	C26H36O5	Colensane and clerodane diterpenoids	HPWOCGSPPVDMNL-QFMNFUOENA-N	O=C(OC)C1=CC(OC(=O)C(=CC)C)C3C(C)(C)CCCC3(C)(C1CCC2=COC=C2)	Furospongin 4	5.2844	KNApSAcK=C00050361,ChEBI=CHEBI:67728,UNPD=UNPD68785	C26H36O5	Diterpenoids	CTCIQHXSVBRPQY-STZPRAENSA-N	O=C(O)C(=CCCC(=CCCC(=CCCC1=COC=C1)C)C)CCC=C(C(=O)OC)C	2-Angeloyl-9-(3-methyl-2E-pentenoyl)-2b,9a-dihydroxy-4Z,10(14)-oplopadien-3-one	5.2481	HMDB=HMDB0034064,FooDB=FDB012313,UNPD=UNPD121679	C26H36O5	Sesquiterpenoids	FBGUGCFBJJKKCK-AHFXLWIPNA-N	O=C(OC2C(=C)C1C(OC(=O)C(=CC)C)C(=O)C(=CC)C1C(C2)C(C)C)C=C(C)CC	Isofurospongin-4	5.2248	ChEBI=CHEBI:67722,UNPD=UNPD201465	C26H36O5	Diterpenoids	OAOUOCLVLBNQNV-STZPRAENSA-N	O=C(O)C(=CCCC(=CCCC(=CCCC(=CCCC1=COC=C1)C)C)C(=O)OC)C	Garcinielliptone HB	5.1982	KNApSAcK=C00033854,UNPD=UNPD104428;UNPD34985;UNPD214067
0.000640507	2.4804	HILIC_neg_M215.0319_T6.84	inflamed	HILIC_neg_1023	Query	1023	NA	0	42	222.991	[M+H]+	(5-oxo-2-sulfo-2,5-dihydrofuran-2-yl)acetic acid	6.1773	ChEBI=CHEBI:28947;CHEBI:20479,PubChem=9543220;9543219	C6H6O7S	Butenolides	WEEOYKXHMIPYQX-UHFFFAOYNA-N	O=C1OC(C=C1)(CC(=O)O)S(=O)(=O)O	(2E,4Z)-6-hydroxy-1,6-diketo-5-oxido-hexa-2,4-diene-1-sulfonate	5.7258	PubChem=91819884	C6H6O7S	Medium-chain fatty acids	XURSKQIDYVYXMT-TZFCGSKZSA-L	O=C(O)C(O)=CC=CC(=O)S(=O)(=O)O	Acetazolamide	5.6911	HMDB=HMDB0014957,ChEBI=CHEBI:27690,DrugBank=DB00819,STOFF=STOFF_2523,Urine=HMDB0014957,Serum=HMDB0014957	C4H6N4O3S2	Thiadiazole sulfonamides	BZKPWHYZMXOIDC-UHFFFAOYSA-N	O=C(NC1=NN=C(S1)S(=O)(=O)N)C	(2E,4Z)-3-sulfonatomuconate	5.6744	PubChem=9543213;5280981	C6H6O7S	Medium-chain fatty acids	WEJLTUKIYDTEKT-BXTBVDPRSA-K	O=C(O)C=CC(=CC(=O)O)S(=O)(=O)O	acetazolamide(1-)	5.3935	ChEBI=CHEBI:50634	C4H6N4O3S2	N-acetylarylamines	PPCFSEIOYQJRDN-UHFFFAOYSA-M	O=C(NC1=NN=C(S1)S(=O)(=O)N)C	(thiazole-4-carbonylamino)methylphosphonic acid	3.5803
0.000287085	2.48049	HILIC_pos_M572.0685_T7.64	inflamed	HILIC_pos_3601	Query	3601	NA	0	65	601.051	[M+H]+	MINEs-428508	4.1392	MINE=C19679b1b0094868a986306c410732ba371dc2bb7	C30H17O12P	Benzopyrenes	DSLSSFCSCMLZSR-UHFFFAOYSA-N	O=C1C3=C(O)C=C(O)C=4C6=C(OP(=O)(O)O)C=C(O)C=5C(=O)C7=C(O)C=C(C=8C2=C(C=C(O)C1=C2C(C3=4)=C(C=56)C7=8)C)CO	MINEs-428510	4.1392	MINE=C5109e1c5128d875e5c4e46dcd6bac504b7735f16	C30H17O12P	Benzopyrenes	MFFJZYBTIIDALJ-UHFFFAOYSA-N	O=C1C3=C(O)C=C(O)C=4C6=C(O)C=C(O)C=5C(=O)C7=C(OP(=O)(O)O)C=C(C=8C2=C(C=C(O)C1=C2C(C3=4)=C(C=56)C7=8)C)CO	MINEs-428509	4.1392	MINE=Cfdaafd6cd6b434b2e9d6558870a2447e64456977	C30H17O12P	Benzopyrenes	JKNLRVVGZAYCAK-UHFFFAOYSA-N	O=C1C=3C(O)=CC(O)=C4C=6C(O)=CC(O)=C5C(=O)C=7C(OP(=O)(O)O)=CC(=C8C=2C(=CC(O)=C1C=2C(C=34)=C(C5=6)C=78)CO)C	MINEs-428507	4.1392	MINE=C1a8f975704138dc6a960d1d44dd0c88c7fe27f8f	C30H17O12P	Benzopyrenes	DOOTXOQIBSLSDL-UHFFFAOYSA-N	O=C1C3=C(O)C=C(O)C=4C6=C(O)C=C(OP(=O)(O)O)C=5C(=O)C7=C(O)C=C(C=8C2=C(C=C(O)C1=C2C(C3=4)=C(C=56)C7=8)C)CO	MINEs-428511	4.1392	MINE=Ce96b26e11b4fdfd79b155550954a541d87a2d583	C30H17O12P	Benzopyrenes	NJNCMOLBRKYXCB-UHFFFAOYSA-N	O=C1C=3C(O)=CC(O)=C4C=6C(OP(=O)(O)O)=CC(O)=C5C(=O)C=7C(O)=CC(=C8C=2C(=CC(O)=C1C=2C(C=34)=C(C5=6)C=78)CO)C	MINEs-428513	4.1392	MINE=C01661c8addc8944e98600dbc3117be01b945da0e
4.24325e-05	2.485	RP_neg_M516.3422_T13.29	inflamed	RP_neg_6581	Query	6581	NA	0	53	519.288	[M+H]+	Caseamembrol A	7.2018	KNApSAcK=C00031653;C00031655;C00045731,ChEBI=CHEBI:65586,UNPD=UNPD101813;UNPD10771;UNPD45264;UNPD49586;UNPD74822	C29H42O8	Colensane and clerodane diterpenoids	FGGPIWICAGRSLN-GMLCYCGNNA-N	O=C(OC3OC(OC(=O)C)C12(C3(=CC(OC(=O)C(C)CC)CC1C(C)(CC=C(C=C)C)C(C)CC2(O))))C	Casearinol A;(+)-Casearinol A	7.1796	KNApSAcK=C00050340,UNPD=UNPD93856	C29H42O8	Colensane and clerodane diterpenoids	GOBFDVWAFVUYAI-BBJGYYQWNA-N	O=C(OC1CC3C(OC(=O)C)OC(OC(=O)C)C23(C(O)CC(C)C(C)(CC=C(C=C)C)C2(C1)))C(=CC)C	Corchoroside B	7.1293	HMDB=HMDB0030343,FooDB=FDB002187,UNPD=UNPD116982;UNPD129566;UNPD149910	C29H42O8	Steroidal glycosides	QREPIJRHFLRVPB-UHFFFAOYNA-N	O=C1OCC(=C1)C4CCC5(O)(C6CCC3=CC(OC2OC(C)C(O)C(O)C2(O))CCC3(C)C6(CCC45(C)))	Caseamembrin E;(-)-Caseamembrin E	7.109	KNApSAcK=C00043355,UNPD=UNPD138603;UNPD19153;UNPD36107;UNPD4649;UNPD94867	C29H42O8	Colensane and clerodane diterpenoids	UCTQGEZEUWGOLP-ZJWBXRIWNA-N	O=C(OC3OC(OC(=O)C)C12(C3(=CC(OC(=O)C(C)CC)CC1C(C)(CCC(=C)C=C)C(C)CC2(O))))C	Petrosaspongiolide N	7.0926	KNApSAcK=C00049886,UNPD=UNPD79773	C29H42O8	Diterpene lactones	ZSDRTHXMHGHLMW-NVYREIKFNA-N	O=C1OC(O)C(=C1)C4OC(OC(=O)C)C5CCC3C(C)(CCC2C(C)(COC(=O)C)CCCC23(C))C5(C4)	Carthamosterone	7.0895	KNApSAcK=C00048347,UNPD=UNPD68883
5.97955e-05	2.48923	HILIC_neg_M280.0763_T7.96	inflamed	HILIC_neg_1730	Query	1730	NA	0	38	286	[M+H]+	xanthurenic acid 8-O-sulfate	6.8915	HMDB=HMDB0059741,ChEBI=CHEBI:89899,Urine=HMDB0059741,UNPD=UNPD125408	C10H7NO7S	Quinoline carboxylic acids	FNGKEPQCRRMUOC-UHFFFAOYSA-N	O=C(O)C1=CC(=O)C2=CC=CC(OS(=O)(=O)O)=C2(N1)	UNPD48262	5.978	UNPD=UNPD48262	C10H7NO7S	Quinoline carboxylic acids	QPECKTBMTWDWGR-UHFFFAOYSA-L	O=C(O)C1=NC=2C(OS(=O)(=O)O)=CC=CC=2(C(=O)C1)		NA							NA							NA							NA
0.000795818	2.49056	RP_neg_M417.1239_T1.26	inflamed	RP_neg_4517	Query	4517	NA	0	65	419.298	[M+H]+	Simvastatin	6.5308	HMDB=HMDB0005007,ChEBI=CHEBI:9150;CHEBI:91894;CHEBI:94560;CHEBI:95182,DrugBank=DB00641,SMPDB=PW_C002356,T3DB=T3D4788,FooDB=FDB023580,STOFF=STOFF_2511,BMDB=BMDB05007,Serum=HMDB0005007,UNPD=UNPD99864	C25H38O5	Delta valerolactones	RYMZZMVNJRMUDD-HGQWONQESA-N	O=C3OC(CCC2C(C=CC1=CC(C)CC(OC(=O)C(C)(C)CC)C12)C)CC(O)C3	Boneratamide A	6.3829	KNApSAcK=C00043318,UNPD=UNPD76490	C24H38N2O4	Proline and derivatives	CIYFWEZTKZBJJG-KZRCCOHLNA-N	O=C(O)C1N(C(=O)CC1)C(C(=O)NC3C(CCC(C)C23(C=C(C)CC2))C(C)C)(C)C	Oxaloterpin B;(-)-Oxaloterpin B	6.3675	KNApSAcK=C00039910,UNPD=UNPD138739	C24H38N2O4	Diterpenoids	DEUAMKIXCAXPMV-ZZGWPDGDNA-N	O=C(OC3CCC2(C1=CCC(C=C)(C)CC1CCC2C3(C)(C))(C))NC(=O)NCCO	Boneratamide B methyl ester;(+)-Boneratamide B methyl ester	6.146	KNApSAcK=C00043320;C00043322	C24H38N2O4	Alpha amino acid esters	DHBZMBYIJDLUIZ-TYRVVHHZNA-N	O=C(OC)C1N(C(=O)CC1)C(C(=O)NC3C(CCC(C)C23(C=C(C)CC2))C(C)C)C	Palmitoyl glucuronide	6.1399	HMDB=HMDB0010331,FooDB=FDB027483,BMDB=BMDB10331,Urine=HMDB0010331,Serum=HMDB0010331	C22H42O7	Fatty acyl glycosides of mono- and disaccharides	QFUQXEVPTHAOHS-SXFAUFNYSA-N	O=C(O)C1OC(OCCCCCCCCCCCCCCCC)C(O)C(O)C1(O)	Aplysinoplide B;(+)-Aplysinoplide B	6.0494	KNApSAcK=C00038479,ChEBI=CHEBI:65419,UNPD=UNPD65571
0.0038026	2.52452	HILIC_neg_M611.1728_T7.18	inflamed	HILIC_neg_5004	Query	5004	NA	0	111	622.428	[M+H]+	Antibiotic M 230B;Megovalicin B;Myxovirescin B	5.2824	KNApSAcK=C00017893,UNPD=UNPD52094	C35H59NO8	Macrolides and analogues	CANOHYLGAOUVMU-HCRPQZPZNA-N	O=C1OC(C(=O)NCC(O)CC(O)C(O)CCC(=CC=CC(CC)CCCC(=O)CCCCC(C=C1C)C)COC)CCC	UNPD161906	4.7521	UNPD=UNPD161906;UNPD92596	C35H59NO8	Macrolide lactams	XBCIYABRDRCSKY-VYQZTCJINA-N	O=C1OC(C(=O)NCC(O)CC(O)C2OC(OC)C(=CC=CC(CC)CCCC(=O)CCCCC(C)CC1C)CC2)CCC		NA							NA							NA							NA
2.53107e-05	2.52682	RP_neg_M580.4006_T13.26	inflamed	RP_neg_7949	Query	7949	NA	0	69	583.256	[M+H]+	Biliverdin	6.3813	HMDB=HMDB0001008,SMPDB=PW_C000797,FooDB=FDB022366,BMDB=BMDB01008,Feces=HMDB0001008,PubChem=25245769;5353439;5280353;251	C33H34N4O6	Bilirubins	RCNSAJSGRJSBKK-YKSNQIBWSA-N	O=C(O)CCC=4C(=CC=2NC(C=C1NC(=O)C(=C1(C=C))C)=C(C=2CCC(=O)O)C)NC(=CC3=NC(=O)C(C=C)=C3C)C=4C	biliverdin	6.2592	ChEBI=CHEBI:17033;CHEBI:57991,FooDB=FDB030697,PlantCyc=BILIVERDINE,UNPD=UNPD183276;UNPD67034	C33H34N4O6	Bilirubins	QBUVFDKTZJNUPP-BBROENKCSA-N	O=C(O)CCC=2C(N=C(C=C1NC(=O)C(C=C)=C1C)C=2C)=CC=4NC(C=C3NC(=O)C(=C3(C=C))C)=C(C=4CCC(=O)O)C	Azelnidipine	6.2353	ChEBI=CHEBI:31247	C33H34N4O6	Diphenylmethanes	ZKFQEACEUNWPMT-UHFFFAOYNA-N	O=C(OC(C)C)C5=C(NC(N)=C(C(=O)OC1CN(C1)C(C2=CC=CC=C2)C3=CC=CC=C3)C5(C=4C=CC=C(C=4)[N+](=O)[O-]))C	(7'R)-(+)-Lyoniresinol 9'-glucoside	6.1982	HMDB=HMDB0038922,KNApSAcK=C00036284;C00036313,ChEBI=CHEBI:66606;CHEBI:67412;CHEBI:67413;CHEBI:67414;CHEBI:67415,FooDB=FDB018388;FDB021035,NANPDB=NANPDB_808;NANPDB_809;NANPDB_1103;NANPDB_1104,UNPD=UNPD152333;UNPD153722;UNPD22822;UNPD29443;UNPD72298;UNPD8160;UNPD94663	C28H38O13	Lignan glycosides	PQQRNPDHSJDAGV-UHFFFAOYNA-N	OC1=C(OC)C=C(C=C1(OC))C4C=2C(OC)=C(O)C(OC)=CC=2CC(CO)C4(COC3OC(CO)C(O)C(O)C3(O))	biliverdin delta(1-)	6.1764	ChEBI=CHEBI:136510;CHEBI:137299	C33H34N4O6	Tetrapyrroles and derivatives	XGNGXVWCKBFXIY-BKWOBGJNNA-M	O=C(O)CCC=1C(=NC(=O)C=1C)C=C4NC(=CC3=NC(=CC=2NC(=O)C(C=2(C=C))C)C(=C3(C=C))C)C(=C4CCC(=O)O)C	Phenylpyropene A	6.1657	KNApSAcK=C00015121,UNPD=UNPD11626;UNPD119454
0.00540349	2.52726	HILIC_neg_M419.1373_T7.62	inflamed	HILIC_neg_3282	Query	3282	NA	0	15	429.239	[M+H]+	3-[[cyclopentyl-[[1-(phenylmethyl)-5-tetrazolyl]methyl]amino]methyl]-8-methyl-1H-quinolin-2-one	6.1609	ChEBI=CHEBI:117033	C25H28N6O	Hydroquinolones	GKUQGTGAOFCZFJ-UHFFFAOYSA-N	O=C2NC1=C(C=CC=C1C)C=C2CN(CC3=NN=NN3CC4=CC=CC=C4)C5CCCC5	13,14 dihydroxy-15,16 dimethoxy-(-)-6alpha-hydroxy-5alpha,8alpha,9alpha,10alpha-cleroda-3-en-18-oic acid	5.9311	NANPDB=NANPDB_3639,UNPD=UNPD215419	C22H36O8	Colensane and clerodane diterpenoids	IBPGRFDNOYHBQJ-PMPFALSSSA-N	O=C(O)C1=CCCC3C1(C)C(O)CC(C)C3(C)(CCC2(O)(C(OC)OC(OC)C2(O)))	Irbesartan	5.3327	HMDB=HMDB0015163,ChEBI=CHEBI:5959,DrugBank=DB01029,SMPDB=PW_C009460,STOFF=STOFF_530,Urine=HMDB0015163,Serum=HMDB0015163	C25H28N6O	Biphenyls and derivatives	YOSHYTLCDANDAN-UHFFFAOYSA-N	O=C1N(C(=NC12(CCCC2))CCCC)CC3=CC=C(C=C3)C5=CC=CC=C5(C=4N=NNN=4)	Aspidoalbine	5.185	ChEBI=CHEBI:2885,UNPD=UNPD167205;UNPD60080	C24H32N2O5	Carbazoles	BJYVZJQGRUSSBS-BMZZKGLRSA-N	O=C(N5C=1C(O)=C(OC)C(OC)=CC=1C36(CCN2CCCC4(CCOC234)(CCC56)))CC	N~2~-[(BENZYLOXY)CARBONYL]-N-[(1S,2S)-2-HYDROXY-1-(4-HYDROXYBENZYL)PROPYL]-L-LEUCINAMIDE	5.1255	DrugBank=DB07571	C24H32N2O5	Leucine and derivatives	ZUWYQZGBCBSHFK-LFZUMUCENA-N	O=C(OCC1=CC=CC=C1)NC(C(=O)NC(CC2=CC=C(O)C=C2)C(O)C)CC(C)C	N-[(1R,3R,4aS,9aR)-3-[2-(cyclopentylamino)-2-oxoethyl]-1-(hydroxymethyl)-3,4,4a,9a-tetrahydro-1H-pyrano[3,4-b]benzofuran-6-yl]cyclobutanecarboxamide	5.1255	ChEBI=CHEBI:97068;CHEBI:97413;CHEBI:98625;CHEBI:99203;CHEBI:99449;CHEBI:102008;CHEBI:102200;CHEBI:103047
0.0037554	2.52858	HILIC_neg_M611.1772_T7.02	inflamed	HILIC_neg_5005	Query	5005	NA	0	47	622.444	[M+H]+	1-palmitoyl-2-capryloyl-sn-glycero-3-phosphocholine	6.1317	ChEBI=CHEBI:75302	C32H64NO8P	Phosphatidylcholines	BIKOKUIYZRORTR-SSEXGKCCSA-N	O=C(OCC(OC(=O)CCCCCCC)COP(=O)([O-])OCC[N+](C)(C)C)CCCCCCCCCCCCCCC	1-octadecanoyl-2-hexanoyl-sn-glycero-3-phosphocholine	6.1317	ChEBI=CHEBI:138212	C32H64NO8P	Phosphatidylcholines	WAXXWSHAPYWALO-SSEXGKCCSA-N	O=C(OCC(OC(=O)CCCCC)COP(=O)([O-])OCC[N+](C)(C)C)CCCCCCCCCCCCCCCCC	1-nonanoyl-2-pentadecanoyl-sn-glycero-3-phosphocholine	6.1317	ChEBI=CHEBI:86281	C32H64NO8P	Phosphatidylcholines	TUHXUFUMGBKGKN-SSEXGKCCSA-N	O=C(OCC(OC(=O)CCCCCCCCCCCCCC)COP(=O)([O-])OCC[N+](C)(C)C)CCCCCCCC	1-tridecanoyl-2-undecanoyl-sn-glycero-3-phosphocholine	6.1317	ChEBI=CHEBI:86280	C32H64NO8P	Phosphatidylcholines	IWLSXHGGMHVOCX-SSEXGKCCSA-N	O=C(OCC(OC(=O)CCCCCCCCCC)COP(=O)([O-])OCC[N+](C)(C)C)CCCCCCCCCCCC	PC(6:0/18:0)	6.1317	LipidMAPS=LMGP01011228	C32H64NO8P	Phosphatidylcholines	MTTFPRIVCIOIPM-ITTNFTAPNA-N	O=C(OCC(OC(=O)CCCCCCCCCCCCCCCCC)COP(=O)([O-])OCC[N+](C)(C)C)CCCCC	1-tetradecanoyl-2-decanoyl-sn-glycero-3-phosphocholine	6.1317	ChEBI=CHEBI:86276
1.14949e-07	2.53037	RP_neg_M494.361_T14	inflamed	RP_neg_6131	Query	6131	NA	0	290	497.2	[M+H]+	(3R)-Deoxypumiloside;3(R)-Deoxypumiloside;Deoxypumiloside	7.0812	KNApSAcK=C00029323;C00036264,ChEBI=CHEBI:80685,PubChem=46173817,PlantCyc=CPD-15043,UNPD=UNPD112595;UNPD152045;UNPD163778	C26H28N2O8	O-glycosyl compounds	BNDDTTIRGZIQSE-SHHSZVDDNA-N	O=C4C2=COC(OC1OC(CO)C(O)C(O)C1(O))C(C=C)C2CC5C=3N=C6C=CC=CC6(=CC=3CN45)	4-methyl-2-[[(2-methylpropan-2-yl)oxy-oxomethyl]amino]pentanoic acid [3-(4-nitrophenyl)-4-oxo-1-benzopyran-7-yl] ester	6.7745	ChEBI=CHEBI:116310	C26H28N2O8	Isoflavones	ARJBZCFGAHBHDX-UHFFFAOYNA-N	O=C(OC(C)(C)C)NC(C(=O)OC=1C=CC=2C(=O)C(=COC=2(C=1))C3=CC=C(C=C3)[N+](=O)[O-])CC(C)C	beta-D-Glcp3(1-carboxyEt)NAc-(1->4)-beta-D-GlcpNAc	6.7571	ChEBI=CHEBI:71424;CHEBI:87004	C19H32N2O13	Acylaminosugars	SJKBAJLKHOPUHW-NHFRPMDVSA-N	O=C(O)C(OC2C(O)C(OC(OC1C(O)C(NC(=O)C)C(O)OC1(CO))C2(NC(=O)C))CO)C	Arisugacin;Arisugacin A	6.6702	KNApSAcK=C00016246,ChEBI=CHEBI:65435,UNPD=UNPD94930	C28H32O8	Naphthopyrans	MIHBCQWIBJDVPX-XLGYRZIPNA-N	O=C1OC(=CC=2OC3(C)(CCC4(O)(C(C=CC(=O)C4(C)(C3(O)(CC1=2)))(C)C)))C5=CC=C(OC)C(OC)=C5	7alpha-1(10->19)-Abeo-7-acetoxyobacun-9(11)-ene	6.6414	HMDB=HMDB0036033,FooDB=FDB014852,UNPD=UNPD175086	C28H32O8	Naphthopyrans	VIZDPIMTQWFZEF-VURMDHGXNA-N	O=C5OC(C)(C)C6CC(OC(=O)C)C2(C(=CCC3(C)(C(OC(=O)C1OC123)C4=COC=C4))C6(CC=C5))(C)	isodrummondin D	6.6324	ChEBI=CHEBI:65812
0.000801291	2.5308	HILIC_neg_M608.087_T7.96	inflamed	HILIC_neg_4979	Query	4979	NA	0	67	620.135	[M+H]+		NA							NA							NA							NA							NA							NA
0.00210866	2.53122	HILIC_pos_M604.1817_T7.99	inflamed	HILIC_pos_3739	Query	3739	NA	0	30	637.522	[M+H]+		NA							NA							NA							NA							NA							NA
0.000208565	2.53342	HILIC_neg_M608.0863_T7.62	inflamed	HILIC_neg_4978	Query	4978	NA	0	39	619.573	[M+H]+	3-[[2-[2-[2-(2-aminoethylamino)ethylamino]ethylamino]ethylamino]methyl]-2-[2-[[2-[2-[2-(2-aminoethylamino)ethylamino]ethylamino]ethylamino]methyl]-3-isopropyl-cyclopropoxy]-4-methyl-pentane-1,4-diol	4.4057		C30H70N10O3		JRNLARLQHCAVNV-UHFFFAOYSA-N	OCC(OC1C(CNCCNCCNCCNCCN)C1C(C)C)C(CNCCNCCNCCNCCN)C(O)(C)C		NA							NA							NA							NA							NA
0.000420524	2.53593	HILIC_neg_M526.0854_T7.96	inflamed	HILIC_neg_4323	Query	4323	NA	0	74	535.341	[M+H]+	Taumycin B;(+)-Taumycin B	5.7275	KNApSAcK=C00048874,UNPD=UNPD18754	C29H46N2O7	Cyclic depsipeptides	UWWDOEISWKDEPK-HTVUZVAPNA-N	O=C(O)C=C(C)CC(C)CC(=CC1OC(=O)C(NC(=O)C(NC(=O)CC(=O)C1(C))C(C)CC)C(C)CC)C	Kalimantacin C	5.7169	KNApSAcK=C00016192,ChEBI=CHEBI:66137,UNPD=UNPD49447	C29H46N2O7	Hydroxyeicosatrienoic acids	VWVAAKIWHSCMIW-UHFFFAOYNA-N	O=C(O)C=C(C)CC(C)CC(=C)CCC=CC=CCC(C)CC(=O)CC(O)CNC(=O)CC(OC(=O)N)C	Cepafungin I	5.3676	KNApSAcK=C00017598	C28H46N4O6	Cyclic peptides	SVHNVAFCZJDSIW-HRNDUWCPNA-N	O=C1C=CC(NC(=O)C(NC(=O)C(NC(=O)C=CC=CCCCCCC(C)C)C(O)C)CC(O)CCN1)C	UNPD204152	4.6777	UNPD=UNPD204152	C34H46O5	Sesterterpenoids	GSWPHUYQJATONQ-LFKYZXMQNA-N	O=C1OC23(C(O)=C1C(=O)C5(C)(C(C(=CCCC(=CC3(C=C(C)C(C)C2)(C))C)C)C(=CC4C(O)CCC(C)C45)C))	UNPD58417	4.3216	UNPD=UNPD58417	C34H46O5	Diphenylethers	JSGDXSPZCQAGGQ-MFKUBSTISA-N	OC2=CC(OC=1C=C(C(O)=C(OC)C=1CC=C(C)C)CC=C(C)CCC=C(C)C)=CC(OC)=C2CC=C(C)C		NA
0.000509283	2.54898	HILIC_neg_M362.0795_T7.62	inflamed	HILIC_neg_2680	Query	2680	NA	0	25	371.115	[M+H]+	7,8-Dihydrooxepinodihydroquercetin	6.1406	KNApSAcK=C00008637,UNPD=UNPD141487	C20H18O7	8-prenylated flavanones	GAIGVUUMNWDLLV-QINVSXPYNA-N	O=C3C=4C(O)=CC=1OCC(=CCC=1C=4(OC(C2=CC=C(O)C(O)=C2)C3(O)))C	Glycyrrhizaflavonol A	5.9986	HMDB=HMDB0035527,KNApSAcK=C00013533,FooDB=FDB014219,LipidMAPS=LMPK12111995,UNPD=UNPD111455	C20H18O7	3'-prenylated flavones	UFWHTSBKDGUFOX-UHFFFAOYNA-N	O=C1C(O)=C(OC2=CC(O)=CC(O)=C12)C=3C=CC=4OC(C)(C)C(O)CC=4(C=3)	Gancaonin P	5.9838	HMDB=HMDB0038398,KNApSAcK=C00005012,FooDB=FDB017749,LipidMAPS=LMPK12112285,UNPD=UNPD8616	C20H18O7	6-prenylated flavones	OCIIFJFJVOTFTN-UHFFFAOYSA-N	O=C1C(O)=C(OC=2C=C(O)C(=C(O)C1=2)CC=C(C)C)C=3C=CC(O)=C(O)C=3	Uralenol	5.9641	HMDB=HMDB0039732,KNApSAcK=C00005031,FooDB=FDB019371,LipidMAPS=LMPK12112286,UNPD=UNPD54202	C20H18O7	3'-prenylated flavones	WOMWVGHYSNATOB-UHFFFAOYSA-N	O=C1C(O)=C(OC2=CC(O)=CC(O)=C12)C3=CC(O)=C(O)C(=C3)CC=C(C)C	Propacin	5.9584	KNApSAcK=C00035374,UNPD=UNPD137224;UNPD150393	C20H18O7	Coumarinolignans	NDEQJXOUOQJARH-XSRZFLEXNA-N	O=C1OC2=C(C=C1)C=C(OC)C=3OC(C)C(OC2=3)C4=CC=C(O)C(OC)=C4	Neouralenol	5.9045	HMDB=HMDB0039731,KNApSAcK=C00005117,FooDB=FDB019370,LipidMAPS=LMPK12111590
1.31807e-05	2.56714	RP_neg_M560.3314_T14	inflamed	RP_neg_7551	Query	7551	NA	0	92	563.299	[M+H]+	Khekadaengoside K	6.3119	KNApSAcK=C00037382,ChEBI=CHEBI:68918,UNPD=UNPD184037	C30H42O10	Steroidal glycosides	ZRNZYSQTUUUEOQ-QETYJJKRNA-N	O=C(C)C3C(O)CC4(C)(C5CC=C2C(C=C(OC1OC(CO)C(O)C(O)C1(O))C(=O)C2(C)C)C5(C(=O)CC34(C))(C))	Rouyolide C;(+)-Rouyolide C	6.0944	KNApSAcK=C00037753,UNPD=UNPD195023;UNPD57304	C30H42O10	Tetracarboxylic acids and derivatives	BUSAHALMCCWHAC-BPJWOYGJNA-N	O=C(OC(C)C(O)(C(=O)OC1C=C(C)CCC3OC3(C)(CC2OC(=O)C(OC(=O)C(=CC)C)(C)C12))C)C(=CC)C	Physagulin L;(+)-Physagulin L	6.0841	KNApSAcK=C00031020,UNPD=UNPD185822	C30H42O10	Withanolides and derivatives	YFXBHSNQUQNGMW-SHCQKWKZNA-N	O=C1OC(CC(=C1CO)C)C(C)C2(O)(CC(OC(=O)C)C3(O)(C4CC(O)C5(O)(CC=CC(=O)C5(C)(C4(CCC23(C))))))	16beta-hydroxy-scillarenin-3-O-beta-D-glucoside	6.0839	NANPDB=NANPDB_2663,UNPD=UNPD121425;UNPD18485	C30H42O10	Bufanolides and derivatives	LSMWWMPPULJBQX-NEDFIKGHSA-N	O=C1OC=C(C=C1)C4C(O)CC5(O)(C6CCC3=CC(OC2OC(CO)C(O)C(O)C2(O))CCC3(C)C6(CCC45(C)))	scilliphaeosidin-3-O-beta-D-glucoside	6.0822	NANPDB=NANPDB_2653,UNPD=UNPD178432;UNPD76834	C30H42O10	Bufanolides and derivatives	XKNRCIXILGHSLP-OWOCBZTCSA-N	O=C1OC=C(C=C1)C4CCC5(O)(C6CCC3=CC(OC2OC(CO)C(O)C(O)C2(O))CCC3(C)C6(CC(O)C45(C)))	9-hydroxyscilliphaeoside	6.0785	NANPDB=NANPDB_2645;NANPDB_2670,UNPD=UNPD28699;UNPD48220
0.000910614	2.56883	HILIC_pos_M340.0723_T7.19	inflamed	HILIC_pos_2554	Query	2554	NA	0	117	357.28	[M+H]+	chola-4,6-dien-24-oic acid	6.9693	ChEBI=CHEBI:49277,LipidMAPS=LMST04010442	C24H36O2	Bile acids, alcohols and derivatives	GEVCCQBVZLDDJV-HGZXIFPPSA-N	O=C(O)CCC(C)C3CCC2C4C=CC1=CCCCC1(C)C4(CCC23(C))	(1S)-1-hydroxy-23,24-didehydro-25,26,27-trinorcalciol	6.9477	ChEBI=CHEBI:47824,LipidMAPS=LMST03020688	C24H36O2	Vitamin D and derivatives	DLAROWCGUOELFW-MSGYDIBBSA-N	OC3C(=C)C(=CC=C1CCCC2(C)(C1CCC2(C(C)CC=C)))CC(O)C3	Tetracosahexaenoic acid	6.9452	HMDB=HMDB0002007;HMDB0013025,ChEBI=CHEBI:77202;CHEBI:77366,SMPDB=PW_C001344,FooDB=FDB029253,LipidMAPS=LMFA01030822;LMFA01030924,UNPD=UNPD193258	C24H36O2	Very long-chain fatty acids	YHGJECVSSKXFCJ-KUBAVDMBSA-N	O=C(O)CCCCC=CCC=CCC=CCC=CCC=CCC=CCC	5beta-Chola-3,11-dien-24-oic Acid	6.862	LipidMAPS=LMST04010388	C24H36O2	Bile acids, alcohols and derivatives	JAPZTFSJMJNCBN-PWUXNNSBNA-N	O=C(O)CCC(C)C2CCC3C4CCC1C=CCCC1(C)C4(C=CC23(C))	5beta-Chola-8(14),11-dien-24-oic Acid	6.8551	LipidMAPS=LMST04010326	C24H36O2	Bile acids, alcohols and derivatives	IFYQGXDHHNLPLR-KTQWVQAQNA-N	O=C(O)CCC(C)C2CCC1=C3CCC4CCCCC4(C)(C3(C=CC12(C)))	5beta-Chola-7,9(11)-dien-24-oic Acid	6.8516	LipidMAPS=LMST04010328
0.000859041	2.57195	HILIC_pos_M340.073_T7.04	inflamed	HILIC_pos_2555	Query	2555	NA	0	98	357.296	[M+H]+	MG(18:1(9Z)/0:0/0:0)	7.1357	HMDB=HMDB0011567;HMDB0094684,KNApSAcK=C00040790,ChEBI=CHEBI:75342;CHEBI:75757;CHEBI:75938;CHEBI:131342,STOFF=STOFF_410,BMDB=BMDB11567,LipidMAPS=LMGL01010005,Feces=HMDB0011567;HMDB0094684,Serum=HMDB0011567,PubChem=12178130,UNPD=UNPD121106;UNPD208062;UNPD94856;UNPD222384	C21H40O4	1-monoacylglycerols	RZRNAYUHWVFMIP-QJRAZLAKSA-N	O=C(OCC(O)CO)CCCCCCCC=CCCCCCCCC	MG(0:0/18:1(9Z)/0:0)	7.1238	HMDB=HMDB0011537,KNApSAcK=C00050775,ChEBI=CHEBI:73990;CHEBI:131380,FooDB=FDB009514,BMDB=BMDB11537,LipidMAPS=LMGL01010024,Serum=HMDB0011537,PubChem=5319879,PlantCyc=CPD0-1812,UNPD=UNPD133802	C21H40O4	2-monoacylglycerols	UPWGQKDVAURUGE-KTKRTIGZSA-N	O=C(OC(CO)CO)CCCCCCCC=CCCCCCCCC	MG(18:1(11Z)/0:0/0:0)	6.9213	HMDB=HMDB0011566,FooDB=FDB028279,BMDB=BMDB11566,LipidMAPS=LMGL01010004,UNPD=UNPD76086	C21H40O4	1-monoacylglycerols	KJHYUSLWTPMFTN-AQWUKCDYSA-N	O=C(OCC(O)CO)CCCCCCCCCC=CCCCCCC	MG(0:0/18:1(11Z)/0:0)	6.8499	HMDB=HMDB0011536,FooDB=FDB028251,BMDB=BMDB11536,UNPD=UNPD177589	C21H40O4	2-monoacylglycerols	OTDARJOVCLILGQ-FPLPWBNLSA-N	O=C(OC(CO)CO)CCCCCCCCCC=CCCCCCC	3-(2-Heptenyloxy)-2-hydroxypropyl undecanoate	6.6254	HMDB=HMDB0034031,FooDB=FDB012270,UNPD=UNPD51881	C21H40O4	1-alkyl,3-acylglycerols	AQZFORIMCWMRNP-FYWRMAATNA-N	O=C(OCC(O)COCC=CCCCC)CCCCCCCCCC	1-Monooleoyl-Rac-Glycerol	6.4325	DrugBank=DB03831
0.000739594	2.57276	HILIC_pos_M86.0954_T7.16	inflamed	HILIC_pos_170	Query	170	NA	0	7	112.049	[M+H]+	Cytosine	8.3726	HMDB=HMDB0000630,KNApSAcK=C00001498,ChEBI=CHEBI:16040,YMDB=YMDB00651,FooDB=FDB022151,STOFF=STOFF_613,BMDB=BMDB00630,Urine=HMDB0000630,Feces=HMDB0000630,ECMDB=ECMDB00630,Serum=HMDB0000630,PubChem=597,PlantCyc=CYTOSINE,UNPD=UNPD17953	C4H5N3O	Pyrimidones	OPTASPLRGRRNAP-UHFFFAOYSA-N	O=C1N=CC=C(N)N1	Imexon	7.5556	DrugBank=DB05003	C4H5N3O	Pyrimidones	BIXBBIPTYBJTRY-UHFFFAOYSA-N	O=C1N=C(N)C2N1C2	2-amino-4-hydroxypyrimidine	7.5183	ChEBI=CHEBI:55502,UNPD=UNPD143550	C4H5N3O	Hydroxypyrimidines	XQCZBXHVTFVIFE-UHFFFAOYSA-N	OC1=NC(=NC=C1)N	2-methoxy-1,3,5-triazine	7.268	ChEBI=CHEBI:38929	C4H5N3O	2-methoxy-1,3,5-triazines	NCMONXLWVRSCBP-UHFFFAOYSA-N	N1=CN=C(N=C1)OC	UNPD207467	6.8787	UNPD=UNPD207467	C4H5N3O	2-heteroaryl carboxamides	ZBNZAJFNDPPMDT-UHFFFAOYSA-N	O=C(N)C=1N=CNC=1	Pyrrole-2-carboxylic acid	6.459	HMDB=HMDB0004230,KNApSAcK=C00043859,ChEBI=CHEBI:27660;CHEBI:36751,FooDB=FDB023340,BMDB=BMDB04230,Urine=HMDB0004230,Feces=HMDB0004230,Serum=HMDB0004230,PubChem=12473,UNPD=UNPD95704
0.000366721	2.57393	HILIC_neg_M526.0856_T7.62	inflamed	HILIC_neg_4324	Query	4324	NA	0	55	535.343	[M+H]+	Cepafungin I	4.8967	KNApSAcK=C00017598	C28H46N4O6	Cyclic peptides	SVHNVAFCZJDSIW-HRNDUWCPNA-N	O=C1C=CC(NC(=O)C(NC(=O)C(NC(=O)C=CC=CCCCCCC(C)C)C(O)C)CC(O)CCN1)C	Kalimantacin C	4.8447	KNApSAcK=C00016192,ChEBI=CHEBI:66137,UNPD=UNPD49447	C29H46N2O7	Hydroxyeicosatrienoic acids	VWVAAKIWHSCMIW-UHFFFAOYNA-N	O=C(O)C=C(C)CC(C)CC(=C)CCC=CC=CCC(C)CC(=O)CC(O)CNC(=O)CC(OC(=O)N)C	Taumycin B;(+)-Taumycin B	4.8438	KNApSAcK=C00048874,UNPD=UNPD18754	C29H46N2O7	Cyclic depsipeptides	UWWDOEISWKDEPK-HTVUZVAPNA-N	O=C(O)C=C(C)CC(C)CC(=CC1OC(=O)C(NC(=O)C(NC(=O)CC(=O)C1(C))C(C)CC)C(C)CC)C	UNPD58417	3.8945	UNPD=UNPD58417	C34H46O5	Diphenylethers	JSGDXSPZCQAGGQ-MFKUBSTISA-N	OC2=CC(OC=1C=C(C(O)=C(OC)C=1CC=C(C)C)CC=C(C)CCC=C(C)C)=CC(OC)=C2CC=C(C)C	UNPD204152	3.8653	UNPD=UNPD204152	C34H46O5	Sesterterpenoids	GSWPHUYQJATONQ-LFKYZXMQNA-N	O=C1OC23(C(O)=C1C(=O)C5(C)(C(C(=CCCC(=CC3(C=C(C)C(C)C2)(C))C)C)C(=CC4C(O)CCC(C)C45)C))		NA
0.00929497	2.58109	HILIC_neg_M501.1408_T7.96	inflamed	HILIC_neg_4077	Query	4077	NA	0	21	510.25	[M+H]+	(-)-Epothilone E;Epothilone E	4.9963	KNApSAcK=C00015174,UNPD=UNPD31603;UNPD98680	C26H39NO7S	Epothilones and analogues	FCCNKYGSMOSYPV-YSBQCJRENA-N	O=C2OC(C(=CC=1N=C(CO)SC=1)C)CC3OC3(CCCC(C)C(O)C(C(=O)C(C)(C)C(O)C2)C)	Epothilone A9;(-)-Epothilone A9	4.9963	KNApSAcK=C00045900,UNPD=UNPD36601	C26H39NO7S	Epothilones and analogues	XSZHNNYJIPRFJZ-HWTTXSDINA-N	O=C2OC(C(=CC=1N=C(C)SC=1)CO)CC3OC3(CCCC(C)C(O)C(C(=O)C(C)(C)C(O)C2)C)	Pyripyropene O	4.7976	KNApSAcK=C00016205,UNPD=UNPD174609	C29H35NO7	Steroids and steroid derivatives	LNZRIIIDRGIMHV-KBNHUZCUNA-N	O=C1OC(=CC=2OC3(C)(CCC4C(C)(COC(=O)C)C(OC(=O)C)CCC4(C)(C3(CC1=2))))C5=CN=CC=C5	Thiersinine B	4.7976	KNApSAcK=C00026812,UNPD=UNPD154883	C29H35NO7	3-alkylindoles	PWHBDZKTABFTQX-LRJGZRSUNA-N	O=C(OC(C)(C)C6(O)(OC5(C(=O)CCC3(C)(C5(O)(CCC2CC=1C4=CC=CC=C4(NC=1C23(C)))))(CC6(=O))))C	miproxifene phosphate	4.5924	ChEBI=CHEBI:31855	C29H36NO5P	Stilbenes	QZUHFMXJZOUZFI-ZQHSETAFSA-N	O=P(O)(O)OC1=CC=C(C=C1)C(C2=CC=C(OCCN(C)C)C=C2)=C(C3=CC=C(C=C3)C(C)C)CC		NA
0.00680904	2.58112	RP_neg_M593.1423_T1.26	inflamed	RP_neg_8207	Query	8207	NA	0	63	595.227	[M+H]+	Zizybeoside II	6.6898	HMDB=HMDB0034955,ChEBI=CHEBI:81188,FooDB=FDB013549,UNPD=UNPD112512;UNPD117246	C25H38O16	Oligosaccharides	BEDWWZCYHCGAKV-UHFFFAOYNA-N	OCC4OC(OC3C(OCC1=CC=CC=C1)OC(CO)C(O)C3(OC2OC(CO)C(O)C(O)C2(O)))C(O)C(O)C4(O)	C00051347	6.6675	KNApSAcK=C00051347,UNPD=UNPD46529;UNPD99379	C25H38O16	Iridoid O-glycosides	YSJWHDZQHDVBNW-UXKXYEJONA-N	O=C(OC)C3=COC(OC2OC(CO)C(O)C(O)C2(OC1OC(CO)C(O)C(O)C1(O)))C4C3CCC4(OC(=O)C)(C)	Pseudolaric acid B O-beta-D-glucopyranoside	6.5714	KNApSAcK=C00040094,UNPD=UNPD172568;UNPD99634	C29H38O13	Diterpene lactones	UUDZDKPKXAEKLA-CEKALHTDNA-N	O=C(OC)C3=CCC24(C(=O)OC(C=CC=C(C(=O)OC1OC(CO)C(O)C(O)C1(O))C)(C)C(CC2)C4(OC(=O)C)(CC3))	Juncin Z;(+)-Juncin Z	6.5711	KNApSAcK=C00039508,UNPD=UNPD127379;UNPD151738;UNPD80972;UNPD211949	C29H38O13	Diterpene lactones	SOQFUADBXGVECU-LNALGXTCNA-N	O=C(OC)C2=CC1OC(=O)C(C)C1(O)C(OC(=O)C)C3C(=C)CCC(OC(=O)C)C3(C)(C(OC(=O)C)CC2(OC(=O)C))	Isogilletine N-oxide	6.5575	KNApSAcK=C00025907,UNPD=UNPD75778	C35H34N2O7	Lignans, neolignans and related compounds	DJJSAIRLTRARJX-UHFFFAOYNA-N	O=N8(C)(CCC=2C=C(OC)C=1OC5=C4OC=1C=2C8(CC=7C=CC(OC)=C(OC3=CC=C(C=C3)CC6NCCC(C=C4(O))=C56)C=7))	Markhamioside A;(-)-Markhamioside A	6.5093	KNApSAcK=C00030741,UNPD=UNPD54309
0.00118933	2.58449	HILIC_neg_M616.0238_T7.73	inflamed	HILIC_neg_5040	Query	5040	NA	0	41	628.311	[M+H]+	Cycloaspeptide D	6.5406	KNApSAcK=C00043425,UNPD=UNPD28385	C35H41N5O6	Oligopeptides	GXJXATAYZOLJHQ-DEMIGELTNA-N	O=C1NC(C(=O)N(C)C(C(=O)NC(C(=O)N(C)C(C(=O)NC=2C=CC=CC1=2)CC3=CC=C(O)C=C3)C(C)C)CC4=CC=CC=C4)C	Cycloaspeptide C	6.5001	KNApSAcK=C00047825,UNPD=UNPD83177	C35H41N5O6	Macrolactams	WBLLMCDBMQQWEY-DEMIGELTNA-N	O=C1NC(C(=O)NC(C(=O)NC(C(=O)N(C)C(C(=O)NC=2C=CC=CC1=2)CC3=CC=C(O)C=C3)CC(C)C)CC4=CC=CC=C4)C	1-(3,5-dimethyl-4-isoxazolyl)-3-[(2S,3R)-5-[(2R)-1-hydroxypropan-2-yl]-3-methyl-2-[[methyl-[(4-phenoxyphenyl)methyl]amino]methyl]-6-oxo-3,4-dihydro-2H-1,5-benzoxazocin-8-yl]urea	6.4446	ChEBI=CHEBI:130074	C35H41N5O6	Diphenylethers	XSTATDAYTJGYSZ-KNDBRZBENA-N	O=C(NC=3C=CC=4OC(CN(C)CC2=CC=C(OC1=CC=CC=C1)C=C2)C(C)CN(C(=O)C=4(C=3))C(C)CO)NC=5C(=NOC=5C)C	Guineamide B;(-)-Guineamide B	6.2432	KNApSAcK=C00034526,UNPD=UNPD72536	C32H45N5O6S	Cyclic depsipeptides	HCDWKPJRUMSHJR-PGBLRJMUNA-N	O=C2NC(C)C(C(=O)OC(C(=O)N(C)C(C(=O)N(C)C(C(=O)NC(C1=NC2(=CS1))C)CC3=CC=CC=C3)C(C)C)C(C)C)C	Ulongamide A	6.2289	KNApSAcK=C00029166,UNPD=UNPD61609	C32H45N5O6S	Cyclic depsipeptides	LKFYCKOJWDHZOF-RABGKDOCNA-N	O=C2NC(CCC)C(C(=O)OC(C(=O)N(C)C(C(=O)N(C)C(C(=O)NC(C1=NC2(=CS1))C)C(C)C)CC3=CC=CC=C3)C)C	UNPD25166	5.8448	UNPD=UNPD25166
4.14521e-05	2.58867	HILIC_neg_M147.0437_T6.95	inflamed	HILIC_neg_482	Query	482	NA	0	36	158.939	[M+H]+		NA							NA							NA							NA							NA							NA
0.000734451	2.5894	HILIC_pos_M498.0006_T7.74	inflamed	HILIC_pos_3304	Query	3304	NA	0	26	532.004	[M+H]+		NA							NA							NA							NA							NA							NA
0.00141312	2.59415	HILIC_pos_M102.0349_T6.15	inflamed	HILIC_pos_237	Query	237	NA	0	24	119.069	[M+H]+	2-Hydroxy-3-methylbutyric acid	6.3352	HMDB=HMDB0000407;HMDB0062584,ChEBI=CHEBI:60645;CHEBI:744019;CHEBI:46415;CHEBI:60631;CHEBI:64669,YMDB=YMDB01318,FooDB=FDB022023,BMDB=BMDB00407,LipidMAPS=LMFA01050390;LMFA01050478,Urine=HMDB0000407,Saliva=HMDB0000407,Feces=HMDB0000407,CSF=HMDB0000407,Serum=HMDB0000407;HMDB0062584,UNPD=UNPD181421;UNPD26620	C5H10O3	Hydroxy fatty acids	NGEWQZIDQIYUNV-UHFFFAOYNA-N	O=C(O)C(O)C(C)C	3-Hydroxyisovaleric acid	6.3089	HMDB=HMDB0000754,ChEBI=CHEBI:37084;CHEBI:82957,T3DB=T3D4263,FooDB=FDB007451;FDB022225,BMDB=BMDB00754,LipidMAPS=LMFA01050396,Urine=HMDB0000754,Feces=HMDB0000754,CSF=HMDB0000754,Serum=HMDB0000754,PubChem=69362,UNPD=UNPD153815	C5H10O3	Hydroxy fatty acids	AXFYFNCPONWUHW-UHFFFAOYSA-N	O=C(O)CC(O)(C)C	3-Hydroxyvaleric acid	6.157	HMDB=HMDB0000531,ChEBI=CHEBI:139272;CHEBI:138588;CHEBI:138608;CHEBI:139239;CHEBI:139270,FooDB=FDB022099,BMDB=BMDB00531,LipidMAPS=LMFA01050008,Urine=HMDB0000531,Feces=HMDB0000531,CSF=HMDB0000531,Serum=HMDB0000531,UNPD=UNPD98442	C5H10O3	Hydroxy fatty acids	REKYPYSUBKSCAT-UHFFFAOYNA-N	O=C(O)CC(O)CC	2-Hydroxyvaleric acid	6.1039	HMDB=HMDB0001863,ChEBI=CHEBI:60630;CHEBI:60647,YMDB=YMDB01559,FooDB=FDB022717,BMDB=BMDB01863,LipidMAPS=LMFA01050007,Urine=HMDB0001863,Feces=HMDB0001863,Serum=HMDB0001863	C5H10O3	Hydroxy fatty acids	JRHWHSJDIILJAT-UHFFFAOYNA-N	O=C(O)C(O)CCC	2-Hydroxy-2-methylbutyric acid	6.0953	HMDB=HMDB0001987,ChEBI=CHEBI:68454,FooDB=FDB022784,BMDB=BMDB01987,LipidMAPS=LMFA01050389,Urine=HMDB0001987,Serum=HMDB0001987,UNPD=UNPD148297;UNPD75612	C5H10O3	Hydroxy fatty acids	MBIQENSCDNJOIY-UHFFFAOYNA-N	O=C(O)C(O)(C)CC	3-Hydroxy-2-methyl-[R-(R,S)]-butanoic acid	6.0952	HMDB=HMDB0000351;HMDB0000354;HMDB0000410;HMDB0000642,KNApSAcK=C00044037,ChEBI=CHEBI:37051;CHEBI:37052;CHEBI:78554;CHEBI:78559,FooDB=FDB021974;FDB021977;FDB022026;FDB022158,BMDB=BMDB00351;BMDB00354;BMDB00410;BMDB00642,LipidMAPS=LMFA01050391;LMFA01050393;LMFA01050394;LMFA01050491;LMFA01050492,Urine=HMDB0000354,UNPD=UNPD128999;UNPD138193
8.82249e-06	2.60162	RP_pos_M120.0804_T1.26	inflamed	NA	NA	NA	NA	NA	NA	NA	NA	NA	NA	NA	NA	NA	NA	NA	NA	NA	NA	NA	NA	NA	NA	NA	NA	NA	NA	NA	NA	NA	NA	NA	NA	NA	NA	NA	NA	NA	NA	NA	NA	NA	NA	NA	NA	NA	NA
0.00133693	2.6092	HILIC_neg_M698.0265_T7.73	inflamed	HILIC_neg_5566	NA	NA	NA	NA	NA	NA	NA	NA	NA	NA	NA	NA	NA	NA	NA	NA	NA	NA	NA	NA	NA	NA	NA	NA	NA	NA	NA	NA	NA	NA	NA	NA	NA	NA	NA	NA	NA	NA	NA	NA	NA	NA	NA	NA	NA
0.000656061	2.61188	HILIC_neg_M376.0947_T7.18	inflamed	HILIC_neg_2836	Query	2836	NA	0	25	383.132	[M+H]+	10-epi-Olguine	6.7077	KNApSAcK=C00049917,UNPD=UNPD14482;UNPD147101;UNPD92801	C18H22O9	Tetracarboxylic acids and derivatives	WSMOXQBLJXEQNX-OMWINXTONA-N	O=C1OC(C(OC(=O)C)C=C1)C2OC2(C=CC(OC(=O)C)C(OC(=O)C)C)	Methyl-3-O-feruloylquinate	6.6277	KNApSAcK=C00030769,UNPD=UNPD133465;UNPD169550;UNPD192909;UNPD208108;UNPD208507;UNPD27634;UNPD218026;UNPD228436;UNPD230598	C18H22O9	Quinic acids and derivatives	CPYDMLXRLHYXSV-DEHOMXJANA-N	O=C(OC1CC(O)(C(=O)OC)CC(O)C1(O))C=CC2=CC=C(O)C(OC)=C2	Ningposide B	6.6205	KNApSAcK=C00037553,UNPD=UNPD107612	C18H22O9	Coumaric acids and derivatives	BCCVUXNXLHXLEU-LGHOEBSXNA-N	O=C(OC1C(O)OC(C)C(OC(=O)C)C1(O))C=CC2=CC=C(O)C(OC)=C2	1-L-O-methyl-2-acetyl-3-p-cis-coumaryl-myo-inositol	6.6167	NANPDB=NANPDB_3641;NANPDB_3642,UNPD=UNPD211214;UNPD217518	C18H22O9	Coumaric acid esters	AJZKDFNTXHJZSL-PYPDDJCDSA-N	O=C(OC1C(O)C(O)C(O)C(OC)C1(OC(=O)C))C=CC2=CC=C(O)C=C2	Ningposide A	6.5842	KNApSAcK=C00037552,UNPD=UNPD194360	C18H22O9	Coumaric acids and derivatives	NIFRPWXJGCHSOO-JASPOFLDNA-N	O=C(OC1C(O)OC(C)C(O)C1(OC(=O)C))C=CC2=CC=C(O)C(OC)=C2	Inumakilactone C	6.5828	KNApSAcK=C00000282,UNPD=UNPD66957
0.00251802	2.62979	HILIC_neg_M436.2817_T5.89	inflamed	HILIC_neg_3421	Query	3421	NA	0	60	445.215	[M+H]+	Austalide J	5.5439	HMDB=HMDB0030156,FooDB=FDB001965,UNPD=UNPD67405	C25H32O7	Xanthenes	GEOMINBWFXSCOW-UHFFFAOYNA-N	O=C1OCC=5C1=C(OC)C2=C(OC3(C)(CCC4(O)(C(OC(=O)CCC4(C)(C3(C2)))(C)C)))C=5C	C00022562	5.5387	KNApSAcK=C00022562,UNPD=UNPD22214	C25H32O7	Diterpene lactones	DXDSDKBPFWLRDV-GZOAGSMSNA-N	O=C(OC3CCC4(O)(C2(C(=O)OC(C1=COC=C1)C2)(C(=C)CCC4(C)(C3(O)(C)))))C(=CC)C	Liacylindrolide	5.5345	KNApSAcK=C00012194,UNPD=UNPD107909	C25H32O7	Germacranolides and derivatives	MZDDYPUIJFFVAN-FWMHLMTNNA-N	O=C(OCC(=CC)C(=O)OC2CC(=CCCC(=CC1OC(=O)C(=C)C12)C)C)C(=CC)CO	C00050811	5.5255	KNApSAcK=C00050811,UNPD=UNPD3596	C25H32O7	Steroid lactones	AOULXGJOCGWMQS-UHFFFAOYNA-N	O=C4OC(C1=COC=C1)C6(C)(CCC3C(C(=O)CC2C(OC(O)(C)C23(C))(C)C)(C)C56(OC45))	3alpha-Angeloyloxy-2alpha,4beta-dihydroxy-15,16-epoxy-cis-clerodane-1(10),13(16),14-trien-20,12-olide	5.524	KNApSAcK=C00022569,UNPD=UNPD161819	C25H32O7	Diterpene lactones	NQANRPPWFHFUBN-OTXRDCPJNA-N	O=C(OC4C(O)C=C3C2(C(=O)OC(C1=COC=C1)C2)C(C)CCC3(C)C4(O)(C))C(=CC)C	Rhinacanthin K;(-)-Rhinacanthin K	5.4749	KNApSAcK=C00041101,UNPD=UNPD65100
0.0005325	2.63855	HILIC_neg_M458.0978_T7.18	inflamed	HILIC_neg_3643	Query	3643	NA	0	18	469.03	[M+H]+	UNPD43147	4.4941	UNPD=UNPD43147	C22H12O12	Hydrolyzable tannins	AIIOGRXIQRIXPA-UHFFFAOYSA-N	O=C(O)C=5C=C(O)C(=C(OC1=C(O)C(O)=C2OC(=O)C=4C=C(O)C(O)=C3OC(=O)C1=C2C3=4)C=5)C		NA							NA							NA							NA							NA
0.00040374	2.64171	RP_neg_M552.3658_T11.99	inflamed	RP_neg_7368	Query	7368	NA	0	58	554.201	[M+H]+	Saframycin D	6.7476	KNApSAcK=C00018160	C28H31N3O9	Benzazocines	JRGSNFZUTBSLSG-NCUHWMGJNA-N	O=C(NCC5C=1C(=O)C(OC)=C(C(=O)C=1CC4N5(CC3C(=O)C2=C(O)C(=C(OC)C(O)=C2C4(N3(C)))C))C)C(=O)C	N-[[(2R,3S)-8-(2-benzofuranyl)-5-[(2R)-1-hydroxypropan-2-yl]-3-methyl-6-oxo-3,4-dihydro-2H-pyrido[2,3-b][1,5]oxazocin-2-yl]methyl]-N,1-dimethyl-4-imidazolesulfonamide	6.6639	ChEBI=CHEBI:110110	C27H31N5O6S	Benzofurans	QDXUGGAJHDZAHH-QBRAGROPNA-N	O=C2C=3C=C(C=NC=3(OC(CN(C)S(=O)(=O)C=1N=CN(C=1)C)C(C)CN2C(C)CO))C=4OC5=CC=CC=C5(C=4)	N-[(5S,6R,9R)-5-methoxy-3,6,9-trimethyl-8-methylsulfonyl-2-oxo-11-oxa-3,8-diazabicyclo[10.4.0]hexadeca-1(12),13,15-trien-14-yl]-2-methylbenzenesulfonamide	6.6446	ChEBI=CHEBI:110622;CHEBI:110712;CHEBI:110845	C25H35N3O7S2	Macrolactams	OWRIETMUXQHNFA-AJVOMJRLNA-N	O=C1C=2C=CC(=CC=2(OCC(N(CC(C)C(OC)CN1C)S(=O)(=O)C)C))NS(=O)(=O)C3=CC=CC=C3C	Saframycin S	6.5615	KNApSAcK=C00018299	C28H31N3O9	Isoquinoline quinones	FKBKETJRCKZDAM-FOIBSTKRNA-N	O=C(NCC5C=1C(=O)C(OC)=C(C(=O)C=1CC4N5(C(O)C3N(C)C4(C=2C(=O)C(OC)=C(C(=O)C=2C3)C)))C)C(=O)C	2-[[2-[2-(1-piperidinyl)ethyl]-[1,2,4]triazolo[1,5-c]quinazolin-5-yl]thio]-N-[2-(4-sulfamoylphenyl)ethyl]acetamide	6.544	ChEBI=CHEBI:117088	C26H31N7O3S2	Quinazolines	UVHQKRMKRABMMB-UHFFFAOYSA-N	O=C(NCCC1=CC=C(C=C1)S(=O)(=O)N)CSC4=NC2=CC=CC=C2C3=NC(=NN34)CCN5CCCCC5	C-MATE	6.1757	STOFF=STOFF_6742
0.00182563	2.64273	RP_pos_M508.3761_T12	inflamed	NA	NA	NA	NA	NA	NA	NA	NA	NA	NA	NA	NA	NA	NA	NA	NA	NA	NA	NA	NA	NA	NA	NA	NA	NA	NA	NA	NA	NA	NA	NA	NA	NA	NA	NA	NA	NA	NA	NA	NA	NA	NA	NA	NA	NA	NA
0.000889273	2.64824	HILIC_neg_M490.3303_T5.8	inflamed	HILIC_neg_3982	Query	3982	NA	0	23	499.648	[M+H]+		NA							NA							NA							NA							NA							NA
0.00498257	2.65265	HILIC_neg_M199.0693_T8.24	inflamed	HILIC_neg_916	Query	916	NA	0	28	211.132	[M+H]+	4-(Butoxymethyl)-2-methoxyphenol	7.0772	HMDB=HMDB0037642,FooDB=FDB016758,STOFF=STOFF_6185	C12H18O3	Methoxyphenols	VLDFMKOUUQYFGF-UHFFFAOYSA-N	OC=1C=CC(=CC=1(OC))COCCCC	Isoamyl 2-furonpropionate	7.0338	HMDB=HMDB0037735,FooDB=FDB016865,LipidMAPS=LMFA07010913	C12H18O3	Fatty acid esters	ZVMWAVZRUZDYMV-UHFFFAOYSA-N	O=C(OCCC(C)C)CCC=1OC=CC=1	2alpha,10beta-Dihydroxyondetianone	6.8516	KNApSAcK=C00017458,UNPD=UNPD152516	C12H18O3	Cyclohexenones	MOQZZRLTMQDCLA-IWPWILJGNA-N	O=C1C=CC2(C)(C(C)CC(O)CC2(O)(C1))	Dihydro-3-(1-octenyl)-2,5-furandione	6.7856	HMDB=HMDB0037816,FooDB=FDB016961,STOFF=STOFF_7938	C12H18O3	Dicarboxylic acids and derivatives	FLISWPFVWWWNNP-BQYQJAHWNA-N	O=C1OC(=O)C(C=CCCCCCC)C1	Pulchellon	6.7434	KNApSAcK=C00021989,UNPD=UNPD29211	C12H18O3	Monoterpenoids	JNPHSTNWTXPSFQ-KTJPVCNXNA-N	O=C1CC(C)C3C2(O)(CC(O)C3(C)(CC12))	6-Acetoxy-trans-pinocarveol	6.6992	KNApSAcK=C00011035,UNPD=UNPD90783
0.000129124	2.65322	RP_neg_M668.2762_T12.76	inflamed	RP_neg_9413	Query	9413	NA	0	48	673.294	[M+H]+	Ixerin Q;(-)-Ixerin Q	7.7514	KNApSAcK=C00033970,UNPD=UNPD106536	C35H44O13	Guaianolides and derivatives	UADGOOWLIBGZGY-SBJRGKHKNA-N	O=C1OC4C(C1(=C))C(OC(=O)C(O)C(C)CC)CC(=C)C5CC(OC3OC(CO)C(OC(=O)CC2=CC=C(O)C=C2)C(O)C3(O))C(=C)C45	Taxayuntin;13-Decinnamoyl-taxchinin B	7.5745	KNApSAcK=C00038159,UNPD=UNPD135132;UNPD40872	C35H44O13	Taxanes and derivatives	IKDVXNASCSGIHM-BWDGNZLINA-N	O=C(OC2C1=C(C)C(O)CC1(C(OC(=O)C)C3C4(OC(=O)C)(COC4(CC(OC(=O)C)C3(C)(C2(OC(=O)C)))))C(O)(C)C)C5=CC=CC=C5	Taxchinin M;(-)-Taxchinin M	7.5567	KNApSAcK=C00049531,UNPD=UNPD182032;UNPD91306	C35H44O13	Taxanes and derivatives	JHNLDSGPFLFXKC-BWDGNZLINA-N	O=C(OC2C(O)C1=C(C)C(OC(=O)C)CC1(C(OC(=O)C)C3C4(OC(=O)C)(COC4(CC(OC(=O)C)C23(C))))C(O)(C)C)C5=CC=CC=C5	Ixerin R;(-)-Ixerin R	7.5509	KNApSAcK=C00033971,UNPD=UNPD167023	C35H44O13	Guaianolides and derivatives	KAQPATNEOPHOGD-JDWMTXDINA-N	O=C1OC4C(C1(=C))C(OC(=O)C(O)C(C)CC)CC(=C)C5CC(OC3OC(COC(=O)CC2=CC=C(O)C=C2)C(O)C(O)C3(O))C(=C)C45	13-Deacetylbaccatin VI	7.5103	KNApSAcK=C00049411	C35H44O13	Taxanes and derivatives	VKVONEINAKWUDS-STHVMYGINA-N	O=C(OC1C3C4(OC(=O)C)(COC4(CC(OC(=O)C)C3(C)(C(OC(=O)C)C(OC(=O)C)C2=C(C)C(O)CC1(O)C2(C)C))))C5=CC=CC=C5	10-Deacetylbaccatin VI	7.4939	KNApSAcK=C00040757
0.000893149	2.6568	HILIC_pos_M586.0828_T7.21	inflamed	HILIC_pos_3661	Query	3661	NA	0	138	613.487	[M+H]+	DG(18:3(9Z,12Z,15Z)/18:3(9Z,12Z,15Z)/0:0)	6.0479	HMDB=HMDB0007308,ChEBI=CHEBI:75855,FooDB=FDB024501,BMDB=BMDB07308,LipidMAPS=LMGL02010079,UNPD=UNPD202779;UNPD226790	C39H64O5	Lineolic acids and derivatives	RAPBJBKXYYMYAY-CGENZCGBSA-N	O=C(OCC(OC(=O)CCCCCCCC=CCC=CCC=CCC)CO)CCCCCCCC=CCC=CCC=CCC	DG(18:4(6Z,9Z,12Z,15Z)/18:2(9Z,12Z)/0:0)	5.941	HMDB=HMDB0007335,FooDB=FDB024528,BMDB=BMDB07335,LipidMAPS=LMGL02010505	C39H64O5	Lineolic acids and derivatives	QSEJQXZIIUGBTF-PXHWHCHQSA-N	O=C(OCC(OC(=O)CCCCCCCC=CCC=CCCCCC)CO)CCCCC=CCC=CCC=CCC=CCC	DG(18:3(6Z,9Z,12Z)/18:3(9Z,12Z,15Z)/0:0)	5.941	HMDB=HMDB0007279,FooDB=FDB024472,BMDB=BMDB07279,LipidMAPS=LMGL02010482	C39H64O5	Lineolic acids and derivatives	OGEVDGPPHTZMPM-BSKUQPOYSA-N	O=C(OCC(OC(=O)CCCCCCCC=CCC=CCC=CCC)CO)CCCCC=CCC=CCC=CCCCCC	DG(16:1(9Z)/20:5(5Z,8Z,11Z,14Z,17Z)/0:0)	5.941	HMDB=HMDB0007143,FooDB=FDB024337,BMDB=BMDB07143,LipidMAPS=LMGL02010086	C39H64O5	1,2-diacylglycerols	MUYDIVLBRBWUDW-JCIONVESSA-N	O=C(OCC(OC(=O)CCCC=CCC=CCC=CCC=CCC=CCC)CO)CCCCCCCC=CCCCCCC	DG(14:0/22:6(4Z,7Z,10Z,13Z,16Z,19Z)/0:0)	5.9369	HMDB=HMDB0007034,FooDB=FDB024228,BMDB=BMDB07034,LipidMAPS=LMGL02010401	C39H64O5	1,2-diacylglycerols	FRUADKDVYOLUEU-RWYVPCEMSA-N	O=C(OCC(OC(=O)CCC=CCC=CCC=CCC=CCC=CCC=CCC)CO)CCCCCCCCCCCCC	DG(14:1(9Z)/22:5(7Z,10Z,13Z,16Z,19Z)/0:0)	5.932	HMDB=HMDB0007062,FooDB=FDB024256,BMDB=BMDB07062,LipidMAPS=LMGL02010424
0.000291676	2.65764	HILIC_neg_M444.0829_T7.62	inflamed	HILIC_neg_3493	Query	3493	NA	0	16	452.333	[M+H]+	Olivoretin D; Olivoretine D; Teleocidin	5.8073	KNApSAcK=C00024792,UNPD=UNPD114438;UNPD175332;UNPD24307;UNPD40931	C28H41N3O2	Alpha amino acid amides	PEYTUVXFLCCGCC-UHFFFAOYNA-N	O=C3NC(CO)CC4=CNC1=C4(C(=CC2=C1C(C=C)(C)CCC2(C)C(C)C)N(C)C3C(C)C)	MINEs-339293	5.0671	MINE=C7993151d6abcfe77ce3b1102b88324aecdc889c9	C26H45NO5	N-acyl amines	DPHLIPQYRJZTFB-UHFFFAOYSA-N	O=C(NCCC1(O)(C=CC(O)=C(O)C1(O)))CCCCCCCC=CCCCCCCCC	MINEs-339296	5.066	MINE=C2b489a6fa9cc8f0c678756daa40cd92adec260a3	C26H45NO5	N-acyl amines	MIDORUPNVDYTIW-UHFFFAOYSA-N	O=C(NCCC1=CC(O)=C(O)C(O)C1(O))CCCCCCCC=CCCCCCCCC	MINEs-339294	5.0016	MINE=Ccfb6dca63c9dcc39d415efe9180eb9476e02c081	C26H45NO5	N-acyl amines	HZPALTDVHCTMIU-UHFFFAOYSA-N	O=C(NCCC=1C=CC(O)(O)C(O)(O)C=1)CCCCCCCC=CCCCCCCCC	UNPD97437	4.9978	UNPD=UNPD97437	C28H41N3O2	Aromatic monoterpenoids	XEIXQLUJVVEPSF-UZCUOPIXNA-N	O=C2NC(COC)CC3=CNC1=C3(C(=CC=C1C(C=C)(C)CCC=C(C)C)N(C)C2C(C)C)	UNPD3369	4.9978	UNPD=UNPD3369
0.00283292	2.66564	HILIC_neg_M271.1468_T8.77	inflamed	HILIC_neg_1649	Query	1649	NA	0	28	281.125	[M+H]+	1-(4'-Carboxybutyl)-3,7-dimethylxanthin	5.658	STOFF=STOFF_3536	C12H16N4O4	Xanthines	JDMFPLGXRUJOTC-UHFFFAOYSA-N	O=C(O)CCCCN2C(=O)C1=C(N=CN1C)N(C2(=O))C	6-hydroxy-7E,9E-Octadecadiene-11,13,15,17-tetraynoic acid	5.6478	LipidMAPS=LMFA01030723;LMFA01030724;LMFA01030725,UNPD=UNPD145914;UNPD160008;UNPD222065	C18H16O3	Long-chain fatty acids	GOOGOKNSXZDSND-QDCWQMMGNA-N	O=C(O)CCCCC(O)C=CC=CC#CC#CC#CC#C	Phenprocoumon	5.6109	HMDB=HMDB0015081,ChEBI=CHEBI:50438,DrugBank=DB00946,SMPDB=PW_C009388,T3DB=T3D3105,Urine=HMDB0015081,Serum=HMDB0015081	C18H16O3	4-hydroxycoumarins	DQDAYGNAKTZFIW-UHFFFAOYNA-N	O=C1OC=3C=CC=CC=3(C(O)=C1C(C2=CC=CC=C2)CC)	C00050687	5.6037	KNApSAcK=C00050687,UNPD=UNPD189903	C11H20O8	Fatty acyl glycosides of mono- and disaccharides	RKCVEZHHZBFDSD-VKCSDDFZNA-N	O=C(OC)CCCOC1OC(CO)C(O)C(O)C1(O)	Adecypenol;Antibiotic OM 3223;OM 3223	5.5693	KNApSAcK=C00017754,UNPD=UNPD39442;UNPD42871	C12H16N4O4	Imidazodiazepines	WJSAFKJWCOMTLH-UHFFFAOYNA-N	OCC3=CC(N2C=NC1=C2(NC=NCC1(O)))C(O)C3(O)	Xenofuranone A;(+)-Xenofuranone A	5.566	KNApSAcK=C00041968,UNPD=UNPD147068
3.65347e-05	2.66698	HILIC_pos_M292.0516_T6.98	inflamed	HILIC_pos_2096	Query	2096	NA	0	74	303.172	[M+H]+	(R)-Trichostatin A;TSA;Trichostatin A	7.609	KNApSAcK=C00016002,ChEBI=CHEBI:46024;CHEBI:91570;CHEBI:93196,DrugBank=DB04297,LipidMAPS=LMPK01000055,UNPD=UNPD100286;UNPD150631	C17H22N2O3	Alkyl-phenylketones	RTKIYFITIVXBLE-GXJQNMHRNA-N	O=C(C=CC(=CC(C(=O)C1=CC=C(C=C1)N(C)C)C)C)NO	N-cyclohexyl-3-(3-methoxyphenyl)-4,5-dihydroisoxazole-5-carboxamide	7.4802	ChEBI=CHEBI:114696	C17H22N2O3	Anisoles	GOKNYOHQPLPAOF-UHFFFAOYNA-N	O=C(NC1CCCCC1)C3ON=C(C=2C=CC=C(OC)C=2)C3	O-Acetylbaptifolin	7.3838	KNApSAcK=C00007724;C00026320,UNPD=UNPD180639	C17H22N2O3	Anagyrine-type alkaloids	WOXXKFZZPFAEHI-XPSKEJQMNA-N	O=C(OC4CCN3CC2C1=CC=CC(=O)N1CC(C2)C3C4)C	N-[4-(4-morpholinyl)butyl]-2-benzofurancarboxamide	7.2299	ChEBI=CHEBI:92019	C17H22N2O3	Benzofurans	KUJQEQAVMNFFAO-UHFFFAOYSA-N	O=C(NCCCCN1CCOCC1)C=2OC3=CC=CC=C3(C=2)	1-[2-[2-(2-methoxy-6-prop-2-enylphenoxy)ethoxy]ethyl]imidazole	7.1552	ChEBI=CHEBI:104209	C17H22N2O3	Anisoles	NVWWGFWYIXBRBJ-UHFFFAOYSA-N	N=1C=CN(C=1)CCOCCOC=2C(OC)=CC=CC=2CC=C	Piriferinol;(+)-Piriferinol	7.149	KNApSAcK=C00050197,UNPD=UNPD63324
0.000128973	2.6679	RP_neg_M429.0743_T1.26	inflamed	RP_neg_4711	Query	4711	NA	0	101	431.164	[M+H]+	Patulodin	7.2032	KNApSAcK=C00016448,UNPD=UNPD71097	C23H26O8	Azaphilones	GWWPRBVUUXKASM-UHFFFAOYNA-N	O=C(OC1(C(=O)C=C2C=C(OC3OC23(C1(=O)))C=CC=CC=CC)C)CC(O)CC(O)C	Salvinorin G;(-)-Salvinorin G	7.1337	KNApSAcK=C00047346,UNPD=UNPD114338	C23H26O8	Diterpene lactones	KLIYEWBCXJFOSK-ZDOWMCOINA-N	O=C(OC)C1=CC(=O)C(OC(=O)C)C4C1(C)CCC3C(=O)OC(C2=COC=C2)CC34(C)	2-[(2S,3S,6R)-3-(ethylsulfonylamino)-2-(hydroxymethyl)-3,6-dihydro-2H-pyran-6-yl]-N-(4-phenylphenyl)acetamide	7.1329	ChEBI=CHEBI:118559;CHEBI:118608;CHEBI:118739	C22H26N2O5S	Biphenyls and derivatives	WANWEHJGGGHASC-MRZQWFAENA-N	O=C(NC1=CC=C(C=C1)C2=CC=CC=C2)CC3OC(CO)C(C=C3)NS(=O)(=O)CC	Hymenoside L;(-)-Hymenoside L	7.0674	KNApSAcK=C00033038,UNPD=UNPD134595	C19H26O11	Fatty acyl glycosides of mono- and disaccharides	SPEAUKMMJNSLEL-JRCQJRKMNA-N	O=C(OCC1OC(OCC(=CCO)CO)C(O)C(O)C1(O))CC=2C=CC(O)=C(O)C=2	13alpha-Acetoxypukalide	7.0657	KNApSAcK=C00042049,UNPD=UNPD167859;UNPD5626;UNPD58390	C23H26O8	Macrolides and analogues	WJKBXPONHMNWTM-QJFXDKSWNA-N	O=C(OC)C=1C=C3OC=1CC(C(=C)C)CC(OC(=O)C)C2=CC(OC2(=O))CC4(OC34)(C)	cynaropicrin diacetate	7.0426	NANPDB=NANPDB_5526,UNPD=UNPD195934
0.00456463	2.66818	HILIC_pos_M524.3732_T5.76	inflamed	HILIC_pos_3388	Query	3388	NA	0	95	551.27	[M+H]+	Manumycin A	6.6437	ChEBI=CHEBI:29623,LipidMAPS=LMFA08020185,UNPD=UNPD41643;UNPD64590;UNPD81179	C31H38N2O7	Cyclohexenones	TWWQHCKLTXDWBD-MVTGTTCWSA-N	O=C(C=CC=CC=CC2(O)(C=C(NC(=O)C(=CC(=CC(C)CCCC)C)C)C(=O)C1OC12))NC=3C(=O)CCC=3(O)	Chisomicine A	6.5418	ChEBI=CHEBI:68095,UNPD=UNPD201286;UNPD216752;UNPD226769	C32H38O8	Tricarboxylic acids and derivatives	XVHXALVCAPLJJX-GKDNTNMFNA-N	O=C(OC4C=CC3=C2CC(=O)OC(C1=COC=C1)C2(C)CCC3C5(C(=O)CC4(C)C5(CC(=O)OC))(C))C(=CC)C	Tigloylseneganolide A	6.523	KNApSAcK=C00048205	C32H38O8	Naphthopyrans	MKIZJFJIMPCOMB-GPOCAGIPNA-N	O=C2OC(C1=COC=C1)C4(C(=C2)C3=CC5C(=O)C(C)(C3CC4)C(CC(=O)OC)C(C)(C)C5(OC(=O)C(=CC)C))(C)	LSM-3768	6.3677	ChEBI=CHEBI:93385;CHEBI:93900	C31H38N2O7	Cyclohexenones	XIZGHTZLVCHYJN-HAZMNWRKNA-N	O=C(C=CC=CC=CC2(O)(C=C(NC(=O)C(=CC(=CC(C)CCCC)C)C)C(=O)C1OC12))NC3C(=O)CCC3(=O)	UNPD44385	5.7726	UNPD=UNPD44385	C32H38O8	Tigliane and ingenane diterpenoids	SRDIRBTYIYWSJE-NBBAYCNBNA-N	O=C(OCC3(C)(C2CC(C)C14(C=C(C)C(O)C4(O)(C(OC(=O)C(=CC)C)C(=CC(C1(=O))C23)CO))))C5=CC=CC=C5	UNPD43737	5.7726	UNPD=UNPD43737
0.000529199	2.66856	HILIC_pos_M374.0568_T6.97	inflamed	HILIC_pos_2809	Query	2809	NA	0	18	403.095	[M+H]+	4-Phosphopantothenoylcysteine	7.3954	HMDB=HMDB0001117,KNApSAcK=C00019633,ChEBI=CHEBI:15769;CHEBI:59458,SMPDB=PW_C000872,YMDB=YMDB00400,FooDB=FDB022432;FDB031144,BMDB=BMDB01117,ECMDB=ECMDB01117,PubChem=25245609;440304,PlantCyc=R-4-PHOSPHOPANTOTHENOYL-L-CYSTEINE	C12H23N2O9PS	Hybrid peptides	XQYALQVLCNHCFT-CBAPKCEASA-N	O=C(O)C(NC(=O)CCNC(=O)C(O)C(C)(C)COP(=O)(O)O)CS	Variecolorquinone A	6.6056	KNApSAcK=C00048900,ChEBI=CHEBI:66350,UNPD=UNPD151311	C20H18O9	Anthracenecarboxylic acids	BFHKLXFIZWDGDV-UEQNJFAPNA-N	O=C(OCC(O)CO)C1=C(O)C=2C(=O)C=3C(OC)=CC(O)=CC=3(C(=O)C=2(C=C1C))	versiconol acetate(1-)	6.6039	ChEBI=CHEBI:71636;CHEBI:71657;CHEBI:72673;CHEBI:72681,PubChem=71296147;25200595,UNPD=UNPD145960	C20H18O9	Hydroxyanthraquinones	BWYUKBCRHDFWFF-UHFFFAOYNA-M	O=C(OCCC(C1=C(O)C=C2C(=O)C=3C=C(O)C=C(O)C=3(C(=O)C2(=C1(O))))CO)C	5,7-dihydroxy-2-(4-hydroxyphenyl)-8-(3,4,5-trihydroxyoxan-2-yl)-4H-chromen-4-one	6.5861	HMDB=HMDB0127225,KNApSAcK=C00006080,LipidMAPS=LMPK12110197,UNPD=UNPD179534	C20H18O9	Flavonoid 8-C-glycosides	YCCJEBDPVUMZGE-UHFFFAOYNA-N	O=C1C=C(OC2=C1C(O)=CC(O)=C2C3OCC(O)C(O)C3(O))C4=CC=C(O)C=C4	Apigenin 7-xyloside	6.5794	KNApSAcK=C00004141,FooDB=FDB021727,LipidMAPS=LMPK12110341,UNPD=UNPD151140;UNPD158096;UNPD220743	C20H18O9	Flavonoid-7-O-glycosides	ASMYXLDPYBVDFS-JKTJIZMMNA-N	O=C2C=C(OC=3C=C(OC1OCC(O)C(O)C1(O))C=C(O)C2=3)C4=CC=C(O)C=C4	6-(3-acetoacetyl-4,5,7-trihydroxy-2-naphthyl)-3,5-diketo-hexanoate	6.5597	PubChem=90659064
0.000679773	2.68356	RP_pos_M85.8015_T0.87	inflamed	NA	NA	NA	NA	NA	NA	NA	NA	NA	NA	NA	NA	NA	NA	NA	NA	NA	NA	NA	NA	NA	NA	NA	NA	NA	NA	NA	NA	NA	NA	NA	NA	NA	NA	NA	NA	NA	NA	NA	NA	NA	NA	NA	NA	NA	NA
0.000113047	2.69059	HILIC_pos_M504.0808_T7.21	inflamed	HILIC_pos_3321	Query	3321	NA	0	42	536.506	[M+H]+	N-[(4E,8E)-1,3-dihydroxyoctadeca-4,8-dien-2-yl]hexadecanamide	5.228	HMDB=HMDB0035480,FooDB=FDB014166,UNPD=UNPD111283;UNPD190909	C34H65NO3	Secondary alcohols	GMWIWVUTMCBDSP-RTXSCNSFNA-N	O=C(NC(CO)C(O)C=CCCC=CCCCCCCCCC)CCCCCCCCCCCCCCC	Cer(d14:2(4E,6E)/20:0)	5.148	LipidMAPS=LMSP02010054,UNPD=UNPD133652	C34H65NO3	N-acyl amines	YQZINSNQYJSGEU-BPPHIMGDNA-N	O=C(NC(CO)C(O)C=CC=CCCCCCCC)CCCCCCCCCCCCCCCCCCC	Cer(d18:2/16:0)	5.1027	LipidMAPS=LMSP02010024	C34H65NO3	Ceramides	XXWRZIYYFPIQHE-RMLYUVBLNA-N	O=C(NC(CO)C(O)C=CCCCCCCCCC=CCCC)CCCCCCCCCCCCCCC	Cer(d14:1/20:1)	5.0987	LipidMAPS=LMSP02010037	C34H65NO3	N-acyl amines	DKQPXKGVDIXPMN-GBDCVZNGNA-N	O=C(NC(CO)C(O)C=CCCCCCCCCC)CCCCCCCCCC=CCCCCCCCC	Cer(d16:2(4E,6E)/18:0)	5.0729	LipidMAPS=LMSP02010062	C34H65NO3	Ceramides	AZCSUBJJLAWSPY-BPPHIMGDNA-N	O=C(NC(CO)C(O)C=CC=CCCCCCCCCC)CCCCCCCCCCCCCCCCC	UNPD139235	4.359	UNPD=UNPD139235
0.00160883	2.69356	HILIC_neg_M583.1426_T7.96	inflamed	HILIC_neg_4802	Query	4802	NA	0	34	594.077	[M+H]+	MINEs-424010	5.3561	MINE=C7a048f252d09882de90a9e353555eb00cf51d26c	C15H26N5O14P3	Purine ribonucleoside diphosphates	LGOQPMOMVCGGRN-UHFFFAOYSA-N	O=P(O)(O)OC1C(O)C(OC1(COP(=O)(O)OP(=O)(O)OCC(C)(C)CO))N3C=NC=2C(=NC=NC=23)N	MINEs-424008	5.3549	MINE=C77ab5b5509174af6981cb0f300e636111c5f2c25	C15H26N5O14P3	Purine ribonucleoside triphosphates	BAPOZDITLRTUEU-UHFFFAOYSA-N	O=P(O)(O)OP(=O)(O)OP(=O)(O)OCC3OC(N1C=NC2C(=NC=NC12)NCC=C(C)CO)C(O)C3(O)	MINEs-424009	5.3342	MINE=C0d43c50bbe5b22b8c243ca293ec1b14fcc2fdde4	C15H26N5O14P3	Purine ribonucleoside triphosphates	FUDDCBWHJCPPQT-UHFFFAOYSA-N	O=P(O)(O)OP(=O)(O)OP(=O)(O)OCC3OC(N1C=2N=CN=C(NCC=C(C)CO)C=2(NC1))C(O)C3(O)	MINEs-424012	5.1468	MINE=C366dbccacde274e58667dd091d12fcd7d366e212	C15H26N5O14P3	Purine ribonucleoside triphosphates	QQFHHPNIVOFIGW-UHFFFAOYSA-N	O=P(O)(O)OP(=O)(O)OP(=O)(O)OCC3OC(N2C=NC=1C(=NCNC=12)NCC=C(C)CO)C(O)C3(O)	MINEs-424013	5.1279	MINE=Cc9fc1bb96326d7832b9c61fc630690a8992ba5de	C15H26N5O14P3	Purine ribonucleoside triphosphates	YKLMKXOHMHEOCW-UHFFFAOYSA-N	O=P(O)(O)OP(=O)(O)OP(=O)(O)OCC3OC(N2C=NC1=C2(N=CNC1(NCC=C(C)CO)))C(O)C3(O)	MINEs-424011	5.0481	MINE=Ce9c5ed01be0e3cb0c14b7d85539afef1b5b59e36
0.000397714	2.69966	RP_neg_M303.2335_T14.09	inflamed	RP_neg_2293	Query	2293	NA	0	28	306.917	[M+H]+	[2-keto-5-(phosphonomethyl)-1,3-dithiol-4-yl]methylphosphonic acid	4.6386		C5H8O7P2S2		HGUFJNFTTJIASR-UHFFFAOYSA-N	O=C1SC(=C(CP(=O)(O)O)S1)CP(=O)(O)O		NA							NA							NA							NA							NA
0.00165213	2.70108	HILIC_pos_M580.0057_T7.74	inflamed	HILIC_pos_3633	Query	3633	NA	0	32	607.266	[M+H]+	Alstiphyllanine D;(-)-Alstiphyllanine D	6.5649	KNApSAcK=C00047168	C33H38N2O9	Corynanthean-type alkaloids	JZXJPTVFORSZEN-NORVQKDYNA-N	O=C(OCC3(C(=O)OC)(C6C(=CC)CN5C2OC4(N(C1=CC=C(OC)C=C1C4(C23))C)C5C6))C7=CC(OC)=C(OC)C(OC)=C7	Penstebioside	6.3239	KNApSAcK=C00010655,UNPD=UNPD150384;UNPD188348;UNPD209224	C27H42O15	Terpene glycosides	NPCCFNTZZXOWME-JAIGWGSHNA-N	O=C(OC3OC=C(COC2OC(CO)C(OC1OC(CO)C(O)C(O)C1(O))C(O)C2(O))C4CC=C(CO)C34)CC(C)C	UNPD6910	6.1619	UNPD=UNPD6910	C33H38N2O9	Corynanthean-type alkaloids	PDIBFIAKLCTGGD-ZLDSYLRONA-N	O=C(OC4C=C3CN2CCC=1C5=CC=C(OC)C=C5(NC=1C2CC3C(C(=O)OC)C4(OC)))C6=CC(OC)=C(OC)C(OC)=C6	Renieramycin J	6.157	KNApSAcK=C00045043,UNPD=UNPD29991	C33H38N2O9	Isoquinoline quinones	QEEORNSQNFHORE-KMAUNIIANA-N	O=C(OCC2C=1C(=O)C(OC)=C(C(=O)C=1CC5N2C(CC(=O)C)C4N(C)C5(C=3C(=O)C(OC)=C(C(=O)C=3C4)C))C)C(=CC)C	UNPD132529	5.9327	UNPD=UNPD132529;UNPD53207	C33H38N2O9	Corynanthean-type alkaloids	JIGZBLWURVFVNC-QWVLRUPPNA-N	O=C(OCC4(C(=O)OC)(C6C(=CC)CN5C2OC3(N(C=1C=CC(OC)=CC=1C34(C2))C)(C5C6)))C7=CC(OC)=C(OC)C(OC)=C7	UNPD205491	5.7747	UNPD=UNPD205491
0.000402773	2.7079	HILIC_neg_M212.0895_T7.18	inflamed	HILIC_neg_1009	Query	1009	NA	0	15	221.067	[M+H]+	3-Hydroxy-3-carboxymethyl-adipic acid	7.8405	HMDB=HMDB0059775,ChEBI=CHEBI:89858,Urine=HMDB0059775	C8H12O7	Tricarboxylic acids and derivatives	GLPOQLKJZBFEMA-UHFFFAOYSA-N	O=C(O)CCC(O)(CC(=O)O)CC(=O)O	(2R)-dihomocitric acid	7.7726	ChEBI=CHEBI:72694;CHEBI:72697,PubChem=44123369;24892801	C8H12O7	Tricarboxylic acids and derivatives	LOUWLTSPEXZLSA-SVGMAFHSNA-N	O=C(O)CCCC(O)(C(=O)O)CC(=O)O	(-)-threo-isodihomocitric acid	7.7726	ChEBI=CHEBI:72713;CHEBI:72722,PubChem=25202030;24892803	C8H12O7	Tricarboxylic acids and derivatives	KVEBLTAWTCBJNF-CLISUWTPNA-N	O=C(O)CCCC(C(=O)O)C(O)C(=O)O	Serylaspartic acid	7.4094	HMDB=HMDB0029035,ChEBI=CHEBI:74807	C7H12N2O6	Dipeptides	VBKBDLMWICBSCY-UHFFFAOYNA-N	O=C(O)CC(NC(=O)C(N)CO)C(=O)O	Aspartyl-Serine	7.4094	HMDB=HMDB0028762,ChEBI=CHEBI:73454	C7H12N2O6	Dipeptides	DWBZEJHQQIURML-UHFFFAOYNA-N	O=C(O)CC(N)C(=O)NC(C(=O)O)CO	L-beta-aspartyl-L-serine	7.3915	HMDB=HMDB0011168,FooDB=FDB027942,BMDB=BMDB11168,UNPD=UNPD121791
0.00337665	2.71423	HILIC_neg_M582.3773_T5.75	inflamed	HILIC_neg_4797	Query	4797	NA	0	15	593.195	[M+H]+	Isowertin 2''-rhamnoside	6.8001	HMDB=HMDB0037417,KNApSAcK=C00006278,ChEBI=CHEBI:31143;CHEBI:77809;CHEBI:78640;CHEBI:82684,FooDB=FDB016464,LipidMAPS=LMPK12110990,PubChem=86289613;443901,PlantCyc=7-O-METHYLVITEXIN-2-O-B-L-RHAMNOSIDE,UNPD=UNPD137363;UNPD199845;UNPD49219	C28H32O14	Flavonoid 8-C-glycosides	HFUYHHROXLKXRR-UHFFFAOYNA-N	O=C1C=C(OC2=C1C(O)=CC(OC)=C2C4OC(CO)C(O)C(O)C4(OC3OC(C)C(O)C(O)C3(O)))C5=CC=C(O)C=C5	Linarin;Acacetin 7-O-rutinoside;Acacetin 7-rutinoside;Buddleoflavonoloside	6.7714	KNApSAcK=C00004205;C00037433,ChEBI=CHEBI:92455,FooDB=FDB002767,NANPDB=NANPDB_816;NANPDB_1630;NANPDB_1890,LipidMAPS=LMPK12110449,UNPD=UNPD113999;UNPD170540;UNPD28457	C28H32O14	Flavonoid-7-O-glycosides	YFVGIJBUXMQFOF-VIIPAZCZNA-N	O=C3C=C(OC=4C=C(OC2OC(COC1OC(C)C(O)C(O)C1(O))C(O)C(O)C2(O))C=C(O)C3=4)C5=CC=C(OC)C=C5	Margaritene	6.7697	HMDB=HMDB0037540,KNApSAcK=C00006280,ChEBI=CHEBI:70626,FooDB=FDB016622,LipidMAPS=LMPK12110436,UNPD=UNPD146341	C28H32O14	Flavonoid 8-C-glycosides	AOXGLIJSZLOQNZ-UHFFFAOYNA-N	O=C1C=C(OC2=C1C(O)=CC(O)=C2C4OC(CO)C(O)C(O)C4(OC3OC(C)C(O)C(O)C3(O)))C5=CC=C(OC)C=C5	ax-4''-Hydroxy-3-'-methoxymaysin	6.7124	HMDB=HMDB0030238,KNApSAcK=C00014066,FooDB=FDB001700;FDB002061,LipidMAPS=LMPK12110758,UNPD=UNPD183373	C28H32O14	Flavonoid C-glycosides	KLULJHGQHYLYGV-UHFFFAOYNA-N	O=C1C=C(OC=2C=C(O)C(=C(O)C1=2)C4OC(C)C(O)C(O)C4(OC3OC(C)C(O)C(O)C3(O)))C=5C=CC(O)=C(OC)C=5	Isomargaritene	6.7113	HMDB=HMDB0037415,KNApSAcK=C00006271,FooDB=FDB016462,LipidMAPS=LMPK12110435,UNPD=UNPD34339;UNPD42924	C28H32O14	Flavonoid C-glycosides	JIKPWRRUSIBFLE-UHFFFAOYNA-N	O=C1C=C(OC2=CC(O)=C(C(O)=C12)C4OC(CO)C(O)C(O)C4(OC3OC(C)C(O)C(O)C3(O)))C5=CC=C(OC)C=C5	Biochanin A 7-O-rutinoside	6.5966	KNApSAcK=C00010113,LipidMAPS=LMPK12050220,UNPD=UNPD72069
0.000610473	2.715	RP_pos_M131.7011_T0.9	inflamed	NA	NA	NA	NA	NA	NA	NA	NA	NA	NA	NA	NA	NA	NA	NA	NA	NA	NA	NA	NA	NA	NA	NA	NA	NA	NA	NA	NA	NA	NA	NA	NA	NA	NA	NA	NA	NA	NA	NA	NA	NA	NA	NA	NA	NA	NA
0.000772084	2.72417	HILIC_neg_M198.0742_T7.62	inflamed	HILIC_neg_909	Query	909	NA	0	36	210.104	[M+H]+	oxyfenamate	6.4844	ChEBI=CHEBI:134877	C11H15NO3	Phenylpropanes	WAFIYOULDIWAKR-UHFFFAOYNA-N	O=C(OCC(O)(C1=CC=CC=C1)CC)N	N-[2-(3-hydroxy-4-methoxyphenyl)ethyl]acetamide	6.4266	ChEBI=CHEBI:125572	C11H15NO3	N-acetyl-2-arylethylamines	CXXUWGHDFPLDBN-UHFFFAOYSA-N	O=C(NCCC=1C=CC(OC)=C(O)C=1)C	1-deoxy-1-formamido-D-glucitol	6.3036	STOFF=STOFF_9864	C7H15NO6	Monosaccharides	ILXGPMLOFSWMBU-UHFFFAOYNA-N	OC=NCC(O)C(O)C(O)C(O)CO	p-Lactophenetide	6.2687	ChEBI=CHEBI:35093	C11H15NO3	Anilides	GHZNWXGYWUBLLI-UHFFFAOYNA-N	O=C(NC1=CC=C(OCC)C=C1)C(O)C	(<i>S</i>)-9-(2,3-dihydroxypropyl)-adenine	6.2675	PlantCyc=S-9-23-DIHYDROXYPROPYL-ADENI	C8H11N5O2	6-aminopurines	GSLQFBVNOFBPRJ-RXMQYKEDSA-N	OCC(O)CN2C=NC1=C(N=CN=C12)N	Anhalamine	6.2636	KNApSAcK=C00042228,ChEBI=CHEBI:31543,UNPD=UNPD12604
0.00297642	2.73136	RP_neg_M547.14_T1.25	inflamed	RP_neg_7247	Query	7247	NA	0	44	549.361	[M+H]+	Antibiotic BU 2867TC;BU 2867TC;Glidobactin C	6.9933	KNApSAcK=C00017619,UNPD=UNPD24935	C29H48N4O6	Cyclic peptides	UHXDSKADPILIPT-HDHDZZELNA-N	O=C1C=CC(NC(=O)C(NC(=O)C(NC(=O)C=CC=CCCCCCCCCC)C(O)C)CC(O)CCN1)C	Stereonsteroid D;(-)-Stereonsteroid D	6.9095	KNApSAcK=C00041888,UNPD=UNPD129278;UNPD223033	C31H48O8	Steroidal glycosides	ZIRCQXRSWINRFQ-SSMLNDMBNA-N	O=C(OCC35(CCC(OC1OC(C)C(OC(=O)C)C(O)C1(O))CC5(CCC2C4CCC(C=C)C4(C)(CCC23))))C	Quadrangularic acid F;(+)-Quadrangularic acid F	6.8981	KNApSAcK=C00046869,UNPD=UNPD61906	C31H48O8	Cycloartanols and derivatives	MDZACYBINFCJBT-XIGMHCLINA-N	O=C(O)C(CC=CC(OO)(C)C)C1CCC2(C)(C3CCC5C(C(=O)OC)(C)C(O)CC(O)C45(CC34(CCC12(C))))	Kalimantacin A	6.8783	KNApSAcK=C00016190;C00016191,ChEBI=CHEBI:66135;CHEBI:66136,UNPD=UNPD16058;UNPD71107	C30H48N2O7	Hydroxyeicosatrienoic acids	GENAAYFYLGYPIQ-FFPWVZAVNA-N	O=C(O)C=C(C)CC(C)CC(=C)CCC=CC=CCC(C)CC(=O)CC(O)CNC(=O)C(C)C(OC(=O)N)C	LSM-30620	6.8354	ChEBI=CHEBI:119171;CHEBI:119183;CHEBI:119187;CHEBI:119229;CHEBI:119270;CHEBI:119305;CHEBI:119332;CHEBI:119333;CHEBI:119348;CHEBI:119373;CHEBI:119400;CHEBI:119413;CHEBI:119441;CHEBI:119448	C32H44N4O4	Indolecarboxylic acids and derivatives	BIOSPGAGQAHCPR-INWTZRBUNA-N	O=C(NC(C)C(C)C)N(C)CC3OCC1=CC=CC=C1C=4C2=CC=CC=C2N(C=4(C(=O)N(CC3(C))C(C)CO))C	Manzamine A	6.693	KNApSAcK=C00026860,ChEBI=CHEBI:66667,UNPD=UNPD55146;UNPD64416;UNPD220314
4.54743e-05	2.7419	HILIC_neg_M520.3658_T5.68	inflamed	HILIC_neg_4267	Query	4267	NA	0	81	529.209	[M+H]+	Antibiotic UK 2C;UK 2C	5.6562	KNApSAcK=C00016240,UNPD=UNPD101564	C27H32N2O9	N-acyl-alpha amino acids and derivatives	ISHRABPLRWRZQX-AXTGLYTONA-N	O=C(OC3C(OC(=O)C(NC(=O)C1=NC=CC(OC)=C1(O))COC(=O)C3(CC2=CC=CC=C2))C)CC(C)C	Antibiotic UK 2D;UK 2D	5.6497	KNApSAcK=C00016241,UNPD=UNPD187148	C27H32N2O9	N-acyl-alpha amino acids and derivatives	GIOFZQIXBXPMAB-OFTJGUKMNA-N	O=C2OCC(NC(=O)C1=NC=CC(OC)=C1(O))C(=O)OC(C)C(OC(=O)C(C)CC)C2CC3=CC=CC=C3	Physalin L	5.6404	HMDB=HMDB0034341,FooDB=FDB012701,UNPD=UNPD110694;UNPD160161;UNPD66217	C28H32O10	Physalins and derivatives	CUSXWWXXAPEFHY-UHFFFAOYNA-N	O=C1OC3CC(C)(C1C)C2C(=O)C7(O)(OC24(C(O)(C(=O)OC34(C))CCC6C7(C(O)C=C5C=CCC(=O)C56(C))))	Physalin O	5.6221	HMDB=HMDB0039081,FooDB=FDB018581,UNPD=UNPD116388;UNPD145367;UNPD173921;UNPD207215	C28H32O10	Physalins and derivatives	QFAOFAWTSOFSQA-UHFFFAOYNA-N	O=C1OC3CC(C)(C1C)C2C(=O)C7(O)(OC24(C(O)(C(=O)OC34(C))CCC6C7(C(O)C=C5CC=CC(=O)C56(C))))	6alpha-Acetoxy-5-epilimonin;6-Epiglaucin B	5.5682	KNApSAcK=C00024089,UNPD=UNPD169212;UNPD64599	C28H32O10	Limonoids	IHOHGVDNDQTZGL-VJBNROFYNA-N	O=C(OC5C(=O)C2(C)(C(CCC3(C)(C(OC(=O)C1OC123)C4=COC=C4))C67(COC(=O)CC7(OC(C)(C)C56))))C	Croceaine A	5.5138	KNApSAcK=C00026649;C00040100,UNPD=UNPD198586;UNPD31072
0.0015604	2.75017	HILIC_neg_M206.0095_T7.73	inflamed	HILIC_neg_967	Query	967	NA	0	11	217.118	[M+H]+	Threoninyl-Proline	7.4812	HMDB=HMDB0029069,ChEBI=CHEBI:73662	C9H16N2O4	Dipeptides	QOLYAJSZHIJCTO-UHFFFAOYNA-N	O=C(O)C1N(C(=O)C(N)C(O)C)CCC1	bisorcic(1-)	7.449	ChEBI=CHEBI:133209;CHEBI:133217,UNPD=UNPD156510	C9H16N2O4	N-acyl-L-alpha-amino acids	XUYANFPPYJSBPU-QMMMGPOBSA-M	O=C(O)C(NC(=O)C)CCCNC(=O)C	Prolyl-Threonine	7.444	HMDB=HMDB0029027	C9H16N2O4	Dipeptides	GVUVRRPYYDHHGK-UHFFFAOYNA-N	O=C(O)C(NC(=O)C1NCCC1)C(O)C	Sakacin P	7.4355	HMDB=HMDB0038239,FooDB=FDB017527,LipidMAPS=LMFA08010024	C9H16N2O4	Fatty amides	VMETVXNVLXCEFC-UHFFFAOYNA-N	O=C(OC(C)(C)C)NC(C(=O)C(=O)N)C	gamma-glutamyl-gamma-aminobutyraldehyde zwitterion	7.4257	ChEBI=CHEBI:61508;CHEBI:61521,PubChem=25246104;23724544	C9H16N2O4	Glutamine and derivatives	JZNLEPLZUABCSQ-JLDDOWRYNA-N	O=CCCCNC(=O)CCC(N)C(=O)O	Allosamizoline	7.3576	DrugBank=DB04404
9.03136e-05	2.75047	HILIC_neg_M222.0288_T6.95	inflamed	HILIC_neg_1102	Query	1102	NA	0	18	230.013	[M+H]+	S-(2-Sulfoethyl)-L-cysteine	6.7436	KNApSAcK=C00000766,PubChem=25202008	C5H11NO5S2	Cysteine and derivatives	BVNVKGQFBDNXFU-UHFFFAOYNA-N	O=C(O)C(N)CSCCS(=O)(=O)O	MINEs-70498	5.6931	MINE=Cefa64e559a188c71ec3064de0ae498e30418aebf	C4H8NO8P	Pentoses	AGFHCAAKIDOSIR-UHFFFAOYSA-N	O=NC1OC(OP(=O)(O)O)C(O)C1(O)	dimethoate	5.5747	ChEBI=CHEBI:34714,T3DB=T3D0229,STOFF=STOFF_405	C5H12NO3PS2	Dithiophosphate O-esters	MCWXGJITAZMZEV-UHFFFAOYSA-N	O=C(NC)CSP(OC)(OC)=S	MINEs-70502	5.0781	MINE=C3325010c564f23342531094ce020a22169ac894f	C4H8NO8P	Alpha amino acids and derivatives	HAFQLPXRBCWRSE-UHFFFAOYSA-N	O=C(O)C(OC(=O)COP(=O)(O)O)N	MINEs-70499	5.0133	MINE=C47f0938e694f6ae72b858c4d677d35f001fa87e4	C4H8NO8P	Alpha amino acids	BQJWGRNPKZOAOT-UHFFFAOYSA-N	O=C(OCC(N)C(=O)O)OP(=O)(O)O	MINEs-70501	5.0053	MINE=C5b94ccdcec9afcdd5688c3ac0d685e5b5c123464
0.000893251	2.75634	RP_pos_M674.9093_T5.89	inflamed	NA	NA	NA	NA	NA	NA	NA	NA	NA	NA	NA	NA	NA	NA	NA	NA	NA	NA	NA	NA	NA	NA	NA	NA	NA	NA	NA	NA	NA	NA	NA	NA	NA	NA	NA	NA	NA	NA	NA	NA	NA	NA	NA	NA	NA	NA
0.00355094	2.75789	RP_neg_M536.1991_T1.26	inflamed	RP_neg_7016	Query	7016	NA	0	38	537.487	[M+H]+	FAHFA(16:1(9Z)/12-O-18:0)	5.9457	HMDB=HMDB0112117,ChEBI=CHEBI:136312;CHEBI:137085,LipidMAPS=LMFA07011056	C34H64O4	Long-chain fatty acids	XSYATLPMKFNWBI-QXMHVHEDNA-N	O=C(O)CCCCCCCCCCC(OC(=O)CCCCCCCC=CCCCCCC)CCCCCC	FAHFA(16:1(9Z)/13-O-18:0)	5.9457	HMDB=HMDB0112139,ChEBI=CHEBI:136315;CHEBI:137086,LipidMAPS=LMFA07011057	C34H64O4	Long-chain fatty acids	FHXCZZFHUCAQAA-KHPPLWFENA-N	O=C(O)CCCCCCCCCCCC(OC(=O)CCCCCCCC=CCCCCCC)CCCCC	FAHFA(16:1(9Z)/9-O-18:0)	5.9457	HMDB=HMDB0112108,ChEBI=CHEBI:136309;CHEBI:137084,LipidMAPS=LMFA07011053	C34H64O4	Long-chain fatty acids	VCXRHEIVUHPWLL-SEYXRHQNNA-N	O=C(O)CCCCCCCC(OC(=O)CCCCCCCC=CCCCCCC)CCCCCCCCC	FAHFA(16:1(9Z)/5-O-18:0)	5.9309	HMDB=HMDB0112134,ChEBI=CHEBI:136369;CHEBI:137102,LipidMAPS=LMFA07011050	C34H64O4	Long-chain fatty acids	HADGPAWFBKHJNM-SQFISAMPNA-N	O=C(O)CCCC(OC(=O)CCCCCCCC=CCCCCCC)CCCCCCCCCCCCC	FAHFA(16:1(9Z)/8-O-18:0)	5.8862	HMDB=HMDB0112136,LipidMAPS=LMFA07011052	C34H64O4	Long-chain fatty acids	YWVPBVTXVQRLHG-YPKPFQOONA-N	O=C(O)CCCCCCC(OC(=O)CCCCCCCC=CCCCCCC)CCCCCCCCCC	FAHFA(16:1(9Z)/11-O-18:0)	5.8862	HMDB=HMDB0112138,LipidMAPS=LMFA07011055
3.23706e-05	2.76153	HILIC_neg_M659.509_T5.57	inflamed	HILIC_neg_5301	Query	5301	NA	0	106	671.525	[M+H]+	3-O-Decanoyl-16-O-acetylisoiridogermanal	5.3403	KNApSAcK=C00049090,UNPD=UNPD20326	C42H70O6	Sesterterpenoids	RUGXEKJDFWNRGN-YGTQEESUNA-N	O=CC(=C1CCC(O)(C)C(C)(CCC=C(C)C(OC(=O)C)CC=C(C)CCC=C(C)C)C1CCCOC(=O)CCCCCCCCC)C		NA							NA							NA							NA							NA
0.000498105	2.78786	HILIC_pos_M176.0653_T7.17	inflamed	HILIC_pos_949	Query	949	NA	0	21	189.159	[M+H]+	N6,N6,N6-Trimethyl-L-lysine	8.3304	HMDB=HMDB0001325,KNApSAcK=C00051192,ChEBI=CHEBI:17311;CHEBI:58100,DrugBank=DB03977,SMPDB=PW_C001022,FooDB=FDB022556,BMDB=BMDB01325,Urine=HMDB0001325,Feces=HMDB0001325,CSF=HMDB0001325,PubChem=6992003;440121;440120,UNPD=UNPD115791;UNPD117974	C9H20N2O2	L-alpha-amino acids	MXNRLFUSFKVQSK-QMMMGPOBSA-N	O=C([O-])C(N)CCCC[N+](C)(C)C	7,8-Diaminopelargonic acid	8.0422	KNApSAcK=C00000759,ChEBI=CHEBI:17830;CHEBI:2247;CHEBI:42085;CHEBI:58500,DrugBank=DB01715,YMDB=YMDB00102,FooDB=FDB030615,LipidMAPS=LMFA01100062,ECMDB=ECMDB20109,PubChem=25245451;652,PlantCyc=DIAMINONONANOATE	C9H20N2O2	Medium-chain fatty acids	KCEGBPIYGIWCDH-HGXVMFPFNA-N	O=C(O)CCCCCC(N)C(N)C	propamocarb	7.7218	ChEBI=CHEBI:82033,T3DB=T3D1001,STOFF=STOFF_4584	C9H20N2O2	Carbamate esters	WZZLDXDUQPOXNW-UHFFFAOYSA-N	O=C(OCCC)NCCCN(C)C	Propamocarb hydrochloride	7.6623	ChEBI=CHEBI:81735,T3DB=T3D1000	C9H20N2O2	Trialkylamines	MKIMSXGUTQTKJU-UHFFFAOYSA-N	O=C(OCCC)NCCCN(C)C	UNPD119866	6.6077	UNPD=UNPD119866	C9H20N2O2	L-alpha-amino acids	WSCURHYLJKVMLJ-SVGMAFHSNA-N	O=C([O-])C(CCCCN)[N+](C)(C)C	diamantane	5.4249	ChEBI=CHEBI:38223
0.00397075	2.80361	HILIC_neg_M385.1178_T0.58	inflamed	HILIC_neg_2935	Query	2935	NA	0	102	393.319	[M+H]+	Ergosta-4,6,8(14),22-tetraen-3-one	4.9172	KNApSAcK=C00023758,ChEBI=CHEBI:69431,NANPDB=NANPDB_4143,UNPD=UNPD121943;UNPD140430;UNPD163014;UNPD167237;UNPD180875;UNPD211670;UNPD221638;UNPD223271;UNPD225403	C28H40O	Ergosterols and derivatives	OIMXTYUHMBQQJM-MYHYZPKZNA-N	O=C4C=C3C=CC2=C1CCC(C(C=CC(C)C(C)C)C)C1(C)CCC2C3(C)CC4	(22E, 24x)-Ergosta-4,6,8,22-tetraen-3-one	4.8526	HMDB=HMDB0030898,FooDB=FDB002862,UNPD=UNPD137776;UNPD225040	C28H40O	Ergosterols and derivatives	PVOXMLZUXQNIHC-BQYQJAHWNA-N	O=C4C=C3C=CC1=C(CCC2(C)(C1CCC2(C(C=CC(C)C(C)C)C)))C3(C)CC4	UNPD113394	4.1959	UNPD=UNPD113394;UNPD212875	C28H40O	Sesquiterpenoids	GWOAMHMYCJRYMO-CETZJLIDNA-N	OC4CC=3C(=CC1=C(C=CC2(C)(C1CCC2(C(C=CC(C)C(C)C)C)))C=3C)CC4	UNPD127937	4.1718	UNPD=UNPD127937	C28H40O	Phenanthrenes and derivatives	NWXGAPOAVPQKSE-REELVKAKNA-N	O1CC46(CCC(C)(C)C1C6(C5CCC3C=2C=CC=C(C=2CCC3(C)C5(C)(CC4))C))	UNPD223210	4.1396	UNPD=UNPD223210	C28H40O	Diterpenoids	CHCAVZYPOPAWQX-OBLZIOOISA-N	O1C2=C(C=CC1(C)CCC=C(C)CCC=C(C)CCC=C(C)C)C=C(C=C2C)C	UNPD192835	3.9886	UNPD=UNPD192835
0.000163822	2.82189	RP_neg_M428.0677_T1.25	inflamed	RP_neg_4705	Query	4705	NA	0	49	431.037	[M+H]+	N-[5-(1H-benzimidazol-2-ylmethylidene)-4-oxo-2-sulfanylidene-3-thiazolidinyl]-4-methylbenzenesulfonamide	6.8011	ChEBI=CHEBI:107486	C18H14N4O3S3	Benzenesulfonamides	GMJPYLQWRLAORZ-UHFFFAOYSA-N	O=C4C(=CC1=NC2=CC=CC=C2(N1))SC(N4(NS(=O)(=O)C3=CC=C(C=C3)C))=S	ethyl-dTDP	6.6469	ChEBI=CHEBI:62904	C12H20N2O11P2	Pyrimidine 2'-deoxyribonucleoside diphosphates	IBJAIIFAWKZKKV-IVZWLZJFSA-N	O=C1NC(=O)N(C=C1C)C2OC(COP(=O)(O)OP(=O)(O)OCC)C(O)C2	MINEs-318198	6.019	MINE=C336a2890f6904706a3a259ee3d378130d3dd406c	C10H16N4O11P2	Organic pyrophosphates	HLDADJMMTLFPPS-UHFFFAOYSA-N	O=C(O)NC=NC1=CN=CN1C2OC(COP(=O)(O)OP(=O)(O)O)C(O)C2	UNPD110435	5.977	UNPD=UNPD110435	C20H14O11	Depsides and depsidones	NBHCIOBDJATFTO-UHFFFAOYSA-N	O=CC1=C(O)C=C(C=2C(=O)OC3=C(OC1=2)C(C=O)=C(C(=O)O)C(O)=C3COC(=O)C)C	UNPD125553	5.9687	UNPD=UNPD125553	C20H14O11	Diarylethers	IHMXDYQQUZKOON-GNLPSFAGNA-N	O=CC1=C(O)C=C(C=2C(=O)OC=4C(OC1=2)=C3C(C(=O)OC3(O))=C(O)C=4COC(=O)C)C	MINEs-318196	5.9679	MINE=C254848791ff90e0f1a6a73e70d430b1ae12d1484
0.000531162	2.83052	HILIC_neg_M116.0712_T7.96	inflamed	HILIC_neg_249	Query	249	NA	0	16	129.055	[M+H]+	3-Hydroxy-4,5-dimethyl-2(5H)-furanone	5.0087	HMDB=HMDB0031306,KNApSAcK=C00050420,ChEBI=CHEBI:67890,YMDB=YMDB01572,FooDB=FDB003360;FDB007346,Urine=HMDB0031306,UNPD=UNPD138766;UNPD19112	C6H8O3	Butenolides	UNYNVICDCJHOPO-UHFFFAOYNA-N	O=C1OC(C(=C1(O))C)C	(??)-Furaneol	4.9491	HMDB=HMDB0040594,ChEBI=CHEBI:76247,YMDB=YMDB01694,FooDB=FDB016215;FDB020380;FDB030866,PlantCyc=CPD-10198,UNPD=UNPD170254	C6H8O3	Furanones	INAXVXBDKKUCGI-UHFFFAOYNA-N	O=C1C(O)=C(OC1C)C	2-dehydropantolactone	4.8896	ChEBI=CHEBI:18395,YMDB=YMDB00856,ECMDB=ECMDB04046,PubChem=39,PlantCyc=2-DEHYDROPANTOYL-LACTONE	C6H8O3	Gamma butyrolactones	HRTOQFBQOFIFEE-UHFFFAOYSA-N	O=C1OCC(C1(=O))(C)C	2-Hydroxy-cis-hex-2,4-dienoate	4.8301	ChEBI=CHEBI:1142;CHEBI:63693;CHEBI:63735,LipidMAPS=LMFA01030943;LMFA01031001,ECMDB=ECMDB20044,PubChem=56927999;11953951	C6H8O3	Medium-chain fatty acids	VPGPQVKJUYKKNN-AWYLAFAOSA-N	O=C(O)C(O)=CC=CC	Osmundalactone	4.8301	HMDB=HMDB0031303,KNApSAcK=C00048033,FooDB=FDB003355,UNPD=UNPD136668;UNPD144958;UNPD74789	C6H8O3	Dihydropyranones	TVDPVFPVOHCHQM-UHFFFAOYNA-N	O=C1OC(C)C(O)C=C1	2,5-furandimethanol	4.7706	ChEBI=CHEBI:59984,PubChem=74663,UNPD=UNPD29493
0.00690338	2.83545	RP_pos_M374.6965_T5.31	inflamed	NA	NA	NA	NA	NA	NA	NA	NA	NA	NA	NA	NA	NA	NA	NA	NA	NA	NA	NA	NA	NA	NA	NA	NA	NA	NA	NA	NA	NA	NA	NA	NA	NA	NA	NA	NA	NA	NA	NA	NA	NA	NA	NA	NA	NA	NA
0.00739065	2.83759	RP_neg_M303.2344_T14.26	inflamed	RP_neg_2294	Query	2294	NA	0	19	306.918	[M+H]+	[2-keto-5-(phosphonomethyl)-1,3-dithiol-4-yl]methylphosphonic acid	4.7489		C5H8O7P2S2		HGUFJNFTTJIASR-UHFFFAOYSA-N	O=C1SC(=C(CP(=O)(O)O)S1)CP(=O)(O)O		NA							NA							NA							NA							NA
0.00222645	2.84962	HILIC_neg_M529.1684_T7.02	inflamed	HILIC_neg_4354	Query	4354	NA	0	19	539.138	[M+H]+	Isolimocitrol 3-glucoside	6.4238	HMDB=HMDB0038757,KNApSAcK=C00005787;C00050944,FooDB=FDB005039;FDB018171,LipidMAPS=LMPK12113322,UNPD=UNPD140065	C24H26O14	Flavonoid-3-O-glycosides	AMJOONKCBORCKA-UHFFFAOYNA-N	O=C2C(OC1OC(CO)C(O)C(O)C1(O))=C(OC3=C(OC)C(O)=C(OC)C(O)=C23)C=4C=CC(OC)=C(O)C=4	Limocitrol 3-glucoside	6.4238	HMDB=HMDB0037690,KNApSAcK=C00005783,FooDB=FDB016818,LipidMAPS=LMPK12113320,UNPD=UNPD108671	C24H26O14	Flavonoid-3-O-glycosides	PRBUAZIWXABBBW-UHFFFAOYNA-N	O=C2C(OC1OC(CO)C(O)C(O)C1(O))=C(OC3=C(OC)C(O)=C(OC)C(O)=C23)C=4C=CC(O)=C(OC)C=4	6-Hydroxymyricetin 6,3',5'-trimethyl ether 3-glucoside	6.3038	KNApSAcK=C00005791,LipidMAPS=LMPK12113037,UNPD=UNPD6317	C24H26O14	Flavonoid-3-O-glycosides	OGQFPRWXDNLKKC-JHRBZXEZNA-N	O=C2C(OC1OC(CO)C(O)C(O)C1(O))=C(OC=3C=C(O)C(OC)=C(O)C2=3)C=4C=C(OC)C(O)=C(OC)C=4	Sibiricoxanthone B;(-)-Sibiricoxanthone B	6.1688	KNApSAcK=C00042998,UNPD=UNPD107367	C24H26O14	Xanthones	LLMCZIBSELEBMK-UVNNKDHQNA-N	O=C1C=5C=C(O)C=CC=5(OC=2C=C(O)C(=C(O)C1=2)C4OC(CO)C(O)C(O)C4(OC3OCC(O)(CO)C3(O)))	Sibiricaxanthone A;(+)-Sibiricaxanthone A	6.1493	KNApSAcK=C00049667,UNPD=UNPD134539	C24H26O14	Xanthones	RQGJKXKUUWCQNK-YGPZNFNZNA-N	O=C1C=5C=C(O)C=CC=5(OC=2C=C(O)C(=C(O)C1=2)C4OC(COC3OCC(O)(CO)C3(O))C(O)C(O)C4(O))	Rheidin C	5.8189	HMDB=HMDB0038508,FooDB=FDB017885,UNPD=UNPD4595
2.51014e-05	2.85538	HILIC_pos_M166.0854_T6.95	inflamed	HILIC_pos_844	Query	844	NA	0	42	180.102	[M+H]+	(R)-Salsolinol	7.3292	HMDB=HMDB0005199;HMDB0042012,KNApSAcK=C00001915,ChEBI=CHEBI:113;CHEBI:88801,FooDB=FDB000429;FDB000430;FDB018047,BMDB=BMDB05199,Feces=HMDB0005199,CSF=HMDB0005199,Serum=HMDB0005199,UNPD=UNPD118033;UNPD84057	C10H13NO2	Tetrahydroisoquinolines	IBRKLUSXDYATLG-UHFFFAOYNA-N	OC1=CC2=C(C=C1(O))C(NCC2)C	1,2,3,4,5,6-Hexahydro-5-(1-hydroxyethylidene)-7H-cyclopenta[b]pyridin-7-one	7.2216	HMDB=HMDB0039655,FooDB=FDB019284	C10H13NO2	Tetrahydropyridines	BJPWZQDKNZJLFC-SOFGYWHQSA-N	O=C2C=1NCCCC=1C(=C(O)C)C2	3,4-Methylenedioxyamphetamine	7.1412	HMDB=HMDB0041931,DrugBank=DB01509,STOFF=STOFF_3348	C10H13NO2	Benzodioxoles	NGBBVGZWCFBOGO-UHFFFAOYSA-N	O1C=2C=CC(=CC=2(OC1))CC(N)C	2(N)-Methyl-norsalsolinol	7.1048	HMDB=HMDB0001189,ChEBI=CHEBI:89546,FooDB=FDB022477,BMDB=BMDB01189,CSF=HMDB0001189,UNPD=UNPD211801	C10H13NO2	Tetrahydroisoquinolines	WETXYFNVBDLWIW-UHFFFAOYSA-N	OC=1C=C2C(=CC=1(O))CCN(C)C2	methyl L-phenylalaninate	7.0418	ChEBI=CHEBI:49339,DrugBank=DB06838,UNPD=UNPD59300;UNPD7827	C10H13NO2	Phenylalanine and derivatives	VSDUZFOSJDMAFZ-VIFPVBQESA-N	O=C(OC)C(N)CC1=CC=CC=C1	phenacetin	7.0307	ChEBI=CHEBI:8050,DrugBank=DB03783,T3DB=T3D4707,STOFF=STOFF_1214,PubChem=4754,UNPD=UNPD95597
2.73413e-05	2.85605	HILIC_neg_M689.5538_T5.42	inflamed	HILIC_neg_5504	NA	NA	NA	NA	NA	NA	NA	NA	NA	NA	NA	NA	NA	NA	NA	NA	NA	NA	NA	NA	NA	NA	NA	NA	NA	NA	NA	NA	NA	NA	NA	NA	NA	NA	NA	NA	NA	NA	NA	NA	NA	NA	NA	NA	NA
3.83896e-05	2.86225	HILIC_neg_M568.3893_T5.81	inflamed	HILIC_neg_4689	Query	4689	NA	0	47	580.179	[M+H]+		NA							NA							NA							NA							NA							NA
0.000158813	2.86395	HILIC_pos_M466.3305_T5.84	inflamed	HILIC_pos_3196	Query	3196	NA	0	13	503.289	[M+H]+	LSM-10168	6.4984	ChEBI=CHEBI:98789;CHEBI:101414	C31H38N2O4	Phenylmethylamines	VZCRYBFAFAJOLC-KRWKABCENA-N	O=C4C1=CC=CC=C1C2=CC=CC=C2COC(CN(C)CC3=CC=CC=C3(OC))C(C)CN4C(C)CO	LSM-9245	6.4984	ChEBI=CHEBI:97866;CHEBI:98339;CHEBI:98469	C31H38N2O4	Phenylmethylamines	JYPGTBVWUBFVKL-PBPCFKKXNA-N	O=C4C1=CC=CC=C1C2=CC=CC=C2COC(CN(C)CC=3C=CC=C(OC)C=3)C(C)CN4C(C)CO	(2S)-2-[[(2S)-2-[[(2S,3S,6R,7S)-2-amino-8-(2-amino-1-carbamoyl-2-imidazolin-4-yl)-3-ammonio-6,7-dihydroxy-octanoyl]amino]propanoyl]amino]-3-methyl-butyrate	6.3479	PubChem=102515487	C20H38N8O7	Oligopeptides	YLQGBTCZCVMFGN-DUHXVTABSA-N	O=C(O)C(NC(=O)C(NC(=O)C(N)C(N)CCC(O)C(O)CC1N=C(N)N(C(=O)N)C1)C)C(C)C	Probestin	6.2843	KNApSAcK=C00017572	C26H38N4O6	Hybrid peptides	CEQMEILRVSCKGT-UHFFFAOYNA-N	O=C(O)C3N(C(=O)C2N(C(=O)C(NC(=O)C(O)C(N)CC1=CC=CC=C1)CC(C)C)CCC2)CCC3	UNPD38252	5.5953	UNPD=UNPD38252	C20H38N8O7	Peptides	QECMEVPAUWBQHW-LBCHHGDRNA-N	O=C(N)N1C(=N)NCC1CC(O)C(O)CCC(N)C(N)C(=O)NC(C(=O)NC(C(=O)O)C(C)C)C		NA
0.000256713	2.89694	HILIC_neg_M212.0897_T7.02	inflamed	HILIC_neg_1010	Query	1010	NA	0	10	221.069	[M+H]+	3-Hydroxy-3-carboxymethyl-adipic acid	7.8077	HMDB=HMDB0059775,ChEBI=CHEBI:89858,Urine=HMDB0059775	C8H12O7	Tricarboxylic acids and derivatives	GLPOQLKJZBFEMA-UHFFFAOYSA-N	O=C(O)CCC(O)(CC(=O)O)CC(=O)O	(-)-threo-isodihomocitric acid	7.7398	ChEBI=CHEBI:72713;CHEBI:72722,PubChem=25202030;24892803	C8H12O7	Tricarboxylic acids and derivatives	KVEBLTAWTCBJNF-CLISUWTPNA-N	O=C(O)CCCC(C(=O)O)C(O)C(=O)O	(2R)-dihomocitric acid	7.7398	ChEBI=CHEBI:72694;CHEBI:72697,PubChem=44123369;24892801	C8H12O7	Tricarboxylic acids and derivatives	LOUWLTSPEXZLSA-SVGMAFHSNA-N	O=C(O)CCCC(O)(C(=O)O)CC(=O)O	Serylaspartic acid	7.5006	HMDB=HMDB0029035,ChEBI=CHEBI:74807	C7H12N2O6	Dipeptides	VBKBDLMWICBSCY-UHFFFAOYNA-N	O=C(O)CC(NC(=O)C(N)CO)C(=O)O	Aspartyl-Serine	7.5006	HMDB=HMDB0028762,ChEBI=CHEBI:73454	C7H12N2O6	Dipeptides	DWBZEJHQQIURML-UHFFFAOYNA-N	O=C(O)CC(N)C(=O)NC(C(=O)O)CO	L-beta-aspartyl-L-serine	7.4515	HMDB=HMDB0011168,FooDB=FDB027942,BMDB=BMDB11168,UNPD=UNPD121791
1.04132e-05	2.89911	RP_neg_M554.3828_T13.01	inflamed	RP_neg_7430	Query	7430	NA	0	48	557.298	[M+H]+	Cucurbitacin E	7.8075	KNApSAcK=C00003686,ChEBI=CHEBI:3944,FooDB=FDB014623,LipidMAPS=LMST01010107,PubChem=5281319,UNPD=UNPD126084;UNPD154799;UNPD180212;UNPD186582;UNPD65709;UNPD83367;UNPD8834;UNPD97828;UNPD209955;UNPD212125;UNPD214099	C32H44O8	Cucurbitacins	NDYMQXYDSVBNLL-IRLJXNDVNA-N	O=C(OC(C=CC(=O)C(O)(C)C2C(O)CC3(C)(C4CC=C1C(C=C(O)C(=O)C1(C)C)C4(C(=O)CC23(C))(C)))(C)C)C	Forskoditerpenoside C;(-)-Forskoditerpenoside C	7.6983	KNApSAcK=C00030314,ChEBI=CHEBI:65907,UNPD=UNPD59617	C28H44O11	Triterpenoids	JLNFSODBKULJEE-CRQRFAFONA-N	O=C(OC3C(O)C1(OC(C=C)(C)CC(=O)C1C4(C)(C(OC2OC(CO)C(O)C(O)C2(O))CCC(C)(C)C34))(C))C	Viteoside A;(-)-Viteoside A	7.697	KNApSAcK=C00049335,UNPD=UNPD10537	C28H44O11	Diterpene glycosides	CFZLMOHGTWAPSR-LFFOMPPPNA-N	O=C1OCC=C1CCC4(O)(C(C)CC(OC(=O)C)C3C(C)(C)C(OC2OC(CO)C(O)C(O)C2(O))CCC34(C))	Tricalysioside I;(-)-Tricalysioside I	7.6346	KNApSAcK=C00032396;C00032398,UNPD=UNPD11671	C28H44O11	Diterpene glycosides	LUZSIDHOUJUSHA-XIBKKBRQNA-N	O=CC5(C)(C(O)CCC1(C)(C5(CCC24(CC(CCC12)C(O)(COC3OC(CO)C(O)C(O)C3(O))C4(OC(=O)C)))))	ciguatoxin IJKLM cyclic acetal	7.6029	ChEBI=CHEBI:61273	C28H44O11	Oxepanes	BCRACEMMSIEVIP-HDJBMSHGSA-N	O=C(O)CC2OCC3OC4CC5OC6C(C)C(C)C1(OCCC1)(OC6(O)(C(O)C(C)C5(OC4(CC(C)CC3(O2)))))	(-)-Euphomine	7.5707	LipidMAPS=LMPR0104300003
5.21715e-05	2.90428	HILIC_neg_M303.2335_T0.72	inflamed	HILIC_neg_2061	Query	2061	NA	0	49	311.134	[M+H]+	Castillene B	5.302	KNApSAcK=C00008073,LipidMAPS=LMPK12130062,UNPD=UNPD29582	C19H18O4	Benzofurans	SROUQLDEOKTEER-UHFFFAOYNA-N	O1C=CC4=C1C=CC3=C4(OC(OC)(CC2=CC=CC=C2)C3(OC))	Obolactone	5.2657	KNApSAcK=C00043788,ChEBI=CHEBI:66803,UNPD=UNPD40773;UNPD218300	C19H18O4	Styrenes	NZGGCMIUTMKVIG-JBDYBVNYNA-N	O=C1OC(CC=C1)CC3OC(C=CC2=CC=CC=C2)=CC(=O)C3	Moracin N	5.2421	HMDB=HMDB0041298,KNApSAcK=C00036157,FooDB=FDB021215,UNPD=UNPD172998	C19H18O4	2-arylbenzofuran flavonoids	WBSCSIABHGPAMC-UHFFFAOYSA-N	OC1=CC(O)=CC(=C1)C=2OC=3C=C(O)C(=CC=3(C=2))CC=C(C)C	Artocarbene	5.2288	HMDB=HMDB0031744,FooDB=FDB008413,UNPD=UNPD115971	C19H18O4	Stilbenes	VPKBRABQIHPIEA-ARJAWSKDSA-N	OC=3C=CC(C=CC1=CC(O)=C2C=CC(OC2(=C1))(C)C)=C(O)C=3	Moracin C	5.211	HMDB=HMDB0033310,KNApSAcK=C00036149,FooDB=FDB011334,UNPD=UNPD170637	C19H18O4	2-arylbenzofuran flavonoids	ZTGHWUWBQNCCOH-UHFFFAOYSA-N	OC1=CC=C2C=C(OC2(=C1))C3=CC(O)=C(C(O)=C3)CC=C(C)C	alpha-D-Rhap-(1->3)-alpha-D-Rhap	5.2034	ChEBI=CHEBI:62068,UNPD=UNPD108938;UNPD84626
0.00196904	2.91835	HILIC_pos_M72.08_T9.85	inflamed	HILIC_pos_115	Query	115	NA	0	6	102.054	[M+H]+	(S)-2-Azetidinecarboxylic acid	7.1096	HMDB=HMDB0029615,KNApSAcK=C00001343,ChEBI=CHEBI:6198;CHEBI:38108;CHEBI:38109,FooDB=FDB000783,ECMDB=ECMDB20341,PlantCyc=CPD0-1104,UNPD=UNPD13368;UNPD86928	C4H7NO2	L-alpha-amino acids	IADUEWIQBXOCDZ-UHFFFAOYNA-N	O=C(O)C1NCC1	1-Aminocyclopropanecarboxylic acid	7.0941	HMDB=HMDB0036458,KNApSAcK=C00007566,ChEBI=CHEBI:18053;CHEBI:30526;CHEBI:58360,DrugBank=DB02085,FooDB=FDB015347;FDB030242,ECMDB=ECMDB01135,PubChem=6971063;535,PlantCyc=CPD-68,UNPD=UNPD97408	C4H7NO2	Alpha amino acids	PAJPWUMXBYXFCZ-UHFFFAOYSA-N	O=C(O)C1(N)(CC1)	2-aminobut-2-enoic acid zwitterion	6.9809	ChEBI=CHEBI:48306;CHEBI:58739;CHEBI:18820;CHEBI:48305,DrugBank=DB03720,PubChem=45259183,PlantCyc=CPD-15056,UNPD=UNPD185602	C4H7NO2	Alpha amino acids	PAWSVPVNIXFKOS-UHFFFAOYSA-N	O=C(O)C(N)=CC	L-vinylglycine	6.9758	ChEBI=CHEBI:43858;CHEBI:134467,DrugBank=DB01804;DB03214,UNPD=UNPD121672	C4H7NO2	D-alpha-amino acids	RQVLGLPAZTUBKX-VKHMYHEASA-N	O=C(O)C(N)C=C	5-Hydroxypyrrolidin-2-one	6.8078	KNApSAcK=C00029568,UNPD=UNPD155367;UNPD24627	C4H7NO2	Pyrrolidine-2-ones	WBGWUCXEMSSZJL-UHFFFAOYNA-N	O=C1NC(O)CC1	N-Methylolacrylamide	6.7461	ChEBI=CHEBI:82492,STOFF=STOFF_5706
0.000789191	2.92915	HILIC_pos_M520.3417_T5.8	inflamed	HILIC_pos_3369	Query	3369	NA	0	19	546.958	[M+H]+		NA							NA							NA							NA							NA							NA
5.66746e-05	2.94203	RP_pos_M510.3931_T13.02	inflamed	NA	NA	NA	NA	NA	NA	NA	NA	NA	NA	NA	NA	NA	NA	NA	NA	NA	NA	NA	NA	NA	NA	NA	NA	NA	NA	NA	NA	NA	NA	NA	NA	NA	NA	NA	NA	NA	NA	NA	NA	NA	NA	NA	NA	NA	NA
8.89339e-05	2.94302	HILIC_neg_M198.0743_T7.96	inflamed	HILIC_neg_910	Query	910	NA	0	15	211.015	[M+H]+	5-[(E)-2-carboxylatovinyl]-6-keto-pyran-2-carboxylate	7.4728	PubChem=102515465	C9H6O6	Pyranones and derivatives	VVFYEUKYTLSHRZ-DUXPYHPUSA-L	O=C(O)C=CC1=CC=C(OC1(=O))C(=O)O	4-[(E)-2-carboxylatovinyl]-6-keto-pyran-2-carboxylate	7.4273	PubChem=102515343	C9H6O6	Pyranones and derivatives	QIUPXFMYYHJWSC-OWOJBTEDSA-L	O=C(O)C=CC1=CC(=O)OC(=C1)C(=O)O	3,6-dihydroxy-1,5-diketo-3H-cyclohepta[c]furan-8-olate	7.4227	PubChem=102514910	C9H6O6	Tropolones	JYTSRINXSVGLRE-UHFFFAOYSA-M	O=C1OC(O)C2=CC(=O)C(O)=CC(O)=C12	UNPD155377	6.7309	UNPD=UNPD155377	C9H6O6	Tropolones	QPGBDBMWTAQCDU-UHFFFAOYSA-N	O=CC=1C=C(O)C(=O)C=C(O)C=1(C(=O)O)	UNPD196955	6.6981	UNPD=UNPD196955	C9H6O6	Benzofuranones	DSGMNZPWOONSDF-IMWMWJONNA-N	O=CC=1C(O)=CC=2C(=O)OC(O)C=2(C=1(O))	benzene-1,3,5-tricarboxylic acid	6.5375	ChEBI=CHEBI:46032;CHEBI:33059;CHEBI:33060;CHEBI:33061,DrugBank=DB08632,STOFF=STOFF_10484,UNPD=UNPD194882
0.000102008	2.94554	HILIC_neg_M544.3804_T5.74	inflamed	HILIC_neg_4492	Query	4492	NA	0	36	554.337	[M+H]+	N-[(2S,3S)-5-[(2R)-1-hydroxypropan-2-yl]-3-methyl-2-[[methyl(pyridin-4-ylmethyl)amino]methyl]-6-oxo-2,3,4,7-tetrahydro-1,5-benzoxazonin-9-yl]-3-(4-morpholinyl)propanamide	6.4596	ChEBI=CHEBI:126029;CHEBI:126491;CHEBI:128899;CHEBI:129083;CHEBI:129585;CHEBI:130145;CHEBI:130286;CHEBI:130595	C30H43N5O5	Beta amino acids and derivatives	ZUUUVKJMPUIRPC-ZTBCDMFYNA-N	O=C(NC=2C=CC=3OC(CN(C)CC1=CC=NC=C1)C(C)CN(C(=O)CC=3(C=2))C(C)CO)CCN4CCOCC4	UNPD85925	5.6361	UNPD=UNPD85925	C30H43N5O5	Peptides	OGILYBDMVOATLU-BIRBSWGHNA-N	O=C(N)C(NC(=O)C(NC(=O)C(NC(=O)C(N)CC1=CC=C(O)C=C1)CC(C)C)CC(C)C)CC2=CC=CC=C2	MINEs-401792	5.5752	MINE=C5e8b5cd6098969dc64c5933e9963bfe9edc55cfa	C29H47NO9	Steroidal saponins	RBSQOHMTOOEQAJ-UHFFFAOYSA-N	O=C1OCC(N)(C1)C4CCC5(O)(C6CCC3CC(OC2OC(C)C(O)C(O)C2(O))CCC3(C)C6(C(O)CC45(C)))	MINEs-401793	5.5333	MINE=Ca54959ca27bc0153640f9fa16f20e663148f6914	C29H47NO9	Aminoglycosides	XXOGMJWHFNJKHM-UHFFFAOYSA-N	O=C2OC(CC)C(O)(CO)C3OC3(C=CC(=O)C(C)CC(C)C(OC1OC(C)CC(N(C)C)C1(O))C(C=C2)C)	MINEs-401791	5.4801	MINE=C6221573d930942b04497cb6fa35d58764cbcbd0b	C29H47NO9	Steroidal saponins	HKKTVOBCHDIULI-UHFFFAOYSA-N	O=C1OCC(N)(C1)C4CCC5(O)(C6CCC3CC(OC2OC(C)C(O)C(O)C2(O))CCC3(CO)C6(CCC45(C)))	MINEs-401790	5.4753	MINE=C4da380eb72694ede8893cbc3f78659f9845a138c
0.00404732	2.94915	HILIC_neg_M216.0333_T5.86	inflamed	HILIC_neg_1035	Query	1035	NA	0	20	223.169	[M+H]+	Isokobusone	6.0551	HMDB=HMDB0036791,KNApSAcK=C00012491,ChEBI=CHEBI:80838;CHEBI:108586,FooDB=FDB015735,UNPD=UNPD192692;UNPD63845	C14H22O2	Cyclic alcohols and derivatives	BSFUDCIRZBAPDS-UHFFFAOYNA-N	O=C1CCC(O)C(=C)CCC2C1CC2(C)(C)	Kobusone	5.9543	HMDB=HMDB0036790,KNApSAcK=C00012492,ChEBI=CHEBI:80842,FooDB=FDB015734,UNPD=UNPD181922	C14H22O2	Ketones	UETZJEZFLKASPR-UHFFFAOYNA-N	O=C1CCC3OC3(C)(CCC2C1CC2(C)(C))	Rumphellolide F;(-)-Rumphellolide F	5.9116	KNApSAcK=C00031256,UNPD=UNPD197844	C14H22O2	Tertiary alcohols	CXOPZZWZWLKEBP-VBJWEFKSNA-N	O=C2C1CC1C(O)(C)CCC3C2CC3(C)(C)	Nanonorcaryophyllene B;(+)-Nanonorcaryophyllene B	5.9069	KNApSAcK=C00043753,UNPD=UNPD1117	C14H22O2	Tertiary alcohols	SNRJRYXYMKILLJ-PPAFWYFPNA-N	O=C1CCC(=C)C2CC(O)(C)C2(CCC1C)	(10betaH,11xi)-11-Hydroxy-13-nor-6-eremophilen-8-one	5.872	HMDB=HMDB0037605,FooDB=FDB016718,UNPD=UNPD112875	C14H22O2	Eremophilane, 8,9-secoeremophilane and furoeremophilane sesquiterpenoids	YAQFZWZUAZKHAL-UHFFFAOYNA-N	O=C1C(=CC2(C)(C(C)CCCC2(C1)))C(O)C	Polygonal	5.8502	KNApSAcK=C00020333;C00020334,UNPD=UNPD139179;UNPD161485;UNPD173341;UNPD84452
0.00124977	2.94955	HILIC_neg_M529.17_T7.18	inflamed	HILIC_neg_4355	Query	4355	NA	0	28	539.138	[M+H]+	Limocitrol 3-glucoside	6.3315	HMDB=HMDB0037690,KNApSAcK=C00005783,FooDB=FDB016818,LipidMAPS=LMPK12113320,UNPD=UNPD108671	C24H26O14	Flavonoid-3-O-glycosides	PRBUAZIWXABBBW-UHFFFAOYNA-N	O=C2C(OC1OC(CO)C(O)C(O)C1(O))=C(OC3=C(OC)C(O)=C(OC)C(O)=C23)C=4C=CC(O)=C(OC)C=4	Isolimocitrol 3-glucoside	6.3315	HMDB=HMDB0038757,KNApSAcK=C00005787;C00050944,FooDB=FDB005039;FDB018171,LipidMAPS=LMPK12113322,UNPD=UNPD140065	C24H26O14	Flavonoid-3-O-glycosides	AMJOONKCBORCKA-UHFFFAOYNA-N	O=C2C(OC1OC(CO)C(O)C(O)C1(O))=C(OC3=C(OC)C(O)=C(OC)C(O)=C23)C=4C=CC(OC)=C(O)C=4	6-Hydroxymyricetin 6,3',5'-trimethyl ether 3-glucoside	6.2106	KNApSAcK=C00005791,LipidMAPS=LMPK12113037,UNPD=UNPD6317	C24H26O14	Flavonoid-3-O-glycosides	OGQFPRWXDNLKKC-JHRBZXEZNA-N	O=C2C(OC1OC(CO)C(O)C(O)C1(O))=C(OC=3C=C(O)C(OC)=C(O)C2=3)C=4C=C(OC)C(O)=C(OC)C=4	Sibiricaxanthone A;(+)-Sibiricaxanthone A	6.0435	KNApSAcK=C00049667,UNPD=UNPD134539	C24H26O14	Xanthones	RQGJKXKUUWCQNK-YGPZNFNZNA-N	O=C1C=5C=C(O)C=CC=5(OC=2C=C(O)C(=C(O)C1=2)C4OC(COC3OCC(O)(CO)C3(O))C(O)C(O)C4(O))	Sibiricoxanthone B;(-)-Sibiricoxanthone B	6.0406	KNApSAcK=C00042998,UNPD=UNPD107367	C24H26O14	Xanthones	LLMCZIBSELEBMK-UVNNKDHQNA-N	O=C1C=5C=C(O)C=CC=5(OC=2C=C(O)C(=C(O)C1=2)C4OC(CO)C(O)C(O)C4(OC3OCC(O)(CO)C3(O)))	Rheidin C	5.8447	HMDB=HMDB0038508,FooDB=FDB017885,UNPD=UNPD4595
7.30381e-06	2.96373	RP_neg_M164.0718_T1.26	inflamed	RP_neg_608	Query	608	NA	0	9	174.954	[M+H]+	5-diazodithiane-3,4-quinone	5.0385		C4H2N2O2S2		SLFRKXZCSSROQY-UHFFFAOYSA-N	[N-]=[N+]=C1C(=O)C(=O)SSC1	5-diazo-1,3-dithiane-4,6-quinone	4.843		C4H2N2O2S2		JXQKJYHHJHFMFC-UHFFFAOYSA-N	[N-]=[N+]=C1C(=O)SCSC1(=O)	2-(1,3-dithietan-2-ylidene)-2-nitro-acetonitrile	4.7957		C4H2N2O2S2	Dithietanes	NOKRHONZSZUEHQ-UHFFFAOYSA-N	N#CC(=C1SCS1)[N+](=O)[O-]	3-isocyanato-2-thioxo-thiazolidin-4-one	4.7904		C4H2N2O2S2	Thiazolidinethiones	RUNRZCBHMKHTQT-UHFFFAOYSA-N	O=C=NN1C(=O)CSC1=S	2-cyano-2,2-dimercapto-acetic acid cyano ester	4.6161		C4H2N2O2S2	Carboxylic acid esters	BHAXCAUXBUVVMX-UHFFFAOYSA-N	N#COC(=O)C(C#N)(S)S	6-hydroxydithiolo[4,3-b]furan-5-one	4.611
5.20891e-06	2.99609	RP_pos_M166.086_T1.26	inflamed	NA	NA	NA	NA	NA	NA	NA	NA	NA	NA	NA	NA	NA	NA	NA	NA	NA	NA	NA	NA	NA	NA	NA	NA	NA	NA	NA	NA	NA	NA	NA	NA	NA	NA	NA	NA	NA	NA	NA	NA	NA	NA	NA	NA	NA	NA
2.60704e-06	3.00129	HILIC_pos_M226.0247_T6.96	inflamed	HILIC_pos_1393	Query	1393	NA	0	43	241.127	[M+H]+	Homocarnosine	8.2962	HMDB=HMDB0000745,ChEBI=CHEBI:28050;CHEBI:85981,FooDB=FDB022217,BMDB=BMDB00745,Urine=HMDB0000745,ECMDB=ECMDB00745,CSF=HMDB0000745,PubChem=90657684;46173208;10243361,PlantCyc=CPD-12185,UNPD=UNPD140699	C10H16N4O3	Hybrid peptides	CCLQKVKJOGVQLU-SVGMAFHSNA-N	O=C(O)C(NC(=O)CCCN)CC=1N=CNC=1	Anserine	8.2007	HMDB=HMDB0000194,ChEBI=CHEBI:18323;CHEBI:58445,SMPDB=PW_C000126,YMDB=YMDB01565,FooDB=FDB021903,BMDB=BMDB00194,Urine=HMDB0000194,Saliva=HMDB0000194,Serum=HMDB0000194,PubChem=112072,PlantCyc=CPD-401,UNPD=UNPD126285	C10H16N4O3	Hybrid peptides	MYYIAHXIVFADCU-QMMMGPOBSA-N	O=C(O)C(NC(=O)CCN)CC1=CN=CN1C	(S)-4-amino-5-[(2-(1H-imidazol-4-yl)ethyl)amino]-5-oxopentanoic acid	7.927	STOFF=STOFF_6725	C10H16N4O3	Glutamic acid and derivatives	FLEVPMVPMJVEDN-QMMMGPOBSA-N	O=C(O)CCC(N)C(O)=NCCC1=CN=CN1	Balenine	7.893	HMDB=HMDB0005769,FooDB=FDB023759,BMDB=BMDB05769,UNPD=UNPD167699	C10H16N4O3	Hybrid peptides	SLRNWACWRVGMKD-QMMMGPOBSA-N	O=C(O)C(NC(=O)CCN)CC=1N=CN(C=1)C	N(alpha)-gamma-L-glutamylhistamine	7.7047	ChEBI=CHEBI:30307;CHEBI:58631,PubChem=25202537	C10H16N4O3	Glutamine and derivatives	BGNAGOFSEBNIJN-QMMMGPOBSA-N	O=C(O)C(N)CCC(=O)NCCC=1N=CNC=1	1-Acetoxy-4,6-tetradecadiene-8,10,12-triyne	7.5788	HMDB=HMDB0030881,FooDB=FDB002843,UNPD=UNPD104735;UNPD211875
0.00102156	3.00539	HILIC_neg_M665.1462_T7.62	inflamed	HILIC_neg_5333	Query	5333	NA	0	41	677.473	[M+H]+	PG(P-16:0/14:1(9Z))	6.4736	LipidMAPS=LMGP04030004	C36H69O9P	1-(1Z-alkenyl),2-acylglycerophosphoglycerols	UERLHGISINMPNT-SAFJEPRONA-N	O=C(OC(COC=CCCCCCCCCCCCCCC)COP(=O)(O)OCC(O)CO)CCCCCCCC=CCCCC	UNPD156720	5.3326	UNPD=UNPD156720	C43H64O6	Triterpenoids	YSLGSLCOQHKVJK-HNTTZFHUNA-N	O=C(OC1CCC2(C)(C4C(=CCC2(C1(C)(C)))CC5(C)(CCC6C(C)(C)C(OC(=O)CCC=3C=CC(OC)=C(OC)C=3)CCC6(C)(C5(CC4)))))C		NA							NA							NA							NA
0.00229394	3.02243	RP_neg_M606.1777_T1.27	inflamed	RP_neg_8452	Query	8452	NA	0	148	609.124	[M+H]+	6-Hydroxyluteolin 7-[4''-(3-hydroxy-3-methylglutaryl)glucoside]	6.2649	KNApSAcK=C00004511,LipidMAPS=LMPK12111209,UNPD=UNPD130413	C27H28O16	Flavonoid-7-O-glycosides	HPFAVVSUCVTZRY-VKNTUYJNNA-N	O=C(O)CC(O)(C)CC(=O)OC4C(O)C(O)C(OC1=CC=2OC(=CC(=O)C=2(C(O)=C1(O)))C3=CC=C(O)C(O)=C3)OC4(CO)	6-Hydroxyluteolin 7-[3''-(3-hydroxy-3-methylglutaryl)glucoside]	6.2546	KNApSAcK=C00004510,LipidMAPS=LMPK12111208,UNPD=UNPD179825	C27H28O16	Flavonoid-7-O-glycosides	TWASANFVJKQVEK-ZPYMMAJANA-N	O=C(O)CC(O)(C)CC(=O)OC4C(O)C(OC1=CC=2OC(=CC(=O)C=2(C(O)=C1(O)))C3=CC=C(O)C(O)=C3)OC(CO)C4(O)	Kaempferol 3-rhamnoside 7-galacturonide	6.2142	HMDB=HMDB0039320,KNApSAcK=C00005190,FooDB=FDB018873,NANPDB=NANPDB_1218;NANPDB_6299,LipidMAPS=LMPK12111866,UNPD=UNPD88920;UNPD226165	C27H28O16	Flavonoid-7-O-glucuronides	MKGZGCPBKPSTST-UHFFFAOYNA-N	O=C(O)C5OC(OC2=CC(O)=C3C(=O)C(OC1OC(C)C(O)C(O)C1(O))=C(OC3(=C2))C4=CC=C(O)C=C4)C(O)C(O)C5(O)	6-Hydroxyluteolin 7-[6''-(3-hydroxy-3-methylglutaryl)glucoside]	6.1972	KNApSAcK=C00004512,LipidMAPS=LMPK12111210,UNPD=UNPD15738	C27H28O16	Flavonoid-7-O-glycosides	ZJJOJKURIKCBTA-GTNQJFQUNA-N	O=C(O)CC(O)(C)CC(=O)OCC4OC(OC1=CC=2OC(=CC(=O)C=2(C(O)=C1(O)))C3=CC=C(O)C(O)=C3)C(O)C(O)C4(O)	Prodelphinidin A1	6.1941	HMDB=HMDB0036336,FooDB=FDB015207,UNPD=UNPD126537;UNPD215024;UNPD217084;UNPD219218;UNPD229782	C30H24O14	Biflavonoids and polyflavonoids	SJDDGZBVGOKCKT-UHFFFAOYNA-N	OC7=CC(O)=C4C(OC5(OC3=CC(O)=C2C(OC(C1=CC(O)=C(O)C(O)=C1)C(O)C2)=C3C4C5(O))(C6=CC(O)=C(O)C(O)=C6))=C7	Luteolin 7-glucuronide-4'-rhamnoside	6.1782	KNApSAcK=C00004296,LipidMAPS=LMPK12110671,UNPD=UNPD153027
0.00191126	3.02529	HILIC_pos_M126.0211_T7.72	inflamed	HILIC_pos_419	Query	419	NA	0	31	137.106	[M+H]+	2-Ethyl-3,5-dimethylpyrazine	8.363	HMDB=HMDB0040299,YMDB=YMDB01441,FooDB=FDB020021;FDB029773,UNPD=UNPD96049	C8H12N2	Pyrazines	JZBCTZLGKSYRSF-UHFFFAOYSA-N	N1=CC(=NC(=C1CC)C)C	2-Methyl-5-propylpyrazine	8.3546	HMDB=HMDB0040000,YMDB=YMDB01504,FooDB=FDB019682	C8H12N2	Pyrazines	DAOYAWODBHNYDA-UHFFFAOYSA-N	N1=CC(=NC=C1C)CCC	5-Ethyl-2,3-dimethylpyrazine	8.3035	HMDB=HMDB0029727,FooDB=FDB000923,UNPD=UNPD107316	C8H12N2	Pyrazines	CIBKSMZEVHTQLG-UHFFFAOYSA-N	N=1C=C(N=C(C=1C)C)CC	2,5-Diethylpyrazine	8.3035	HMDB=HMDB0036808,FooDB=FDB015754,UNPD=UNPD126235	C8H12N2	Pyrazines	WAVOLMBVDCRBGR-UHFFFAOYSA-N	N=1C=C(N=CC=1CC)CC	2,6-Diethylpyrazine	8.3035	HMDB=HMDB0036809,FooDB=FDB015755,UNPD=UNPD97504	C8H12N2	Pyrazines	QDWOWLUANUBTGE-UHFFFAOYSA-N	N=1C=C(N=C(C=1)CC)CC	2-Ethyl-3,(5 or 6)-dimethylpyrazine	8.3027	HMDB=HMDB0032276,FooDB=FDB009405;FDB020022,UNPD=UNPD152858
5.90054e-06	3.0264	RP_neg_M544.3705_T14.47	inflamed	RP_neg_7206	Query	7206	NA	0	21	547.329	[M+H]+	N-[(2S,3S)-2-[[cyclopropylmethyl(methyl)amino]methyl]-5-[(2S)-1-hydroxypropan-2-yl]-3-methyl-6-oxo-2,3,4,7-tetrahydro-1,5-benzoxazonin-9-yl]-2-(1-methyl-3-indolyl)acetamide	6.3666	ChEBI=CHEBI:128917	C32H42N4O4	N-alkylindoles	XTMZZNGHRLVNPC-DJQWCVMHNA-N	O=C(NC=2C=CC=3OC(CN(C)CC1CC1)C(C)CN(C(=O)CC=3(C=2))C(C)CO)CC5=CN(C4=CC=CC=C45)C	LSM-8512	6.3081	ChEBI=CHEBI:97133;CHEBI:97771;CHEBI:98181;CHEBI:98230;CHEBI:99661;CHEBI:99766;CHEBI:100203;CHEBI:100442;CHEBI:100920;CHEBI:101107;CHEBI:102039;CHEBI:102705;CHEBI:103029;CHEBI:103118	C32H42N4O4	Proline and derivatives	QNPXTRYBNJAKIP-LNRMEHBDNA-N	O=C5C2=C(C1=CC=CC=C1N2C)C3=CC=CC=C3COC(CN(C(=O)C4N(C)CCC4)C)C(C)CN5C(C)CO	Westiellamide	6.1698	KNApSAcK=C00032509,ChEBI=CHEBI:80068,UNPD=UNPD153831;UNPD18510	C27H42N6O6	Cyclic peptides	MIDTUAMKJJDHAR-KBBRYTGJNA-N	O=C1NC(C4=NC(C(=O)NC(C3=NC(C(=O)NC(C2=NC1C(O2)C)C(C)C)C(O3)C)C(C)C)C(O4)C)C(C)C	Antibiotic BU 2867TB;BU 2867TB;Glidobactin B	6.1617	KNApSAcK=C00017618,UNPD=UNPD107833	C29H46N4O6	Cyclic peptides	AZHZGGIJCMPFMJ-UFJUXXCMNA-N	O=C1C=CC(NC(=O)C(NC(=O)C(NC(=O)C=CC=CCCC=CCCCCC)C(O)C)CC(O)CCN1)C	Methyl ganoderate I	6.074	KNApSAcK=C00024059,UNPD=UNPD60044	C31H46O8	Triterpenoids	BEZWXQQEEVUVPY-VKRVVUNVNA-N	O=C(OC)C(C)CC(=O)CC(O)(C)C1CC(=O)C2(C3=C(C(=O)CC12(C))C4(C)(CCC(O)C(C)(C)C4(CC3(O))))(C)	Acinospesigenin C	6.0485	KNApSAcK=C00044495,UNPD=UNPD9757
0.000462611	3.04041	HILIC_neg_M116.0712_T7.62	inflamed	HILIC_neg_250	Query	250	NA	0	12	129.055	[M+H]+	3-Hydroxy-4,5-dimethyl-2(5H)-furanone	5.0087	HMDB=HMDB0031306,KNApSAcK=C00050420,ChEBI=CHEBI:67890,YMDB=YMDB01572,FooDB=FDB003360;FDB007346,Urine=HMDB0031306,UNPD=UNPD138766;UNPD19112	C6H8O3	Butenolides	UNYNVICDCJHOPO-UHFFFAOYNA-N	O=C1OC(C(=C1(O))C)C	(??)-Furaneol	4.9491	HMDB=HMDB0040594,ChEBI=CHEBI:76247,YMDB=YMDB01694,FooDB=FDB016215;FDB020380;FDB030866,PlantCyc=CPD-10198,UNPD=UNPD170254	C6H8O3	Furanones	INAXVXBDKKUCGI-UHFFFAOYNA-N	O=C1C(O)=C(OC1C)C	2-dehydropantolactone	4.8896	ChEBI=CHEBI:18395,YMDB=YMDB00856,ECMDB=ECMDB04046,PubChem=39,PlantCyc=2-DEHYDROPANTOYL-LACTONE	C6H8O3	Gamma butyrolactones	HRTOQFBQOFIFEE-UHFFFAOYSA-N	O=C1OCC(C1(=O))(C)C	2-Hydroxy-cis-hex-2,4-dienoate	4.8301	ChEBI=CHEBI:1142;CHEBI:63693;CHEBI:63735,LipidMAPS=LMFA01030943;LMFA01031001,ECMDB=ECMDB20044,PubChem=56927999;11953951	C6H8O3	Medium-chain fatty acids	VPGPQVKJUYKKNN-AWYLAFAOSA-N	O=C(O)C(O)=CC=CC	Osmundalactone	4.8301	HMDB=HMDB0031303,KNApSAcK=C00048033,FooDB=FDB003355,UNPD=UNPD136668;UNPD144958;UNPD74789	C6H8O3	Dihydropyranones	TVDPVFPVOHCHQM-UHFFFAOYNA-N	O=C1OC(C)C(O)C=C1	2,5-furandimethanol	4.7706	ChEBI=CHEBI:59984,PubChem=74663,UNPD=UNPD29493
0.000895136	3.05888	HILIC_neg_M599.3147_T6.96	inflamed	HILIC_neg_4917	Query	4917	NA	0	21	611.229	[M+H]+	(3aR,10bR)-5-[2-(benzenesulfonyl)ethyl]-2-[4-(3-hydroxypropoxy)phenyl]-3a-(phenylmethyl)-6,10b-dihydrooxazolo[4,5-d][2]benzazepin-4-one	5.5161	ChEBI=CHEBI:125181	C35H34N2O6S	Benzazepines	CRNLVHYOIHPORM-HGRXVLQANA-N	O=C2N(CC1=CC=CC=C1C4OC(=NC24(CC3=CC=CC=C3))C5=CC=C(OCCCO)C=C5)CCS(=O)(=O)C6=CC=CC=C6	UNPD208795	5.1469	UNPD=UNPD208795;UNPD41168	C36H34O9	7-O-methylated isoflavonoids	NJKQTZLBEVPZOG-CFCTZAGLNA-N	O=C(C=CC1=CC=C(OC)C=C1)C2=C(OC)C=C(OC)C(=C2(OC))C4C(=O)C5=CC=C(OC)C=C5(OC4(C3=CC=C(OC)C=C3))	UNPD142806	4.9723	UNPD=UNPD142806	C29H38O14	Phenolic glycosides	OZDABLANSWPSGY-HSNWBCBUNA-N	O=C(OC)C3=C(OC1OC(CO)C(O)C(O)C1(O))C4=CC=CC=C4(C(OC2OC(CO)C(O)C(O)C2(O))=C3CC=C(C)C)	UNPD183580	4.9641	UNPD=UNPD183580	C29H38O14	Abscisic acids and derivatives	FPVSLOSXBHPOTE-ZKHUCFIPNA-N	O=C(OCC2OC(OC=1C=C(O)C(OC)=C(OC)C=1)C(O)C(O)C2(O))C=C(C=CC4(O)(C3(OC(=O)C4(C)(CC(O)C3))(C)))C	UNPD125028	4.9185	UNPD=UNPD125028	C29H38O14	Flavonoid-7-O-glycosides	IPEOGDFMHIUBEQ-VTDSEWJBNA-N	OCC5OC(OC4=C(C(OC1OC(CO)C(O)C(O)C1(O))=C3C(OC(C2=CC=CC=C2)CC3(O))=C4C)C)C(O)C(O)C5(O)		NA
0.000296331	3.06112	HILIC_pos_M176.0655_T7.02	inflamed	HILIC_pos_950	Query	950	NA	0	23	190.049	[M+H]+	Kynurenic acid	8.1222	HMDB=HMDB0000715,KNApSAcK=C00026453;C00026494,ChEBI=CHEBI:18344;CHEBI:58454,SMPDB=PW_C000566,YMDB=YMDB01725,T3DB=T3D4160,FooDB=FDB022200,BMDB=BMDB00715,Urine=HMDB0000715,Feces=HMDB0000715,CSF=HMDB0000715,Serum=HMDB0000715,PubChem=25201402;3845,UNPD=UNPD34289	C10H7NO3	Quinoline carboxylic acids	HCZHHEIFKROPDY-UHFFFAOYSA-N	O=C(O)C1=CC(=O)C2=CC=CC=C2(N1)	2-cyano-3-(3-hydroxyphenyl)-2-propenoic acid	7.4186	ChEBI=CHEBI:108596	C10H7NO3	Hydroxycinnamic acids	HPLNTJVXWMJLNJ-UHFFFAOYSA-N	N#CC(=CC=1C=CC=C(O)C=1)C(=O)O	Quisqualic acid	7.3769	KNApSAcK=C00001391,ChEBI=CHEBI:8734,DrugBank=DB02999,UNPD=UNPD102031	C5H7N3O5	L-alpha-amino acids	ASNFTDCKZKHJSW-RUOZJJLTNA-N	O=C1ON(C(=O)N1)CC(N)C(=O)O	1-Nitronaphthalene-5,6-oxide	7.3629	HMDB=HMDB0060331,ChEBI=CHEBI:34105,ECMDB=ECMDB20028,PubChem=11954051	C10H7NO3	Nitronaphthalenes	GSAMVXYBVGOJMK-UHFFFAOYNA-N	O=N(=O)C3=CC=CC1=C3(C=CC2OC12)	2-oxo-1,2-dihydroquinoline-4-carboxylic acid	7.3498	ChEBI=CHEBI:52045;CHEBI:58878,UNPD=UNPD14001	C10H7NO3	Quinoline carboxylic acids	MFSHNFBQNVGXJX-UHFFFAOYSA-N	O=C(O)C2=CC(=O)NC=1C=CC=CC=12	1-Nitronaphthalene-7,8-oxide	7.3279	HMDB=HMDB0060332,ChEBI=CHEBI:34106,ECMDB=ECMDB20029,PubChem=11954053
1.49069e-05	3.09977	HILIC_pos_M120.08_T6.94	inflamed	HILIC_pos_371	Query	371	NA	0	26	132.138	[M+H]+	MINEs-6341	4.5151	MINE=C3e6394bfb43a71ca929884f9e420a4b5c358578b	C7H17NO	Tertiary alcohols	AGXSAKYCANEZGX-UHFFFAOYSA-N	OC(C)(CN(C)C)CC		NA							NA							NA							NA							NA
0.00111808	3.1036	HILIC_pos_M131.1171_T7.1	inflamed	HILIC_pos_484	Query	484	NA	0	21	145.133	[M+H]+	N-Acetylcadaverine	7.9894	HMDB=HMDB0002284,ChEBI=CHEBI:88824;CHEBI:134408,FooDB=FDB022947,BMDB=BMDB02284,Urine=HMDB0002284,Feces=HMDB0002284,Serum=HMDB0002284	C7H16N2O	Acetamides	RMOIHHAKNOFHOE-UHFFFAOYSA-N	O=C(NCCCCCN)C	1-(3-Aminopropyl)-4-aminobutanal	7.9046	HMDB=HMDB0012135,ChEBI=CHEBI:51824;CHEBI:58869,FooDB=FDB028797,BMDB=BMDB12135,PubChem=25203056,PlantCyc=CPD-6121	C7H16N2O	Alpha-hydrogen aldehydes	JNZUMEMWAPJNLC-UHFFFAOYSA-N	O=CCCCNCCCN	2-Amino-N,3,3-Trimethylbutanamide	7.8735	DrugBank=DB01949	C7H16N2O	Valine and derivatives	BPKJNEIOHOEWLO-RXMQYKEDSA-N	O=C(NC)C(N)C(C)(C)C	3-morpholinopropylamine	7.769	ChEBI=CHEBI:86554	C7H16N2O	Morpholines	UIKUBYKUYUSRSM-UHFFFAOYSA-N	O1CCN(CC1)CCCN	N,N'-Di-iso-propylurea	7.6171	STOFF=STOFF_4445,UNPD=UNPD11937	C7H16N2O	Ureas	BGRWYRAHAFMIBJ-UHFFFAOYSA-N	OC(=NC(C)C)NC(C)C		NA
[truncated: 36 more rows]
[truncated: 34 more columns]

## Sheet: Human Sulfated Features Suppl.2
Feature ID	pval	fc	Inflammation	Sulfate	Structure.rank.1	Structure.rank.2	Structure.rank.3	Structure.rank.4	Structure.rank.5	Structure.rank.6	Structure.rank.7	Structure.rank.8	Structure.rank.9	Structure.rank.10	Total.score.9
RP_neg_M124.0075_T0.56	0.00536989	1.72065	inflamed	Inflammation sulfate											NA
RP_neg_M193.8156_T0.73	0.00250589	2.1418	inflamed	Inflammation sulfate	Bergaptol	Xanthotoxol	4-carboxy-2-hydroxyhexa-2,4-dienedioic acid	6-Hydroxyangelicin	Isobergaptol	(1E)-4-oxobut-1-ene-1,2,4-tricarboxylic acid	4-Carboxy-2-oxo-3-hexenedioate	1,4-naphthoquinone-2-carboxylate	Benzoyl phosphate	UNPD125971	6.039
RP_neg_M195.8113_T0.57	0.00816807	2.17038	inflamed	Inflammation sulfate											NA
RP_neg_M197.8083_T0.58	0.00775762	2.16151	inflamed	Inflammation sulfate											NA
RP_neg_M222.7656_T0.58	0.00208969	-1.83772	non-inflamed	non-Inflammation sulfate	Carnosine	Porphobilinogen	Alanyl-Histidine	Genipin	Histidinyl-Alanine	Carbidopa	proxibarbal	Verbenalol	Eutypellin B;(+)-Eutypellin B	(6R)-6-(L-Erythro-1,2-Dihydroxypropyl)-5,6,7,8-tetrahydro-4a-hydroxypterin	6.4999
[truncated: 25 more rows]

## Sheet: Mouse Sulfated Features Suppl3
Feature ID	pval	fc	Inflammation	Sulfate	Structure.rank.1	Structure.rank.2	Structure.rank.3	Structure.rank.4	Structure.rank.5	Structure.rank.6	Structure.rank.7	Structure.rank.8	Structure.rank.9	Structure.rank.10
[truncated: 140 more rows]

[truncated: 1 more sheets: Circos in Suppl.4 of Human 1760]
