# Supplementary material for: Integrated microbiota and metabolite profiles link Crohn’s disease to sulfur metabolism
Source: Nat Commun. 2020 Aug 28;11:4322. doi: 10.1038/s41467-020-17956-1 (PMC7456324; doi:10.1038/s41467-020-17956-1)
Supplement: Supplementary file 4 — Supplementary Data 2 [file 41467_2020_17956_MOESM4_ESM.xlsx]

## Sheet: data_circos_merged
	RP_pos_M104.1065_T0.55	RP_pos_M234.6123_T9.81	RP_pos_M391.284_T9.55	RP_pos_M494.3587_T13.98	RP_pos_M526.308_T12.32	RP_neg_M131.071_T4.3	RP_neg_M229.1555_T1.93	RP_neg_M229.1557_T2.34	RP_neg_M385.118_T12.95	RP_neg_M668.2762_T12.76	RP_neg_M682.2559_T12.32	HILIC_pos_M148.0287_T5.5	HILIC_pos_M148.0543_T5.42	HILIC_pos_M148.1329_T5.5	HILIC_pos_M198.1235_T8.69	HILIC_pos_M589.3027_T3.08	HILIC_neg_M85.0655_T1.56	HILIC_neg_M117.0543_T1.86	HILIC_neg_M131.0706_T1.57	HILIC_neg_M187.1085_T7.97	HILIC_neg_M213.9916_T1.64	HILIC_neg_M229.1445_T1.06	HILIC_neg_M229.1833_T0.95	HILIC_neg_M259.1441_T1.91	HILIC_neg_M259.1759_T1.94	HILIC_neg_M269.1112_T8.15	HILIC_neg_M269.1155_T8.02	HILIC_neg_M300.0333_T1.54	HILIC_neg_M300.1216_T2.08	HILIC_neg_M455.2513_T1.92	HILIC_neg_M483.2608_T1.77	HILIC_neg_M492.1931_T7.46	HILIC_neg_M561.4157_T1.03	HILIC_neg_M574.452_T1	HILIC_neg_M643.2717_T1.94	OTU_10	OTU_105	OTU_108	OTU_11	OTU_11328	OTU_12	OTU_12156	OTU_124	OTU_132	OTU_143	OTU_1499	OTU_15	OTU_155	OTU_157
RP_pos_M104.1065_T0.55	0.327029	-0.0621332	-0.0244582	0.50125	0.511204	0.238831	0.212922	0.217819	0.071055	0.513716	0.503085	0.169342	0.182523	0.160012	0.212694	-0.0169153	0.257343	0.22599	0.252589	0.233267	0.274346	-0.149362	-0.149624	-0.115401	-0.108328	0.231727	0.231427	0.27922	-0.0786532	0.074505	0.0345515	0.267612	0.0391521	0.0383958	-0.196567	0.35427	0.100551	-0.130488	-0.187899	-0.209451	-0.334209	0.277361	-0.192669	-0.269562	0.0877548	0.217478	-0.0654189	-0.201527	0.0955376
RP_pos_M234.6123_T9.81	-0.0621332	0.143343	0.13741	0.0417433	-0.00567519	-0.225197	0.107092	0.135292	-0.0669592	0.0205623	-0.0155509	0.185163	0.17991	0.187578	-0.142311	0.126266	-0.25	-0.218429	-0.251014	0.141396	-0.249635	0.21427	0.213964	0.158559	0.153256	0.146013	0.145184	-0.246187	0.0956375	0.139095	0.152758	0.161553	0.1629	0.166291	0.0853136	-0.087161	0.0576072	0.0052255	-0.0159431	0.094791	0.0349289	-0.133434	0.00745615	-0.00397431	-0.137191	-0.122708	-0.041773	0.0153802	-0.16169
RP_pos_M391.284_T9.55	-0.0244582	0.13741	0.135829	0.100765	0.0540693	-0.199358	0.132996	0.162031	-0.0592714	0.0808451	0.0431519	0.206697	0.202936	0.208043	-0.118757	0.125464	-0.222226	-0.194029	-0.223806	0.169999	-0.21987	0.198794	0.198455	0.146537	0.142012	0.174479	0.173608	-0.21582	0.0873281	0.149106	0.158222	0.194361	0.168997	0.172331	0.0631152	-0.0465328	0.0699056	-0.00998946	-0.0380708	0.0711738	-0.00383934	-0.102233	-0.0150116	-0.035543	-0.128204	-0.0984117	-0.0498144	-0.00804992	-0.152021
RP_pos_M494.3587_T13.98	0.50125	0.0417433	0.100765	0.910926	0.878772	0.178808	0.48	0.517841	0.0532388	0.910443	0.854438	0.485882	0.503221	0.472249	0.21989	0.102214	0.185017	0.163634	0.175733	0.550933	0.214822	-0.0353547	-0.0361253	-0.0345956	-0.0278777	0.553073	0.551693	0.226846	-0.036524	0.273785	0.218869	0.631358	0.237392	0.239614	-0.251336	0.522329	0.234001	-0.220379	-0.341777	-0.263763	-0.542004	0.341045	-0.325666	-0.47064	0.00900296	0.248583	-0.156713	-0.332745	-0.00304007
RP_pos_M526.308_T12.32	0.511204	-0.00567519	0.0540693	0.878772	0.862679	0.248316	0.435413	0.463321	0.0739046	0.88518	0.84205	0.415812	0.434504	0.401673	0.261633	0.0591089	0.262456	0.231253	0.253691	0.493753	0.291534	-0.104241	-0.104896	-0.0853991	-0.0770955	0.494351	0.493267	0.302193	-0.0668474	0.22301	0.164776	0.565989	0.179627	0.180702	-0.273921	0.539983	0.210511	-0.217578	-0.329622	-0.289173	-0.542288	0.377431	-0.321441	-0.459742	0.0533873	0.283372	-0.139944	-0.330949	0.0495488
RP_neg_M131.071_T4.3	0.238831	-0.225197	-0.199358	0.178808	0.248316	0.420247	-0.0462075	-0.0824531	0.124974	0.21363	0.257997	-0.173443	-0.160059	-0.181135	0.294637	-0.180574	0.462865	0.404952	0.462014	-0.0835291	0.470368	-0.363207	-0.362911	-0.271065	-0.260487	-0.0905653	-0.089574	0.467948	-0.167755	-0.155093	-0.192571	-0.094923	-0.204271	-0.209263	-0.209128	0.285864	-0.0314366	-0.0685475	-0.0666244	-0.228148	-0.205019	0.312932	-0.100858	-0.121415	0.228845	0.270089	0.0263223	-0.115859	0.265998
RP_neg_M229.1555_T1.93	0.212922	0.107092	0.132996	0.48	0.435413	-0.0462075	0.304131	0.339994	-0.0137028	0.467015	0.417319	0.354042	0.359539	0.348687	0.0241786	0.127015	-0.05803	-0.0497123	-0.0632763	0.360192	-0.0429273	0.111268	0.110699	0.0781268	0.0782905	0.364039	0.362851	-0.0348484	0.0393048	0.22041	0.201207	0.412481	0.216559	0.219709	-0.0741761	0.208389	0.151513	-0.106905	-0.180264	-0.0746793	-0.249641	0.0900202	-0.15814	-0.237412	-0.0780501	0.0503019	-0.103391	-0.156907	-0.0988045
RP_neg_M229.1557_T2.34	0.217819	0.135292	0.162031	0.517841	0.463321	-0.0824531	0.339994	0.382382	-0.0244775	0.500876	0.442577	0.404708	0.409794	0.399356	0.00479745	0.154012	-0.098712	-0.0851916	-0.104454	0.404813	-0.0825587	0.150198	0.149546	0.106657	0.10605	0.409594	0.408206	-0.0734382	0.055997	0.255464	0.237007	0.463525	0.254868	0.258726	-0.0664973	0.209298	0.170007	-0.113192	-0.194514	-0.0656367	-0.260973	0.0762942	-0.16748	-0.253671	-0.103425	0.0355349	-0.116374	-0.164998	-0.129161
RP_neg_M385.118_T12.95	0.071055	-0.0669592	-0.0592714	0.0532388	0.0739046	0.124974	-0.0137028	-0.0244775	0.0371652	0.0635931	0.0767811	-0.0515358	-0.0475546	-0.0538241	0.0876272	-0.0536859	0.137647	0.120425	0.137393	-0.0247949	0.139881	-0.108002	-0.107914	-0.080604	-0.0774579	-0.026887	-0.0265923	0.139162	-0.0498847	-0.0460957	-0.0572441	-0.0281767	-0.0607216	-0.0622058	-0.0622037	0.0850419	-0.00932963	-0.0203996	-0.0198371	-0.06786	-0.0610043	0.0930765	-0.0300151	-0.0361391	0.0680477	0.0803301	0.00781484	-0.0344763	0.0790944
RP_neg_M668.2762_T12.76	0.513716	0.0205623	0.0808451	0.910443	0.88518	0.21363	0.467015	0.500876	0.0635931	0.913125	0.862169	0.461253	0.479488	0.447173	0.242571	0.0839704	0.223589	0.197348	0.214398	0.533263	0.253528	-0.0676345	-0.0683642	-0.0585359	-0.0509821	0.534727	0.533461	0.265112	-0.051063	0.254707	0.197399	0.611182	0.214522	0.216252	-0.265689	0.538672	0.226863	-0.222555	-0.341554	-0.279612	-0.550658	0.363164	-0.328841	-0.473022	0.0295846	0.268513	-0.151455	-0.33715	0.0211306
RP_neg_M682.2559_T12.32	0.503085	-0.0155509	0.0431519	0.854438	0.84205	0.257997	0.417319	0.442577	0.0767811	0.862169	0.822614	0.392742	0.411345	0.378779	0.265198	0.0488472	0.273524	0.240877	0.265043	0.471841	0.301868	-0.116669	-0.117287	-0.0943947	-0.085923	0.472102	0.471102	0.312026	-0.0718994	0.207857	0.150089	0.540908	0.163868	0.164681	-0.273204	0.532911	0.201356	-0.21264	-0.320474	-0.288747	-0.531512	0.377554	-0.314127	-0.44826	0.0616704	0.285038	-0.133615	-0.323958	0.0596369
HILIC_pos_M148.0287_T5.5	0.169342	0.185163	0.206697	0.485882	0.415812	-0.173443	0.354042	0.404708	-0.0515358	0.461253	0.392742	0.446789	0.449072	0.443019	-0.0582309	0.194557	-0.199025	-0.17294	-0.204656	0.427643	-0.184281	0.229802	0.229079	0.166	0.16312	0.43399	0.432372	-0.174531	0.0926004	0.291793	0.281136	0.489513	0.301719	0.306693	-0.0225316	0.150646	0.178815	-0.0998981	-0.182625	-0.0175881	-0.220263	0.0102221	-0.147931	-0.230773	-0.153689	-0.0218618	-0.123432	-0.142206	-0.187694
HILIC_pos_M148.0543_T5.42	0.182523	0.17991	0.202936	0.503221	0.434504	-0.160059	0.359539	0.409794	-0.0475546	0.479488	0.411345	0.449072	0.451943	0.444913	-0.0475287	0.191304	-0.18445	-0.160163	-0.190232	0.433163	-0.169096	0.219896	0.219171	0.158493	0.155981	0.439357	0.437746	-0.159241	0.0877438	0.291592	0.279198	0.495859	0.299737	0.304613	-0.0314565	0.16534	0.181264	-0.104748	-0.189119	-0.0271793	-0.233136	0.0230882	-0.155087	-0.240484	-0.147633	-0.0113955	-0.124936	-0.14985	-0.180843
HILIC_pos_M148.1329_T5.5	0.160012	0.187578	0.208043	0.472249	0.401673	-0.181135	0.348687	0.399356	-0.0538241	0.447173	0.378779	0.443019	0.444913	0.439519	-0.064797	0.195641	-0.20735	-0.180245	-0.212854	0.421895	-0.193074	0.234971	0.234254	0.16996	0.166859	0.428306	0.426693	-0.183441	0.0952386	0.290415	0.280928	0.482915	0.301434	0.306446	-0.016689	0.140442	0.176321	-0.0962707	-0.177517	-0.0113436	-0.210867	0.00191433	-0.142576	-0.223351	-0.156781	-0.0284642	-0.12183	-0.136568	-0.191121
HILIC_pos_M198.1235_T8.69	0.212694	-0.142311	-0.118757	0.21989	0.261633	0.294637	0.0241786	0.00479745	0.0876272	0.242571	0.265198	-0.0582309	-0.0475287	-0.064797	0.217274	-0.106329	0.323166	0.282932	0.321559	0.00784175	0.33144	-0.241151	-0.241045	-0.180903	-0.173236	0.00348997	0.00398088	0.331221	-0.113667	-0.0702647	-0.100953	0.00950862	-0.106495	-0.109503	-0.165004	0.24579	0.00596935	-0.0697093	-0.0821991	-0.178829	-0.195232	0.242937	-0.102727	-0.132564	0.150438	0.204495	-0.0005576	-0.113323	0.173334
HILIC_pos_M589.3027_T3.08	-0.0169153	0.126266	0.125464	0.102214	0.0591089	-0.180574	0.127015	0.154012	-0.0536859	0.0839704	0.0488472	0.194557	0.191304	0.195641	-0.106329	0.115989	-0.201444	-0.175861	-0.202992	0.161669	-0.19896	0.181626	0.181306	0.133789	0.129719	0.165794	0.164981	-0.195121	0.0795567	0.139511	0.147257	0.184853	0.157325	0.160402	0.0550401	-0.0368959	0.0665616	-0.0115547	-0.0385922	0.0622827	-0.00943882	-0.0898755	-0.0173035	-0.0376861	-0.117283	-0.087387	-0.0473218	-0.0110069	-0.13922
HILIC_neg_M85.0655_T1.56	0.257343	-0.25	-0.222226	0.185017	0.262456	0.462865	-0.05803	-0.098712	0.137647	0.223589	0.273524	-0.199025	-0.18445	-0.20735	0.323166	-0.201444	0.509974	0.446142	0.509164	-0.100376	0.517859	-0.401742	-0.401404	-0.299707	-0.288088	-0.108199	-0.107082	0.515006	-0.185265	-0.175674	-0.216396	-0.114144	-0.229618	-0.235178	-0.228017	0.309131	-0.0381578	-0.0727678	-0.0689041	-0.248903	-0.219315	0.341697	-0.107047	-0.127744	0.253314	0.29557	0.0313899	-0.12356	0.294633
HILIC_neg_M117.0543_T1.86	0.22599	-0.218429	-0.194029	0.163634	0.231253	0.404952	-0.0497123	-0.0851916	0.120425	0.197348	0.240877	-0.17294	-0.160163	-0.180245	0.282932	-0.175861	0.446142	0.390303	0.445414	-0.0865766	0.453096	-0.351224	-0.350931	-0.262038	-0.251867	-0.0934101	-0.0924362	0.450628	-0.162011	-0.152975	-0.188685	-0.0984411	-0.200202	-0.205058	-0.199832	0.2713	-0.0328602	-0.0640677	-0.060946	-0.218113	-0.192837	0.299384	-0.0942517	-0.112647	0.221433	0.258871	0.0271072	-0.1087	0.257523
HILIC_neg_M131.0706_T1.57	0.252589	-0.251014	-0.223806	0.175733	0.253691	0.462014	-0.0632763	-0.104454	0.137393	0.214398	0.265043	-0.204656	-0.190232	-0.212854	0.321559	-0.202992	0.509164	0.445414	0.508452	-0.106475	0.516749	-0.40228	-0.401933	-0.300021	-0.288447	-0.114339	-0.113204	0.513762	-0.185298	-0.178991	-0.219221	-0.12113	-0.23267	-0.238267	-0.225859	0.304269	-0.0407379	-0.0705855	-0.0654195	-0.24666	-0.21404	0.338841	-0.103821	-0.12302	0.253795	0.293594	0.0331311	-0.120296	0.295337
HILIC_neg_M187.1085_T7.97	0.233267	0.141396	0.169999	0.550933	0.493753	-0.0835291	0.360192	0.404813	-0.0247949	0.533263	0.471841	0.427643	0.433163	0.421895	0.00784175	0.161669	-0.100376	-0.0865766	-0.106475	0.428595	-0.0831727	0.155917	0.155229	0.110595	0.11005	0.4336	0.432137	-0.0735215	0.0578271	0.269515	0.249588	0.490763	0.268423	0.272469	-0.0724862	0.224669	0.180029	-0.120701	-0.206939	-0.0717511	-0.278724	0.0838475	-0.178585	-0.270197	-0.107562	0.0402148	-0.123189	-0.176092	-0.134512
HILIC_neg_M213.9916_T1.64	0.274346	-0.249635	-0.21987	0.214822	0.291534	0.470368	-0.0429273	-0.0825587	0.139881	0.253528	0.301868	-0.184281	-0.169096	-0.193074	0.33144	-0.19896	0.517859	0.453096	0.516749	-0.0831727	0.526725	-0.404428	-0.404113	-0.301974	-0.290095	-0.0909578	-0.08988	0.524246	-0.187149	-0.167612	-0.210246	-0.0944253	-0.222927	-0.228438	-0.236927	0.327008	-0.0308335	-0.080087	-0.0800849	-0.25829	-0.237472	0.353911	-0.117861	-0.143267	0.254583	0.304653	0.0265073	-0.134664	0.295678
HILIC_neg_M229.1445_T1.06	-0.149362	0.21427	0.198794	-0.0353547	-0.104241	-0.363207	0.111268	0.150198	-0.108002	-0.0676345	-0.116669	0.229802	0.219896	0.234971	-0.241151	0.181626	-0.401742	-0.351224	-0.40228	0.155917	-0.404428	0.330923	0.33054	0.2458	0.236974	0.162731	0.161617	-0.400472	0.149961	0.182548	0.209376	0.177938	0.222843	0.227778	0.157565	-0.189859	0.0624855	0.0319457	0.0128358	0.173384	0.112268	-0.240777	0.046802	0.0451215	-0.210399	-0.214347	-0.046721	0.0596678	-0.246486
HILIC_neg_M229.1833_T0.95	-0.149624	0.213964	0.198455	-0.0361253	-0.104896	-0.362911	0.110699	0.149546	-0.107914	-0.0683642	-0.117287	0.229079	0.219171	0.234254	-0.241045	0.181306	-0.401404	-0.350931	-0.401933	0.155229	-0.404113	0.33054	0.330158	0.245523	0.236701	0.162033	0.160921	-0.400173	0.149806	0.182075	0.208918	0.17715	0.222352	0.227278	0.157593	-0.190089	0.0621978	0.0321028	0.0131255	0.173403	0.112612	-0.240781	0.0470347	0.0454859	-0.210143	-0.214301	-0.0465222	0.0598907	-0.246174
HILIC_neg_M259.1441_T1.91	-0.115401	0.158559	0.146537	-0.0345956	-0.0853991	-0.271065	0.0781268	0.106657	-0.080604	-0.0585359	-0.0943947	0.166	0.158493	0.16996	-0.180903	0.133789	-0.299707	-0.262038	-0.300021	0.110595	-0.301974	0.2458	0.245523	0.182649	0.17604	0.11563	0.114817	-0.29915	0.111575	0.132897	0.153302	0.126191	0.163121	0.166761	0.119189	-0.145635	0.0442009	0.0257218	0.0126618	0.131038	0.0882593	-0.18174	0.0377095	0.0377949	-0.156154	-0.161284	-0.0332171	0.0473182	-0.182812
HILIC_neg_M259.1759_T1.94	-0.108328	0.153256	0.142012	-0.0278777	-0.0770955	-0.260487	0.0782905	0.10605	-0.0774579	-0.0509821	-0.085923	0.16312	0.155981	0.166859	-0.173236	0.129719	-0.288088	-0.251867	-0.288447	0.11005	-0.290095	0.236974	0.236701	0.17604	0.169704	0.114922	0.114128	-0.287297	0.107445	0.129895	0.149253	0.125586	0.158841	0.162367	0.113494	-0.137375	0.0440665	0.0234886	0.0101525	0.124852	0.0818909	-0.17331	0.0344199	0.0336261	-0.150628	-0.154131	-0.0330004	0.0436491	-0.176425
HILIC_neg_M269.1112_T8.15	0.231727	0.146013	0.174479	0.553073	0.494351	-0.0905653	0.364039	0.409594	-0.026887	0.534727	0.472102	0.43399	0.439357	0.428306	0.00348997	0.165794	-0.108199	-0.0934101	-0.114339	0.4336	-0.0909578	0.162731	0.162033	0.11563	0.114922	0.438755	0.437264	-0.0811858	0.0608502	0.274201	0.254663	0.496484	0.273838	0.277994	-0.0699833	0.222347	0.182077	-0.120729	-0.207751	-0.0689564	-0.278088	0.0798867	-0.178635	-0.270741	-0.111937	0.0365148	-0.124663	-0.175895	-0.139681
HILIC_neg_M269.1155_T8.02	0.231427	0.145184	0.173608	0.551693	0.493267	-0.089574	0.362851	0.408206	-0.0265923	0.533461	0.471102	0.432372	0.437746	0.426693	0.00398088	0.164981	-0.107082	-0.0924362	-0.113204	0.432137	-0.08988	0.161617	0.160921	0.114817	0.114128	0.437264	0.435779	-0.0801418	0.0603793	0.273102	0.253559	0.49481	0.272656	0.276791	-0.0701261	0.222156	0.181468	-0.120478	-0.207232	-0.0691347	-0.27759	0.080176	-0.178263	-0.270123	-0.111207	0.0368633	-0.124238	-0.175557	-0.138802
HILIC_neg_M300.0333_T1.54	0.27922	-0.246187	-0.21582	0.226846	0.302193	0.467948	-0.0348484	-0.0734382	0.139162	0.265112	0.312026	-0.174531	-0.159241	-0.183441	0.331221	-0.195121	0.515006	0.450628	0.513762	-0.0735215	0.524246	-0.400472	-0.400173	-0.29915	-0.287297	-0.0811858	-0.0801418	0.521985	-0.185638	-0.161406	-0.204433	-0.083375	-0.21668	-0.222094	-0.238261	0.331627	-0.0267844	-0.0826821	-0.084602	-0.259583	-0.243402	0.35536	-0.121701	-0.149119	0.251884	0.305187	0.0237302	-0.138429	0.292329
HILIC_neg_M300.1216_T2.08	-0.0786532	0.0956375	0.0873281	-0.036524	-0.0668474	-0.167755	0.0393048	0.055997	-0.0498847	-0.051063	-0.0718994	0.0926004	0.0877438	0.0952386	-0.113667	0.0795567	-0.185265	-0.162011	-0.185298	0.0578271	-0.187149	0.149961	0.149806	0.111575	0.107445	0.0608502	0.0603793	-0.185638	0.0684197	0.076095	0.0894287	0.0659354	0.0950802	0.0972543	0.0767023	-0.0973834	0.0228763	0.0193802	0.0135103	0.0841134	0.0628543	-0.116237	0.0284562	0.0309753	-0.0950397	-0.102234	-0.0175173	0.0344154	-0.111033
HILIC_neg_M455.2513_T1.92	0.074505	0.139095	0.149106	0.273785	0.22301	-0.155093	0.22041	0.255464	-0.0460957	0.254707	0.207857	0.291793	0.291592	0.290415	-0.0702647	0.139511	-0.175674	-0.152975	-0.178991	0.269515	-0.167612	0.182548	0.182075	0.132897	0.129895	0.274201	0.273102	-0.161406	0.076095	0.195522	0.193493	0.308425	0.207375	0.210987	0.0111024	0.0575816	0.112282	-0.0525243	-0.102975	0.0163572	-0.109425	-0.0308756	-0.0778558	-0.125712	-0.12042	-0.0452766	-0.0780532	-0.0726028	-0.145467
HILIC_neg_M483.2608_T1.77	0.0345515	0.152758	0.158222	0.218869	0.164776	-0.192571	0.201207	0.237007	-0.0572441	0.197399	0.150089	0.281136	0.279198	0.280928	-0.100953	0.147257	-0.216396	-0.188685	-0.219221	0.249588	-0.210246	0.209376	0.208918	0.153302	0.149253	0.254663	0.253559	-0.204433	0.0894287	0.193493	0.196626	0.285534	0.210454	0.214308	0.0373313	0.0133838	0.103538	-0.0374855	-0.0824027	0.0444845	-0.0699128	-0.0684877	-0.0556627	-0.0953266	-0.136704	-0.0756028	-0.0725627	-0.0490393	-0.163764
HILIC_neg_M492.1931_T7.46	0.267612	0.161553	0.194361	0.631358	0.565989	-0.094923	0.412481	0.463525	-0.0281767	0.611182	0.540908	0.489513	0.495859	0.482915	0.00950862	0.184853	-0.114144	-0.0984411	-0.12113	0.490763	-0.0944253	0.177938	0.17715	0.126191	0.125586	0.496484	0.49481	-0.083375	0.0659354	0.308425	0.285534	0.561951	0.307087	0.311712	-0.0833996	0.257846	0.206149	-0.138374	-0.237147	-0.0825916	-0.319617	0.0965984	-0.204731	-0.309701	-0.122793	0.0465449	-0.141054	-0.201903	-0.153595
HILIC_neg_M561.4157_T1.03	0.0391521	0.1629	0.168997	0.237392	0.179627	-0.204271	0.216559	0.254868	-0.0607216	0.214522	0.163868	0.301719	0.299737	0.301434	-0.106495	0.157325	-0.229618	-0.200202	-0.23267	0.268423	-0.222927	0.222843	0.222352	0.163121	0.158841	0.273838	0.272656	-0.21668	0.0950802	0.207375	0.210454	0.307087	0.225271	0.229386	0.0385831	0.016705	0.111377	-0.0409598	-0.089371	0.0461439	-0.077007	-0.0713474	-0.0608143	-0.103741	-0.145562	-0.0793595	-0.0780223	-0.0537929	-0.174441
HILIC_neg_M574.452_T1	0.0383958	0.166291	0.172331	0.239614	0.180702	-0.209263	0.219709	0.258726	-0.0622058	0.216252	0.164681	0.306693	0.304613	0.306446	-0.109503	0.160402	-0.235178	-0.205058	-0.238267	0.272469	-0.228438	0.227778	0.227278	0.166761	0.162367	0.277994	0.276791	-0.222094	0.0972543	0.210987	0.214308	0.311712	0.229386	0.233582	0.040222	0.0153956	0.113038	-0.0411411	-0.0902114	0.0479861	-0.0769393	-0.0739822	-0.0610884	-0.10448	-0.148741	-0.0818718	-0.0792092	-0.0538924	-0.178206
HILIC_neg_M643.2717_T1.94	-0.196567	0.0853136	0.0631152	-0.251336	-0.273921	-0.209128	-0.0741761	-0.0664973	-0.0622037	-0.265689	-0.273204	-0.0225316	-0.0314565	-0.016689	-0.165004	0.0550401	-0.228017	-0.199832	-0.225859	-0.0724862	-0.236927	0.157565	0.157593	0.119189	0.113494	-0.0699833	-0.0701261	-0.238261	0.0767023	0.0111024	0.0373313	-0.0833996	0.0385831	0.040222	0.135643	-0.22018	-0.0324643	0.0712972	0.0941079	0.14595	0.190465	-0.196155	0.105178	0.1419	-0.0966956	-0.160399	0.0195557	0.112778	-0.109768
OTU_10	0.35427	-0.087161	-0.0465328	0.522329	0.539983	0.285864	0.208389	0.209298	0.0850419	0.538672	0.532911	0.150646	0.16534	0.140442	0.24579	-0.0368959	0.309131	0.2713	0.304269	0.224669	0.327008	-0.189859	-0.190089	-0.145635	-0.137375	0.222347	0.222156	0.331627	-0.0973834	0.0575816	0.0133838	0.257846	0.016705	0.0153956	-0.22018	0.386775	0.0973487	-0.138404	-0.195756	-0.235198	-0.357735	0.312649	-0.204318	-0.283686	0.113254	0.247877	-0.0626876	-0.214856	0.125159
OTU_105	0.100551	0.0576072	0.0699056	0.234001	0.210511	-0.0314366	0.151513	0.170007	-0.00932963	0.226863	0.201356	0.178815	0.181264	0.176321	0.00596935	0.0665616	-0.0381578	-0.0328602	-0.0407379	0.180029	-0.0308335	0.0624855	0.0621978	0.0442009	0.0440665	0.182077	0.181468	-0.0267844	0.0228763	0.112282	0.103538	0.206149	0.111377	0.113038	-0.0324643	0.0973487	0.075653	-0.0515315	-0.0878899	-0.032326	-0.119419	0.0381942	-0.076239	-0.115067	-0.043303	0.0194027	-0.0517241	-0.0753231	-0.054335
OTU_108	-0.130488	0.0052255	-0.00998946	-0.220379	-0.217578	-0.0685475	-0.106905	-0.113192	-0.0203996	-0.222555	-0.21264	-0.0998981	-0.104748	-0.0962707	-0.0697093	-0.0115547	-0.0727678	-0.0640677	-0.0705855	-0.120701	-0.080087	0.0319457	0.0321028	0.0257218	0.0234886	-0.120729	-0.120478	-0.0826821	0.0193802	-0.0525243	-0.0374855	-0.138374	-0.0409598	-0.0411411	0.0712972	-0.138404	-0.0515315	0.0549764	0.0826551	0.0753922	0.137602	-0.0986598	0.0812128	0.115767	-0.0170879	-0.0746693	0.0341653	0.083819	-0.0167691
OTU_11	-0.187899	-0.0159431	-0.0380708	-0.341777	-0.329622	-0.0666244	-0.180264	-0.194514	-0.0198371	-0.341554	-0.320474	-0.182625	-0.189119	-0.177517	-0.0821991	-0.0385922	-0.0689041	-0.060946	-0.0654195	-0.206939	-0.0800849	0.0128358	0.0131255	0.0126618	0.0101525	-0.207751	-0.207232	-0.084602	0.0135103	-0.102975	-0.0824027	-0.237147	-0.089371	-0.0902114	0.0941079	-0.195756	-0.0878899	0.0826551	0.128234	0.0987506	0.20324	-0.127663	0.122144	0.176548	-0.00310436	-0.093001	0.0588672	0.124784	0.00146176
OTU_11328	-0.209451	0.094791	0.0711738	-0.263763	-0.289173	-0.228148	-0.0746793	-0.0656367	-0.06786	-0.279612	-0.288747	-0.0175881	-0.0271793	-0.0113436	-0.178829	0.0622827	-0.248903	-0.218113	-0.24666	-0.0717511	-0.25829	0.173384	0.173403	0.131038	0.124852	-0.0689564	-0.0691347	-0.259583	0.0841134	0.0163572	0.0444845	-0.0825916	0.0461439	0.0479861	0.14595	-0.235198	-0.032326	0.0753922	0.0987506	0.157141	0.202105	-0.211397	0.11121	0.149571	-0.106594	-0.173316	0.0192363	0.119493	-0.121203
OTU_12	-0.334209	0.0349289	-0.00383934	-0.542004	-0.542288	-0.205019	-0.249641	-0.260973	-0.0610043	-0.550658	-0.531512	-0.220263	-0.233136	-0.210867	-0.195232	-0.00943882	-0.219315	-0.192837	-0.21404	-0.278724	-0.237472	0.112268	0.112612	0.0882593	0.0818909	-0.278088	-0.27759	-0.243402	0.0628543	-0.109425	-0.0699128	-0.319617	-0.077007	-0.0769393	0.190465	-0.357735	-0.119419	0.137602	0.20324	0.202105	0.347751	-0.265915	0.20323	0.287467	-0.0635063	-0.204576	0.0786271	0.210927	-0.0664602
OTU_12156	0.277361	-0.133434	-0.102233	0.341045	0.377431	0.312932	0.0900202	0.0762942	0.0930765	0.363164	0.377554	0.0102221	0.0230882	0.00191433	0.242937	-0.0898755	0.341697	0.299384	0.338841	0.0838475	0.353911	-0.240777	-0.240781	-0.18174	-0.17331	0.0798867	0.080176	0.35536	-0.116237	-0.0308756	-0.0684877	0.0965984	-0.0713474	-0.0739822	-0.196155	0.312649	0.0381942	-0.0986598	-0.127663	-0.211397	-0.265915	0.284792	-0.145515	-0.194747	0.148401	0.234404	-0.0222141	-0.156859	0.169131
OTU_124	-0.192669	0.00745615	-0.0150116	-0.325666	-0.321441	-0.100858	-0.15814	-0.16748	-0.0300151	-0.328841	-0.314127	-0.147931	-0.155087	-0.142576	-0.102727	-0.0173035	-0.107047	-0.0942517	-0.103821	-0.178585	-0.117861	0.046802	0.0470347	0.0377095	0.0344199	-0.178635	-0.178263	-0.121701	0.0284562	-0.0778558	-0.0556627	-0.204731	-0.0608143	-0.0610884	0.105178	-0.204318	-0.076239	0.0812128	0.122144	0.11121	0.20323	-0.145515	0.11997	0.171043	-0.0249931	-0.110091	0.050553	0.123806	-0.0244769
OTU_132	-0.269562	-0.00397431	-0.035543	-0.47064	-0.459742	-0.121415	-0.237412	-0.253671	-0.0361391	-0.473022	-0.44826	-0.230773	-0.240484	-0.223351	-0.132564	-0.0376861	-0.127744	-0.112647	-0.12302	-0.270197	-0.143267	0.0451215	0.0454859	0.0377949	0.0336261	-0.270741	-0.270123	-0.149119	0.0309753	-0.125712	-0.0953266	-0.309701	-0.103741	-0.10448	0.1419	-0.283686	-0.115067	0.115767	0.176548	0.149571	0.287467	-0.194747	0.171043	0.245349	-0.0217684	-0.145114	0.0766648	0.175726	-0.018525
OTU_143	0.0877548	-0.137191	-0.128204	0.00900296	0.0533873	0.228845	-0.0780501	-0.103425	0.0680477	0.0295846	0.0616704	-0.153689	-0.147633	-0.156781	0.150438	-0.117283	0.253314	0.221433	0.253795	-0.107562	0.254583	-0.210399	-0.210143	-0.156154	-0.150628	-0.111937	-0.111207	0.251884	-0.0950397	-0.12042	-0.136704	-0.122793	-0.145562	-0.148741	-0.0966956	0.113254	-0.043303	-0.0170879	-0.00310436	-0.106594	-0.0635063	0.148401	-0.0249931	-0.0217684	0.13397	0.132928	0.0321069	-0.0330883	0.15715
OTU_1499	0.217478	-0.122708	-0.0984117	0.248583	0.283372	0.270089	0.0503019	0.0355349	0.0803301	0.268513	0.285038	-0.0218618	-0.0113955	-0.0284642	0.204495	-0.087387	0.29557	0.258871	0.293594	0.0402148	0.304653	-0.214347	-0.214301	-0.161284	-0.154131	0.0365148	0.0368633	0.305187	-0.102234	-0.0452766	-0.0756028	0.0465449	-0.0793595	-0.0818718	-0.160399	0.247877	0.0194027	-0.0746693	-0.093001	-0.173316	-0.204576	0.234404	-0.110091	-0.145114	0.132928	0.194984	-0.00996694	-0.119843	0.152347
OTU_15	-0.0654189	-0.041773	-0.0498144	-0.156713	-0.139944	0.0263223	-0.103391	-0.116374	0.00781484	-0.151455	-0.133615	-0.123432	-0.124936	-0.12183	-0.0005576	-0.0473218	0.0313899	0.0271072	0.0331311	-0.123189	0.0265073	-0.046721	-0.0465222	-0.0332171	-0.0330004	-0.124663	-0.124238	0.0237302	-0.0175173	-0.0780532	-0.0725627	-0.141054	-0.0780223	-0.0792092	0.0195557	-0.0626876	-0.0517241	0.0341653	0.0588672	0.0192363	0.0786271	-0.0222141	0.050553	0.0766648	0.0321069	-0.00996694	0.0354212	0.0497533	0.0400358
OTU_155	-0.201527	0.0153802	-0.00804992	-0.332745	-0.330949	-0.115859	-0.156907	-0.164998	-0.0344763	-0.33715	-0.323958	-0.142206	-0.14985	-0.136568	-0.113323	-0.0110069	-0.12356	-0.1087	-0.120296	-0.176092	-0.134664	0.0596678	0.0598907	0.0473182	0.0436491	-0.175895	-0.175557	-0.138429	0.0344154	-0.0726028	-0.0490393	-0.201903	-0.0537929	-0.0538924	0.112778	-0.214856	-0.0753231	0.083819	0.124784	0.119493	0.210927	-0.156859	0.123806	0.175726	-0.0330883	-0.119843	0.0497533	0.128178	-0.0338752
OTU_157	0.0955376	-0.16169	-0.152021	-0.00304007	0.0495488	0.265998	-0.0988045	-0.129161	0.0790944	0.0211306	0.0596369	-0.187694	-0.180843	-0.191121	0.173334	-0.13922	0.294633	0.257523	0.295337	-0.134512	0.295678	-0.246486	-0.246174	-0.182812	-0.176425	-0.139681	-0.138802	0.292329	-0.111033	-0.145467	-0.163764	-0.153595	-0.174441	-0.178206	-0.109768	0.125159	-0.054335	-0.0167691	0.00146176	-0.121203	-0.0664602	0.169131	-0.0244769	-0.018525	0.15715	0.152347	0.0400358	-0.0338752	0.184544
OTU_16	0.0997787	0.328582	0.343315	0.514846	0.397593	-0.402241	0.454798	0.533257	-0.119567	0.468944	0.364948	0.625899	0.622656	0.624749	-0.20434	0.319959	-0.452831	-0.394722	-0.459348	0.561854	-0.438146	0.445578	0.444559	0.325794	0.31749	0.572808	0.570378	-0.425102	0.189206	0.42764	0.431491	0.642829	0.462	0.47035	0.0667614	0.0556375	0.233359	-0.0915092	-0.193775	0.0814037	-0.177451	-0.128695	-0.135801	-0.228062	-0.29165	-0.148685	-0.163169	-0.122015	-0.350098
OTU_169	-0.169305	0.0048244	-0.0149349	-0.287973	-0.283662	-0.0862654	-0.140901	-0.149491	-0.0256732	-0.290516	-0.277086	-0.132847	-0.139099	-0.12815	-0.0889312	-0.0168213	-0.0914248	-0.0805174	-0.0885647	-0.159368	-0.100975	0.0386851	0.0388943	0.0313422	0.0285035	-0.159469	-0.15913	-0.104407	0.0239457	-0.0704274	-0.0510052	-0.182694	-0.0556769	-0.0559603	0.0917933	-0.179281	-0.0680014	0.0716215	0.108011	0.0970021	0.17896	-0.126809	0.105805	0.151026	-0.0203794	-0.0956717	0.0451346	0.109094	-0.0196235
OTU_174	0.194802	-0.09252	-0.0705951	0.240777	0.265918	0.21815	0.0645674	0.055192	0.0648853	0.256141	0.265901	0.00915662	0.0181681	0.00332758	0.169698	-0.062004	0.238159	0.208674	0.236136	0.0605793	0.24677	-0.167417	-0.167423	-0.126401	-0.120516	0.0578368	0.0580319	0.247827	-0.0809044	-0.0202911	-0.0466525	0.0697775	-0.0485607	-0.0503817	-0.137332	0.219406	0.0275234	-0.0694711	-0.0901329	-0.147973	-0.187023	0.199287	-0.102467	-0.137281	0.103132	0.163892	-0.016095	-0.110377	0.117482
OTU_180	0.236998	0.042481	0.0705993	0.454384	0.431309	0.0534502	0.252463	0.275392	0.0159284	0.450903	0.417829	0.267312	0.275035	0.260977	0.0863475	0.0696053	0.0527056	0.0470243	0.0479843	0.292601	0.0674194	0.0154263	0.0150004	0.00726801	0.00975967	0.294361	0.293555	0.0738607	-0.0033163	0.155948	0.131033	0.335241	0.141695	0.143308	-0.110541	0.243532	0.123903	-0.107582	-0.170527	-0.115201	-0.261207	0.147291	-0.15902	-0.232068	-0.0165821	0.103461	-0.0834685	-0.161288	-0.0262566
OTU_183	-0.255006	0.0529821	0.0236467	-0.386137	-0.395467	-0.192429	-0.160944	-0.16376	-0.0572484	-0.396506	-0.38953	-0.124558	-0.13493	-0.11726	-0.169363	0.0174304	-0.207597	-0.182267	-0.203956	-0.175494	-0.220732	0.122873	0.123065	0.0946941	0.0890423	-0.174143	-0.17394	-0.224381	0.0641118	-0.0528153	-0.0214517	-0.201355	-0.0246595	-0.0239579	0.154929	-0.276931	-0.0757625	0.101076	0.144737	0.165218	0.25962	-0.219058	0.149232	0.208293	-0.0725812	-0.172386	0.0491436	0.156355	-0.0794432
OTU_2215	0.278454	0.0641988	0.0973687	0.548743	0.516687	0.0432685	0.31265	0.342753	0.0129082	0.542609	0.499609	0.337676	0.346451	0.330303	0.0903834	0.095146	0.0400817	0.0361887	0.0343263	0.363954	0.0577596	0.0383153	0.0377763	0.0233798	0.0258772	0.366491	0.365448	0.0658028	0.00486818	0.199872	0.171258	0.416951	0.184982	0.187229	-0.124667	0.283975	0.153909	-0.128525	-0.205964	-0.129379	-0.310001	0.164285	-0.190002	-0.278656	-0.0325727	0.112718	-0.103956	-0.191988	-0.0464398
OTU_222	-0.303715	0.0491458	0.014077	-0.474427	-0.480709	-0.210105	-0.207341	-0.213785	-0.0625113	-0.48478	-0.472426	-0.171409	-0.183471	-0.162786	-0.190901	0.00770359	-0.225913	-0.198461	-0.221372	-0.22872	-0.241938	0.12662	0.126886	0.0982844	0.0919732	-0.22757	-0.227234	-0.246748	0.0677959	-0.0791638	-0.0424537	-0.262351	-0.047443	-0.0469519	0.179433	-0.327721	-0.0983732	0.122458	0.177863	0.190941	0.312241	-0.252334	0.18083	0.253935	-0.0736577	-0.196678	0.0642814	0.18865	-0.0793879
OTU_22411	0.253942	0.136776	0.167754	0.581901	0.52559	-0.0674835	0.372876	0.417653	-0.0200214	0.565119	0.503225	0.437205	0.443573	0.430864	0.0218247	0.159952	-0.0830484	-0.0713657	-0.0894374	0.442364	-0.0647888	0.145496	0.144793	0.10258	0.102503	0.44725	0.445772	-0.0548524	0.0524299	0.273418	0.250934	0.506564	0.270002	0.273982	-0.0851658	0.24717	0.185982	-0.128848	-0.218546	-0.0852822	-0.299702	0.101807	-0.190612	-0.286948	-0.10138	0.0543923	-0.12704	-0.188712	-0.127717
OTU_23018	0.259133	0.0227554	0.0532791	0.472149	0.45512	0.0908326	0.249466	0.269289	0.0270455	0.471731	0.442437	0.25313	0.262069	0.246088	0.112767	0.0539414	0.0938523	0.0830267	0.0890355	0.286477	0.109293	-0.0166167	-0.0170182	-0.0166643	-0.0132267	0.287622	0.286901	0.115548	-0.018161	0.142909	0.114573	0.328293	0.124247	0.125425	-0.129505	0.269853	0.121658	-0.114105	-0.177151	-0.135867	-0.280457	0.17559	-0.168621	-0.243802	0.00357757	0.127784	-0.081501	-0.172225	-0.00285402
OTU_23078	0.252843	-0.1015	-0.0728698	0.331869	0.358068	0.257738	0.104652	0.0965993	0.076664	0.349153	0.356432	0.0425932	0.0539011	0.0351182	0.205861	-0.0630911	0.280702	0.246051	0.277805	0.104869	0.292387	-0.191033	-0.19109	-0.144755	-0.137677	0.10192	0.102048	0.294377	-0.0936077	-0.00468331	-0.038041	0.120578	-0.0389614	-0.040866	-0.171472	0.281972	0.0465626	-0.0929342	-0.124284	-0.18429	-0.246782	0.247256	-0.137114	-0.185981	0.116831	0.201222	-0.0285488	-0.1465	0.132204
OTU_234	0.277412	0.0508703	0.0837941	0.53306	0.505654	0.0609991	0.296799	0.323891	0.0181792	0.528821	0.489776	0.314787	0.323803	0.307378	0.100185	0.082546	0.0599422	0.0535151	0.0543991	0.344113	0.0771963	0.0196753	0.0191738	0.00969699	0.0125791	0.346211	0.34526	0.0847742	-0.00317924	0.183875	0.154764	0.394257	0.167341	0.169257	-0.128973	0.284887	0.1457	-0.126097	-0.200055	-0.134367	-0.305998	0.171704	-0.18639	-0.272122	-0.020459	0.120395	-0.0981738	-0.18899	-0.0319837
OTU_25809	0.247154	0.042913	0.0722232	0.472408	0.448825	0.0576385	0.261724	0.285327	0.0171752	0.468976	0.434888	0.276472	0.284555	0.269859	0.0911229	0.0712891	0.0570865	0.0508915	0.0521832	0.303179	0.0723929	0.0141253	0.013685	0.00613733	0.00877755	0.304968	0.304137	0.0790641	-0.00431009	0.161013	0.134966	0.347364	0.145969	0.147616	-0.115784	0.254177	0.128403	-0.111985	-0.177289	-0.120718	-0.272098	0.154454	-0.165526	-0.24143	-0.0160206	0.108753	-0.086473	-0.167957	-0.0258667
OTU_26	-0.371841	-0.0265301	-0.0702728	-0.671131	-0.648814	-0.13871	-0.351101	-0.378191	-0.041297	-0.671407	-0.631147	-0.353111	-0.366066	-0.342976	-0.166557	-0.0716752	-0.144033	-0.127307	-0.137211	-0.402434	-0.166022	0.0324966	0.0330562	0.0302721	0.0251551	-0.403876	-0.402881	-0.174795	0.029816	-0.197932	-0.15699	-0.461196	-0.170359	-0.171898	0.188066	-0.388148	-0.171002	0.162823	0.251798	0.197521	0.40111	-0.255719	0.240605	0.347272	-0.0107433	-0.18715	0.114426	0.246067	-0.00258583
OTU_282	0.272801	0.0633685	0.0958693	0.538095	0.506525	0.0417434	0.306833	0.33643	0.0124539	0.532018	0.489753	0.331602	0.340189	0.324381	0.088182	0.0936568	0.0385447	0.0348229	0.0328993	0.357233	0.0558767	0.0382059	0.0376766	0.0233965	0.025829	0.359734	0.358709	0.0637723	0.00505953	0.196365	0.168354	0.409249	0.181839	0.184052	-0.121964	0.278138	0.15106	-0.125986	-0.201969	-0.126554	-0.30381	0.16066	-0.186249	-0.273197	-0.0323448	0.110137	-0.10204	-0.188173	-0.0460132
OTU_2862	0.233086	-0.13603	-0.110032	0.26172	0.300569	0.295645	0.0488466	0.0320198	0.0879303	0.283726	0.302746	-0.0308919	-0.0195801	-0.0379902	0.222669	-0.0978828	0.323685	0.283474	0.321634	0.0367253	0.333297	-0.236112	-0.23605	-0.17755	-0.169747	0.0326112	0.0330151	0.33372	-0.112341	-0.053787	-0.086498	0.0425936	-0.0909025	-0.0937066	-0.173557	0.266347	0.0181617	-0.0793563	-0.0979024	-0.187643	-0.218277	0.253998	-0.116991	-0.153633	0.146605	0.211771	-0.00882147	-0.127658	0.168208
OTU_28770	0.3163	0.105955	0.143941	0.657721	0.609875	0.00399409	0.392194	0.433703	0.00123833	0.646029	0.587609	0.438146	0.447424	0.429933	0.0770793	0.138977	-0.0049707	-0.00296094	-0.0119898	0.460056	0.0160126	0.0902023	0.0895009	0.0608677	0.0627103	0.464023	0.462616	0.0262472	0.025793	0.26552	0.234541	0.526955	0.252897	0.256265	-0.129566	0.317585	0.19409	-0.150907	-0.246926	-0.133153	-0.359308	0.16634	-0.223145	-0.330388	-0.0672634	0.1076	-0.131696	-0.223835	-0.0887958
OTU_30	0.307571	-0.123077	-0.0882455	0.404113	0.435847	0.312988	0.127746	0.118037	0.0930982	0.425082	0.433822	0.0524629	0.0662102	0.0433719	0.250115	-0.0763792	0.340859	0.298784	0.337329	0.128124	0.355084	-0.231826	-0.231897	-0.175679	-0.167081	0.12455	0.124703	0.357518	-0.113628	-0.00523846	-0.0457984	0.147313	-0.046885	-0.0491922	-0.208444	0.342946	0.0568707	-0.113109	-0.15134	-0.224015	-0.300284	0.300534	-0.166881	-0.226402	0.141759	0.244534	-0.0348905	-0.178279	0.160391
OTU_30943	0.258334	0.051018	0.0817115	0.500197	0.473413	0.0518195	0.280477	0.306513	0.0154471	0.495728	0.458311	0.299163	0.307482	0.292281	0.0904699	0.0802801	0.0502452	0.0449701	0.0450302	0.325596	0.0664123	0.023475	0.0229981	0.0128175	0.0153917	0.327669	0.326759	0.0735903	-0.000723784	0.175477	0.148537	0.37303	0.160554	0.162428	-0.118774	0.264744	0.137806	-0.117967	-0.187728	-0.123602	-0.285746	0.157658	-0.17438	-0.254937	-0.0223927	0.109859	-0.0929246	-0.176628	-0.0337629
OTU_32	0.329644	-0.062254	-0.0242744	0.505649	0.515552	0.240226	0.215046	0.220065	0.0714703	0.51816	0.507336	0.171317	0.184595	0.161914	0.214103	-0.0166989	0.258826	0.227295	0.254028	0.235663	0.275975	-0.150025	-0.15029	-0.115933	-0.108815	0.234122	0.233818	0.2809	-0.0790514	0.0755385	0.035283	0.270358	0.0399518	0.0391987	-0.198002	0.357045	0.101574	-0.131587	-0.189548	-0.210968	-0.336962	0.279347	-0.194293	-0.271875	0.088112	0.218984	-0.0660968	-0.203204	0.0958912
OTU_41	-0.253963	0.0533463	0.0241362	-0.383953	-0.393447	-0.192436	-0.159635	-0.16231	-0.0572504	-0.394363	-0.387584	-0.123089	-0.133431	-0.115818	-0.16912	0.0179024	-0.207636	-0.182296	-0.204018	-0.173956	-0.220702	0.123192	0.123381	0.0949101	0.089264	-0.172592	-0.172394	-0.224317	0.0642059	-0.0519228	-0.0206606	-0.199594	-0.0238066	-0.0230935	0.154508	-0.275886	-0.0751141	0.100576	0.143917	0.164785	0.258432	-0.218519	0.148493	0.207198	-0.0728166	-0.172041	0.0487033	0.155614	-0.0797522
OTU_4268	0.270027	-0.140925	-0.110652	0.320553	0.359791	0.319722	0.0752798	0.0594764	0.0950939	0.343663	0.360867	-0.00825508	0.00450123	-0.016397	0.24505	-0.0978076	0.349509	0.30617	0.34689	0.0660728	0.3611	-0.249984	-0.249957	-0.18838	-0.179842	0.0618545	0.0622102	0.362144	-0.119924	-0.0428975	-0.0800237	0.0762513	-0.0837307	-0.0865678	-0.194987	0.306046	0.0307581	-0.0944122	-0.119961	-0.210415	-0.256491	0.284026	-0.139225	-0.184974	0.154573	0.235024	-0.0170861	-0.150792	0.176684
OTU_45	0.234272	0.0291619	0.0568372	0.435796	0.417427	0.0703753	0.235167	0.25499	0.0209597	0.434189	0.405216	0.243037	0.250939	0.236713	0.0952936	0.0568018	0.0717154	0.0636011	0.0672355	0.27112	0.0859093	-0.00288334	-0.00326959	-0.00614305	-0.00329383	0.272438	0.271727	0.0918499	-0.0111491	0.139206	0.113985	0.310667	0.12345	0.124727	-0.113948	0.242667	0.114995	-0.104435	-0.163528	-0.11924	-0.255416	0.153471	-0.154347	-0.224015	-0.00463577	0.110209	-0.0772213	-0.157198	-0.0119536
OTU_461	0.224338	-0.12928	-0.104243	0.25361	0.290431	0.282301	0.0488579	0.0330269	0.0839618	0.274555	0.292384	-0.0270153	-0.0161624	-0.0338391	0.213038	-0.0926707	0.309023	0.270641	0.307024	0.0376687	0.318319	-0.224926	-0.224871	-0.169178	-0.161717	0.0337632	0.0341409	0.31878	-0.107116	-0.0498524	-0.0812598	0.0436504	-0.0853612	-0.0880195	-0.166443	0.256103	0.0184391	-0.0766226	-0.0948736	-0.179913	-0.210442	0.243456	-0.112964	-0.148557	0.139596	0.202806	-0.00916803	-0.123153	0.160101
OTU_47	-0.381861	-0.0081791	-0.052923	-0.669361	-0.653042	-0.168512	-0.339176	-0.362773	-0.0501585	-0.672371	-0.636554	-0.331124	-0.344827	-0.320623	-0.185815	-0.0557707	-0.177064	-0.156175	-0.170336	-0.386359	-0.199125	0.0603165	0.0608397	0.0508924	0.0450635	-0.387214	-0.386321	-0.207499	0.0423157	-0.181053	-0.138127	-0.442837	-0.15026	-0.15137	0.200086	-0.401485	-0.16449	0.164375	0.251098	0.210815	0.407778	-0.274313	0.242863	0.348631	-0.0285015	-0.203991	0.109653	0.249377	-0.0234608
OTU_4726	0.240604	0.192887	0.222828	0.61725	0.54199	-0.150468	0.424289	0.480732	-0.0446939	0.592297	0.515305	0.518823	0.523533	0.513123	-0.0283553	0.210763	-0.175457	-0.152063	-0.182433	0.508495	-0.156427	0.227303	0.226466	0.16294	0.160961	0.515204	0.513378	-0.144908	0.0885053	0.332801	0.314419	0.582161	0.337786	0.34312	-0.0576112	0.224635	0.213126	-0.131495	-0.231918	-0.0543389	-0.297708	0.0576099	-0.194627	-0.298434	-0.154048	0.012372	-0.146449	-0.189824	-0.190078
OTU_49	-0.324023	0.0390573	0.00151903	-0.520078	-0.522151	-0.20587	-0.236208	-0.246044	-0.0612555	-0.52921	-0.512153	-0.20497	-0.217559	-0.195835	-0.193305	-0.00429316	-0.22057	-0.193888	-0.215531	-0.262897	-0.238032	0.116185	0.116505	0.0909636	0.084633	-0.26211	-0.261662	-0.243609	0.0641244	-0.10004	-0.0614922	-0.30149	-0.0679352	-0.0677414	0.186554	-0.347616	-0.112751	0.132636	0.195007	0.198116	0.336024	-0.260998	0.195885	0.276527	-0.0663287	-0.201554	0.074091	0.203594	-0.0701015
OTU_4978	0.273614	-0.145029	-0.114374	0.322486	0.363018	0.327019	0.0737763	0.0572688	0.0972639	0.346223	0.364302	-0.0120521	0.000920242	-0.0203131	0.250034	-0.101194	0.357563	0.313213	0.354942	0.0637994	0.369247	-0.256458	-0.256425	-0.193201	-0.184482	0.0594517	0.0598272	0.37023	-0.122886	-0.0460673	-0.0837896	0.0736604	-0.0877327	-0.0906626	-0.198391	0.310447	0.0298651	-0.0953341	-0.120678	-0.214143	-0.259412	0.289168	-0.14058	-0.186495	0.158671	0.239527	-0.0163934	-0.152406	0.181466
OTU_54	0.187201	0.0403837	0.0626575	0.366022	0.345432	0.0328843	0.207076	0.226699	0.00980637	0.362295	0.334191	0.222428	0.228385	0.217458	0.0629144	0.0613682	0.0311912	0.0280333	0.0273624	0.240762	0.043	0.0218352	0.0214804	0.012834	0.0145966	0.242376	0.241694	0.048315	0.0015696	0.131136	0.111772	0.275828	0.120766	0.122208	-0.0848245	0.191331	0.101852	-0.0859927	-0.137377	-0.0881406	-0.207807	0.112151	-0.12712	-0.186172	-0.0193544	0.0774967	-0.0687442	-0.128588	-0.0281912
OTU_5479	0.223558	0.198191	0.226188	0.593274	0.51678	-0.165741	0.415508	0.472153	-0.0492372	0.567376	0.490339	0.513409	0.517389	0.508206	-0.0410422	0.213577	-0.192029	-0.166599	-0.198788	0.499253	-0.173829	0.238008	0.237179	0.171101	0.168691	0.50611	0.504286	-0.162495	0.0938724	0.331324	0.31512	0.571548	0.33842	0.343845	-0.046612	0.205858	0.20909	-0.125001	-0.222935	-0.0425577	-0.280736	0.0418847	-0.185042	-0.28525	-0.160515	-0.000242105	-0.14389	-0.179679	-0.197313
OTU_62	-0.156209	-0.0402162	-0.0588631	-0.312212	-0.292775	-0.0185291	-0.180105	-0.197923	-0.00553368	-0.30817	-0.282829	-0.196373	-0.201208	-0.192258	-0.0474488	-0.0573061	-0.0160614	-0.0146957	-0.0127715	-0.210105	-0.0260933	-0.0274321	-0.0271184	-0.0174801	-0.0187547	-0.211667	-0.211053	-0.0307451	-0.00530852	-0.11702	-0.101162	-0.240688	-0.109213	-0.110578	0.0684042	-0.158671	-0.0887907	0.0727256	0.117193	0.0708229	0.174818	-0.0895827	0.107519	0.158085	0.0221225	-0.0606334	0.0600491	0.108434	0.030637
OTU_631	0.173107	0.253848	0.276462	0.563922	0.469947	-0.265568	0.434339	0.500431	-0.0789233	0.529512	0.440759	0.563407	0.564391	0.559869	-0.109546	0.259286	-0.302168	-0.262929	-0.308864	0.528313	-0.285332	0.32616	0.325247	0.23676	0.231873	0.536923	0.534835	-0.273218	0.13427	0.373507	0.365593	0.604656	0.392042	0.39872	0.000513354	0.144251	0.220446	-0.111724	-0.212035	0.00901737	-0.239183	-0.0291827	-0.165529	-0.262994	-0.216265	-0.0622993	-0.152783	-0.156613	-0.262326
OTU_64	-0.313895	-0.0921686	-0.129745	-0.639203	-0.596214	-0.0217095	-0.374651	-0.412971	-0.00650458	-0.629457	-0.575244	-0.413367	-0.422846	-0.405153	-0.0865494	-0.125777	-0.0149134	-0.0143801	-0.00813687	-0.438231	-0.0353824	-0.0711718	-0.0705107	-0.0469212	-0.0491405	-0.441742	-0.440433	-0.0451076	-0.0176336	-0.248378	-0.217036	-0.501988	-0.234165	-0.237187	0.133315	-0.31713	-0.185044	0.147828	0.239952	0.137568	0.353757	-0.173043	0.218572	0.32243	0.0548586	-0.114814	0.125346	0.219872	0.0739555
OTU_73	0.312658	0.0792287	0.116539	0.623586	0.58512	0.0388169	0.359067	0.39445	0.0115903	0.615677	0.565324	0.390958	0.400661	0.382714	0.0959511	0.113516	0.0340826	0.0311025	0.0275162	0.418747	0.0541273	0.0531178	0.0524933	0.0336724	0.0362616	0.42183	0.420611	0.0633959	0.00984879	0.232746	0.200947	0.479702	0.216955	0.219655	-0.137375	0.317778	0.17698	-0.145375	-0.234069	-0.142284	-0.349631	0.18008	-0.214923	-0.315882	-0.0431193	0.122143	-0.119669	-0.216815	-0.05994
OTU_76	0.249365	-0.122011	-0.0939784	0.304492	0.337913	0.284141	0.0786402	0.0658467	0.0845129	0.324671	0.338201	0.0058114	0.0174217	-0.00166778	0.22	-0.082717	0.310334	0.271894	0.307797	0.0724971	0.32126	-0.219365	-0.219362	-0.16552	-0.15788	0.0688688	0.0691427	0.322494	-0.105759	-0.0301418	-0.0640518	0.0835461	-0.0667942	-0.0692135	-0.177102	0.2814	0.0331465	-0.0883974	-0.113974	-0.190915	-0.23863	0.257302	-0.130374	-0.174232	0.135296	0.21201	-0.0191292	-0.14067	0.154291
OTU_78	0.102411	-0.108243	-0.0972716	0.0645127	0.0983598	0.196167	-0.0329126	-0.0510409	0.0583352	0.0811146	0.103524	-0.0936672	-0.087684	-0.0970228	0.135387	-0.0883549	0.216331	0.189224	0.216136	-0.0523048	0.219229	-0.172247	-0.172089	-0.128363	-0.123476	-0.0557058	-0.0552021	0.217803	-0.0790974	-0.0801093	-0.096719	-0.0595592	-0.102714	-0.105143	-0.0939331	0.124341	-0.0202903	-0.0276562	-0.023984	-0.102713	-0.0853764	0.141353	-0.0406601	-0.0471635	0.108828	0.12304	0.016099	-0.0476467	0.126804
OTU_8054	0.367922	0.12627	0.170483	0.768212	0.711511	0.000514307	0.459592	0.508545	0.000212137	0.75418	0.685349	0.514648	0.525376	0.505109	0.0873178	0.164487	-0.0104026	-0.00747636	-0.0186113	0.539406	0.0140878	0.109195	0.108371	0.073941	0.0759933	0.544121	0.542464	0.0260933	0.0318566	0.312375	0.276481	0.617837	0.298086	0.302078	-0.14961	0.368961	0.227529	-0.175985	-0.288412	-0.153621	-0.418605	0.191632	-0.260234	-0.385577	-0.0810102	0.123291	-0.154435	-0.260892	-0.106586
OTU_820	0.263785	0.0728305	0.104365	0.532345	0.49782	0.0245655	0.309655	0.340833	0.00734559	0.524816	0.480598	0.339737	0.347799	0.332811	0.0763151	0.101372	0.0196026	0.0182541	0.0139754	0.361743	0.0366776	0.0532748	0.0527317	0.0346272	0.0366315	0.364541	0.363472	0.0446965	0.0119817	0.203339	0.176787	0.414384	0.190795	0.19322	-0.113719	0.267201	0.152807	-0.123541	-0.199831	-0.11754	-0.296279	0.148257	-0.182655	-0.269017	-0.041864	0.0993465	-0.10343	-0.183967	-0.0571031
OTU_89	-0.248513	0.0249005	-0.00393694	-0.404143	-0.403983	-0.150984	-0.186832	-0.195496	-0.0449262	-0.410424	-0.395877	-0.165556	-0.175105	-0.158574	-0.144341	-0.00802149	-0.16144	-0.14196	-0.157502	-0.208768	-0.174971	0.0819659	0.0822247	0.0645147	0.0598116	-0.208331	-0.207953	-0.179416	0.0460798	-0.0826158	-0.0532847	-0.239393	-0.0586496	-0.0586258	0.141236	-0.265845	-0.0894235	0.102478	0.151547	0.149834	0.258815	-0.197072	0.151356	0.214206	-0.0462401	-0.151456	0.0589078	0.157029	-0.048249
OTU_96	0.23191	0.0949601	0.122972	0.500227	0.459168	-0.0206867	0.306932	0.341192	-0.00611263	0.489184	0.441343	0.349789	0.35623	0.343852	0.0431321	0.118058	-0.0300549	-0.0252176	-0.035453	0.3617	-0.0141979	0.0905484	0.0899874	0.0625715	0.0634025	0.365177	0.36403	-0.00611954	0.0295085	0.214804	0.192888	0.414255	0.207793	0.210689	-0.088698	0.230245	0.15238	-0.113214	-0.187827	-0.0904048	-0.267195	0.111357	-0.167437	-0.249487	-0.0651444	0.0682038	-0.103677	-0.167123	-0.083955
OTU_97	0.308092	0.00877779	0.0448982	0.542321	0.5284	0.132979	0.276097	0.295618	0.0395832	0.544438	0.514908	0.270756	0.281766	0.262295	0.148231	0.0470349	0.139527	0.123097	0.134067	0.314797	0.157386	-0.0455853	-0.0460133	-0.0387976	-0.0341604	0.315558	0.314823	0.164215	-0.0328044	0.148615	0.114082	0.360807	0.124054	0.125003	-0.160638	0.323596	0.133984	-0.132945	-0.203445	-0.169178	-0.329475	0.219983	-0.196429	-0.282195	0.0209992	0.163235	-0.089368	-0.201581	0.0165511
[truncated: 40 more columns]
