# Supplementary material for: Integrated microbiota and metabolite profiles link Crohn’s disease to sulfur metabolism
Source: Nat Commun. 2020 Aug 28;11:4322. doi: 10.1038/s41467-020-17956-1 (PMC7456324; doi:10.1038/s41467-020-17956-1)
Supplement: Supplementary file 5 — Supplementary Data 3 [file 41467_2020_17956_MOESM5_ESM.xlsx]

## Sheet: Tabelle1
Feature ID	pval	fc	Inflammation	Sulfate	Structure.rank.1	Structure.rank.2	Structure.rank.3	Structure.rank.4	Structure.rank.5	Structure.rank.6	Structure.rank.7	Structure.rank.8	Structure.rank.9	Structure.rank.10
RP_neg_M252.5724_T6.41	4.62607e-08	6.4281	inflamed	Inflammation sulfate	3-pyrazin-2-yl-5-thioxo-dithiole-4-carboxylic acid	5-keto-1;4-disulfino-3-pyrazoline-3-carboxylic acid	5-(2-mesylethylthio)-3~{H}-1;3;4-thiadiazole-2-thione	(2~{S})-2;3-bis(dithiocarboxyamino)propionic acid	4-(4-nitrophenyl)dithiazole-5-thione	3-(4-nitrophenyl)-1;4;2-dithiazole-5-thione	allyloxy-hydroxy-mercapto-thioxo-phosphorane;thiadiazole	(allylthio)-dihydroxy-thioxo-phosphorane;thiadiazole	4-isothiocyanato-~{N}-(thioxomethylene)benzenesulfonamide
RP_neg_M261.0076_T1.98	5.47343e-06	3.43025	inflamed	Inflammation sulfate	Fuscinarin	Xestodecalactone A;(+)-Xestodecalactone A	Alpha-N-Phenylacetyl-L-glutamine	Scytalol D	N-(2;3-dihydro-1;4-benzodioxin-6-yl)-4-morpholinecarboxamide	Acetyl-N-formyl-5-methoxykynurenamine	thialbarbital	Engelharolide;(+)-Engelharolide	Devenyol;(-)-Devenyol	Peucedanol
RP_neg_M262.0177_T2.19	0.0028182	2.13282	inflamed	Inflammation sulfate	MINEs-106761	MINEs-106780	MINEs-106772	MINEs-106776	MINEs-106766	MINEs-106756	MINEs-106764	MINEs-106755	MINEs-106778	MINEs-106754
RP_neg_M286.6038_T6.92	3.12135e-07	7.619	inflamed	Inflammation sulfate	Citromycetin	Anhydrofulvic acid	D-Sedoheptulose 7-phosphate	Sedoheptulose 7-phosphate(2-)	(5;7-dihydroxy-2;2-dimethyl-3;4-dihydro-2H-1-benzopyran-4-yl)oxidanesulfonic acid	[2-hydroxy-6-methoxy-4-(3-oxobutyl)phenyl]oxidanesulfonic acid	Ndelta-(N'-Sulphodiaminophosphinyl)-L-Ornithine	5-(3-hydroxyphenyl)-4-(sulfooxy)pentanoic acid	D-glycero-D-manno-Heptose 7-phosphate	Sedoheptulose 1-phosphate
RP_neg_M288.6197_T6.59	9.58546e-08	6.07546	inflamed	Inflammation sulfate	Carteolol	Vellosimine;(+)-Vellosimine	6-Hydroxyshogaol	7-Demethoxy-7-oxo-albocycline;Dehydrocineromycin B	carteolol hydrochloride	[6]-Gingerdione	6beta-Acetoxy-1beta-hydroxy-4;11-guaiadien-3-one	[6]-Gingerdione	3-(4-hydroxy-3-methoxyphenyl)-1-(3-pentyloxiran-2-yl)propan-1-one	N-(Methoxycarbonyl)angustifoline
RP_neg_M290.1444_T7.57	0.00163318	2.29258	inflamed	Inflammation sulfate
RP_neg_M294.6017_T6.14	3.8791e-07	7.14879	inflamed	Inflammation sulfate	Deoxynivalenol	Cyclocalopin C1	Cyclocalopin A	Phomopsolide B	Cyclocalopin E	dichrocepholide B	Zedoarolide A;(-)-Zedoarolide A	5beta;9beta-dihydroxy-1-oxo-germacra-1(10);4(15)-dien-12;6-olide	epi-5-Hydroperoxy-5;6-dihydro-6;13-dehydro-antheindurolide A;5-Hydroperoxy-5;6-dihydro-6;13-dehydro-epi-antheindurolide A	Nauclealine B;(-)-Nauclealine B
RP_neg_M295.61_T6.44	2.41445e-07	7.61202	inflamed	Inflammation sulfate	Oripavine	(+)-Erythraline	Phenethylamine glucuronide	neopinone	(??)-Clausenamide	Coccolinine;O-Methylcoccoline	Coccudienone	Lansamide 3	Isococcolinine	Glaziovine;L-(-)-N-Methylcrotsparine;L-Glaziovine;N-Methylcrotsparine
RP_neg_M296.6161_T6.4	2.23269e-06	6.49187	inflamed	Inflammation sulfate	2-(1;3-dithiolan-2-yl)-[1;3]dithiolo[4;5-d][1;3]dithiol-5-one	2;4;6;8;10;13-hexathiatricyclo[7.4.0.0^{3;7}]tridec-3(7)-en-5-one
RP_neg_M296.6164_T6.12	0.000111666	3.58671	inflamed	Inflammation sulfate
RP_neg_M297.1151_T6.41	3.78382e-06	4.09875	inflamed	Inflammation sulfate	Ricinoleic acid	9;10-epoxyoctadecanoic acid	18-Hydroxy-9-octadecenoic acid	3-Oxooctadecanoic acid	5-Oxooctadecanoic acid	11-Oxooctadecanoic acid	10-Oxooctadecanoic acid	9-Oxooctadecanoic acid	(8E;10S)-10-hydroxy-8-octadecenoate	9-hydroxy-cis-11-octadecenoic acid
RP_neg_M302.5978_T7.5	6.74731e-10	6.29003	inflamed	Inflammation sulfate	(R)-7-butyl-6;8-dihydroxy-3-[(3E)-pent-3-en-1-yl]-3;4-dihydroisochromen-1-one	Miliusol;(+)-Miliusol	(-)-Clathrotropine	discadenine	9beta-Propionyloxy costunolide	Tilisolol hydrochloride	tilisolol	2-ethylhexyl (3-isocyanatomethylphenyl)-carbamate	(2S)-3-methyl-2-[[oxo-(1;2;3;4-tetrahydronaphthalen-1-ylamino)methyl]amino]pentanoic acid	Solanapyrone B
RP_neg_M303.6077_T6.6	1.65007e-08	6.09555	inflamed	Inflammation sulfate	[2-keto-5-(phosphonomethyl)-1;3-dithiol-4-yl]methylphosphonic acid	3-(2-carboxyethylpentasulfanyl)propionic acid	(carbethoxypentasulfanyl)formic acid ethyl ester	(ethoxythio)-[(ethoxythio)carbonyltrisulfanyl]methanone
RP_neg_M303.6237_T6.98	7.35081e-09	6.18004	inflamed	Inflammation sulfate	3;3-dimercaptopropanethioic acid ~{S}-(3;3-dimercaptopropanoylthio) ester	3-(2-carboxyethylpentasulfanyl)propionic acid	(ethoxythio)-[(ethoxythio)carbonyltrisulfanyl]methanone	(carbethoxypentasulfanyl)formic acid ethyl ester	(ethoxycarbothioyltetrasulfanyl)methanethioic acid ~{O}-ethyl ester	[2-(methoxycarbothioyldisulfanyl)ethyldisulfanyl]methanethioic acid ~{O}-methyl ester
RP_neg_M304.6144_T6.55	0.000317804	2.73259	inflamed	Inflammation sulfate	[2-keto-5-(phosphonomethyl)-1;3-dithiol-4-yl]methylphosphonic acid
RP_neg_M304.6149_T6.17	0.000510797	3.07386	inflamed	Inflammation sulfate	[2-keto-5-(phosphonomethyl)-1;3-dithiol-4-yl]methylphosphonic acid
RP_neg_M317.6347_T7.44	0.00942895	4.51519	inflamed	Inflammation sulfate	Chlorpyrifos-methyl; LC-ESI-ITFT; MS2; CE	Chlorpyrifos-methyl; LC-ESI-ITFT; MS2; CE	Chlorpyrifos-methyl; LC-ESI-ITFT; MS2; CE	Chlorpyrifos-methyl; LC-ESI-ITFT; MS2; CE	Chlorpyrifos-methyl; LC-ESI-ITFT; MS2; CE	Chlorpyrifos-methyl; LC-ESI-ITFT; MS2; CE	Chlorpyrifos-methyl; LC-ESI-ITFT; MS2; CE	Chlorpyrifos-methyl; LC-ESI-ITFT; MS2; CE	Chlorpyrifos-methyl; LC-ESI-ITFT; MS2; CE	Chlorpyrifos-methyl; LC-ESI-ITFT; MS2; CE
RP_neg_M331.9641_T5.8	3.78979e-05	4.59217	inflamed	Inflammation sulfate	Prostaglandin B2	Delta-12-Prostaglandin J2	Prostaglandin A2	Prostaglandin J2	Prostaglandin-c2	Crispanone	Zerumin B	Leoheteronin E;(-)-Leoheteronin E;Isoleopersin G	Crassocolide D;(+)-Crassocolide D	Leopersin G;(+)-Leopersin G
RP_neg_M332.0002_T5.81	1.45273e-05	4.62053	inflamed	Inflammation sulfate	Prostaglandin B2	Delta-12-Prostaglandin J2	Prostaglandin A2	Prostaglandin J2	Prostaglandin-c2	Leukotriene B5	12-Keto-leukotriene B4	Phytocassane B	Crispanone	Zerumin B
RP_neg_M333.0081_T5.81	3.86321e-07	8.19079	inflamed	Inflammation sulfate	4-Hydroxy-5-(dihydroxyphenyl)-valeric acid-O-methyl-O-sulphate	nifurzide	3;5;7-trihydroxy-2-(2;3;4;5-tetrahydroxyphenyl)-3;4-dihydro-2H-1-benzopyran-4-one	3;5;6;7-tetrahydroxy-2-(2;4;5-trihydroxyphenyl)-3;4-dihydro-2H-1-benzopyran-4-one	3;5;6;7-tetrahydroxy-2-(2;3;4-trihydroxyphenyl)-3;4-dihydro-2H-1-benzopyran-4-one	3;5;6;7-tetrahydroxy-2-(3;4;5-trihydroxyphenyl)-3;4-dihydro-2H-1-benzopyran-4-one	5;6;7;8-tetrahydroxy-2-(3;4;5-trihydroxyphenyl)-3;4-dihydro-2H-1-benzopyran-4-one	3-hydroxy-4-methoxy-5-(3;4;5-trihydroxybenzoyloxy)benzoic acid	3-[1-(benzenesulfonyl)-2-pyrrolyl]-2-methylsulfonyl-2-propenenitrile	1-(2;3;4;6-tetrahydroxyphenyl)-3-(3;4;5-trihydroxyphenyl)propane-1;2-dione
RP_neg_M335.0217_T5.76	4.56972e-08	6.08422	inflamed	Inflammation sulfate	AICAR	O-Methylsterigmatocystin	Imidazoleacetic acid ribotide	Versicolorin A	3;4;5-trihydroxy-6-[(2-oxo-2H-chromen-7-yl)oxy]oxane-2-carboxylic acid	Antibiotic SS 228Y;Antibiotic SS-228 Y	3;4;5-trihydroxy-6-[(2-oxo-2H-chromen-8-yl)oxy]oxane-2-carboxylic acid	3;4;5-trihydroxy-6-[(2-oxo-2H-chromen-5-yl)oxy]oxane-2-carboxylic acid	3;4;5-trihydroxy-6-[(2-oxo-2H-chromen-6-yl)oxy]oxane-2-carboxylic acid	TMP
RP_neg_M347.9033_T6.41	5.04451e-06	5.06453	inflamed	Inflammation sulfate	Penicillin V	Penicillin X	Lupinalbin H;5;4'-Dihydroxy-6'';6''-dimethylpyrano[2'';3'':7;6]coumaronochromone	6-[(3-carboxy-5;6-dihydroxycyclohex-3-en-1-yl)oxy]-3;4;5-trihydroxyoxane-2-carboxylic acid	6-[(4-carboxy-2;6-dihydroxycyclohex-3-en-1-yl)oxy]-3;4;5-trihydroxyoxane-2-carboxylic acid	3;4;5-trihydroxy-6-(3;4;5-trihydroxycyclohex-1-ene-1-carbonyloxy)oxane-2-carboxylic acid	phenoxymethylpenicillin benzathine	6-[(3-carboxy-5;6-dihydroxycyclohex-2-en-1-yl)oxy]-3;4;5-trihydroxyoxane-2-carboxylic acid	Alteichin	N(3)-methyluridine 5'-monophosphate residue
RP_neg_M349.0031_T6.41	1.69732e-07	7.81667	inflamed	Inflammation sulfate	8-iso-15-keto-PGE2	Prostaglandin E3	Prostaglandin D3	Resolvin E1	Andrographolide	Pachyclavulariolide Q;(+)-Pachyclavulariolide Q	14-Hydroxyvaginatin	rel-(+)-(1S;4R;8S;10R)-1;4;8-trihydroxycembra-2E;6E;11Z-trien-20;10-olide	Deoxyarctolide	rel-(+)-(1S;4S;7R;10R)-1;4;7-trihydroxycembra-2E;8-(19);11Z-trien-20;10-olide
RP_neg_M364.9972_T6.44	2.02486e-07	5.20838	inflamed	Inflammation sulfate	Wampetin	Vellokaempferol 3-methyl ether	abacavir monophosphate	Desmodol	Racemoflavone	5-Hydroxy-8-(4-hydroxy-3-methoxyphenyl)-2;2-dimethyl-2H;6H-benzo[1;2-b:5;4-b']dipyran-6-one	Glycyrrhizaisoflavone B	3'-Hydroxyalpinumisoflavone 4'-methyl ether	Barpisoflavone C	5-[[3-(4;5-Dihydro-5;5-dimethyl-4-oxo-2-furanyl)-2-butenyl]oxy]-7H-furo[3;2-g][1]benzopyran-7-one
RP_neg_M370.9846_T6.39	2.8907e-08	6.74263	inflamed	Inflammation sulfate	Xysmalogenin;5;6-Dehydrouzarigenin	Metachromin T	Neriantogenin	[1R-(1alpha;4alpha;4aalpha;5alpha;6alpha;8abeta)]-Decahydro-4;8a-dimethyl-6-(1-methylethyl)-1;4-epoxynaphthalen-5-yl ester 4-methoxybenzoic acid	Scutigeral	Blumenol C glucoside	C00023909	Ferutidin;Jaeschkeanadiol p-methoxybenzoate	5-Ethoxysorgoleone 358	Deoxycorticosterone acetate
RP_neg_M387.1041_T8.06	4.43459e-06	-2.16379	non-inflamed	non-Inflammation sulfate	Daphnioldhanin A;(-)-Daphnioldhanin A	Albovionitine	Sphingofungin B	N-oleoyl taurine	Antibiotic KA 7038I;Istamycin A;Sannamycin A	(2R;3S)-2-[[cyclopropylmethyl(methyl)amino]methyl]-10-(dimethylamino)-5-[(2R)-1-hydroxypropan-2-yl]-3-methyl-3;4-dihydro-2H-1;5-benzoxazocin-6-one	2-methylpropanethioic acid S-[2-[[[1-(2-ethylbutyl)cyclohexyl]-oxomethyl]amino]phenyl] ester	Daphnigraciline	Antibiotic KA 6606I;Sporaricin A	UNPD200999
RP_neg_M406.9597_T6.41	3.01265e-06	4.12981	inflamed	Inflammation sulfate	Marmesin galactoside	omapatrilat	Eustomorusside;Eustomoroside	Ginkgolide A	Cystothiazole C	Unedide	eurycomanone	Rubiginone I	Torachrysone 8-glucoside	Phellodenol G
RP_neg_M409.0197_T6.42	3.07321e-05	1.67365	inflamed	Inflammation sulfate	Darcyribeirine	Pseudobrucine;16-Hydroxybrucine	Streptophenazine C;(-)-Streptophenazine C	Myrtoidine;(-)-Myrtoidine	Streptophenazine D;(-)-Streptophenazine D	LSM-26452	20-Deoxykopsijasminilam;(-)-Deoxykopsijasminilam	Quinaprilat	Scorzoside	Brucine N-oxide
RP_neg_M433.9795_T6.41	4.15796e-06	4.11241	inflamed	Inflammation sulfate	1;3-dimethyl-8-(3-methyl-1-piperidinyl)-7-[2-[(5-methyl-1;3;4-thiadiazol-2-yl)thio]ethyl]purine-2;6-dione	2-(benzenesulfonyl)-3-[2-(4-methyl-1-piperazinyl)-4-oxo-3-pyrido[1;2-a]pyrimidinyl]-2-propenenitrile	2-[[2-[(2;5-dimethylphenyl)sulfonylamino]-1-oxoethyl]amino]-6-methyl-4;5;6;7-tetrahydro-1-benzothiophene-3-carboxamide	LSM-5488	UNPD47479	N-[(2-methoxyphenyl)methylideneamino]-4-[(2-oxo-1-benzo[cd]indolyl)methyl]benzamide	N-(4-methoxyphenyl)-2-(N-methylanilino)-2-(6-nitro-1;3-benzodioxol-5-yl)acetamide	UNPD130324	Narcotine M+Na	MLS001140950-01!4-[[2-(6-chloro-4-ethyl-2-oxochromen-7-yl)oxypropanoylamino]methyl]cyclohexane-1-carboxylic acid M+H
RP_neg_M438.972_T6.4	5.49362e-07	5.34373	inflamed	Inflammation sulfate	Tirofiban	3'-Geranyl-3;4;2';4'-tetrahydroxy-6'-methoxydihydrochalcone	tirofiban hydrochloride	7-deacetyl-17-epinimolicinol	Cryptoporic acid B;(+)-Cryptoporic acid B	1-[(2S;3R)-2-[(dimethylamino)methyl]-5-[(2R)-1-hydroxypropan-2-yl]-3-methyl-6-oxo-3;4-dihydro-2H-1;5-benzoxazocin-10-yl]-3-phenylurea	3-[(2S;3R)-5-[(2S)-1-hydroxypropan-2-yl]-3-methyl-2-(methylaminomethyl)-6-oxo-3;4-dihydro-2H-pyrido[2;3-b][1;5]oxazocin-8-yl]-N;N-dimethylbenzamide	7-Deacetylgedunin;(+)-7-Deacetylgedunin	11beta-Hydroxydihydrocedrelone	1-[2;4-dihydroxy-5-(3-methylbut-2-en-1-yl)phenyl]-2-hydroxy-3-[4-hydroxy-3-methoxy-5-(3-methylbut-2-en-1-yl)phenyl]propan-1-one
RP_neg_M454.9462_T6.4	1.89844e-06	3.0425	inflamed	Inflammation sulfate	5;10-Methylene-THF	5-Methyldihydrofolic acid	Minocycline	Amygdalin	Antibiotic K 73A;Lactoquinomycin A;Medermycin	Antibiotic K 252d;K252d	Mandelonitrile sophoroside	minocycline hydrochloride	minocycline	Minocycline
RP_neg_M483.207_T7.26	0.00202004	-2.80457	non-inflamed	non-Inflammation sulfate	Ganolucidic acid E	21-Hydroxyisoglabrolide	Cangoronine	Liquoric acid	nalanthalide	Garsubellin C;(+)-Garsubellin C	Meliasenin M; (rel)-	dysolenticin H	24-Hydroxyglabrolide	Meliasenin N
RP_neg_M485.7058_T7.77	7.01031e-08	-6.76222	non-inflamed	non-Inflammation sulfate	6''-O-Acetylglycitin	Isoswertisin 2''-acetate	Acacetin 7-(6''-acetylglucoside)	Acacetin 7-(2''-acetylglucoside)	Echioidinin 2'-(6''-acetylglucoside);5;2'-Dihydroxy-7-methoxyflavone 2'-(6''-acetylglucoside);2-[2-[(6-O-Acetyl-beta-D-glucopyranosyl)oxy]phenyl]-5-hydroxy-7-methoxy-4H-1-benzopyran-4-one	Goniolactone D;(+)-Goniolactone D	3;4;5-trihydroxy-6-{[7-methoxy-3-(3-methoxyphenyl)-8-methyl-4-oxo-4H-chromen-5-yl]oxy}oxane-2-carboxylic acid	Trifolirhizin 6'-monoacetate;6'-O-Acetyltrifolirhizin	Goniolactone E	Cistanoside F
RP_neg_M505.1881_T7.26	0.000433901	-2.20142	non-inflamed	non-Inflammation sulfate	Stellettin C	Vielanin A	2-deoxy-20-hydroxy-5alpha-ecdysone 3-acetate	(5alpha;6beta;14alpha;20R;22R)-5;6;14;20;27-Pentahydroxy-1-oxowith-24-enolide	Mucronine A	24(28)-Dehydroamarasterone B	Stereonsteroid C;(-)-Stereonsteroid C	Decumbesterone A	Baconipyrone D	14-O-(alpha-L-rhamnopyranosyl)-7S;14R-dihydroxy-7;9;13;17-tetramethyl-2E;4E;8E;10E;12E;16E-octadecahexaenoic acid
RP_neg_M508.2075_T7.78	0.000153978	-2.76248	non-inflamed	non-Inflammation sulfate	Acetylbrowniine	Tricornine	Delbonine	Germine	Veracevine	Leucostine A	Colforsin dapropate hydrochloride	PC(14:0/2:0)	1;2-dioctanoyl-sn-glycero-3-phosphocholine	PS(P-18:0/0:0)
RP_neg_M508.2462_T7.78	0.000197557	-2.72102	non-inflamed	non-Inflammation sulfate	LysoPC(17:0)	LysoPE(20:0/0:0)	LysoPE(0:0/20:0)	1-methyl-2-hexadecanoyl-sn-glycero-3-phosphocholine	1-pentadecyl-2-acetyl-sn-glycero-3-phosphocholine	1-hexadecanoyl-2-methyl-sn-glycero-3-phosphocholine	1-hexadecyl-2-formyl-sn-glycero-3-phosphocholine	N-icosanoyl-sn-glycero-3-phosphoethanolamine(1-)	narbomycin	Daphnioldhanin I
RP_neg_M508.2616_T7.78	0.000796479	-2.77691	non-inflamed	non-Inflammation sulfate	LysoPC(17:0)	LysoPE(20:0/0:0)	LysoPE(0:0/20:0)	1-methyl-2-hexadecanoyl-sn-glycero-3-phosphocholine	1-hexadecanoyl-2-methyl-sn-glycero-3-phosphocholine	1-pentadecyl-2-acetyl-sn-glycero-3-phosphocholine	N-icosanoyl-sn-glycero-3-phosphoethanolamine(1-)	1-hexadecyl-2-formyl-sn-glycero-3-phosphocholine	LysoPC(O-18:0)	Daphnioldhanin I
RP_neg_M509.2198_T7.78	2.154e-09	-5.59288	non-inflamed	non-Inflammation sulfate
RP_neg_M512.6676_T6.83	0.00319362	2.8755	inflamed	Inflammation sulfate	Cucurbitacin I	Ganoderic acid V1	Ganoderenic acid A	Ganoderic acid C1	Ganoderenic acid B	Ganoderic acid J	Laulimalide	Ganoderic acid xi	Ganosporelactone B	euphohelioscopin C
RP_neg_M514.2855_T6.85	0.00425854	2.61362	inflamed	Inflammation sulfate	Vaalens 5;[3R-[3alpha;5beta(E);5aalpha;6alpha;9beta;9aalpha;10R*]]-10-(Acetyloxy)octahydro-9-hydroxy-6-[(hydroxyacetyl)oxy]-2;2;5a;9-tetramethyl-2H-3;9a-methano-1-benzoxepin-5-yl ester 3-phenyl-2-propenoic acid	Arisanschinin J	8-angoyl-ingol-3;12-diacetate	Austalide A	Udenafil	Triptogelin C-1	Eriojaposide B	C00051171	Gusanlungionoside A	PI(12:0/0:0)
HILIC_neg_M79.9566_T7.73	0.00675045	2.01545	inflamed	Inflammation sulfate
HILIC_neg_M103.0553_T1.89	0.00448944	2.85547	inflamed	Inflammation sulfate	Fumaric acid	beta-aminopropionitrile hemifumarate	Formylpyruvate	UNPD202079	MINEs-3014	1-amino-4H-triazole-5-thione	3-amino-4H-triazole-5-thione	1;3;4-thiadiazol-2-ylhydrazine	thiadiazol-4-ylhydrazine	2-amino-1H-1;2;4-triazole-5-thione
HILIC_neg_M110.9749_T1.21	0.000721395	1.7897	inflamed	Inflammation sulfate	3-nitroacrylic acid	3-(dioxido-lambda(5)-azanylidene)propanoate(2-)	cyclohexa-1;2;3-trien-5-yn-1-yl(methyleneoxonio)azanide	6;7-didehydro-1;3-benzoxazole	6;7-didehydroindoxazene	1;3-benzoxazole	7-aminohepta-2;4;6-triynal	3-(2-furyl)propiolonitrile	3-(3-furyl)propiolonitrile	6;7-didehydrofuro[3;2-b]pyridine
HILIC_neg_M124.0069_T7.73	0.0028313	2.18383	inflamed	Inflammation sulfate	6E-Octene-2;4-diynoic acid	Phenylglyoxal	1-benzofuran-4-ol	S-dimethylsulfonium propionic acid	Phthalide	(3H)-benzofuran-2-one	phthalaldehyde	(S)-Ureidoglycolic acid	Methyl 3-(methylthio)propanoate	Methyl 3-mercaptobutanoate
HILIC_neg_M124.9909_T5.89	0.00219576	3.64033	inflamed	Inflammation sulfate	Homocysteine	Methylcysteine	methyl L-cysteinate	Beta-3-Cysteine	Mecysteine hydrochloride	2-Benzoxazolol	UNPD159755	UNPD8258	UNPD158188	UNPD176366
HILIC_neg_M134.0603_T0.97	0.000874051	-1.66302	non-inflamed	non-Inflammation sulfate	2;3-Dihydro-3;5-dihydroxy-6-methyl-4H-pyran-4-one;Pyranone	Dimethyl fumarate	Ethyl hydrogen fumarate	(-)-Pentenomycin I;Antibiotic C 2554B;Antibiotic XB 94;Pentenomycin I	microthecin	ascopyrone P	ascopyrone M	(3S-cis)-3;6-dimethyl-1;4-dioxane-2;5-dione	3-Hydroxyadipic acid 3;6-lactone	trans-2-Hexenedioic acid
HILIC_neg_M159.0667_T2.49	0.00423154	4.36634	inflamed	Inflammation sulfate	Linalyl oxide	xi-5-Hexyldihydro-2(3H)-furanone	delta-Decalactone	Citronellic acid	8-Methylnonenoate	trans-Dec-2-enoic acid	9-Hydroxygeraniol	Menthone lactone	8;9-p-Menthen-1;2-diol;8-p-Menthene-1;2-diol;Limonene glycol;d-Limonene-1;2-diol;p-Menth-8-ene-1;2-diol	cis-4-Decenoic acid
HILIC_neg_M173.9964_T0.86	1.53455e-06	6.75394	inflamed	Inflammation sulfate	Des-p-hydroxybenzoyl kisasagenol B;(-)-Des-p-hydroxybenzoyl kisasagenol B	Jioglutolide	Dihydroaspyrone;(+)-Dihydroaspyrone	cis-2-Carboxycyclohexyl-acetic acid	Cistanin	Annularin G;(+)-Annularin G	5-Butyltetrahydro-2-oxo-3-furancarboxylic acid	5-(2-Methylpropyl)tetrahydro-2-oxo-3-furancarboxylic acid	UNPD120744	UNPD220232
HILIC_neg_M175.0096_T0.87	9.60302e-06	3.59312	inflamed	Inflammation sulfate	MINEs-36348	MINEs-36456	MINEs-36455	1-amino-1-phenylmethyl phosphonic acid
HILIC_neg_M190.8955_T0.7	0.000304206	-1.8833	non-inflamed	non-Inflammation sulfate
HILIC_neg_M193.0874_T1.02	0.000533057	-2.4301	non-inflamed	non-Inflammation sulfate	Clavulanate	(S)-alpha-Amino-4-carboxy-3-furanpropanoic acid	4aH-phenothiazine	1H-phenothiazine	3H-phenothiazine	10H-phenothiazine	UNPD196890	UNPD160858	UNPD135458
HILIC_neg_M201.113_T1.14	0.000189741	-2.21236	non-inflamed	non-Inflammation sulfate	etanidazole	3-(2-furanyl)-N-(3-pyridinyl)-2-propenamide	Methyl bisnorbiotinyl ketone	N-(2-hydroxyphenyl)-2-pyridinecarboxamide	N-(2-hydroxyphenyl)-4-pyridinecarboxamide	N-(2-hydroxyphenyl)-3-pyridinecarboxamide	UNPD43120	UNPD177984	4-Nitro-N-phenylaniline	4-methyl-2;2'-bipyridine-4'-carboxylic acid
HILIC_neg_M205.977_T1.07	0.000419188	3.03503	inflamed	Inflammation sulfate	4-phospho-D-erythronic acid	3-phospho-D-erythronic acid	N-[(5E)-2-keto-4-mercapto-5-(mercaptomethylene)-3-pyrrolin-3-yl]acetamide	UNPD194382	Demephion-O	Demephion-S
HILIC_neg_M206.0095_T7.73	0.0019231	1.91849	inflamed	Inflammation sulfate	Threoninyl-Proline	bisorcic(1-)	Prolyl-Threonine	Sakacin P	gamma-glutamyl-gamma-aminobutyraldehyde zwitterion	Allosamizoline	8-Norlactaranelactone	Anacyclic acid	UNPD29910	10E;12E-tetradecadiene-4;6-diynoic acid
HILIC_neg_M213.9668_T0.87	3.36436e-06	5.824	inflamed	Inflammation sulfate	Methyl dioxindole-3-acetate	Methyl 2-(2'-hydroxyphenyl)-2-oxazoline-4-carboxylate	Methyl 5-hydroxyoxindole-3-acetate	argaminolic A	NP 25301	3-amino-5-methoxy-2-benzofurancarboxylic acid methyl ester	N-lactoyl-Methionine	(3S)-1-(2-hydroxyphenyl)-5-oxopyrrolidine-3-carboxylic acid	Hyrtioerectine C	3-(6-hydroxyindol-3-yl)lactate
HILIC_neg_M215.0007_T1.97	5.26844e-09	5.02115	inflamed	Inflammation sulfate	(5-oxo-2-sulfo-2;5-dihydrofuran-2-yl)acetic acid	(2E;4Z)-6-hydroxy-1;6-diketo-5-oxido-hexa-2;4-diene-1-sulfonate	Acetazolamide	(2E;4Z)-3-sulfonatomuconate	acetazolamide(1-)	2-methylacrylic acid 1;3;5-trithian-2-yl ester	2-(2-furfuryltrisulfanyl)ethanol	2-[(allylthio)carbothioylthio]propionic acid	[(2-ketotetrahydrothiophen-3-yl)thio]methanethioic acid O-ethyl ester	(E)-3-(methylthio)-2-(methylthio)carbothioyl-acrylic acid methyl ester
HILIC_neg_M215.0011_T1.25	6.78519e-09	6.40524	inflamed	Inflammation sulfate	Acetazolamide	acetazolamide(1-)	(5-oxo-2-sulfo-2;5-dihydrofuran-2-yl)acetic acid	(2E;4Z)-6-hydroxy-1;6-diketo-5-oxido-hexa-2;4-diene-1-sulfonate	(2E;4Z)-3-sulfonatomuconate	[2-keto-2-(thiazol-2-ylamino)ethyl]phosphonic acid	(thiazole-4-carbonylamino)methylphosphonic acid	allyl 1;2;5-thiadiazol-3-yl hydrogen phosphate	dihydroxy-(6-methoxypyridazin-3-yl)oxy-thioxo-phosphorane
HILIC_neg_M216.034_T1.99	2.62862e-05	2.49422	inflamed	Inflammation sulfate
HILIC_neg_M222.991_T1.93	0.000617865	3.46919	inflamed	Inflammation sulfate	Wyeronic acid	2-Hydroxy-4-(2-oxo-1;3-dihydro-2H-inden-1-ylidene)but-2-enoic acid	2-Hydroxy-4-(1-oxo-1;3-dihydro-2H-inden-2-ylidene)-but-2-enoic acid	Bis-noryangonin	(E)-4-(3-hydroxy-1H-inden-2-yl)-2-keto-but-3-enoic acid	7-hydroxy-6-(3-oxobut-1-en-1-yl)-2H-chromen-2-one	BE 34776;MS 444	Coniochaeton A	Visnagin	UNPD176634
HILIC_neg_M224.962_T2.96	3.34237e-06	4.25126	inflamed	Inflammation sulfate	MINEs-72763	MINEs-72762	3-thioxo-5;6-dihydro-4H-cyclopenta[c]dithiole-6-carboxylic acid methyl ester	6-(methylthio)-2;3-dihydrothieno[2;3-c]thiophene-4-carboxylic acid	4-(methylthio)-1;3-dihydrothieno[3;4-c]thiophene-6-carboxylic acid	[2-(disulfanyl)benzyl]oxythioformic acid	101733533	2-(2-thenoyloxy)propane-1;3-dithiolate	besylmethanedithioic acid methyl ester	4-hydroxy-1;3;2-benzodioxaphosphole-6-carboxylic acid phosphino ester
HILIC_neg_M225.0074_T2.87	5.273e-06	3.00546	inflamed	Inflammation sulfate	4-phosphinooxy-1;3;2-benzodioxaphosphole-6-carboxylic acid	4-hydroxy-1;3;2-benzodioxaphosphole-6-carboxylic acid phosphino ester	phenyl(diphosphorosooxy)methanol
HILIC_neg_M229.1833_T0.95	3.55564e-17	-8.39593	non-inflamed	non-Inflammation sulfate	MINEs-78006	MINEs-78004	MINEs-78007	MINEs-78001	MINEs-78003	MINEs-78008	MINEs-77999	MINEs-78002	MINEs-78009	MINEs-78005
HILIC_neg_M230.9961_T0.71	0.000226062	1.73409	inflamed	Inflammation sulfate	6;7-Dihydromethylspinazarin;Dihydromethylspinazaline	2;3-diacetyloxybenzoic acid	Cystathionine sulfoxide	6;8-Dihydroxy-5;7-dimethoxycoumarin	3-(6-hydroxy-7-methoxy-2H-1;3-benzodioxol-5-yl)prop-2-enoic acid	3-(7-hydroxy-6-methoxy-2H-1;3-benzodioxol-5-yl)prop-2-enoic acid	Benzoylmalic acid	3;4-bis(methoxycarbonyl)benzoic acid	3-(4-methoxy-3-nitrophenyl)-1;3-oxazolidin-2-one	5-[(2;4;5-trihydroxyphenyl)methyl]imidazolidine-2;4-dione
HILIC_neg_M242.065_T3.08	0.00537192	1.70655	inflamed	Inflammation sulfate	N-acetyl-S-glyceroyl-L-cysteine	S-D-Lactoylglutathione	2-(1H-benzimidazol-2-yl)-1;3-benzothiazole	MINEs-91616	MINEs-91613	MINEs-91617	MINEs-91621	MINEs-91603	MINEs-91610	MINEs-91612
HILIC_neg_M242.9955_T1.35	0.00176789	3.22951	inflamed	Inflammation sulfate	Deoxyinosine	Nebularine	(2S;3S;6R)-6-(4-amino-2-keto-pyrimidin-1-yl)-3-ammonio-3;6-dihydro-2H-pyran-2-carboxylate	5'-deoxyinosine	4a;4b-dimethylhexahydro-1;3;6;8-tetraazabiphenylene-2;4;5;7-tetrone	5-Hydroxy-N-formylkynurenine	4-(Acetylamino)-3-[(Hydroxyacetyl)Amino]Benzoic Acid	N5-(3;4-Dioxo-1;5-cyclohexadien-1-yl)-L-glutamine	(2S;3R)-2-ammonio-4-(2-formamidophenyl)-3-hydroxy-4-keto-butyrate	Phenytoin
HILIC_neg_M244.9756_T0.79	0.000174463	1.63187	inflamed	Inflammation sulfate	Dyphylline	theocardine	Thiamylal	10-Hydroxycarbazepine	2-[(2-methoxyphenoxy)methyl]-1H-benzimidazole	Nepafenac	3-ETHYL-2-(4-HYDROXYPHENYL)-2H-INDAZOL-5-OL	9-Hydroxymethyl-10-carbamoylacridan	3-(2-hydroxyphenyl)imino-1-pyridin-4-ylbutan-1-one	G 324G;Oxopropaline G
HILIC_neg_M257.0818_T0.81	0.0072879	-2.2374	non-inflamed	non-Inflammation sulfate	(-)-anisomycin	(1R;4S;7AS)-1-(1-FORMYLPROP-1-EN-1-YL)-4-METHOXY-2;4;5;6;7;7A-HEXAHYDRO-1H-ISOINDOLE-3-CARBOXYLIC ACID	Salinosporamide D	3097B2	D-1-[(3-Carboxypropyl)amino]-1-deoxyfructose	alachlor OXA	acetochlor OXA	(R)-Mesopram	N-benzyloxycarbonyl-L-leucine	N-[1-(4-methylphenyl)-5-benzimidazolyl]acetamide
HILIC_neg_M257.1761_T1	0.00246566	-1.937	non-inflamed	non-Inflammation sulfate	4-amino-3-phenyl-2-sulfanylidene-5-thiazolecarboxylic acid methyl ester	2-methyl-N-(4-oxo-2-sulfanylidene-3-thiazolidinyl)benzamide	MINEs-106869	MINEs-106886	MINEs-106883	MINEs-106884	MINEs-106880	MINEs-106879	MINEs-106878	MINEs-106877
HILIC_neg_M261.0068_T1.12	0.00613095	3.01786	inflamed	Inflammation sulfate	Portulacaxanthin III	Homolanthionine	2-(alpha-D-mannosyl)-D-glyceric acid	deaminoneuraminic acid	3-Deoxy-D-glycero-D-galacto-2-nonulosonic acid	UNPD91792	UNPD92017	UNPD171600
HILIC_neg_M261.011_T0.77	7.29656e-06	2.04912	inflamed	Inflammation sulfate	Pentostatin	Acetylcarnosine	Hydroxyprolyl-Histidine	Histidinyl-Hydroxyproline	Dexrazoxane	dexrazoxane hydrochloride	4;4'-propane-1;3-diyldipiperazine-2;6-dione	UNPD72872	UNPD116052	UNPD219850
HILIC_neg_M267.1256_T1.13	3.901e-05	-2.62431	non-inflamed	non-Inflammation sulfate	acetic acid 2-[[oxo-(2-oxo-1-benzopyran-3-yl)methyl]amino]ethyl ester	L-Cys(IAN)	5-[(2;5-dihydroxyphenyl)methylamino]-2-hydroxybenzoic acid	5-(2-oxolanylmethylamino)-2-thiophen-2-yl-4-oxazolecarbonitrile	1-[[2-furanyl(oxo)methyl]amino]-3-(3-methylphenyl)thiourea	4-amino-N'-[(4-nitrophenyl)methylideneamino]-1;2;5-oxadiazole-3-carboximidamide	UNPD202513	Collismycin A;SF 2738A
HILIC_neg_M267.1584_T0.99	0.000375218	-2.68016	non-inflamed	non-Inflammation sulfate	3-[3;5-dihydroxy-4-(sulfooxy)phenyl]prop-2-enoic acid	3-[4-hydroxy-3-(sulfooxy)phenyl]-2-oxopropanoic acid	Arctic acid B	MINEs-118844	MINEs-118846	MINEs-118845	MINEs-118847
HILIC_neg_M268.9512_T2.95	0.00100085	3.70464	inflamed	Inflammation sulfate	Stearidonic acid	19-Norandrosterone	4;8;12;15-Octadecatetraenoic acid	19-Nor-5-androstenediol	(E;E)-11;13-Octadecadien-9-ynoic acid	(5Z;9Z;12Z;15Z)-octadecatetraenoic acid	(9Z;12Z)-octadeca-9;12-dien-6-ynoic acid	parinaric acid	14;15-Dehydrocrepenynic acid	9;11-octadecadiynoic acid
HILIC_neg_M271.0031_T7.73	0.00193038	2.67779	inflamed	Inflammation sulfate	4-[(2-keto-2-methoxy-ethyl)sulfonylmethyl]thiazole-2-carboxylic acid	2-(5-sulfo-2-furyl)thiazolidine-4-carboxylic acid	3-acetoxy-5-mesyl-isothiazole-4-carboxylic acid methyl ester	(4S;5R)-2-(nitromethylene)-1;3-dithiolane-4;5-dicarboxylic acid dimethyl ester	2-(3-sulfamoylphenyl)sulfonylacetic acid	2-(2-keto-2-methoxy-ethyl)-4-sulfamoyl-3-thenoic acid	(2-mesylphenyl)sulfonylcarbamic acid	acetic acid (3-sulfamoylphenyl)sulfonyl ester	5-sulfamoylthiophene-2;4-dicarboxylic acid dimethyl ester	2-[carboxymethyl(2-thienylsulfonyl)amino]acetic acid
HILIC_neg_M279.6128_T5.78	7.81911e-05	5.61524	inflamed	Inflammation sulfate
HILIC_neg_M283.037_T1.92	0.00447643	-2.07343	non-inflamed	non-Inflammation sulfate	2-(Oxalyl-Amino)-4;7-Dihydro-5h-Thieno[2;3-C]Thiopyran-3-Carboxylic Acid	[5-(ammoniomethyl)-3-furyl]methyl diphosphate(2-)	6-amino-1H-pyrimidin-2-one;methionic acid
HILIC_neg_M283.1529_T1.08	0.00985618	-2.23563	non-inflamed	non-Inflammation sulfate	UNPD203542	UNPD203541	2-[hydroperoxy(hydroxy)phosphoryl]oxypropane-1;2;3-tricarboxylic acid	(2S;3S;4S;5R)-2;3;4;5-tetrahydroxy-6-keto-hexanoate;phosphate	129628249	(4S)-3-[(1S)-1;2-dihydroxyethyl]-3;4;5-trihydroxy-1-keto-2;6;7-trioxa-1$l^{5}-phosphabicyclo[3.1.1]heptane-4-carboxylic acid
HILIC_neg_M285.1233_T1.92	0.000165459	-5.49415	non-inflamed	non-Inflammation sulfate	3-[3-methoxy-4-(sulfooxy)phenyl]oxirane-2-carboxylic acid	2;3;5-trihydroxy-4-phosphonooxyadipic acid	5-(4-Acetoxy-3-oxo-1-butynyl)-2;2'-bithiophene	Methylarctate B	3-[3-hydroxy-5-methoxy-4-(sulfooxy)phenyl]prop-2-enoic acid	3-[3-methoxy-4-(sulfooxy)phenyl]-2-oxopropanoic acid
HILIC_neg_M291.0139_T0.92	0.00243631	1.72397	inflamed	Inflammation sulfate	MINEs-144653	MINEs-144652	1;1-diketo-4-[[5-(methylthio)-1;3;4-thiadiazol-2-yl]thio]thiolan-3-ol	(besylthio)-dimethoxy-thioxo-phosphorane
HILIC_neg_M297.0031_T1.55	0.00102706	2.97732	inflamed	Inflammation sulfate
HILIC_neg_M307.0248_T1.03	1.95903e-05	2.03187	inflamed	Inflammation sulfate	(2E;18R)-18-hydroxynonadec-2-enoic acid	(2E)-19-hydroxynonadec-2-enoic acid	18-oxo-nonadecanoic acid	10-oxo-nonadecanoic acid	3-oxopristanic acid	3-oxo-nonadecanoic acid	2-oxo-nonadecanoic acid	UNPD163762	UNPD27005	UNPD148919
HILIC_neg_M311.0597_T1.37	0.0022057	-2.21664	non-inflamed	non-Inflammation sulfate	Neosaxitoxin	N'-Hydroxysaxitoxin	Maremycin D1;(-)-Maremycin D1	N'-[[5-(hydroxymethyl)-2-methyl-3-oxo-4-pyridinylidene]methyl]-4-methoxybenzohydrazide	5-[(4-methoxy-2-methylanilino)methylidene]-1-prop-2-enyl-1;3-diazinane-2;4;6-trione	N-[(2;5-dimethoxyphenyl)methylideneamino]-1-methyl-6-oxo-3-pyridinecarboxamide	UNPD10424	N-(3-methoxypropyl)-2-(4-oxo-1-[1]benzopyrano[4;3-c]pyrazolyl)acetamide	UNPD17571	UNPD5776
HILIC_neg_M312.9769_T1.55	0.00212458	1.76122	inflamed	Inflammation sulfate	N-[5-(3-methoxyphenyl)-1;3;4-thiadiazol-2-yl]-2-thiophenecarboxamide	1-[(2R;4R;5R)-5-azido-3;4-dihydroxy-5-methylol-tetrahydrofuran-2-yl]pyrimidine-2;4-dithione	2-[5-amino-1-(4;5-dimethylthiazol-2-yl)triazol-4-yl]sulfonylacetic acid	[[5-(1-methyl-5-nitro-2-imidazolin-2-yl)-1;3;4-thiadiazol-2-yl]thio]formic acid ethyl ester	(2Z)-2-(2-aminothiazol-4-yl)-2-methyloximino-acetic acid (2-mercapto-5-methyl-2H-1;3;4-oxadiazol-3-yl) ester	(1-ethyl-5-nitro-imidazol-2-yl)-(5-methyl-1;3;4-thiadiazol-2-yl)methanesulfinic acid	2-(5-amino-1-thiazol-2-yl-triazol-4-yl)sulfonylacetic acid ethyl ester	N-[5-(2-cyanomorpholino)sulfonyl-1;3;4-thiadiazol-2-yl]acetamide	2-[4-[(5-ethyl-1;3;4-thiadiazol-2-yl)sulfamoyl]pyrazol-1-yl]acetic acid	2-[4-[[(2-methylthiazol-5-yl)sulfonylamino]methyl]triazol-1-yl]acetic acid
HILIC_neg_M313.1082_T1.09	0.00630469	-1.93725	non-inflamed	non-Inflammation sulfate	6-[(2;7-dihydroxy-4-keto-2-methyl-chroman-5-yl)methyl]-4-keto-pyran-2-olate	octoketide	octoketide 4b	6-[(2;7-dihydroxy-4-keto-5-methyl-chroman-2-yl)methyl]-4-keto-pyran-2-olate	Mycochromone	(7R;8R)-AGI-B4	Nanaomycin E	Dihydroisorhamnetin	Tamarixetin	F390C
HILIC_neg_M321.0258_T1.03	0.00245469	1.85769	inflamed	Inflammation sulfate	MINEs-189682	MINEs-189684	MINEs-189683	UNPD147218	UNPD124965	UNPD127231
HILIC_neg_M323.9993_T0.87	3.44021e-06	3.27207	inflamed	Inflammation sulfate
HILIC_neg_M331.9642_T0.99	2.6686e-06	5.15709	inflamed	Inflammation sulfate	trans-2-Dodecenoylcarnitine	O-[(5Z)-dodecenoyl]carnitine	(+)-Panacosmine	UNPD118636
HILIC_neg_M335.0063_T0.92	3.48508e-12	8.30949	inflamed	Inflammation sulfate	3-{[(4-CARBOXY-2-HYDROXYANILINE]SULFONYL}THIOPHENE-2-CARBOXYLIC ACID
HILIC_neg_M347.9085_T0.71	3.58215e-08	6.76336	inflamed	Inflammation sulfate	Aristolochic acid III methyl ester	2-[(1R)-1-CARBOXY-2-(4-HYDROXYPHENYL)ETHYL]-1;3-DIOXOISOINDOLINE-5-CARBOXYLIC ACID	4-[(2-nitrophenyl)methylideneamino]-3-(phenoxymethyl)-1H-1;2;4-triazole-5-thione	Glutathione Sulfonic Acid	UNPD33400	UNPD147029
HILIC_neg_M347.9107_T0.87	1.11112e-07	6.57932	inflamed	Inflammation sulfate
HILIC_neg_M348.9998_T2.31	0.00222847	2.42063	inflamed	Inflammation sulfate	Justiflorinol;(-)-Justiflorinol	Isognaphalin 8-acetate	Brevipsidone C	Butyrolactone II	Iriskumaonin methyl ether;3'-O-Methyliriskumaonin;5;3';4'-Trimethoxy-6;7-methylenedioxyisoflavone	8;3';4'-Trimethoxy-6;7-methylenedioxyisoflavone	Hemerocallone;5;2';5'-Trimethoxy-6;7-methylenedioxyisoflavone	Ophiopogonanone C	2-(4-hydroxy-3-methoxyphenyl)-3-(hydroxymethyl)-2;3-dihydro-7H-pyrano[2;3-g][1;4]benzodioxin-7-one	Derrusnin;4;5;7-Trimethoxy-3-(3;4-methylenedioxyphenyl)coumarin
HILIC_neg_M349.0001_T1.86	5.11058e-07	6.41332	inflamed	Inflammation sulfate	Derrusnin;4;5;7-Trimethoxy-3-(3;4-methylenedioxyphenyl)coumarin	Justiflorinol;(-)-Justiflorinol	Kanugin	Ageconyflavone A;3';4'-Methylenedioxy-5;6;7-trimethoxyflavone;2-(1;3-Benzodioxol-5-yl)-5;6;7-trimethoxy-4H-1-benzopyran-4-one	Odorantin;Odoratine;Diptodoratidin;5;6;7-Trimethoxy-3';4'-methylenedioxyisoflavone	Petalostetin	Isokanugin;3;5;7-Trimethoxy-3';4'-methylenedioxyflavone;2-(1;3-Benzodioxol-5-yl)-3;5;7-trimethoxy-4H-1-benzopyran-4-one	5;7;3'-Trimethoxy-4';5'-methylenedioxyflavone	6;7;3'-Trimethoxy-4';5'-methylenedioxyisoflavone	7;8;2'-Trimethoxy-4';5'-methylenedioxyisoflavone
HILIC_neg_M349.0015_T0.72	3.34313e-09	9.48677	inflamed	Inflammation sulfate	Brevipsidone C	Justiflorinol;(-)-Justiflorinol	Isognaphalin 8-acetate	Fridamycin E	90657513	Komodoquinone B;(+)-Komodoquinone B	3-O-beta-D-Galactopyranuronosyl-D-galactose	Butyrolactone II	4-O-alpha-D-Glucopyranuronosyl-D-galactose	2-(4-hydroxy-3-methoxyphenyl)-3-(hydroxymethyl)-2;3-dihydro-7H-pyrano[2;3-g][1;4]benzodioxin-7-one
HILIC_neg_M349.1677_T0.76	3.83073e-05	-4.14799	non-inflamed	non-Inflammation sulfate	Suspensoside B;(+)-Suspensoside B	myrtenol-beta-D-glucopyranoside-6'-O-acetate	5-[[(2R)-2-cyclopropyl-7;8-dimethoxy-chroman-5-yl]methyl]pyrimidine-2;4-diamine	Pibutidine	Pibutidine hydrochloride	6-methyl-5-[3-methyl-3-(3;4;5-trimethoxyphenyl)but-1-yn-1-yl]pyrimidine-2;4-diamine	3-Methylthiofentanyl	UNPD23755	Alpha-methylthiofentanyl	UNPD39918
HILIC_neg_M353.0317_T0.7	2.25934e-07	3.28292	inflamed	Inflammation sulfate	2-[(4-methyl-2-oxo-1-benzopyran-7-yl)oxy]-N-(5-propan-2-yl-1;3;4-thiadiazol-2-yl)acetamide	Clovamide	Avenanthramide 2s	2-amino-4;6-dinitrotoluene glucoside	4-amino-2;6-dinitrotoluene glucoside	N-[2-(2-imidazo[1;2-a]pyridinyl)ethyl]-2;3-dihydro-1;4-benzodioxin-6-sulfonamide	Avenanthramide 2	N-Desmethyl-O-hydroxy rosiglitazone	N-Desmethyl-p-hydroxyrosiglitazone	4-methoxy-N-[[(1-oxo-2-phenoxyethyl)hydrazo]-sulfanylidenemethyl]benzamide
HILIC_neg_M354.9868_T1.01	4.25546e-08	5.32477	inflamed	Inflammation sulfate	gibberellin A8-catabolite	Nagilactone C	Melampodin C	Gibberellin A21	F 152;L 783279	Gibberellin A87	Janerin	[9S-(9R*;10E;11aS*)]-9-(Acetyloxy)-3-[(acetyloxy)methyl]-5;6;9;11a-tetrahydro-10-methyl-6-methylenecyclodeca[b]furan-2;7(4H;8H)-dione;Oxoafraglaucolide	11;13-Dihydrovernodalin	Gibberellin A93
HILIC_neg_M363.0162_T0.73	6.88576e-07	9.19923	inflamed	Inflammation sulfate
HILIC_neg_M363.0163_T0.98	6.9038e-06	8.03952	inflamed	Inflammation sulfate	(6R-trans)-7-amino-8-oxo-3-[[(1;2;5;6-tetrahydro-2-methyl-5;6-dioxo-1;2;4-triazin-3-yl)thio]methyl]-5-thia-1-azabicyclo[4.2.0]oct-2-ene-2-carboxylic acid	glutathione S-sulfinate(2-)	N-[4-[[[[oxo(thiophen-2-yl)methyl]amino]-sulfanylidenemethyl]amino]phenyl]-2-furancarboxamide	N-[5-[(3-methoxyphenyl)methylidene]-4-oxo-2-sulfanylidene-3-thiazolidinyl]-4-pyridinecarboxamide
HILIC_neg_M363.226_T0.72	0.000646044	-1.91604	non-inflamed	non-Inflammation sulfate	putrebactin	Pyrethrin II	(S)-Neomammein	Clavulolactone I;(-)-Clavulolactone I	Tanabalin	(Ac)2-L-Lys-D-Ala-D-Ala	Saucernetin	Lancerodiol 6-(4-hydroxybenzoate)	Mammea B/BA	Mammea B/AB
HILIC_neg_M367.0121_T0.78	9.85695e-06	2.68358	inflamed	Inflammation sulfate
HILIC_neg_M367.174_T1.51	0.00372908	-3.05156	non-inflamed	non-Inflammation sulfate	Euserotin	8;9-Dihydro-5-hydroxy-8-(1-hydroxy-1-methylethyl)-6-(1-oxobutyl)-4-propyl-2H-furo[2;3-h]-1-benzopyran-2-one	Subexpinnatin B	Sonchifolin	Chettaphanin I	Mammea B/BC cyclo E	Salvinorin F;(-)-Salvinorin F	Antibiotic DT 136A;Cochleamycin A;DT 136A	Liliflone	Caucanolide A;(-)-Caucanolide A
HILIC_neg_M377.071_T0.7	2.14973e-06	3.37324	inflamed	Inflammation sulfate	betanidin quinone	13-(acetyloxy)-5;12-dihydroxy-9-oxo-8;17-dioxatetracyclo[8.7.0.0??;???.0????;?????]heptadeca-1(10);2(7);3;5;11;13;15-heptaen-14-yl acetate	14-(acetyloxy)-5;15-dihydroxy-9-oxo-8;17-dioxatetracyclo[8.7.0.0??;???.0????;?????]heptadeca-1(10);2(7);3;5;11;13;15-heptaen-13-yl acetate	13-(acetyloxy)-5-hydroxy-9-oxo-8;17-dioxatetracyclo[8.7.0.0??;???.0????;?????]heptadeca-1(10);2(7);3;5;11;13;15-heptaen-14-yl 2-hydroxyacetate	14-(acetyloxy)-5-hydroxy-9-oxo-8;17-dioxatetracyclo[8.7.0.0??;???.0????;?????]heptadeca-1(10);2(7);3;5;11;13;15-heptaen-13-yl 2-hydroxyacetate	5-(acetyloxy)-14;15-dihydroxy-9-oxo-8;17-dioxatetracyclo[8.7.0.0??;???.0????;?????]heptadeca-1(10);2(7);3;5;11;13;15-heptaen-13-yl acetate	5-(acetyloxy)-13;15-dihydroxy-9-oxo-8;17-dioxatetracyclo[8.7.0.0??;???.0????;?????]heptadeca-1(10);2(7);3;5;11;13;15-heptaen-14-yl acetate	5-(acetyloxy)-12;13-dihydroxy-9-oxo-8;17-dioxatetracyclo[8.7.0.0??;???.0????;?????]heptadeca-1(10);2(7);3;5;11;13;15-heptaen-14-yl acetate	5-(acetyloxy)-12;14-dihydroxy-9-oxo-8;17-dioxatetracyclo[8.7.0.0??;???.0????;?????]heptadeca-1(10);2(7);3;5;11(16);12;14-heptaen-13-yl acetate	5-(acetyloxy)-4;14-dihydroxy-9-oxo-8;17-dioxatetracyclo[8.7.0.0??;???.0????;?????]heptadeca-1(10);2;4;6;11;13;15-heptaen-13-yl acetate
HILIC_neg_M378.1595_T0.65	0.000840248	-1.7433	non-inflamed	non-Inflammation sulfate	Pordamacrine B	Basiliskamide B;(-)-Basiliskamide B	(+)-Stachyflin;SQ-02-S5;Stachyflin	Basiliskamide A;(-)-Basiliskamide A	Propioxatin B	N-(3-Propylcarbamoyloxirane-2-Carbonyl)-Isoleucyl-Proline	(2S;3R)-1-[cyclopentyl(oxo)methyl]-2-(hydroxymethyl)-3-phenyl-N-propan-2-yl-1;6-diazaspiro[3.3]heptane-6-carboxamide	[(1R)-7-methoxy-9-methyl-1'-(4-oxanylmethyl)-1-spiro[2;3-dihydro-1H-pyrido[3;4-b]indole-4;3'-azetidine]yl]methanol	1-[(1S)-1-(hydroxymethyl)-7-methoxy-9-methyl-1'-spiro[2;3-dihydro-1H-pyrido[3;4-b]indole-4;4'-piperidine]yl]-1-butanone	LSM-39431
HILIC_neg_M379.0113_T0.91	2.92237e-07	4.04075	inflamed	Inflammation sulfate	UNPD84398	MINEs-271736	MINEs-271738	MINEs-271737
HILIC_neg_M379.046_T0.73	1.87526e-07	3.82087	inflamed	Inflammation sulfate	Shoyuflavone A	Stictic acid	Pyrazosulfuron	{3-[(3-Hydroxy-2-Methyl-5-Phosphonooxymethyl-Pyridin-4-Ylmethyl)-Amino]-2-Methyl-Propyl}-Phosphonic Acid	UNPD216669	UNPD83359	UNPD30389	UNPD18825	UNPD133954	UNPD155113
HILIC_neg_M380.0735_T0.81	8.81766e-05	2.00277	inflamed	Inflammation sulfate
HILIC_neg_M380.993_T0.87	2.14123e-10	4.57584	inflamed	Inflammation sulfate	Betanidin	Dopaxanthin quinone	C00050877	betanidin	(2S)-4-[(E)-2-[[(1S)-1-carboxy-2-(3;4-diketocyclohexa-1;5-dien-1-yl)ethyl]amino]vinyl]-2;3-dihydropyridine-2;6-dicarboxylic acid	(2S)-1-[(E)-2-[(2S)-2-carboxylato-6-(dihydroxymethylene)-2;3-dihydro-1H-pyridin-4-yl]vinyl]-5;6-diketo-2;3-dihydroindole-2-carboxylate	Urolithin B 3-O-glucuronide	5;7;2';5'-Tetrahydroxy-3;4'-dimethoxyflavone 5'-acetate	3;5-Dihydroxy-6;7;8-trimethoxy-3';4'-methylenedioxyflavone	Gossypetin 7;4'-dimethyl ether 8-acetate
HILIC_neg_M381.0271_T0.91	1.51665e-08	3.10604	inflamed	Inflammation sulfate	5;6-Dihydroxyprostaglandin F1a	LSM-8600	UNPD176610	UNPD125602	N-[3-[[N-(3-ethylsulfinylcyclohexyl)-N'-methyl-amidino]amino]propyl]carbamic acid tert-butyl ester	N-[1;1-dimethyl-2-[[N'-methyl-N-[[4-(methylthio)tetrahydropyran-4-yl]methyl]amidino]amino]ethyl]carbamic acid tert-butyl ester	N-[2-[[ethylamino-[(3-ethylsulfinylcyclohexyl)amino]methylene]amino]ethyl]carbamic acid tert-butyl ester	N-[2-[[N-(3-ethylsulfinylcyclohexyl)-N'-methyl-amidino]amino]ethyl]-N-methyl-carbamic acid tert-butyl ester	(2~{S})-~{N}-[(1~{S})-5-amino-1-(2-mercaptoacetyl)pentyl]-2-[[(2~{R})-2-amino-3-methyl-butanoyl]amino]-4-methyl-valeramide	2-(tert-butylamino)-N-[2-keto-3-(methylthio)-1-(3-ureidopropyl)butyl]-3-methyl-butyramide
HILIC_neg_M381.0297_T0.7	3.65736e-08	3.42999	inflamed	Inflammation sulfate	7alpha-hydroxy-3-oxochol-4-en-24-oic Acid	3beta-Hydroxy-7-oxochol-5-en-24-oic Acid	6alpha-Hydroxy-3-oxochol-4-en-24-oic Acid	3'-Norspongiolactone;(+)-3'-Norspongiolactone	1alpha-hydroxy-25;26;27-trinorvitamin D3 24-carboxylic acid	sarmentogenin	3alpha;12alpha-Dihydroxy-5beta-chola-7;14-dien-24-oic Acid	3beta-Hydroxy-19-oxochol-5-en-24-oic Acid	3alpha;12alpha-Dihydroxy-5beta-chola-8;14-dien-24-oic Acid	3alpha;12alpha-Dihydroxy-5beta-chola-7;9(11)-dien-24-oic Acid
HILIC_neg_M383.1729_T1.64	0.00702666	-1.80081	non-inflamed	non-Inflammation sulfate	N-[(6-methoxy-2-oxo-1H-quinolin-3-yl)methyl]-N-(4-methylphenyl)-2-oxolanecarboxamide	6-[oxo-[2-[oxo-(2-phenylethylamino)methyl]anilino]methyl]-1-cyclohex-3-enecarboxylic acid	Leuconicine G;(-)-Leuconicine G	N-[[3-[(2;6-dimethylphenoxy)methyl]-4-methoxyphenyl]methylideneamino]-2-methyl-3-furancarboxamide	LSM-1888	O-Desmethylcarvedilol	N-[(2R;3S)-3-AMINO-2-HYDROXY-4-PHENYLBUTYL]-4-METHOXY-2;3;6-TRIMETHYLBENZENESULFONAMIDE	UNPD171434	UNPD46229	UNPD179930
HILIC_neg_M388.9484_T0.81	4.78792e-05	2.58586	inflamed	Inflammation sulfate	Kamolonol	Galbanic acid	Samarcandone	Assafoetidnol A;(-)-Assafoetidnol A	Ferulsinaic acid;(-)-Ferulsinaic acid	Asacoumarin A	13-Hydroxyfeselol;(-)-13-Hydroxyfeselol	5-Hydroxy-8;8-dimethyl-6-(3-methyl-1-oxobutyl)-4-pentyl-2H;8H-benzo[1;2-b:3;4-b']dipyran-2-one	Mammea C/AB cyclo D	Praealtin C
HILIC_neg_M391.3183_T0.75	0.000929022	-2.73978	non-inflamed	non-Inflammation sulfate	2-[(7-methyl-4-oxo-3-phenyl-6;8-dihydro-5H-pyrido[2;3]thieno[2;4-b]pyrimidin-2-yl)thio]acetic acid methyl ester	8-(1;3-benzothiazol-2-ylthio)-3-methyl-7-pentylpurine-2;6-dione	N-(1;3-benzothiazol-2-yl)-2-ethylsulfonyl-3;4-dihydro-1H-isoquinoline-3-carboxamide	UNPD72116
HILIC_neg_M391.3535_T0.7	0.00252076	-1.82646	non-inflamed	non-Inflammation sulfate	N-Acetylisopenicillin N	2-[(3;5-dimethyl-4-isoxazolyl)methylthio]-3-prop-2-enyl-6;7;8;9-tetrahydro-5H-cyclohepta[2;3]thieno[2;4-b]pyrimidin-4-one	oxyphenisatine acetate	UNPD80725	UNPD34057	UNPD59861
HILIC_neg_M393.0253_T0.85	6.77859e-05	3.00758	inflamed	Inflammation sulfate	2-nitrosoeicosan-1-ol;propionic acid	2-[(2-hydroxy-3-stearyloxy-propyl)amino]acetic acid	3-[2-hydroxyethyl(2-hydroxyoctadecyl)amino]propionic acid	(2S)-2-amino-3-methyl-butyric acid;stearic acid	3-(dimethylamino)-4-methyl-pentane-2;3-diol;(E)-pentadec-6-enoic acid	3-(dimethylamino)-4-methyl-pentane-2;3-diol;(E)-pentadec-8-enoic acid	18-[2-(2-methoxyethoxy)ethylamino]stearic acid	stearic acid;2-(trimethylammonio)acetate	3-ethoxy-3-keto-2;2-dimethyl-propionate;tetrabutylammonium	4-(dimethylamino)butyric acid [9-hydroxy-1-(8-hydroxyoctyl)nonyl] ester
HILIC_neg_M393.0627_T0.76	0.000640979	2.17341	inflamed	Inflammation sulfate	2-nitrosoeicosan-1-ol;propionic acid	2-[(2-hydroxy-3-stearyloxy-propyl)amino]acetic acid	3-[2-hydroxyethyl(2-hydroxyoctadecyl)amino]propionic acid	(2S)-2-amino-3-methyl-butyric acid;stearic acid	3-(dimethylamino)-4-methyl-pentane-2;3-diol;(E)-pentadec-6-enoic acid	3-(dimethylamino)-4-methyl-pentane-2;3-diol;(E)-pentadec-8-enoic acid	18-[2-(2-methoxyethoxy)ethylamino]stearic acid	stearic acid;2-(trimethylammonio)acetate	3-ethoxy-3-keto-2;2-dimethyl-propionate;tetrabutylammonium	4-(dimethylamino)butyric acid [9-hydroxy-1-(8-hydroxyoctyl)nonyl] ester
HILIC_neg_M393.3189_T0.95	0.00610467	-3.08763	non-inflamed	non-Inflammation sulfate	3-[[[2-(3-methylphenyl)-4-quinolinyl]-oxomethyl]amino]-2-thiophenecarboxylic acid methyl ester	Pinobanksin 3-cinnamate	8-p-Coumaroyl-3;4-dihydro-5;7-dihydroxy-4-phenylcoumarin	Calomelanol H;3;4;7;8-Tetrahydro-5-hydroxy-8-(4-hydroxyphenyl)-4-phenyl-2H;6H-benzo[1;2-b:5;4-b']dipyran-2;6-dione	Calomelanol I;3;4;7;8-Tetrahydro-5-hydroxy-4-(4-hydroxyphenyl)-8-phenyl-2H;6H-benzo[1;2-b:5;4-b']dipyran-2;6-dione	Saptomycin F	Ethylidene-3;6'-biplumbagin	4-[[[2-(4-methoxyphenyl)-3-thiazolidinyl]-sulfanylidenemethyl]amino]benzoic acid ethyl ester	UNPD135953	UNPD92674
HILIC_neg_M399.1485_T0.91	0.00695967	-1.80926	non-inflamed	non-Inflammation sulfate	2-[5-(1-methyl-2-oxo-3-indolylidene)-4-oxo-2-sulfanylidene-3-thiazolidinyl]pentanedioic acid	{2-hydroxy-5-[3-(4-methoxy-1-benzofuran-5-yl)-3-oxopropanoyl]phenyl}oxidanesulfonic acid	MINEs-293544	MINEs-293548	MINEs-293549	MINEs-293547	MINEs-293546	MINEs-293545
HILIC_neg_M400.9927_T0.92	0.0026555	1.80494	inflamed	Inflammation sulfate	Cassaidine	tarocin B	Asmarine H;(+)-Asmarine H	UNPD74352	Asmarine J;(+)-Asmarine J	UNPD132980	UNPD122256	UNPD166284
HILIC_neg_M407.0412_T0.71	1.75399e-07	2.92405	inflamed	Inflammation sulfate	oscr#29	ascr#29	1-hexadecanoyl-2;3-dioctadecenoyl-sn-glycerol	Sch 38511	4;4'-Diapocaroten-4-al;4;4'-Diapolycopen-4-al	UNPD205978	UNPD225725
HILIC_neg_M414.1232_T2.04	0.000273613	2.62145	inflamed	Inflammation sulfate	2-O-Demethylkielcorin;(+)-2-O-Demethylkielcorin	Thonningine A	FL 120B	tetracenomycin A2	6-Ketodehydroamorphigenin;6-Oxo-11-hydroxy-2;3-dimethoxy-5'-(1-hydroxymethylethenyl)furan[2';3':9;8]-6a;12a-didehydrorotenone	Villosone	6-Oxo-6a;12a-dehydro-alpha-toxicarol	acetic acid [2-[2-(2-acetyloxy-5-methoxy-3-nitrophenyl)ethenyl]-4-quinolinyl] ester	{4-hydroxy-17-methoxy-10-oxo-2-oxatricyclo[13.2.2.1??;???]icosa-1(17);3;5;7(20);15;18-hexaen-8-yl}oxidanesulfonic acid	UNPD109461
HILIC_neg_M428.9568_T0.86	1.66305e-06	7.84909	inflamed	Inflammation sulfate	(+)-12a-Hydroxyerythynone	3;5;8-Trimethoxy-3';4'-methylenedioxy-7-prenyloxyflavone;2-(1;3-Benzodioxol-5-yl)-3;5;8-trimethoxy-7-[(3-methyl-2-butenyl)oxy]-4H-1-benzopyran-4-one	butyrolactone III	Butyrolactone IV;(+)-Butyrolactone IV	butyrolactone-V	Propylene glycol alginate	Pharacine	Auranticin A	9;11-Dihydroxy-2;3;6-trimethoxy-8-prenhyl-6a;12a-didehydrorotenone	Arisugacin A
HILIC_neg_M439.1432_T1.31	0.00147709	1.77757	inflamed	Inflammation sulfate	CDP-Ethanolamine	2-acetamidobesylic acid;(4-acetamidophenyl) dihydrogen phosphate
HILIC_neg_M442.1881_T2.37	5.94433e-07	4.96189	inflamed	Inflammation sulfate	Simplexin A;(-)-Simplexin A	Lemnabourside	Chaksine	3-cyclopentyl-1-[[(8R;9S)-6-[(2S)-1-hydroxypropan-2-yl]-8-methyl-5-oxo-10-oxa-1;6;14;15-tetrazabicyclo[10.3.0]pentadeca-12;14-dien-9-yl]methyl]-1-methylurea	3-cyclopentyl-1-[[(8S;9R)-6-[(2R)-1-hydroxypropan-2-yl]-8-methyl-5-oxo-10-oxa-1;6;13;14-tetrazabicyclo[10.2.1]pentadeca-12(15);13-dien-9-yl]methyl]-1-methylurea	UNPD53845	UNPD73341	UNPD197116	UNPD158050	UNPD163713
HILIC_neg_M452.3825_T0.81	0.00461351	-1.96451	non-inflamed	non-Inflammation sulfate	1-(11Z;14Z-eicosadienoyl)-glycero-3-phosphate	UNPD15759	MINEs-347086	MINEs-347089	MINEs-347084	MINEs-347091	MINEs-347090	MINEs-347088	MINEs-347087	MINEs-347085
HILIC_neg_M479.2489_T1.06	0.00777019	-1.66037	non-inflamed	non-Inflammation sulfate	Ganolucidic acid E	nalanthalide	(25S)-3-oxo-12beta-acetoxy-cholest-1;4-dien-26-oic acid	Meliasenin N	Meliasenin M; (rel)-	Liquoric acid	Colossolactone IV;(+)-Colossolactone IV	Chiisanogenin;(+)-Chiisanogenin;	Poricoic acid B	Luffasterol B;(-)-Luffasterol B
HILIC_neg_M489.0242_T0.87	0.000619298	2.79206	inflamed	Inflammation sulfate	LSM-31374	UNPD49412	MINEs-371615	MINEs-371613	MINEs-371618	MINEs-371623	MINEs-371622	MINEs-371620	MINEs-371614	MINEs-371625
HILIC_neg_M495.4433_T0.72	0.00868513	-1.94521	non-inflamed	non-Inflammation sulfate	Piperaduncin B	(+)-Lariciresinol 9'-p-coumarate	(7R;8S)-3'-O-methylcedrusin 9-p-coumarate;(-)-(7R;8S)-3'-O-methylcedrusin 9-p-coumarate	Methylrocaglate;(-)-Methylrocaglate	Kadsuralignan K	Longipedunin C	beta-(1->6)-galactotriitol	UNPD125627	UNPD62861	UNPD6403
HILIC_neg_M497.1092_T1.09	1.67179e-06	3.51834	inflamed	Inflammation sulfate	Stellettin C	Vielanin A	UNPD140115	UNPD137609	UNPD197914	UNPD197913
HILIC_neg_M507.3658_T1.05	0.00388753	-2.02356	non-inflamed	non-Inflammation sulfate	MINEs-381296	MINEs-381293	MINEs-381295	MINEs-381294
HILIC_neg_M509.4587_T0.72	0.00920639	-1.78009	non-inflamed	non-Inflammation sulfate	2-[bis(2-hydroxydodecyl)amino]-4-(methylthio)butyric acid	4-[methyl(tetracosanoyl)amino]butane-1-sulfonic acid
HILIC_neg_M519.0872_T1.03	0.00790921	1.97698	inflamed	Inflammation sulfate	Ganosporeric acid A	Withangulatin A	Absintholide	carbamic acid [(2R;3S;4S;5R;6S)-4-amino-6-[(1S;2S;3R;4S;6R)-4;6-diamino-3-[(2R;3R;4R;5S;6R)-3-amino-6-(aminomethyl)-4;5-dihydroxy-tetrahydropyran-2-yl]oxy-2-hydroxy-cyclohexoxy]-3;5-dihydroxy-tetrahydropyran-2-yl]methyl ester	Kosamol A;3;5;7;2';4'-Pentahydroxy-6-(3-hydroxy-3-methylbutyl)-8-lavandulylflavanone	Intrapetacin A;(-)-Intrapetacin A	Kidjolanin	Applanoxidic acid C;(+)-Applanoxidic acid C	UNPD151475	UNPD176196
HILIC_neg_M519.1394_T1.22	0.00742478	2.25163	inflamed	Inflammation sulfate	Ganosporeric acid A	Withangulatin A	carbamic acid [(2R;3S;4S;5R;6S)-4-amino-6-[(1S;2S;3R;4S;6R)-4;6-diamino-3-[(2R;3R;4R;5S;6R)-3-amino-6-(aminomethyl)-4;5-dihydroxy-tetrahydropyran-2-yl]oxy-2-hydroxy-cyclohexoxy]-3;5-dihydroxy-tetrahydropyran-2-yl]methyl ester	Absintholide	Kosamol A;3;5;7;2';4'-Pentahydroxy-6-(3-hydroxy-3-methylbutyl)-8-lavandulylflavanone	Intrapetacin A;(-)-Intrapetacin A	Applanoxidic acid C;(+)-Applanoxidic acid C	Kidjolanin	UNPD151475	UNPD176196
HILIC_neg_M523.271_T0.67	0.00948685	-1.92254	non-inflamed	non-Inflammation sulfate	Proscillaridin	7;12-Dihydroxy-3;11;15;23-tetraoxolanost-8-en-26-oic acid	Ganoderic acid theta	Ganoderic acid N	Physapubescin	C00051569	Applanoxidic acid H	Kadcoccilactone G;(+)-Kadcoccilactone G	Physacoztolide A;(+)-Physacoztolide A	12-Deacetylganoderic acid H
HILIC_neg_M524.228_T1.31	0.000349283	2.43419	inflamed	Inflammation sulfate
HILIC_neg_M543.4678_T0.7	0.00590693	-2.6142	non-inflamed	non-Inflammation sulfate	Concentricol C;(-)-Concentricol C	2';3-bis[[3-[3;5-di-tert-butyl-4-hydroxyphenyl]propionyl]]propionohydrazide	UNPD90751	UNPD63000
HILIC_neg_M543.4848_T0.7	0.00443609	-2.60052	non-inflamed	non-Inflammation sulfate	all-trans-retinyl stearate	38:6(20Z;23Z;26Z;29Z;32Z;35Z)	Linoleyl arachidonate	UNPD103181	UNPD167255	UNPD157832	N-[(1S;4R)-4-[[(1R;2R)-2-hydroxy-1-methyl-propyl]carbamoyl]-1-isobutyl-2-keto-6-methyl-heptyl]palmitamide	(2S)-2;5-bis(tetradecanoylamino)valeric acid	8-[[2-ethyl-1-(stearylcarbamoyl)butyl]amino]-8-keto-caprylic acid	(4S)-5-(dioctylamino)-5-keto-4-(lauroylamino)valeric acid
HILIC_neg_M545.4266_T0.7	0.00586949	-1.82165	non-inflamed	non-Inflammation sulfate	HC 70II;Pyloricidin B	Sedumoside A5;(-)-Sedumoside A5	2-O-(beta-D-galactopyranosyl-(1->6)-beta-D-galactopyranosyl) 2S-hydroxytridecanoic acid	UNPD133347
HILIC_neg_M545.4697_T0.7	0.00104135	-2.50792	non-inflamed	non-Inflammation sulfate	HC 70II;Pyloricidin B	UNPD133347	UNPD201070	UNPD201072	UNPD77713	UNPD198389
HILIC_neg_M547.4941_T0.7	0.00074649	-2.56469	non-inflamed	non-Inflammation sulfate	Cucurbitacin E	rel-12-O-(4Z;7Z)-Deca-4;7-dienoylphorbol-13-acetate	(-)-Euphomine	UNPD33296	UNPD96295	UNPD199825	UNPD61337	UNPD18521	UNPD218600	UNPD105158
HILIC_neg_M551.4854_T0.7	0.0090641	-2.48953	non-inflamed	non-Inflammation sulfate	Protoporphyrin IX	(24S)-hydroxycholesterol 3;24-disulfate(2-)	19-Hydroxycinnzeylanol 19-glucoside	protoporphyrinate	3-[18-(2-carboxylatoethyl)-3;7;12;17-tetramethyl-8;13-divinyl-22;23-dihydroporphin-2-yl]propionate	UNPD197655	UNPD163143	UNPD195548	UNPD146215	UNPD19301
