# Supplementary material for: Integrated microbiota and metabolite profiles link Crohn’s disease to sulfur metabolism
Source: Nat Commun. 2020 Aug 28;11:4322. doi: 10.1038/s41467-020-17956-1 (PMC7456324; doi:10.1038/s41467-020-17956-1)
Supplement: Supplementary file 6 — Supplementary Data 4 [file 41467_2020_17956_MOESM6_ESM.xls]

## Sheet: Suppl Table 8 Samples included 
SampleID	sample2	study	genotype	Inflammation	Disease Activity
human_16_TM29	16-TM29	human	NA	inflamed	Active post-HSCT
human_19_T106	19-T106	human	NA	inflamed	Active post-HSCT
human_19_T52	19-T52	human	NA	inflamed	Active post-HSCT
human_19_T80	19-T80	human	NA	inflamed	Active post-HSCT
human_26_TM30	26-TM30	human	NA	inflamed	Active post-HSCT
human_27_T0	27-T0	human	NA	inflamed	Baseline Active
human_27_T13	27-T13	human	NA	inflamed	Active post-HSCT
human_27_T26	27-T26	human	NA	inflamed	Active post-HSCT
human_27_T39	27-T39	human	NA	inflamed	Active post-HSCT
human_27_T52	27-T52	human	NA	inflamed	Active post-HSCT
human_27_T80	27-T80	human	NA	inflamed	Active post-HSCT
human_28_S0	28-S0	human	NA	inflamed	Baseline Active
human_28_T0	28-T0	human	NA	inflamed	Baseline Active
human_29_T0	29-T0	human	NA	inflamed	Baseline Active
human_29_T26	29-T26	human	NA	inflamed	Active post-HSCT
human_30_T0	30-T0	human	NA	inflamed	Baseline Active
human_30_T13	30-T13	human	NA	inflamed	Active post-HSCT
human_30_T26	30-T26	human	NA	inflamed	Active post-HSCT
human_30_T52	30-T52	human	NA	inflamed	Active post-HSCT
human_31_T0	31-T0	human	NA	inflamed	Baseline Active
human_31_T26	31-T26	human	NA	inflamed	Active post-HSCT
human_31_T52	31-T52	human	NA	inflamed	Active post-HSCT
human_31_T8	31-T8	human	NA	inflamed	Active post-HSCT
human_33_T0	33-T0	human	NA	inflamed	Baseline Active
human_34_S0	34-S0	human	NA	inflamed	Baseline Active
human_35_T52	35-T52	human	NA	inflamed	Active post-HSCT
mice_N1	N1	mouse	ko	inflamed	Active post-HSCT
mice_N2	N2	mouse	ko	inflamed	Active post-HSCT
mice_N3	N3	mouse	ko	inflamed	Active post-HSCT
mice_N4	N4	mouse	ko	inflamed	Active post-HSCT
mice_N5	N5	mouse	ko	inflamed	Active post-HSCT
mice_N6	N6	mouse	ko	inflamed	Active post-HSCT
mice_O1	O1	mouse	ko	inflamed	Baseline Active
mice_O2	O2	mouse	ko	inflamed	Baseline Active
mice_O3	O3	mouse	ko	inflamed	Baseline Active
mice_O4	O4	mouse	ko	inflamed	Baseline Active
mice_V1	V1	mouse	ko	inflamed	Baseline Active
mice_V2	V2	mouse	ko	inflamed	Baseline Active
mice_V3	V3	mouse	ko	inflamed	Baseline Active
mice_V4	V4	mouse	ko	inflamed	Baseline Active
mice_V5	V5	mouse	ko	inflamed	Baseline Active
mice_V6	V6	mouse	ko	inflamed	Baseline Active
mice_X1	X1	mouse	ko	inflamed	Active post-HSCT
mice_X2	X2	mouse	ko	inflamed	Active post-HSCT
mice_X3	X3	mouse	ko	inflamed	Active post-HSCT
mice_X4	X4	mouse	ko	inflamed	Active post-HSCT
mice_X5	X5	mouse	ko	inflamed	Active post-HSCT
mice_X6	X6	mouse	ko	inflamed	Active post-HSCT
human_13_TM36	13-TM36	human	NA	non-inflamed	Remission
human_13_TM60	13-TM60	human	NA	non-inflamed	Remission
human_14_TM36	14-TM36	human	NA	non-inflamed	Remission
human_14_TM42	14-TM42	human	NA	non-inflamed	Remission
human_14_TM48	14-TM48	human	NA	non-inflamed	Remission
human_14_TM54	14-TM54	human	NA	non-inflamed	Remission
human_14_TM60	14-TM60	human	NA	non-inflamed	Remission
human_16_T106	16-T106	human	NA	non-inflamed	Remission
human_16_TM42	16-TM42	human	NA	non-inflamed	Remission
human_16_TM48	16-TM48	human	NA	non-inflamed	Remission
human_16_TM54	16-TM54	human	NA	non-inflamed	Remission
human_18_T52	18-T52	human	NA	non-inflamed	Remission
human_18_TM36	18-TM36	human	NA	non-inflamed	Remission
human_20_T106	20-T106	human	NA	non-inflamed	Remission
human_20_T80	20-T80	human	NA	non-inflamed	Remission
mice_M10	M10	mouse	wt	non-inflamed	Remission
mice_M11	M11	mouse	wt	non-inflamed	Remission
mice_M12	M12	mouse	wt	non-inflamed	Remission
human_20_TM30	20-TM30	human	NA	non-inflamed	Remission
human_22_T106	22-T106	human	NA	non-inflamed	Remission
human_22_T52	22-T52	human	NA	non-inflamed	Remission
human_22_TM30	22-TM30	human	NA	non-inflamed	Remission
human_23_T80	23-T80	human	NA	non-inflamed	Remission
mice_M7	M7	mouse	wt	non-inflamed	Remission
mice_M8	M8	mouse	wt	non-inflamed	Remission
mice_M9	M9	mouse	wt	non-inflamed	Remission
human_23_TM42	23-TM42	human	NA	non-inflamed	Remission
mice_N10	N10	mouse	wt	non-inflamed	Active post-HSCT
mice_N11	N11	mouse	wt	non-inflamed	Active post-HSCT
mice_N12	N12	mouse	wt	non-inflamed	Active post-HSCT
human_25_T26	25-T26	human	NA	non-inflamed	Remission
human_26_T13	26-T13	human	NA	non-inflamed	Remission
human_26_T26	26-T26	human	NA	non-inflamed	Remission
human_26_T80	26-T80	human	NA	non-inflamed	Remission
human_28_T106	28-T106	human	NA	non-inflamed	Remission
mice_N7	N7	mouse	wt	non-inflamed	Active post-HSCT
mice_N8	N8	mouse	wt	non-inflamed	Active post-HSCT
mice_N9	N9	mouse	wt	non-inflamed	Active post-HSCT
human_28_T26	28-T26	human	NA	non-inflamed	Remission
mice_O10	O10	mouse	wt	non-inflamed	Baseline Active
mice_O11	O11	mouse	wt	non-inflamed	Baseline Active
human_28_T52	28-T52	human	NA	non-inflamed	Remission
human_29_T13	29-T13	human	NA	non-inflamed	Remission
human_30_T80	30-T80	human	NA	non-inflamed	Remission
mice_O7	O7	mouse	wt	non-inflamed	Baseline Active
mice_O8	O8	mouse	wt	non-inflamed	Baseline Active
mice_O9	O9	mouse	wt	non-inflamed	Baseline Active
human_33_T13	33-T13	human	NA	non-inflamed	Remission
mice_V10	V10	mouse	wt	non-inflamed	Baseline Active
mice_V11	V11	mouse	wt	non-inflamed	Baseline Active
mice_V12	V12	mouse	wt	non-inflamed	Baseline Active
human_33_T26	33-T26	human	NA	non-inflamed	Remission
human_35_T80	35-T80	human	NA	non-inflamed	Remission
human_07_TM54	07-TM54	human	NA	non-inflamed	Remission
human_07_TM60	07-TM60	human	NA	non-inflamed	Remission
human_08_TM48	08-TM48	human	NA	non-inflamed	Remission
mice_V7	V7	mouse	wt	non-inflamed	Baseline Active
mice_V8	V8	mouse	wt	non-inflamed	Baseline Active
mice_V9	V9	mouse	wt	non-inflamed	Baseline Active
mice_M1	M1	mouse	ko	non-inflamed	Remission
mice_X10	X10	mouse	wt	non-inflamed	Active post-HSCT
mice_X11	X11	mouse	wt	non-inflamed	Active post-HSCT
mice_X12	X12	mouse	wt	non-inflamed	Active post-HSCT
mice_M2	M2	mouse	ko	non-inflamed	Remission
mice_M3	M3	mouse	ko	non-inflamed	Remission
mice_M4	M4	mouse	ko	non-inflamed	Remission
mice_M5	M5	mouse	ko	non-inflamed	Remission
mice_M6	M6	mouse	ko	non-inflamed	Remission
mice_X7	X7	mouse	wt	non-inflamed	Active post-HSCT
mice_X8	X8	mouse	wt	non-inflamed	Active post-HSCT
mice_X9	X9	mouse	wt	non-inflamed	Active post-HSCT
mice_Z10	Z10	mouse	wt	non-inflamed	Remission
mice_Z11	Z11	mouse	wt	non-inflamed	Remission
mice_Z12	Z12	mouse	wt	non-inflamed	Remission
mice_Z2	Z2	mouse	ko	non-inflamed	Remission
mice_Z3	Z3	mouse	ko	non-inflamed	Remission
mice_Z4	Z4	mouse	ko	non-inflamed	Remission
mice_Z5	Z5	mouse	ko	non-inflamed	Remission
mice_Z7	Z7	mouse	wt	non-inflamed	Remission
mice_Z8	Z8	mouse	wt	non-inflamed	Remission
mice_Z9	Z9	mouse	wt	non-inflamed	Remission
