# Supplementary material for: Integrated microbiota and metabolite profiles link Crohn’s disease to sulfur metabolism
Source: Nat Commun. 2020 Aug 28;11:4322. doi: 10.1038/s41467-020-17956-1 (PMC7456324; doi:10.1038/s41467-020-17956-1)
Supplement: Supplementary file 8 — Supplementary Data 6 [file 41467_2020_17956_MOESM8_ESM.zip]

Archive with 5 entries (4 files):
- Raw peak areas/
- Raw peak areas/HILIC-negative ionization.txt
- Raw peak areas/HILIC-postive ionization.txt
- Raw peak areas/RP-negative ionization.txt
- Raw peak areas/RP-postive ionization.txt
