# Supplementary material for: Integrated microbiota and metabolite profiles link Crohn’s disease to sulfur metabolism
Source: Nat Commun. 2020 Aug 28;11:4322. doi: 10.1038/s41467-020-17956-1 (PMC7456324; doi:10.1038/s41467-020-17956-1)
Supplement: Supplementary file 8 — Supplementary Data 6 [file 41467_2020_17956_MOESM8_ESM.zip › Raw peak areas/HILIC-negative ionization.txt]

sample	group	HILIC_neg_M57.9756_T0.74	HILIC_neg_M57.9759_T1.15	HILIC_neg_M59.0135_T7.4	HILIC_neg_M59.0136_T9.14	HILIC_neg_M59.014_T4.15	HILIC_neg_M59.0142_T3.46	HILIC_neg_M59.0142_T2.93	HILIC_neg_M59.0142_T3.26	HILIC_neg_M59.0143_T2.2	HILIC_neg_M59.0143_T0.8	HILIC_neg_M59.0143_T10.67	HILIC_neg_M59.0143_T2.36	HILIC_neg_M59.0143_T4.72	HILIC_neg_M59.0143_T6.76	HILIC_neg_M59.0143_T1.53	HILIC_neg_M59.0144_T0.49	HILIC_neg_M59.0144_T11.63	HILIC_neg_M59.0144_T6.53	HILIC_neg_M59.0144_T11.8	HILIC_neg_M59.0144_T1.29	HILIC_neg_M59.0144_T5.99	HILIC_neg_M59.0144_T1.76	HILIC_neg_M59.0144_T0.16	HILIC_neg_M59.0144_T1.04	HILIC_neg_M59.0144_T5.01	HILIC_neg_M59.0145_T11.09	HILIC_neg_M59.0145_T11.21	HILIC_neg_M59.0145_T13.19	HILIC_neg_M59.0145_T16.85	HILIC_neg_M59.0145_T4.46	HILIC_neg_M59.0145_T5.21	HILIC_neg_M59.0145_T17.84	HILIC_neg_M59.0145_T5.41	HILIC_neg_M59.0145_T3.9	HILIC_neg_M59.0146_T2.64	HILIC_neg_M59.0146_T18.11	HILIC_neg_M59.0146_T13.01	HILIC_neg_M59.0146_T5.75	HILIC_neg_M59.0146_T6.3	HILIC_neg_M59.0146_T18.35	HILIC_neg_M59.0146_T11.98	HILIC_neg_M59.0147_T17.09	HILIC_neg_M59.9854_T16.16	HILIC_neg_M59.9855_T14.48	HILIC_neg_M60.0168_T4.67	HILIC_neg_M60.0169_T3.18	HILIC_neg_M60.017_T2.84	HILIC_neg_M60.017_T16.81	HILIC_neg_M60.017_T6.57	HILIC_neg_M60.017_T1.35	HILIC_neg_M60.017_T16.17	HILIC_neg_M60.0171_T2.67	HILIC_neg_M60.0171_T0.43	HILIC_neg_M60.0172_T2.11	HILIC_neg_M60.0172_T6.41	HILIC_neg_M60.0172_T1.63	HILIC_neg_M60.0173_T2.3	HILIC_neg_M60.0178_T11.05	HILIC_neg_M61.988_T7.55	HILIC_neg_M61.9881_T2.55	HILIC_neg_M61.9884_T4.79	HILIC_neg_M61.9884_T19.79	HILIC_neg_M61.9884_T6.87	HILIC_neg_M61.9884_T0.39	HILIC_neg_M61.9884_T4.24	HILIC_neg_M61.9884_T3.03	HILIC_neg_M61.9885_T6.54	HILIC_neg_M61.9885_T4.68	HILIC_neg_M61.9885_T2.12	HILIC_neg_M61.9886_T2.85	HILIC_neg_M61.9886_T17.45	HILIC_neg_M61.9886_T18.93	HILIC_neg_M61.9886_T4.06	HILIC_neg_M61.9886_T1.23	HILIC_neg_M61.9886_T19.13	HILIC_neg_M61.9886_T1.95	HILIC_neg_M61.9886_T0.13	HILIC_neg_M61.9887_T5.14	HILIC_neg_M61.9887_T3.36	HILIC_neg_M61.9887_T3.81	HILIC_neg_M61.9887_T0.84	HILIC_neg_M61.9887_T19.36	HILIC_neg_M61.9888_T6.24	HILIC_neg_M65.0146_T0.9	HILIC_neg_M69.0342_T1.54	HILIC_neg_M73.0287_T6.09	HILIC_neg_M73.0293_T4.44	HILIC_neg_M73.0295_T4.7	HILIC_neg_M73.0295_T5.08	HILIC_neg_M73.0295_T6.36	HILIC_neg_M74.0248_T8.52	HILIC_neg_M78.0344_T5.61	HILIC_neg_M78.9187_T6.29	HILIC_neg_M78.9188_T2.48	HILIC_neg_M78.919_T2.89	HILIC_neg_M78.9598_T9.49	HILIC_neg_M79.9566_T7.73	HILIC_neg_M79.9571_T0.72	HILIC_neg_M79.9572_T0.95	HILIC_neg_M79.9572_T1.19	HILIC_neg_M79.9575_T1.92	HILIC_neg_M80.9169_T2.48	HILIC_neg_M80.917_T2.89	HILIC_neg_M80.9171_T6.29	HILIC_neg_M82.954_T6.33	HILIC_neg_M84.9387_T1.95	HILIC_neg_M85.0655_T1.56	HILIC_neg_M85.0662_T1.87	HILIC_neg_M85.0662_T2.03	HILIC_neg_M87.008_T3.51	HILIC_neg_M87.008_T1.79	HILIC_neg_M87.0081_T1.56	HILIC_neg_M87.0084_T3.7	HILIC_neg_M87.0448_T4.52	HILIC_neg_M87.0448_T2.28	HILIC_neg_M87.045_T0.92	HILIC_neg_M88.04_T8.24	HILIC_neg_M89.0235_T4.94	HILIC_neg_M89.0238_T4.43	HILIC_neg_M89.0238_T19.12	HILIC_neg_M89.0238_T4.65	HILIC_neg_M89.0238_T1.15	HILIC_neg_M89.0238_T6.82	HILIC_neg_M89.0239_T0.13	HILIC_neg_M89.0239_T2.26	HILIC_neg_M89.0239_T1.95	HILIC_neg_M89.024_T0.36	HILIC_neg_M89.0241_T2.96	HILIC_neg_M89.0242_T5.19	HILIC_neg_M89.0243_T4.17	HILIC_neg_M89.0243_T17.59	HILIC_neg_M89.0243_T0.64	HILIC_neg_M89.0245_T1.03	HILIC_neg_M89.0253_T5.42	HILIC_neg_M89.0264_T5.81	HILIC_neg_M91.0393_T4.23	HILIC_neg_M91.0397_T5.17	HILIC_neg_M91.0401_T4.72	HILIC_neg_M91.0552_T0.96	HILIC_neg_M92.0248_T3.87	HILIC_neg_M92.9278_T6.35	HILIC_neg_M93.0341_T1.21	HILIC_neg_M93.0342_T0.72	HILIC_neg_M93.0452_T3.67	HILIC_neg_M93.0456_T4.77	HILIC_neg_M94.029_T3.43	HILIC_neg_M94.0293_T1	HILIC_neg_M94.0296_T4.45	HILIC_neg_M95.9515_T1.96	HILIC_neg_M95.9518_T1.19	HILIC_neg_M95.9529_T0.65	HILIC_neg_M96.9594_T10.58	HILIC_neg_M96.9595_T1.1	HILIC_neg_M96.9608_T6.42	HILIC_neg_M97.0039_T5.09	HILIC_neg_M99.0081_T4.71	HILIC_neg_M99.0082_T6.34	HILIC_neg_M99.0084_T4.45	HILIC_neg_M99.0085_T0.98	HILIC_neg_M99.0094_T4.95	HILIC_neg_M99.9253_T1.69	HILIC_neg_M99.9254_T3.12	HILIC_neg_M99.9254_T4.72	HILIC_neg_M99.9254_T1.43	HILIC_neg_M99.9254_T2.26	HILIC_neg_M99.9254_T5.14	HILIC_neg_M99.9254_T5.46	HILIC_neg_M99.9255_T6.34	HILIC_neg_M99.9255_T2.11	HILIC_neg_M99.9255_T2.67	HILIC_neg_M99.9255_T4.31	HILIC_neg_M99.9255_T3.87	HILIC_neg_M99.9256_T1.94	HILIC_neg_M99.9256_T19.4	HILIC_neg_M99.9256_T2.83	HILIC_neg_M99.9256_T0.69	HILIC_neg_M99.9256_T3.59	HILIC_neg_M99.9256_T1.2	HILIC_neg_M99.9256_T0.92	HILIC_neg_M99.9257_T4.1	HILIC_neg_M99.9257_T0.17	HILIC_neg_M99.9257_T19.14	HILIC_neg_M99.9258_T19.85	HILIC_neg_M99.9259_T18.96	HILIC_neg_M100.9329_T6.21	HILIC_neg_M100.9329_T6.85	HILIC_neg_M100.9331_T6.51	HILIC_neg_M100.9333_T0.87	HILIC_neg_M101.0604_T0.91	HILIC_neg_M102.0547_T8.17	HILIC_neg_M102.0556_T9.2	HILIC_neg_M102.0559_T7.9	HILIC_neg_M103.0389_T1.68	HILIC_neg_M103.0406_T2.11	HILIC_neg_M103.0553_T1.89	HILIC_neg_M104.0348_T8.82	HILIC_neg_M105.0195_T2.54	HILIC_neg_M106.0429_T1.07	HILIC_neg_M107.0372_T3.05	HILIC_neg_M107.0376_T2.76	HILIC_neg_M107.0376_T2.33	HILIC_neg_M107.0498_T1.26	HILIC_neg_M108.0194_T5.3	HILIC_neg_M108.0449_T3.06	HILIC_neg_M108.0451_T3.23	HILIC_neg_M108.0455_T3.66	HILIC_neg_M108.0462_T2.06	HILIC_neg_M109.0293_T0.76	HILIC_neg_M110.0239_T3.9	HILIC_neg_M110.0724_T5.41	HILIC_neg_M110.0725_T4.53	HILIC_neg_M110.9749_T1.21	HILIC_neg_M111.0188_T3.78	HILIC_neg_M111.0198_T1.72	HILIC_neg_M111.0817_T1.37	HILIC_neg_M112.0514_T3.41	HILIC_neg_M112.0516_T3.16	HILIC_neg_M112.9723_T1.17	HILIC_neg_M114.0303_T5.09	HILIC_neg_M114.0556_T7.64	HILIC_neg_M114.0938_T1.97	HILIC_neg_M114.943_T0.93	HILIC_neg_M114.9458_T1.41	HILIC_neg_M114.946_T1.94	HILIC_neg_M114.9461_T5.15	HILIC_neg_M114.9461_T1.69	HILIC_neg_M114.9463_T2.1	HILIC_neg_M114.9463_T0.69	HILIC_neg_M114.9464_T3.71	HILIC_neg_M114.9465_T3.13	HILIC_neg_M114.9465_T0.2	HILIC_neg_M114.9466_T2.84	HILIC_neg_M114.9467_T4.7	HILIC_neg_M114.9468_T2.28	HILIC_neg_M114.9468_T4.14	HILIC_neg_M114.9469_T4.32	HILIC_neg_M114.9469_T1.13	HILIC_neg_M114.9469_T5.54	HILIC_neg_M114.9469_T2.67	HILIC_neg_M114.947_T19.43	HILIC_neg_M114.947_T19.83	HILIC_neg_M114.9474_T19.16	HILIC_neg_M114.9486_T5.96	HILIC_neg_M115.0387_T2.02	HILIC_neg_M115.0401_T1.07	HILIC_neg_M115.0403_T2.39	HILIC_neg_M115.0761_T0.9	HILIC_neg_M115.077_T1.52	HILIC_neg_M116.0711_T2	HILIC_neg_M116.0712_T7.96	HILIC_neg_M116.0712_T7.62	HILIC_neg_M116.928_T6.88	HILIC_neg_M116.9281_T18.87	HILIC_neg_M116.9281_T19.75	HILIC_neg_M116.9281_T19.08	HILIC_neg_M116.9282_T6.44	HILIC_neg_M116.9283_T5.04	HILIC_neg_M116.9283_T19.37	HILIC_neg_M116.9284_T4.74	HILIC_neg_M116.9284_T3.65	HILIC_neg_M116.9284_T3.88	HILIC_neg_M116.9284_T5.53	HILIC_neg_M116.9285_T3.19	HILIC_neg_M116.9285_T4.09	HILIC_neg_M116.9285_T4.3	HILIC_neg_M116.9286_T0.69	HILIC_neg_M116.9286_T5.97	HILIC_neg_M116.9286_T1.19	HILIC_neg_M116.9286_T0.93	HILIC_neg_M116.9286_T1.42	HILIC_neg_M116.9286_T0.19	HILIC_neg_M116.9286_T2.16	HILIC_neg_M116.9287_T17.4	HILIC_neg_M116.9287_T2.62	HILIC_neg_M116.9287_T0.39	HILIC_neg_M116.9287_T5.23	HILIC_neg_M116.9287_T1.96	HILIC_neg_M116.9287_T2.88	HILIC_neg_M116.9289_T1.68	HILIC_neg_M117.0189_T6.09	HILIC_neg_M117.0191_T6.34	HILIC_neg_M117.0191_T4.44	HILIC_neg_M117.0193_T5.08	HILIC_neg_M117.0194_T4.71	HILIC_neg_M117.0525_T2.09	HILIC_neg_M117.0543_T1.86	HILIC_neg_M117.0549_T1.38	HILIC_neg_M117.9277_T3.79	HILIC_neg_M117.928_T19.79	HILIC_neg_M117.9281_T2.27	HILIC_neg_M117.9281_T5.6	HILIC_neg_M117.9282_T2.03	HILIC_neg_M117.9283_T0.97	HILIC_neg_M117.9283_T2.7	HILIC_neg_M117.9283_T19.11	HILIC_neg_M117.9284_T5.37	HILIC_neg_M117.9285_T4.2	HILIC_neg_M117.9286_T0.1	HILIC_neg_M117.9287_T4.39	HILIC_neg_M117.9292_T19.34	HILIC_neg_M118.0208_T4.4	HILIC_neg_M118.0222_T4.65	HILIC_neg_M118.0295_T0.86	HILIC_neg_M118.0502_T8.42	HILIC_neg_M118.9275_T1.92	HILIC_neg_M119.0497_T1.89	HILIC_neg_M121.0297_T3.23	HILIC_neg_M121.0298_T2.49	HILIC_neg_M121.0317_T0.88	HILIC_neg_M121.0334_T1.15	HILIC_neg_M121.04_T2.14	HILIC_neg_M121.0653_T1.09	HILIC_neg_M122.024_T5.61	HILIC_neg_M122.0242_T6.08	HILIC_neg_M122.975_T1.92	HILIC_neg_M123.0087_T0.7	HILIC_neg_M123.0548_T1.96	HILIC_neg_M123.0555_T1.3	HILIC_neg_M123.0556_T0.99	HILIC_neg_M123.0561_T2.14	HILIC_neg_M124.0069_T7.73	HILIC_neg_M124.0083_T1.15	HILIC_neg_M124.04_T1.07	HILIC_neg_M124.9908_T1.1	HILIC_neg_M124.9909_T5.89	HILIC_neg_M125.0227_T0.7	HILIC_neg_M125.0344_T2.8	HILIC_neg_M125.0347_T1.52	HILIC_neg_M125.0968_T1.22	HILIC_neg_M126.0012_T3.11	HILIC_neg_M126.9516_T0.95	HILIC_neg_M127.001_T7.45	HILIC_neg_M127.0012_T7.21	HILIC_neg_M128.0345_T9.2	HILIC_neg_M128.0346_T7.77	HILIC_neg_M128.0501_T1.92	HILIC_neg_M129.0186_T3.21	HILIC_neg_M129.0191_T1.05	HILIC_neg_M129.055_T1.95	HILIC_neg_M129.0551_T2.69	HILIC_neg_M129.0551_T1.66	HILIC_neg_M129.0913_T0.88	HILIC_neg_M130.0502_T6.48	HILIC_neg_M130.0503_T2.61	HILIC_neg_M130.0506_T2.12	HILIC_neg_M130.0657_T1.02	HILIC_neg_M130.086_T1.64	HILIC_neg_M130.0863_T2.26	HILIC_neg_M130.087_T7.02	HILIC_neg_M130.0876_T2.04	HILIC_neg_M130.9431_T0.85	HILIC_neg_M130.9435_T16.74	HILIC_neg_M131.0347_T2.3	HILIC_neg_M131.0348_T3.03	HILIC_neg_M131.035_T4.66	HILIC_neg_M131.0351_T4.45	HILIC_neg_M131.0371_T1.93	HILIC_neg_M131.0706_T1.57	HILIC_neg_M131.0711_T1.94	HILIC_neg_M131.0712_T1.24	HILIC_neg_M131.0818_T9	HILIC_neg_M131.0821_T10.07	HILIC_neg_M132.0286_T9.59	HILIC_neg_M132.0666_T8.52	HILIC_neg_M132.0746_T1.87	HILIC_neg_M132.8657_T1.59	HILIC_neg_M132.866_T0.8	HILIC_neg_M132.867_T13.95	HILIC_neg_M132.8674_T17.81	HILIC_neg_M132.8675_T10.23	HILIC_neg_M132.8679_T4.75	HILIC_neg_M132.8681_T6.86	HILIC_neg_M132.8684_T5.19	HILIC_neg_M132.8684_T6.37	HILIC_neg_M132.8977_T6.39	HILIC_neg_M132.8984_T6.24	HILIC_neg_M134.0467_T3.31	HILIC_neg_M134.0468_T3.85	HILIC_neg_M134.0603_T0.97	HILIC_neg_M134.8645_T13.95	HILIC_neg_M134.8649_T6.83	HILIC_neg_M134.8651_T17.81	HILIC_neg_M134.8652_T10.23	HILIC_neg_M134.8932_T6.8	HILIC_neg_M134.8935_T5.18	HILIC_neg_M134.8936_T4.81	HILIC_neg_M134.8937_T1.42	HILIC_neg_M134.8937_T5.61	HILIC_neg_M134.8937_T3.84	HILIC_neg_M134.8937_T5.4	HILIC_neg_M134.8937_T3.11	HILIC_neg_M134.8939_T4.45	HILIC_neg_M134.894_T3.4	HILIC_neg_M134.894_T18.33	HILIC_neg_M134.8941_T4.23	HILIC_neg_M134.8941_T0.9	HILIC_neg_M134.8941_T1.8	HILIC_neg_M134.8941_T18.49	HILIC_neg_M134.8942_T2.74	HILIC_neg_M134.8942_T2.25	HILIC_neg_M134.8943_T1.19	HILIC_neg_M134.8944_T0.67	HILIC_neg_M134.8944_T6.24	HILIC_neg_M134.8944_T6.4	HILIC_neg_M134.8947_T0.43	HILIC_neg_M134.8949_T0.15	HILIC_neg_M135.0306_T3.87	HILIC_neg_M135.0332_T2.46	HILIC_neg_M135.0443_T1.39	HILIC_neg_M135.0447_T0.9	HILIC_neg_M135.0448_T1.95	HILIC_neg_M135.8949_T6.3	HILIC_neg_M135.9702_T0.89	HILIC_neg_M136.0386_T2.91	HILIC_neg_M136.0398_T2.44	HILIC_neg_M136.8912_T3.43	HILIC_neg_M136.8914_T3.16	HILIC_neg_M136.8916_T2.7	HILIC_neg_M136.8925_T0.35	HILIC_neg_M136.8927_T4.52	HILIC_neg_M136.9911_T1	HILIC_neg_M137.0231_T1.21	HILIC_neg_M137.0237_T1.03	HILIC_neg_M137.0345_T3.67	HILIC_neg_M137.0353_T4.77	HILIC_neg_M137.0588_T1.39	HILIC_neg_M137.8912_T6.46	HILIC_neg_M138.0185_T3.43	HILIC_neg_M138.019_T4.44	HILIC_neg_M138.0547_T1.27	HILIC_neg_M138.0556_T1.47	HILIC_neg_M138.9843_T0.67	HILIC_neg_M139.0506_T8.12	HILIC_neg_M140.0097_T2.59	HILIC_neg_M140.0361_T2.02	HILIC_neg_M141.0159_T13.81	HILIC_neg_M141.0164_T12.01	HILIC_neg_M141.0164_T13.56	HILIC_neg_M141.0165_T13.28	HILIC_neg_M141.0165_T10.25	HILIC_neg_M141.0165_T11.86	HILIC_neg_M141.0166_T10.45	HILIC_neg_M141.0166_T8.67	HILIC_neg_M141.0166_T11.2	HILIC_neg_M141.0166_T10.7	HILIC_neg_M141.0168_T16.74	HILIC_neg_M141.0169_T6.54	HILIC_neg_M141.0169_T9.05	HILIC_neg_M141.0169_T5.98	HILIC_neg_M141.0169_T6.78	HILIC_neg_M141.017_T7.26	HILIC_neg_M141.017_T7.48	HILIC_neg_M141.0171_T9.31	HILIC_neg_M141.0171_T7.7	HILIC_neg_M141.0175_T9.68	HILIC_neg_M142.062_T2.8	HILIC_neg_M142.0629_T4.95	HILIC_neg_M143.046_T1.88	HILIC_neg_M143.0517_T3.51	HILIC_neg_M143.0714_T1.32	HILIC_neg_M143.1078_T0.88	HILIC_neg_M144.0445_T0.78	HILIC_neg_M144.0449_T0.99	HILIC_neg_M144.0454_T1.99	HILIC_neg_M144.0468_T5.02	HILIC_neg_M144.0648_T2.09	HILIC_neg_M144.1021_T1.99	HILIC_neg_M145.0488_T0.95	HILIC_neg_M145.05_T1.37	HILIC_neg_M145.05_T1.62	HILIC_neg_M145.05_T3.38	HILIC_neg_M145.0513_T2.5	HILIC_neg_M145.0611_T9.02	HILIC_neg_M145.0612_T8.74	HILIC_neg_M145.0978_T10.04	HILIC_neg_M145.9658_T16.74	HILIC_neg_M146.0236_T5.02	HILIC_neg_M146.0262_T4.8	HILIC_neg_M146.0453_T9.21	HILIC_neg_M146.0604_T2.44	HILIC_neg_M146.0605_T1.95	HILIC_neg_M147.0295_T1.57	HILIC_neg_M147.0437_T6.95	HILIC_neg_M147.0458_T2.13	HILIC_neg_M147.0469_T1.89	HILIC_neg_M147.0564_T4.03	HILIC_neg_M147.0654_T3.16	HILIC_neg_M147.0655_T4.25	HILIC_neg_M148.0269_T1.22	HILIC_neg_M148.0276_T1.93	HILIC_neg_M148.0437_T7.4	HILIC_neg_M149.0458_T3.28	HILIC_neg_M149.0609_T0.92	HILIC_neg_M150.0019_T0.82	HILIC_neg_M150.056_T2.34	HILIC_neg_M150.056_T1	HILIC_neg_M150.0567_T2.8	HILIC_neg_M150.0571_T2.08	HILIC_neg_M151.026_T5.31	HILIC_neg_M151.0332_T2.95	HILIC_neg_M151.0396_T1.02	HILIC_neg_M151.0397_T1.23	HILIC_neg_M151.0397_T0.76	HILIC_neg_M151.06_T4.78	HILIC_neg_M151.0605_T5.15	HILIC_neg_M151.0761_T1.94	HILIC_neg_M152.0011_T2.19	HILIC_neg_M152.0024_T1.91	HILIC_neg_M152.0098_T1.14	HILIC_neg_M152.035_T3.17	HILIC_neg_M152.0352_T3.06	HILIC_neg_M152.0364_T3.68	HILIC_neg_M152.0367_T1.52	HILIC_neg_M152.0824_T5.4	HILIC_neg_M152.0838_T4.53	HILIC_neg_M153.017_T2.4	HILIC_neg_M153.0202_T1.1	HILIC_neg_M153.0408_T2.74	HILIC_neg_M153.041_T3.21	HILIC_neg_M153.8679_T5.38	HILIC_neg_M153.868_T0.68	HILIC_neg_M153.868_T6.23	HILIC_neg_M153.8684_T5.66	HILIC_neg_M153.8685_T6.4	HILIC_neg_M153.8686_T0.97	HILIC_neg_M153.9963_T0.92	HILIC_neg_M154.0608_T9.58	HILIC_neg_M155.0025_T1.58	HILIC_neg_M155.0467_T2.98	HILIC_neg_M155.0513_T1.07	HILIC_neg_M155.951_T5.47	HILIC_neg_M155.9514_T4.11	HILIC_neg_M156.0138_T2.16	HILIC_neg_M156.0267_T8.52	HILIC_neg_M156.102_T1.29	HILIC_neg_M156.943_T2.25	HILIC_neg_M156.9436_T2.97	HILIC_neg_M156.9439_T1.69	HILIC_neg_M156.9443_T2.7	HILIC_neg_M156.9444_T0.96	HILIC_neg_M156.9444_T0.69	HILIC_neg_M156.9444_T2.09	HILIC_neg_M156.9445_T1.94	HILIC_neg_M156.9454_T4.72	HILIC_neg_M156.9458_T0.18	HILIC_neg_M156.9819_T11.44	HILIC_neg_M156.9905_T6.72	HILIC_neg_M157.0353_T10.86	HILIC_neg_M157.0359_T5.1	HILIC_neg_M157.0497_T2.49	HILIC_neg_M157.0505_T2.13	HILIC_neg_M157.0612_T1.74	HILIC_neg_M157.0868_T1.26	HILIC_neg_M157.9913_T2.46	HILIC_neg_M158.0447_T8.04	HILIC_neg_M158.0595_T0.86	HILIC_neg_M158.0602_T2.02	HILIC_neg_M158.081_T2.66	HILIC_neg_M158.081_T4.03	HILIC_neg_M158.0818_T2.98	HILIC_neg_M158.0823_T1.67	HILIC_neg_M158.0824_T1.96	HILIC_neg_M158.8456_T6.3	HILIC_neg_M158.9386_T19.77	HILIC_neg_M158.9386_T6.88	HILIC_neg_M158.9387_T4.71	HILIC_neg_M158.9387_T19.24	HILIC_neg_M158.9388_T3.2	HILIC_neg_M158.9388_T6.44	HILIC_neg_M158.9388_T19.08	HILIC_neg_M158.9389_T5.53	HILIC_neg_M158.9389_T1.16	HILIC_neg_M158.939_T19.51	HILIC_neg_M158.939_T6.07	HILIC_neg_M158.939_T3.86	HILIC_neg_M158.939_T5.13	HILIC_neg_M158.9391_T4.1	HILIC_neg_M158.9391_T1.7	HILIC_neg_M158.9392_T6.56	HILIC_neg_M158.9392_T4.31	HILIC_neg_M158.9392_T3.59	HILIC_neg_M158.9392_T5.89	HILIC_neg_M158.9392_T1.43	HILIC_neg_M158.9393_T1.96	HILIC_neg_M158.9393_T0.97	HILIC_neg_M158.9393_T0.69	HILIC_neg_M158.9393_T2.95	HILIC_neg_M158.9393_T2.15	HILIC_neg_M158.9394_T2.49	HILIC_neg_M158.9394_T2.71	HILIC_neg_M158.9395_T0.2	HILIC_neg_M158.9395_T0.39	HILIC_neg_M158.9398_T17.43	HILIC_neg_M159.0661_T5.18	HILIC_neg_M159.0663_T2.18	HILIC_neg_M159.0664_T3.93	HILIC_neg_M159.0666_T3.04	HILIC_neg_M159.0667_T2.49	HILIC_neg_M159.0668_T3.68	HILIC_neg_M159.0669_T1.57	HILIC_neg_M159.0669_T1.93	HILIC_neg_M159.0672_T3.21	HILIC_neg_M159.0672_T4.95	HILIC_neg_M159.0766_T8.82	HILIC_neg_M159.9382_T4.76	HILIC_neg_M159.9383_T19.04	HILIC_neg_M159.9386_T5.26	HILIC_neg_M159.9391_T4.41	HILIC_neg_M159.9393_T4.04	HILIC_neg_M159.9393_T1.04	HILIC_neg_M159.9396_T5.04	HILIC_neg_M159.9397_T2.1	HILIC_neg_M159.9398_T4.26	HILIC_neg_M159.9398_T2.75	HILIC_neg_M159.9398_T3.7	HILIC_neg_M159.94_T3.04	HILIC_neg_M159.94_T0.16	HILIC_neg_M159.9402_T19.81	HILIC_neg_M159.9408_T3.27	HILIC_neg_M160.0398_T1.25	HILIC_neg_M160.0408_T1.59	HILIC_neg_M160.0411_T0.92	HILIC_neg_M160.045_T7.03	HILIC_neg_M160.0616_T5.69	HILIC_neg_M160.8409_T5.63	HILIC_neg_M160.8416_T5.9	HILIC_neg_M160.8418_T6.79	HILIC_neg_M160.8418_T18.21	HILIC_neg_M160.8419_T6.23	HILIC_neg_M160.8422_T6.39	HILIC_neg_M160.8422_T4.72	HILIC_neg_M160.8423_T9.4	HILIC_neg_M160.8423_T2.9	HILIC_neg_M160.8461_T17.96	HILIC_neg_M160.9385_T2.04	HILIC_neg_M161.0423_T1.64	HILIC_neg_M161.0438_T6.82	HILIC_neg_M161.0446_T9.11	HILIC_neg_M161.0816_T1.9	HILIC_neg_M161.9866_T0.76	HILIC_neg_M162.0191_T0.87	HILIC_neg_M162.8418_T5.59	HILIC_neg_M163.043_T1.21	HILIC_neg_M163.0551_T5.29	HILIC_neg_M164.0336_T0.62	HILIC_neg_M164.0348_T0.85	HILIC_neg_M164.0709_T1.91	HILIC_neg_M164.0711_T6.95	HILIC_neg_M164.8364_T6.28	HILIC_neg_M164.9852_T1.56	HILIC_neg_M165.0309_T1	HILIC_neg_M165.0313_T1.27	HILIC_neg_M165.0403_T2.65	HILIC_neg_M165.0407_T2.07	HILIC_neg_M165.0417_T2.88	HILIC_neg_M165.0419_T5.44	HILIC_neg_M165.055_T1.87	HILIC_neg_M165.0556_T1.09	HILIC_neg_M165.0558_T1.37	HILIC_neg_M165.0657_T2.68	HILIC_neg_M165.9794_T0.8	HILIC_neg_M165.9991_T1.07	HILIC_neg_M166.0172_T6.12	HILIC_neg_M166.0316_T1.94	HILIC_neg_M166.0507_T0.91	HILIC_neg_M167.0036_T2.91	HILIC_neg_M167.035_T2.49	HILIC_neg_M167.0407_T1.05	HILIC_neg_M167.0453_T1.94	HILIC_neg_M167.9879_T1.15	HILIC_neg_M168.0264_T9.21	HILIC_neg_M168.0325_T3.07	HILIC_neg_M169.0145_T1.27	HILIC_neg_M169.0657_T1.47	HILIC_neg_M170.0425_T8.24	HILIC_neg_M170.0644_T4.95	HILIC_neg_M170.9959_T4.86	HILIC_neg_M170.9964_T3.29	HILIC_neg_M171.0123_T1.32	HILIC_neg_M171.0268_T7.58	HILIC_neg_M171.0268_T5.94	HILIC_neg_M171.0272_T7.27	HILIC_neg_M171.0664_T2.03	HILIC_neg_M171.1012_T1.15	HILIC_neg_M171.1019_T0.9	HILIC_neg_M171.1035_T1.95	HILIC_neg_M171.1386_T0.86	HILIC_neg_M172.0069_T3.89	HILIC_neg_M172.0081_T2.46	HILIC_neg_M172.0958_T2.96	HILIC_neg_M172.0973_T2.61	HILIC_neg_M172.0975_T2.26	HILIC_neg_M172.0975_T2.03	HILIC_neg_M172.9913_T0.73	HILIC_neg_M173.0131_T11.4	HILIC_neg_M173.046_T1.39	HILIC_neg_M173.0562_T3.56	HILIC_neg_M173.0807_T1.95	HILIC_neg_M173.0816_T1.68	HILIC_neg_M173.0816_T1.4	HILIC_neg_M173.0817_T4.59	HILIC_neg_M173.0821_T3.51	HILIC_neg_M173.0929_T8.38	HILIC_neg_M173.1051_T9.91	HILIC_neg_M173.1186_T1	HILIC_neg_M173.9964_T0.86	HILIC_neg_M174.0402_T8.72	HILIC_neg_M174.0561_T1.02	HILIC_neg_M174.0872_T9	HILIC_neg_M175.0096_T0.87	HILIC_neg_M175.0609_T7.75	HILIC_neg_M175.0699_T9.29	HILIC_neg_M175.0955_T1.99	HILIC_neg_M176.0345_T1.3	HILIC_neg_M176.0352_T0.88	HILIC_neg_M176.8472_T2.59	HILIC_neg_M177.0197_T0.94	HILIC_neg_M177.0564_T1.05	HILIC_neg_M177.1285_T1	HILIC_neg_M177.5019_T2.44	HILIC_neg_M177.5039_T2.88	HILIC_neg_M178.0271_T1.07	HILIC_neg_M178.0467_T1.25	HILIC_neg_M178.0508_T0.97	HILIC_neg_M178.0511_T4.97	HILIC_neg_M178.0515_T3.95	HILIC_neg_M178.0549_T2.93	HILIC_neg_M178.0552_T2.48	HILIC_neg_M178.0862_T1.44	HILIC_neg_M178.4772_T1.02	HILIC_neg_M178.8442_T2.87	HILIC_neg_M178.8445_T2.47	HILIC_neg_M179.0136_T14.33	HILIC_neg_M179.014_T16.74	HILIC_neg_M179.0338_T2.16	HILIC_neg_M179.0346_T1.64	HILIC_neg_M179.0348_T1.02	HILIC_neg_M179.0353_T1.94	HILIC_neg_M179.0541_T7.65	HILIC_neg_M179.0547_T6.91	HILIC_neg_M179.0551_T8.57	HILIC_neg_M179.0553_T8.95	HILIC_neg_M179.0636_T1.12	HILIC_neg_M179.0834_T1.94	HILIC_neg_M179.8831_T1	HILIC_neg_M180.012_T1.15	HILIC_neg_M180.0125_T1.89	HILIC_neg_M180.0292_T2.91	HILIC_neg_M180.03_T2.44	HILIC_neg_M180.0326_T4.73	HILIC_neg_M180.0337_T5.19	HILIC_neg_M180.1146_T3.13	HILIC_neg_M180.8418_T2.88	HILIC_neg_M180.8421_T2.47	HILIC_neg_M181.01_T14.28	HILIC_neg_M181.0487_T1.38	HILIC_neg_M181.0488_T4.06	HILIC_neg_M181.0495_T1.64	HILIC_neg_M181.0499_T1.95	HILIC_neg_M181.0525_T2.83	HILIC_neg_M181.0707_T7.1	HILIC_neg_M181.0717_T7.55	HILIC_neg_M181.0761_T2.3	HILIC_neg_M181.0774_T2.66	HILIC_neg_M181.8428_T2.83	HILIC_neg_M181.9924_T1.03	HILIC_neg_M181.9933_T0.82	HILIC_neg_M182.022_T1.15	HILIC_neg_M182.0453_T1.49	HILIC_neg_M182.8252_T3.06	HILIC_neg_M182.827_T2.83	HILIC_neg_M182.8283_T2.44	HILIC_neg_M184.0569_T8.17	HILIC_neg_M184.0598_T7.9	HILIC_neg_M184.0605_T1.46	HILIC_neg_M184.0605_T1.71	HILIC_neg_M184.0607_T2.24	HILIC_neg_M184.0991_T2.06	HILIC_neg_M185.0473_T4.55	HILIC_neg_M185.0669_T2.79	HILIC_neg_M185.9632_T0.87	HILIC_neg_M186.0442_T5.52	HILIC_neg_M186.1126_T1.27	HILIC_neg_M186.1135_T1.65	HILIC_neg_M186.1139_T2.05	HILIC_neg_M187.0053_T1.1	HILIC_neg_M187.0064_T0.73	HILIC_neg_M187.0246_T5.47	HILIC_neg_M187.0408_T4.12	HILIC_neg_M187.0415_T6.16	HILIC_neg_M187.0421_T3.51	HILIC_neg_M187.0434_T5.49	HILIC_neg_M187.063_T1.93	HILIC_neg_M187.0712_T3.34	HILIC_neg_M187.0971_T1.27	HILIC_neg_M187.0974_T1.93	HILIC_neg_M187.1085_T7.97	HILIC_neg_M188.0017_T0.83	HILIC_neg_M188.047_T7.01	HILIC_neg_M188.0946_T1.99	HILIC_neg_M188.1112_T2	HILIC_neg_M188.1116_T1.72	HILIC_neg_M189.09_T1.27	HILIC_neg_M189.9567_T14.48	HILIC_neg_M189.957_T14.28	HILIC_neg_M189.9572_T14.65	HILIC_neg_M189.9572_T16.74	HILIC_neg_M189.9577_T13.4	HILIC_neg_M189.958_T11.5	HILIC_neg_M189.9588_T4.65	HILIC_neg_M189.9595_T14.98	HILIC_neg_M190.05_T2.44	HILIC_neg_M190.0514_T1.95	HILIC_neg_M190.0526_T3.98	HILIC_neg_M190.0531_T3.8	HILIC_neg_M190.0758_T1.94	HILIC_neg_M190.8955_T0.7	HILIC_neg_M190.9652_T1.93	HILIC_neg_M191.0015_T4.42	HILIC_neg_M191.0456_T1.24	HILIC_neg_M191.0464_T4.03	HILIC_neg_M191.0693_T0.77	HILIC_neg_M191.0736_T1.94	HILIC_neg_M191.084_T1.27	HILIC_neg_M191.106_T1.3	HILIC_neg_M191.8169_T6.32	HILIC_neg_M192.0183_T1.94	HILIC_neg_M192.0187_T1.25	HILIC_neg_M192.9809_T0.97	HILIC_neg_M193.0158_T1.07	HILIC_neg_M193.0488_T1.99	HILIC_neg_M193.0493_T1.44	HILIC_neg_M193.0495_T1.08	HILIC_neg_M193.0693_T3.73	HILIC_neg_M193.0694_T4.28	HILIC_neg_M193.0709_T8.67	HILIC_neg_M193.0709_T8.42	HILIC_neg_M193.0709_T6.82	HILIC_neg_M193.0874_T1.02	HILIC_neg_M193.0982_T1.64	HILIC_neg_M193.8143_T6.33	HILIC_neg_M193.9923_T0.83	HILIC_neg_M194.0462_T2.81	HILIC_neg_M194.0462_T2.34	HILIC_neg_M194.0467_T2.04	HILIC_neg_M194.047_T1.2	HILIC_neg_M194.0486_T3.46	HILIC_neg_M194.1295_T2.71	HILIC_neg_M194.928_T10.56	HILIC_neg_M194.9968_T2.78	HILIC_neg_M194.997_T3.37	HILIC_neg_M194.9972_T1.5	HILIC_neg_M194.9977_T1.78	HILIC_neg_M195.0376_T1.34	HILIC_neg_M195.0524_T3.88	HILIC_neg_M195.0527_T3.48	HILIC_neg_M195.0655_T1.03	HILIC_neg_M195.0872_T2.68	HILIC_neg_M195.8096_T1.3	HILIC_neg_M195.81_T5.4	HILIC_neg_M195.8104_T4.81	HILIC_neg_M195.8105_T4.6	HILIC_neg_M195.8105_T2.08	HILIC_neg_M195.8107_T17.03	HILIC_neg_M195.8107_T5.62	HILIC_neg_M195.8108_T17.99	HILIC_neg_M195.8108_T5.9	HILIC_neg_M195.811_T6.22	HILIC_neg_M195.8111_T6.79	HILIC_neg_M195.8113_T0.77	HILIC_neg_M195.8116_T3.36	HILIC_neg_M195.8116_T0.3	HILIC_neg_M195.8116_T6.41	HILIC_neg_M195.8116_T5	HILIC_neg_M195.8118_T2.64	HILIC_neg_M195.8124_T18.13	HILIC_neg_M196.0279_T8.55	HILIC_neg_M196.0438_T0.95	HILIC_neg_M196.0478_T3.21	HILIC_neg_M196.0578_T7.65	HILIC_neg_M196.802_T2.55	HILIC_neg_M197.014_T6.91	HILIC_neg_M197.0144_T2.14	HILIC_neg_M197.0446_T1.16	HILIC_neg_M197.0685_T5.11	HILIC_neg_M197.1166_T2.96	HILIC_neg_M197.1166_T1.07	HILIC_neg_M197.1171_T2.22	HILIC_neg_M197.8075_T5.59	HILIC_neg_M197.8077_T4.6	HILIC_neg_M197.8077_T4.81	HILIC_neg_M197.8078_T5.9	HILIC_neg_M197.8078_T5.12	HILIC_neg_M197.8079_T2	HILIC_neg_M197.808_T6.22	HILIC_neg_M197.808_T2.24	HILIC_neg_M197.808_T17.98	HILIC_neg_M197.8081_T17.03	HILIC_neg_M197.8082_T0.8	HILIC_neg_M197.8083_T3.6	HILIC_neg_M197.8083_T6.79	HILIC_neg_M197.8085_T1.31	HILIC_neg_M197.8086_T2.59	HILIC_neg_M197.8086_T6.41	HILIC_neg_M197.8087_T18.12	HILIC_neg_M197.8088_T0.26	HILIC_neg_M197.8089_T3.37	HILIC_neg_M197.9516_T0.6	HILIC_neg_M197.987_T0.92	HILIC_neg_M198.0742_T7.62	HILIC_neg_M198.0743_T7.96	HILIC_neg_M198.7988_T2.49	HILIC_neg_M198.7997_T2.8	HILIC_neg_M198.8005_T3.06	HILIC_neg_M199.0597_T5.69	HILIC_neg_M199.0616_T3.11	HILIC_neg_M199.0693_T8.24	HILIC_neg_M199.1699_T0.75	HILIC_neg_M199.8033_T3.18	HILIC_neg_M199.8047_T0.65	HILIC_neg_M199.8049_T18.03	HILIC_neg_M199.8049_T4.73	HILIC_neg_M199.8053_T4.96	HILIC_neg_M199.9417_T4.74	HILIC_neg_M199.9422_T4.43	HILIC_neg_M199.9786_T1.94	HILIC_neg_M200.0526_T8.42	HILIC_neg_M200.0543_T3.79	HILIC_neg_M200.1292_T1.7	HILIC_neg_M200.13_T1.39	HILIC_neg_M200.7961_T2.53	HILIC_neg_M201.0184_T0.7	HILIC_neg_M201.024_T13.79	HILIC_neg_M201.0257_T13.4	HILIC_neg_M201.0263_T10.87	HILIC_neg_M201.0268_T11.53	HILIC_neg_M201.0358_T4.13	HILIC_neg_M201.0383_T5.81	HILIC_neg_M201.0765_T1.98	HILIC_neg_M201.0773_T2.54	HILIC_neg_M201.113_T1.14	HILIC_neg_M201.1153_T1.94	HILIC_neg_M201.9526_T2.56	HILIC_neg_M201.9574_T1.67	HILIC_neg_M201.9576_T2.22	HILIC_neg_M201.9576_T1.21	HILIC_neg_M202.0278_T6.49	HILIC_neg_M202.0723_T7.97	HILIC_neg_M202.1096_T3.01	HILIC_neg_M202.1108_T4.05	HILIC_neg_M203.0107_T1.14	HILIC_neg_M203.0233_T13.36	HILIC_neg_M203.0647_T6.04	HILIC_neg_M203.1287_T1.26	HILIC_neg_M203.5386_T6.88	HILIC_neg_M203.9968_T1.23	HILIC_neg_M204.0698_T2.42	HILIC_neg_M204.9792_T1.43	HILIC_neg_M204.9795_T1.18	HILIC_neg_M204.9803_T0.83	HILIC_neg_M204.9808_T1.72	HILIC_neg_M205.0104_T14.29	HILIC_neg_M205.0105_T16.74	HILIC_neg_M205.0362_T1.25	HILIC_neg_M205.0434_T4.62	HILIC_neg_M205.0511_T0.75	HILIC_neg_M205.977_T1.07	HILIC_neg_M206.0095_T7.73	HILIC_neg_M206.0458_T5.05	HILIC_neg_M206.046_T1.02	HILIC_neg_M206.048_T4.8	HILIC_neg_M206.0814_T3.75	HILIC_neg_M206.0834_T2.81	HILIC_neg_M206.9961_T0.9	HILIC_neg_M207.0087_T14.29	HILIC_neg_M207.0656_T0.79	HILIC_neg_M207.0662_T1.02	HILIC_neg_M207.0862_T3.08	HILIC_neg_M207.0865_T2.71	HILIC_neg_M208.0601_T1.93	HILIC_neg_M208.0607_T1.72	HILIC_neg_M208.064_T3.23	HILIC_neg_M208.0647_T2.75	HILIC_neg_M208.1_T1.11	HILIC_neg_M208.9305_T13.34	HILIC_neg_M209.0478_T0.72	HILIC_neg_M209.0543_T1.97	HILIC_neg_M209.0578_T1.31	HILIC_neg_M209.0579_T2.68	HILIC_neg_M209.0583_T3.17	HILIC_neg_M209.0675_T1.54	HILIC_neg_M209.0813_T1.27	HILIC_neg_M209.0827_T1.5	HILIC_neg_M209.1019_T2.23	HILIC_neg_M209.1548_T0.9	HILIC_neg_M210.0367_T7.76	HILIC_neg_M210.0416_T1.09	HILIC_neg_M210.0646_T1.39	HILIC_neg_M210.1041_T2	HILIC_neg_M211.0151_T0.77	HILIC_neg_M211.0454_T1.47	HILIC_neg_M211.0468_T2.04	HILIC_neg_M211.0483_T1.83	HILIC_neg_M211.0512_T1.15	HILIC_neg_M211.0635_T0.87	HILIC_neg_M211.1323_T1.01	HILIC_neg_M212.0023_T0.94	HILIC_neg_M212.0576_T1.42	HILIC_neg_M212.0639_T8.28	HILIC_neg_M212.0895_T7.18	HILIC_neg_M212.0897_T7.02	HILIC_neg_M213.0227_T1.3	HILIC_neg_M213.0684_T1.57	HILIC_neg_M213.076_T2.14	HILIC_neg_M213.1134_T0.91	HILIC_neg_M213.9668_T0.87	HILIC_neg_M213.9916_T1.64	HILIC_neg_M214.0202_T3.28	HILIC_neg_M214.0473_T9.04	HILIC_neg_M214.07_T8.52	HILIC_neg_M214.1451_T1.49	HILIC_neg_M215.0007_T1.97	HILIC_neg_M215.0011_T1.25	HILIC_neg_M215.0319_T6.84	HILIC_neg_M215.0382_T1.05	HILIC_neg_M215.0403_T3.51	HILIC_neg_M215.0421_T4.2	HILIC_neg_M215.0551_T6.44	HILIC_neg_M215.0717_T0.97	HILIC_neg_M215.0777_T1.92	HILIC_neg_M215.0929_T1.93	HILIC_neg_M215.1295_T1.07	HILIC_neg_M215.1391_T7.35	HILIC_neg_M215.1658_T0.92	HILIC_neg_M215.9058_T4.72	HILIC_neg_M216.0333_T5.86	HILIC_neg_M216.034_T1.99	HILIC_neg_M216.0479_T8.81	HILIC_neg_M216.0498_T4.08	HILIC_neg_M216.135_T10.31	HILIC_neg_M216.852_T0.18	HILIC_neg_M216.8541_T0.92	HILIC_neg_M216.8549_T0.59	HILIC_neg_M216.9414_T6.32	HILIC_neg_M216.9428_T4.73	HILIC_neg_M216.9432_T4.42	HILIC_neg_M216.9787_T2.04	HILIC_neg_M217.0022_T13.53	HILIC_neg_M217.0027_T16.72	HILIC_neg_M217.0029_T4.74	HILIC_neg_M217.0034_T6.13	HILIC_neg_M217.0034_T4.92	HILIC_neg_M217.0039_T12.32	HILIC_neg_M217.004_T13.35	HILIC_neg_M217.004_T11.41	HILIC_neg_M217.0121_T4.13	HILIC_neg_M217.1182_T8.35	HILIC_neg_M218.004_T11.45	HILIC_neg_M218.0447_T1.05	HILIC_neg_M218.0858_T1.94	HILIC_neg_M218.1024_T3.95	HILIC_neg_M218.1033_T4.18	HILIC_neg_M218.1033_T5.21	HILIC_neg_M218.1056_T5.8	HILIC_neg_M218.8958_T2.86	HILIC_neg_M218.9958_T0.9	HILIC_neg_M218.9974_T1.16	HILIC_neg_M219.003_T1.94	HILIC_neg_M219.0789_T3.63	HILIC_neg_M219.0875_T2.66	HILIC_neg_M219.1702_T2.39	HILIC_neg_M219.1725_T3.06	HILIC_neg_M219.1729_T1.74	HILIC_neg_M219.1738_T2.74	HILIC_neg_M219.1744_T0.91	HILIC_neg_M219.175_T17.36	HILIC_neg_M219.1753_T17.26	HILIC_neg_M219.1788_T2.16	HILIC_neg_M219.8462_T5.9	HILIC_neg_M219.8462_T5.63	HILIC_neg_M219.8463_T6.8	HILIC_neg_M219.8482_T4.76	HILIC_neg_M219.8495_T6.45	HILIC_neg_M219.8497_T6.24	HILIC_neg_M220.0607_T1.07	HILIC_neg_M220.078_T4.28	HILIC_neg_M220.0817_T6.93	HILIC_neg_M220.0837_T0.7	HILIC_neg_M220.0967_T2.62	HILIC_neg_M220.0975_T2.06	HILIC_neg_M220.1469_T0.66	HILIC_neg_M221.0056_T6.01	HILIC_neg_M221.025_T14.35	HILIC_neg_M221.0252_T14.94	HILIC_neg_M221.0254_T16.74	HILIC_neg_M221.0254_T14.67	HILIC_neg_M221.0472_T1.05	HILIC_neg_M221.0554_T8.12	HILIC_neg_M221.0671_T9.44	HILIC_neg_M221.0686_T9.12	HILIC_neg_M221.0797_T0.75	HILIC_neg_M222.0231_T2.24	HILIC_neg_M222.0288_T6.95	HILIC_neg_M222.077_T1.38	HILIC_neg_M222.0778_T2.71	HILIC_neg_M222.0778_T1.77	HILIC_neg_M222.0979_T6.86	HILIC_neg_M222.1326_T5.3	HILIC_neg_M222.7643_T2.48	HILIC_neg_M222.766_T2.83	HILIC_neg_M222.9901_T1.39	HILIC_neg_M222.991_T1.93	HILIC_neg_M222.9911_T2.31	HILIC_neg_M223.0199_T7.26	HILIC_neg_M223.0201_T7.7	HILIC_neg_M223.0202_T7.48	HILIC_neg_M223.021_T14.3	HILIC_neg_M223.0286_T0.67	HILIC_neg_M223.061_T1.13	HILIC_neg_M223.064_T1.51	HILIC_neg_M223.0713_T1.95	HILIC_neg_M223.0732_T2.29	HILIC_neg_M223.0975_T1.64	HILIC_neg_M223.0982_T1.3	HILIC_neg_M223.1695_T0.75	HILIC_neg_M223.3814_T5.81	HILIC_neg_M223.8524_T6.21	HILIC_neg_M224.0117_T1.99	HILIC_neg_M224.0656_T3.68	HILIC_neg_M224.0813_T5.83	HILIC_neg_M224.0916_T1.19	HILIC_neg_M224.1062_T2.39	HILIC_neg_M224.3956_T5.17	HILIC_neg_M224.962_T2.96	HILIC_neg_M225.0065_T1.85	HILIC_neg_M225.0065_T1.55	HILIC_neg_M225.0072_T5.39	HILIC_neg_M225.0074_T2.87	HILIC_neg_M225.0076_T3.57	HILIC_neg_M225.0536_T1.34	HILIC_neg_M225.0632_T0.95	HILIC_neg_M225.0762_T1.06	HILIC_neg_M225.0764_T1.92	HILIC_neg_M225.0969_T4.66	HILIC_neg_M225.0975_T3.88	HILIC_neg_M225.0989_T5.17	HILIC_neg_M225.099_T10.02	HILIC_neg_M225.1124_T1.16	HILIC_neg_M225.145_T1.07	HILIC_neg_M225.1615_T16.8	HILIC_neg_M225.2248_T1	HILIC_neg_M226.0395_T8.32	HILIC_neg_M226.0805_T5.51	HILIC_neg_M226.1092_T1.54	HILIC_neg_M226.996_T2.98	HILIC_neg_M227.0202_T3.61	HILIC_neg_M227.0205_T3.93	HILIC_neg_M227.023_T4.85	HILIC_neg_M227.0242_T2.92	HILIC_neg_M227.035_T1.05	HILIC_neg_M227.036_T0.82	HILIC_neg_M227.0566_T0.89	HILIC_neg_M227.0638_T8.74	HILIC_neg_M227.066_T2.24	HILIC_neg_M227.0948_T1.92	HILIC_neg_M227.1002_T10.04	HILIC_neg_M227.1004_T5.79	HILIC_neg_M227.101_T4.58	HILIC_neg_M227.1024_T7.9	HILIC_neg_M227.1132_T9.04	HILIC_neg_M227.1272_T1.52	HILIC_neg_M227.2019_T0.75	HILIC_neg_M227.9731_T2.25	HILIC_neg_M227.9739_T2.08	HILIC_neg_M227.9879_T0.55	HILIC_neg_M227.9933_T1.26	HILIC_neg_M228.0489_T1.25	HILIC_neg_M228.1607_T1.07	HILIC_neg_M229.0374_T2.14	HILIC_neg_M229.0469_T6.81	HILIC_neg_M229.0714_T2.18	HILIC_neg_M229.0727_T6.81	HILIC_neg_M229.0875_T0.6	HILIC_neg_M229.1071_T1.46	HILIC_neg_M229.1445_T1.06	HILIC_neg_M229.1448_T1.39	HILIC_neg_M229.155_T6.87	HILIC_neg_M229.1833_T0.95	HILIC_neg_M229.9383_T0.7	HILIC_neg_M230.0107_T1.82	HILIC_neg_M230.0132_T0.81	HILIC_neg_M230.0135_T1.04	HILIC_neg_M230.0457_T7.4	HILIC_neg_M230.064_T8.42	HILIC_neg_M230.9952_T2.93	HILIC_neg_M230.9961_T0.71	HILIC_neg_M230.9966_T2.72	HILIC_neg_M231.0512_T4	HILIC_neg_M231.0514_T2.8	HILIC_neg_M231.0588_T8.8	HILIC_neg_M231.0658_T2.69	HILIC_neg_M231.0991_T8.33	HILIC_neg_M231.1238_T2.16	HILIC_neg_M231.1349_T7.97	HILIC_neg_M231.9699_T16.75	HILIC_neg_M231.9765_T5.86	HILIC_neg_M231.9777_T10.14	HILIC_neg_M231.978_T9.82	HILIC_neg_M232.026_T3.16	HILIC_neg_M232.0583_T3.94	HILIC_neg_M232.0599_T1.05	HILIC_neg_M232.1012_T2.04	HILIC_neg_M232.9731_T17.69	HILIC_neg_M232.974_T17.31	HILIC_neg_M232.9749_T9.81	HILIC_neg_M232.9751_T13.98	HILIC_neg_M232.9757_T16.74	HILIC_neg_M232.9757_T10.17	HILIC_neg_M232.9761_T16.29	HILIC_neg_M232.9763_T9.47	HILIC_neg_M232.9764_T13.39	HILIC_neg_M232.9764_T5.86	HILIC_neg_M232.9766_T15.96	HILIC_neg_M232.9767_T15.34	HILIC_neg_M232.9767_T5.24	HILIC_neg_M232.9768_T15.7	HILIC_neg_M232.9774_T11.43	HILIC_neg_M232.9775_T13.74	HILIC_neg_M232.998_T3.65	HILIC_neg_M233.0121_T1.03	HILIC_neg_M233.0657_T1.59	HILIC_neg_M233.0901_T1.58	HILIC_neg_M233.1022_T5.13	HILIC_neg_M233.139_T1.89	HILIC_neg_M234.0381_T6.08	HILIC_neg_M234.078_T2.64	HILIC_neg_M234.0966_T3.19	HILIC_neg_M234.0968_T4.13	HILIC_neg_M234.0977_T4.4	HILIC_neg_M234.1137_T1.74	HILIC_neg_M234.1145_T2.12	HILIC_neg_M234.9542_T3.88	HILIC_neg_M234.9751_T8.94	HILIC_neg_M234.9756_T8.71	HILIC_neg_M234.9757_T10.58	HILIC_neg_M234.976_T9.23	HILIC_neg_M234.9762_T9.53	HILIC_neg_M234.9762_T10.28	HILIC_neg_M234.9763_T9.73	HILIC_neg_M235.0389_T7.88	HILIC_neg_M235.0391_T8.05	HILIC_neg_M235.0948_T1.28	HILIC_neg_M235.9996_T1.93	HILIC_neg_M236.0016_T0.87	HILIC_neg_M236.0776_T1.99	HILIC_neg_M236.0782_T0.92	HILIC_neg_M236.0795_T1.7	HILIC_neg_M236.0912_T3.88	HILIC_neg_M236.1022_T0.93	HILIC_neg_M236.9716_T10.18	HILIC_neg_M236.9722_T8.98	HILIC_neg_M236.9742_T9.18	HILIC_neg_M236.9906_T1.22	HILIC_neg_M237.0299_T1.17	HILIC_neg_M237.0315_T1.44	HILIC_neg_M237.032_T1.92	HILIC_neg_M237.0526_T3.36	HILIC_neg_M237.0847_T1.08	HILIC_neg_M237.0876_T1.65	HILIC_neg_M237.0877_T1.94	HILIC_neg_M237.0895_T1.32	HILIC_neg_M237.0973_T3.11	HILIC_neg_M237.0986_T2.66	HILIC_neg_M237.1101_T1.12	H																																																																																																																																																																																																																																																																																																																																																																																																																																																																																																																																																																																																																																																																																																																																																																																																																																																																																																																																																																																																																																																																																																																																																																																																																																																																																																																																																																																																																																																																																																																																																																																																																																																																																																																																																																																																																																																																																																																																																																																																																																																																																																																																																																																																																																																																																																																																																																																																																																																																																																																																																																																																																																																																																																																																																																																																																																																																																																																																																																																																																																																																																																																																																																																																																																																																																																																																																																																																																																																																																																																																																																																																																																																																																																																																																																																																																																																																																																																																																																																																																																																																																																																																																																																																																																																																																																																																																																																																																																																																															
LIC_neg_M237.127_T1.54	HILIC_neg_M238.0007_T1.34	HILIC_neg_M238.018_T1.05	HILIC_neg_M238.0768_T2.35	HILIC_neg_M238.3691_T4.72	HILIC_neg_M238.9144_T6.23	HILIC_neg_M238.967_T1	HILIC_neg_M238.9938_T6.73	HILIC_neg_M239.0244_T1.32	HILIC_neg_M239.0453_T1.55	HILIC_neg_M239.0601_T0.67	HILIC_neg_M239.0751_T8.57	HILIC_neg_M239.0766_T8.94	HILIC_neg_M239.0899_T2.91	HILIC_neg_M239.0899_T4.03	HILIC_neg_M239.09_T2.51	HILIC_neg_M239.0903_T4.39	HILIC_neg_M239.1125_T3.31	HILIC_neg_M239.114_T3.71	HILIC_neg_M239.1142_T4.73	HILIC_neg_M239.1144_T4.23	HILIC_neg_M239.1145_T5.34	HILIC_neg_M239.1165_T9.96	HILIC_neg_M239.1283_T2.27	HILIC_neg_M239.9983_T0.95	HILIC_neg_M240.0286_T1.02	HILIC_neg_M240.0318_T1.92	HILIC_neg_M240.0348_T1.64	HILIC_neg_M241.0524_T1.39	HILIC_neg_M241.068_T3.23	HILIC_neg_M241.0692_T2.47	HILIC_neg_M241.0717_T4.95	HILIC_neg_M241.0789_T8.82	HILIC_neg_M241.0826_T1.93	HILIC_neg_M241.0854_T0.85	HILIC_neg_M241.1059_T1.93	HILIC_neg_M241.1064_T2.24	HILIC_neg_M241.1074_T2.91	HILIC_neg_M241.1076_T2.55	HILIC_neg_M241.1171_T3.27	HILIC_neg_M241.1196_T4.57	HILIC_neg_M241.1205_T6.29	HILIC_neg_M241.1845_T0.92	HILIC_neg_M241.2172_T0.76	HILIC_neg_M241.2175_T17.19	HILIC_neg_M241.2186_T1.97	HILIC_neg_M241.7671_T2.82	HILIC_neg_M241.7681_T2.48	HILIC_neg_M241.7691_T2.98	HILIC_neg_M241.8839_T6.41	HILIC_neg_M241.9768_T0.97	HILIC_neg_M242.0164_T0.72	HILIC_neg_M242.0492_T7.03	HILIC_neg_M242.0504_T2.57	HILIC_neg_M242.065_T3.08	HILIC_neg_M242.0744_T6.55	HILIC_neg_M242.0804_T8.82	HILIC_neg_M242.1003_T7.01	HILIC_neg_M242.1766_T1.06	HILIC_neg_M242.1767_T1.95	HILIC_neg_M242.1773_T0.8	HILIC_neg_M242.9955_T1.35	HILIC_neg_M242.9972_T1.87	HILIC_neg_M242.9999_T0.7	HILIC_neg_M243.0335_T1.27	HILIC_neg_M243.0359_T2.34	HILIC_neg_M243.0614_T3.78	HILIC_neg_M243.1219_T3.07	HILIC_neg_M243.1224_T1.31	HILIC_neg_M243.1226_T1.58	HILIC_neg_M243.1232_T3.85	HILIC_neg_M243.1233_T1.02	HILIC_neg_M243.1234_T2.83	HILIC_neg_M243.1235_T3.39	HILIC_neg_M243.1245_T3.55	HILIC_neg_M243.1508_T1.97	HILIC_neg_M243.1711_T6.39	HILIC_neg_M243.1956_T0.92	HILIC_neg_M243.7657_T2.47	HILIC_neg_M243.7662_T2.83	HILIC_neg_M243.7686_T3.03	HILIC_neg_M243.8962_T9.43	HILIC_neg_M243.8996_T6.24	HILIC_neg_M243.9648_T5.84	HILIC_neg_M243.9666_T4.35	HILIC_neg_M243.9666_T4.1	HILIC_neg_M243.9692_T4.7	HILIC_neg_M243.9698_T5.47	HILIC_neg_M243.9699_T6.14	HILIC_neg_M243.9918_T2.46	HILIC_neg_M244.0028_T0.91	HILIC_neg_M244.081_T7.2	HILIC_neg_M244.9756_T0.79	HILIC_neg_M245.011_T1.35	HILIC_neg_M245.0111_T2.19	HILIC_neg_M245.0111_T1.84	HILIC_neg_M245.0118_T1.56	HILIC_neg_M245.04_T8.67	HILIC_neg_M245.069_T2.16	HILIC_neg_M245.1389_T1.88	HILIC_neg_M245.9857_T0.88	HILIC_neg_M246.0075_T0.9	HILIC_neg_M246.0738_T6.95	HILIC_neg_M246.0742_T1.97	HILIC_neg_M246.0747_T5.39	HILIC_neg_M246.9885_T3.83	HILIC_neg_M246.9901_T2.48	HILIC_neg_M247.0437_T6.63	HILIC_neg_M247.9853_T16.74	HILIC_neg_M247.9997_T1.95	HILIC_neg_M248.0239_T1.2	HILIC_neg_M248.091_T2.2	HILIC_neg_M248.0926_T2.59	HILIC_neg_M248.1111_T2.51	HILIC_neg_M248.1116_T3.59	HILIC_neg_M248.1117_T3.39	HILIC_neg_M248.1288_T1.52	HILIC_neg_M248.9736_T16.83	HILIC_neg_M248.9759_T1.99	HILIC_neg_M249.0041_T1	HILIC_neg_M249.0056_T1.26	HILIC_neg_M249.0069_T1.91	HILIC_neg_M249.0605_T5.7	HILIC_neg_M249.0644_T2.74	HILIC_neg_M249.0811_T1.07	HILIC_neg_M249.1281_T8	HILIC_neg_M249.9772_T4.61	HILIC_neg_M249.9773_T14.38	HILIC_neg_M249.978_T14.55	HILIC_neg_M249.9786_T16.74	HILIC_neg_M249.9786_T14.84	HILIC_neg_M249.9792_T13.4	HILIC_neg_M249.9803_T11.5	HILIC_neg_M250.0146_T1	HILIC_neg_M250.0483_T1.02	HILIC_neg_M250.1057_T3.48	HILIC_neg_M250.9501_T5.32	HILIC_neg_M251.0676_T6.26	HILIC_neg_M251.0775_T4.48	HILIC_neg_M251.0885_T1.12	HILIC_neg_M251.1272_T1.1	HILIC_neg_M251.961_T2.96	HILIC_neg_M252.0419_T1.06	HILIC_neg_M252.0546_T4.97	HILIC_neg_M252.0757_T0.72	HILIC_neg_M252.1338_T2.09	HILIC_neg_M253.0479_T3.57	HILIC_neg_M253.0498_T0.81	HILIC_neg_M253.05_T1.06	HILIC_neg_M253.0903_T4.03	HILIC_neg_M253.0911_T4.27	HILIC_neg_M253.0914_T6.82	HILIC_neg_M253.0927_T7.66	HILIC_neg_M253.0933_T7.86	HILIC_neg_M253.0936_T8.67	HILIC_neg_M253.0947_T7.08	HILIC_neg_M253.1068_T1.79	HILIC_neg_M253.1072_T2.07	HILIC_neg_M253.1175_T7.63	HILIC_neg_M253.133_T9.41	HILIC_neg_M253.134_T3.9	HILIC_neg_M253.1448_T0.91	HILIC_neg_M253.2167_T0.23	HILIC_neg_M253.2172_T0.78	HILIC_neg_M253.2176_T1.96	HILIC_neg_M253.2179_T17.25	HILIC_neg_M253.2181_T18.68	HILIC_neg_M254.0623_T1.12	HILIC_neg_M254.0672_T1.94	HILIC_neg_M254.0701_T6.2	HILIC_neg_M254.6225_T5.94	HILIC_neg_M254.9664_T6.72	HILIC_neg_M254.9801_T0.87	HILIC_neg_M255.0385_T1.34	HILIC_neg_M255.0414_T1.92	HILIC_neg_M255.0648_T0.8	HILIC_neg_M255.0649_T0.95	HILIC_neg_M255.0845_T1.32	HILIC_neg_M255.087_T6.16	HILIC_neg_M255.0893_T1.09	HILIC_neg_M255.0938_T8.37	HILIC_neg_M255.1081_T9.91	HILIC_neg_M255.1085_T2.66	HILIC_neg_M255.1085_T5.59	HILIC_neg_M255.109_T6.37	HILIC_neg_M255.109_T6.59	HILIC_neg_M255.1096_T7.09	HILIC_neg_M255.1134_T1.4	HILIC_neg_M255.1152_T1.94	HILIC_neg_M255.1212_T2.27	HILIC_neg_M255.1222_T2.8	HILIC_neg_M255.1313_T7.62	HILIC_neg_M255.135_T7.95	HILIC_neg_M255.149_T1.27	HILIC_neg_M255.1595_T1.05	HILIC_neg_M255.233_T17.18	HILIC_neg_M255.2333_T1.96	HILIC_neg_M255.234_T0.73	HILIC_neg_M255.8205_T5.91	HILIC_neg_M255.8218_T6.23	HILIC_neg_M255.8219_T6.8	HILIC_neg_M255.8221_T6.46	HILIC_neg_M255.9625_T3.73	HILIC_neg_M256.0575_T6.63	HILIC_neg_M256.0576_T6.84	HILIC_neg_M256.0639_T2.83	HILIC_neg_M256.065_T2.36	HILIC_neg_M256.0899_T9	HILIC_neg_M257.0244_T6.06	HILIC_neg_M257.0264_T4.7	HILIC_neg_M257.0266_T6.33	HILIC_neg_M257.0267_T4.47	HILIC_neg_M257.0284_T5.05	HILIC_neg_M257.0427_T2.47	HILIC_neg_M257.0429_T3.65	HILIC_neg_M257.0527_T2.96	HILIC_neg_M257.0556_T1.93	HILIC_neg_M257.0576_T1.56	HILIC_neg_M257.0598_T5.76	HILIC_neg_M257.0637_T7.75	HILIC_neg_M257.0749_T8.74	HILIC_neg_M257.076_T3.1	HILIC_neg_M257.0761_T8.42	HILIC_neg_M257.0773_T1.64	HILIC_neg_M257.0782_T1.29	HILIC_neg_M257.0818_T0.81	HILIC_neg_M257.1107_T10.04	HILIC_neg_M257.129_T1.38	HILIC_neg_M257.1659_T1.22	HILIC_neg_M257.1761_T1	HILIC_neg_M257.2117_T0.92	HILIC_neg_M257.8178_T5.91	HILIC_neg_M257.9806_T2.96	HILIC_neg_M257.9813_T4.39	HILIC_neg_M257.9819_T5.4	HILIC_neg_M257.9822_T5.16	HILIC_neg_M257.9827_T4.95	HILIC_neg_M257.9837_T4.16	HILIC_neg_M257.9872_T3.26	HILIC_neg_M258.0448_T1.02	HILIC_neg_M258.8637_T2.37	HILIC_neg_M258.8649_T0.5	HILIC_neg_M258.8649_T2.69	HILIC_neg_M258.8653_T0.11	HILIC_neg_M258.9891_T5.63	HILIC_neg_M258.9916_T1.21	HILIC_neg_M258.9926_T0.91	HILIC_neg_M259.0219_T1.27	HILIC_neg_M259.0288_T0.7	HILIC_neg_M259.0901_T8.42	HILIC_neg_M259.1441_T1.91	HILIC_neg_M259.1759_T1.94	HILIC_neg_M259.1811_T1.27	HILIC_neg_M259.1837_T1.09	HILIC_neg_M259.8153_T6.11	HILIC_neg_M259.9993_T1.94	HILIC_neg_M260.0239_T1.09	HILIC_neg_M260.0569_T5.8	HILIC_neg_M261.0052_T4.04	HILIC_neg_M261.0068_T1.12	HILIC_neg_M261.0071_T1.44	HILIC_neg_M261.0082_T3.73	HILIC_neg_M261.011_T0.77	HILIC_neg_M261.0734_T3.88	HILIC_neg_M261.075_T4.67	HILIC_neg_M261.0752_T5.17	HILIC_neg_M261.1288_T6.46	HILIC_neg_M261.1615_T1.93	HILIC_neg_M261.1638_T2.18	HILIC_neg_M262.0547_T9.2	HILIC_neg_M262.0551_T8.84	HILIC_neg_M262.0942_T8.94	HILIC_neg_M262.0949_T7.19	HILIC_neg_M262.1462_T1.67	HILIC_neg_M263.021_T0.72	HILIC_neg_M263.0222_T1.17	HILIC_neg_M263.0352_T14.35	HILIC_neg_M263.0353_T14.55	HILIC_neg_M263.0356_T16.74	HILIC_neg_M263.0427_T2.24	HILIC_neg_M263.0752_T9.12	HILIC_neg_M263.0915_T2.59	HILIC_neg_M263.0957_T7.15	HILIC_neg_M263.1032_T6.51	HILIC_neg_M263.9487_T2.2	HILIC_neg_M263.9494_T0.8	HILIC_neg_M263.9505_T6.21	HILIC_neg_M264.0526_T0.88	HILIC_neg_M264.0723_T9.55	HILIC_neg_M264.0856_T4.81	HILIC_neg_M264.1449_T1.99	HILIC_neg_M265.0007_T0.84	HILIC_neg_M265.0299_T14.29	HILIC_neg_M265.1183_T8.65	HILIC_neg_M265.1456_T2.59	HILIC_neg_M265.146_T4.71	HILIC_neg_M265.1461_T5.17	HILIC_neg_M265.1467_T1.09	HILIC_neg_M265.147_T1.4	HILIC_neg_M265.1482_T17.4	HILIC_neg_M265.1483_T18.83	HILIC_neg_M265.1483_T0.89	HILIC_neg_M265.1485_T16.79	HILIC_neg_M265.1486_T0.68	HILIC_neg_M265.1486_T4.43	HILIC_neg_M265.1486_T18.97	HILIC_neg_M265.1487_T1.95	HILIC_neg_M265.149_T2.11	HILIC_neg_M265.1492_T0.13	HILIC_neg_M265.1515_T6.26	HILIC_neg_M266.0861_T6.76	HILIC_neg_M266.0884_T6.48	HILIC_neg_M266.0887_T3.84	HILIC_neg_M266.0894_T8.45	HILIC_neg_M266.1322_T1.25	HILIC_neg_M266.1519_T18.7	HILIC_neg_M266.9927_T1.37	HILIC_neg_M266.9941_T0.6	HILIC_neg_M267.0289_T0.93	HILIC_neg_M267.0384_T6.08	HILIC_neg_M267.0518_T1.47	HILIC_neg_M267.0548_T6.09	HILIC_neg_M267.0676_T1.05	HILIC_neg_M267.0688_T1.92	HILIC_neg_M267.072_T9.32	HILIC_neg_M267.0721_T5.93	HILIC_neg_M267.0728_T4.23	HILIC_neg_M267.0885_T1.92	HILIC_neg_M267.1079_T3.07	HILIC_neg_M267.1095_T2.69	HILIC_neg_M267.1223_T2.36	HILIC_neg_M267.1256_T1.13	HILIC_neg_M267.1468_T1.92	HILIC_neg_M267.1584_T0.99	HILIC_neg_M267.2326_T1.95	HILIC_neg_M267.2337_T0.72	HILIC_neg_M267.94_T9.46	HILIC_neg_M267.9446_T16.77	HILIC_neg_M268.0488_T0.62	HILIC_neg_M268.0656_T0.65	HILIC_neg_M268.2096_T0.8	HILIC_neg_M268.9504_T2.71	HILIC_neg_M268.9512_T2.95	HILIC_neg_M269.0422_T2.67	HILIC_neg_M269.0447_T0.99	HILIC_neg_M269.0447_T0.79	HILIC_neg_M269.0656_T1.62	HILIC_neg_M269.067_T1.34	HILIC_neg_M269.0832_T1.92	HILIC_neg_M269.1112_T8.15	HILIC_neg_M269.1155_T8.02	HILIC_neg_M269.1202_T2.21	HILIC_neg_M269.1411_T1.08	HILIC_neg_M269.1743_T1.08	HILIC_neg_M269.2152_T0.75	HILIC_neg_M269.248_T1.96	HILIC_neg_M269.2491_T0.73	HILIC_neg_M269.2507_T17.24	HILIC_neg_M270.0467_T1.96	HILIC_neg_M270.0563_T1.27	HILIC_neg_M270.2088_T1.02	HILIC_neg_M270.3795_T1	HILIC_neg_M270.937_T1.3	HILIC_neg_M270.993_T0.72	HILIC_neg_M271.0031_T7.73	HILIC_neg_M271.0372_T1.25	HILIC_neg_M271.038_T1.92	HILIC_neg_M271.058_T1.23	HILIC_neg_M271.0594_T0.81	HILIC_neg_M271.0725_T1.08	HILIC_neg_M271.0808_T2.11	HILIC_neg_M271.0844_T6.66	HILIC_neg_M271.0885_T8.82	HILIC_neg_M271.1031_T5.17	HILIC_neg_M271.1354_T1.54	HILIC_neg_M271.1468_T8.77	HILIC_neg_M271.155_T1.94	HILIC_neg_M271.196_T0.98	HILIC_neg_M271.2222_T1.94	HILIC_neg_M271.2282_T0.94	HILIC_neg_M272.0638_T5.19	HILIC_neg_M272.068_T4.81	HILIC_neg_M272.069_T2.99	HILIC_neg_M272.0697_T2.6	HILIC_neg_M273.0013_T4.9	HILIC_neg_M273.0014_T4.43	HILIC_neg_M273.0015_T4.67	HILIC_neg_M273.007_T1.45	HILIC_neg_M273.0077_T2.01	HILIC_neg_M273.0078_T0.62	HILIC_neg_M273.0258_T5.69	HILIC_neg_M273.0397_T0.66	HILIC_neg_M273.0522_T1.66	HILIC_neg_M273.0536_T5.72	HILIC_neg_M273.0544_T1.3	HILIC_neg_M273.0627_T3.21	HILIC_neg_M273.0728_T2.66	HILIC_neg_M273.0751_T0.75	HILIC_neg_M273.0755_T4.65	HILIC_neg_M273.0763_T1.11	HILIC_neg_M273.1248_T1.92	HILIC_neg_M273.1627_T1.93	HILIC_neg_M273.1699_T1.66	HILIC_neg_M274.0381_T0.89	HILIC_neg_M274.0659_T3.26	HILIC_neg_M274.1306_T1.42	HILIC_neg_M274.985_T1.21	HILIC_neg_M275.0201_T2.26	HILIC_neg_M275.0216_T1.56	HILIC_neg_M275.0254_T0.9	HILIC_neg_M275.0532_T0.85	HILIC_neg_M275.0902_T4.23	HILIC_neg_M275.0906_T4.73	HILIC_neg_M275.0923_T3.7	HILIC_neg_M275.0935_T1.37	HILIC_neg_M275.1056_T6.41	HILIC_neg_M275.1245_T9.02	HILIC_neg_M275.1407_T1.17	HILIC_neg_M275.186_T1.64	HILIC_neg_M276.0015_T0.95	HILIC_neg_M276.0846_T6.95	HILIC_neg_M276.1277_T1.51	HILIC_neg_M276.9981_T1.12	HILIC_neg_M277.0578_T1.94	HILIC_neg_M277.0728_T1.07	HILIC_neg_M277.1109_T1.99	HILIC_neg_M277.1552_T5.64	HILIC_neg_M277.1569_T6.37	HILIC_neg_M277.1834_T0.75	HILIC_neg_M277.2145_T1.72	HILIC_neg_M277.2165_T0.73	HILIC_neg_M277.2189_T1.07	HILIC_neg_M277.8597_T6.38	HILIC_neg_M277.9077_T0.61	HILIC_neg_M277.9784_T2.9	HILIC_neg_M277.9799_T2.44	HILIC_neg_M278.1035_T3.35	HILIC_neg_M278.1396_T1.9	HILIC_neg_M278.368_T0.72	HILIC_neg_M278.9597_T1	HILIC_neg_M279.0376_T3.78	HILIC_neg_M279.0623_T1	HILIC_neg_M279.0691_T1.95	HILIC_neg_M279.1087_T8.28	HILIC_neg_M279.1394_T2.29	HILIC_neg_M279.1568_T1.07	HILIC_neg_M279.2336_T1.96	HILIC_neg_M279.2339_T0.72	HILIC_neg_M279.2346_T17.28	HILIC_neg_M279.6128_T5.78	HILIC_neg_M279.9638_T2.48	HILIC_neg_M279.9695_T2.93	HILIC_neg_M279.9928_T0.8	HILIC_neg_M279.9933_T1	HILIC_neg_M279.9946_T1.22	HILIC_neg_M280.0631_T1.07	HILIC_neg_M280.0763_T7.96	HILIC_neg_M280.0765_T7.62	HILIC_neg_M280.1241_T2.03	HILIC_neg_M280.9788_T6.91	HILIC_neg_M281.0428_T3.72	HILIC_neg_M281.0992_T8.14	HILIC_neg_M281.0992_T1.66	HILIC_neg_M281.1017_T1.97	HILIC_neg_M281.1246_T2.06	HILIC_neg_M281.1267_T1.19	HILIC_neg_M281.1384_T1.52	HILIC_neg_M281.1422_T0.92	HILIC_neg_M281.2462_T18.89	HILIC_neg_M281.2472_T17.22	HILIC_neg_M281.249_T0.19	HILIC_neg_M281.2494_T1.95	HILIC_neg_M281.2495_T0.72	HILIC_neg_M281.2512_T18.68	HILIC_neg_M281.2513_T4.32	HILIC_neg_M282.0272_T5.42	HILIC_neg_M282.0338_T5.8	HILIC_neg_M282.0338_T1.37	HILIC_neg_M282.0595_T1.12	HILIC_neg_M282.0808_T7.17	HILIC_neg_M282.0987_T0.75	HILIC_neg_M282.126_T0.72	HILIC_neg_M282.1443_T1.97	HILIC_neg_M282.1563_T5.32	HILIC_neg_M282.2501_T1.99	HILIC_neg_M282.2521_T0.95	HILIC_neg_M282.9668_T1.37	HILIC_neg_M282.9868_T4.06	HILIC_neg_M283.0241_T1.27	HILIC_neg_M283.0251_T0.84	HILIC_neg_M283.0286_T10.91	HILIC_neg_M283.0294_T13.37	HILIC_neg_M283.037_T1.92	HILIC_neg_M283.037_T5.74	HILIC_neg_M283.0374_T1.56	HILIC_neg_M283.0392_T2.96	HILIC_neg_M283.0573_T0.79	HILIC_neg_M283.06_T0.98	HILIC_neg_M283.0673_T6.06	HILIC_neg_M283.0869_T1.27	HILIC_neg_M283.1_T1.08	HILIC_neg_M283.1096_T0.75	HILIC_neg_M283.1203_T1.69	HILIC_neg_M283.1309_T7.78	HILIC_neg_M283.1454_T1.93	HILIC_neg_M283.1529_T1.08	HILIC_neg_M283.163_T7.01	HILIC_neg_M283.2635_T6.53	HILIC_neg_M283.2647_T0.96	HILIC_neg_M283.2662_T2.18	HILIC_neg_M283.9582_T1.1	HILIC_neg_M283.9973_T2.02	HILIC_neg_M284.0002_T2.39	HILIC_neg_M284.0558_T1.34	HILIC_neg_M284.0615_T2.83	HILIC_neg_M284.0758_T7.97	HILIC_neg_M284.1228_T10.19	HILIC_neg_M284.2657_T0.92	HILIC_neg_M285.0076_T0.72	HILIC_neg_M285.0388_T1.11	HILIC_neg_M285.0391_T0.88	HILIC_neg_M285.0754_T0.75	HILIC_neg_M285.0978_T1.95	HILIC_neg_M285.1146_T8.7	HILIC_neg_M285.1182_T3.88	HILIC_neg_M285.1186_T1.13	HILIC_neg_M285.1188_T4.68	HILIC_neg_M285.1191_T4.23	HILIC_neg_M285.1201_T5.19	HILIC_neg_M285.1233_T1.92	HILIC_neg_M285.1336_T1.46	HILIC_neg_M285.1602_T1.97	HILIC_neg_M285.17_T1.66	HILIC_neg_M285.1705_T1.49	HILIC_neg_M285.1713_T1.18	HILIC_neg_M285.1833_T16.8	HILIC_neg_M285.1835_T0.75	HILIC_neg_M285.2434_T0.91	HILIC_neg_M285.7116_T2.64	HILIC_neg_M285.9799_T4.44	HILIC_neg_M285.9801_T4.71	HILIC_neg_M285.9818_T5.06	HILIC_neg_M285.9892_T13.88	HILIC_neg_M285.9988_T4.85	HILIC_neg_M285.999_T0.96	HILIC_neg_M286.0003_T2.06	HILIC_neg_M286.0009_T1.72	HILIC_neg_M286.0027_T1.3	HILIC_neg_M286.0102_T2.31	HILIC_neg_M286.035_T1.25	HILIC_neg_M286.0999_T8.82	HILIC_neg_M286.9771_T4.8	HILIC_neg_M287.0083_T3.16	HILIC_neg_M287.0217_T0.71	HILIC_neg_M287.0414_T4.11	HILIC_neg_M287.0558_T1.19	HILIC_neg_M287.0563_T0.84	HILIC_neg_M287.0867_T2.24	HILIC_neg_M287.1561_T1.94	HILIC_neg_M287.1844_T1.92	HILIC_neg_M287.1871_T1.56	HILIC_neg_M287.221_T1.05	HILIC_neg_M287.9906_T19.3	HILIC_neg_M287.9929_T6	HILIC_neg_M287.9935_T4.72	HILIC_neg_M287.9942_T4.02	HILIC_neg_M287.9942_T5.5	HILIC_neg_M287.9943_T3.42	HILIC_neg_M287.9946_T3.77	HILIC_neg_M287.9946_T5.16	HILIC_neg_M287.9946_T6.47	HILIC_neg_M287.9946_T3.16	HILIC_neg_M287.9946_T4.29	HILIC_neg_M287.9947_T6.82	HILIC_neg_M287.9947_T0.21	HILIC_neg_M287.9948_T0.54	HILIC_neg_M287.9948_T0.87	HILIC_neg_M287.9949_T1.18	HILIC_neg_M287.9949_T2.64	HILIC_neg_M287.995_T5.73	HILIC_neg_M287.995_T6.21	HILIC_neg_M287.9954_T2.96	HILIC_neg_M287.9955_T2.07	HILIC_neg_M287.9958_T17.44	HILIC_neg_M287.9958_T4.47	HILIC_neg_M287.9959_T1.77	HILIC_neg_M287.9959_T1.44	HILIC_neg_M287.9959_T2.3	HILIC_neg_M287.9984_T0.71	HILIC_neg_M288.0108_T7.73	HILIC_neg_M288.9951_T6.05	HILIC_neg_M288.9956_T1.22	HILIC_neg_M288.9958_T1.91	HILIC_neg_M288.9958_T3.31	HILIC_neg_M288.996_T4.14	HILIC_neg_M288.9961_T3.03	HILIC_neg_M288.9962_T4.4	HILIC_neg_M288.9963_T4.92	HILIC_neg_M288.9964_T0.17	HILIC_neg_M288.9971_T2.76	HILIC_neg_M288.9974_T1.67	HILIC_neg_M288.9974_T2.22	HILIC_neg_M289.0679_T7.93	HILIC_neg_M289.0695_T1.64	HILIC_neg_M289.0704_T2.41	HILIC_neg_M289.0712_T1.2	HILIC_neg_M289.9951_T16.75	HILIC_neg_M289.9969_T2.12	HILIC_neg_M289.998_T1.27	HILIC_neg_M289.9981_T2.59	HILIC_neg_M290.0015_T1.01	HILIC_neg_M290.087_T8.67	HILIC_neg_M290.131_T1.94	HILIC_neg_M290.1447_T1.39	HILIC_neg_M290.9723_T2.68	HILIC_neg_M291.0056_T7.74	HILIC_neg_M291.0073_T7.26	HILIC_neg_M291.0074_T7.49	HILIC_neg_M291.0139_T0.92	HILIC_neg_M291.0519_T1.2	HILIC_neg_M291.0846_T5.59	HILIC_neg_M291.0848_T6.62	HILIC_neg_M291.0861_T7.09	HILIC_neg_M291.0862_T6.37	HILIC_neg_M291.1581_T1.01	HILIC_neg_M291.1731_T1.94	HILIC_neg_M291.1896_T1.94	HILIC_neg_M291.1974_T0.67	HILIC_neg_M291.9401_T0.6	HILIC_neg_M291.9885_T13.39	HILIC_neg_M291.989_T14.36	HILIC_neg_M291.989_T14.54	HILIC_neg_M291.9897_T16.74	HILIC_neg_M291.9898_T16.49	HILIC_neg_M291.9899_T14.79	HILIC_neg_M291.99_T0.8	HILIC_neg_M291.9904_T11.48	HILIC_neg_M291.9916_T5.89	HILIC_neg_M293.0511_T3.97	HILIC_neg_M293.0528_T3.1	HILIC_neg_M293.06_T1.99	HILIC_neg_M293.0663_T1.32	HILIC_neg_M293.0787_T1.07	HILIC_neg_M293.0883_T3.08	HILIC_neg_M293.0883_T3.51	HILIC_neg_M293.102_T1.97	HILIC_neg_M293.1738_T17.39	HILIC_neg_M293.1755_T1.09	HILIC_neg_M293.1772_T0.9	HILIC_neg_M293.1789_T2.09	HILIC_neg_M293.1789_T1.95	HILIC_neg_M293.1791_T18.86	HILIC_neg_M293.1796_T0.66	HILIC_neg_M293.1797_T18.65	HILIC_neg_M293.1808_T0.1	HILIC_neg_M293.1817_T1.62	HILIC_neg_M293.2113_T0.66	HILIC_neg_M293.6299_T3.88	HILIC_neg_M293.9581_T0.84	HILIC_neg_M293.9713_T2.34	HILIC_neg_M293.9724_T2.76	HILIC_neg_M294.0552_T0.92	HILIC_neg_M294.0919_T7.02	HILIC_neg_M294.0919_T7.18	HILIC_neg_M294.1321_T2.79	HILIC_neg_M294.6332_T4.85	HILIC_neg_M294.6896_T2.44	HILIC_neg_M294.9231_T1.49	HILIC_neg_M295.0821_T1.07	HILIC_neg_M295.0977_T5.58	HILIC_neg_M295.1277_T5.53	HILIC_neg_M295.1385_T1.88	HILIC_neg_M295.1776_T0.75	HILIC_neg_M295.2274_T0.98	HILIC_neg_M295.2276_T0.76	HILIC_neg_M295.2645_T0.74	HILIC_neg_M295.6045_T7.18	HILIC_neg_M295.9368_T2.54	HILIC_neg_M295.9384_T2.93	HILIC_neg_M295.9578_T0.87	HILIC_neg_M295.9581_T1.1	HILIC_neg_M296.6124_T7.01	HILIC_neg_M296.6138_T7.46	HILIC_neg_M297.0031_T1.55	HILIC_neg_M297.0434_T0.72	HILIC_neg_M297.0745_T1.97	HILIC_neg_M297.0779_T1.11	HILIC_neg_M297.0868_T4.04	HILIC_neg_M297.1027_T2.03	HILIC_neg_M297.1175_T0.73	HILIC_neg_M297.1187_T2.66	HILIC_neg_M297.1411_T7.36	HILIC_neg_M297.1524_T0.74	HILIC_neg_M297.1534_T1.95	HILIC_neg_M297.1544_T16.79	HILIC_neg_M297.2441_T0.76	HILIC_neg_M297.245_T1.96	HILIC_neg_M297.245_T1.01	HILIC_neg_M297.9334_T2.54	HILIC_neg_M297.9362_T2.93	HILIC_neg_M298.0128_T1.66	HILIC_neg_M298.0157_T5.8	HILIC_neg_M298.1385_T10.31	HILIC_neg_M298.1433_T0.79	HILIC_neg_M298.3247_T0.78	HILIC_neg_M298.9621_T3.75	HILIC_neg_M298.9628_T4.05	HILIC_neg_M298.9644_T1.44	HILIC_neg_M299.0062_T11.42	HILIC_neg_M299.0064_T13.37	HILIC_neg_M299.0079_T11.58	HILIC_neg_M299.0246_T0.92	HILIC_neg_M299.0278_T5.72	HILIC_neg_M299.0321_T1.47	HILIC_neg_M299.0321_T1.17	HILIC_neg_M299.0321_T3.21	HILIC_neg_M299.0323_T1.93	HILIC_neg_M299.0324_T2.83	HILIC_neg_M299.054_T0.8	HILIC_neg_M299.0927_T1.07	HILIC_neg_M299.1036_T1.44	HILIC_neg_M299.1198_T8.23	HILIC_neg_M299.1353_T3.68	HILIC_neg_M299.1354_T4.73	HILIC_neg_M299.1354_T4.23	HILIC_neg_M299.149_T1.23	HILIC_neg_M299.1602_T1.92	HILIC_neg_M299.1855_T1.92	HILIC_neg_M299.2032_T0.77	HILIC_neg_M299.2595_T1.94	HILIC_neg_M299.2597_T0.78	HILIC_neg_M300.0004_T4.55	HILIC_neg_M300.0081_T9.41	HILIC_neg_M300.0093_T9.65	HILIC_neg_M300.0299_T1.89	HILIC_neg_M300.0333_T1.54	HILIC_neg_M300.0378_T6.24	HILIC_neg_M300.0391_T1.41	HILIC_neg_M300.0397_T0.63	HILIC_neg_M300.1216_T2.08	HILIC_neg_M300.1223_T2.86	HILIC_neg_M300.1326_T1.15	HILIC_neg_M300.264_T0.82	HILIC_neg_M301.0272_T10.86	HILIC_neg_M301.0391_T1.07	HILIC_neg_M301.0466_T6.66	HILIC_neg_M301.0477_T1.93	HILIC_neg_M301.048_T1.57	HILIC_neg_M301.0488_T5.46	HILIC_neg_M301.0488_T2.96	HILIC_neg_M301.049_T5.72	HILIC_neg_M301.0719_T0.81	HILIC_neg_M301.0719_T1.37	HILIC_neg_M301.0729_T5.63	HILIC_neg_M301.1024_T1.93	HILIC_neg_M301.1024_T8.84	HILIC_neg_M301.1064_T1.07	HILIC_neg_M301.1142_T7.1	HILIC_neg_M301.116_T6.39	HILIC_neg_M301.1228_T1.65	HILIC_neg_M301.1253_T4.9	HILIC_neg_M301.1302_T2.14	HILIC_neg_M301.1431_T1.12	HILIC_neg_M301.1646_T1.91	HILIC_neg_M301.1657_T5.76	HILIC_neg_M301.1686_T6.09	HILIC_neg_M301.202_T1.22	HILIC_neg_M301.2155_T0.73	HILIC_neg_M302.0446_T1.64	HILIC_neg_M302.058_T6.44	HILIC_neg_M302.0664_T3.84	HILIC_neg_M302.2221_T0.72	HILIC_neg_M302.6299_T5.74	HILIC_neg_M302.6344_T5.96	HILIC_neg_M303.0132_T1.69	HILIC_neg_M303.0144_T3.66	HILIC_neg_M303.017_T3.88	HILIC_neg_M303.0599_T8.02	HILIC_neg_M303.0619_T3.31	HILIC_neg_M303.062_T1.62	HILIC_neg_M303.0624_T1.94	HILIC_neg_M303.0626_T5.68	HILIC_neg_M303.0644_T6.44	HILIC_neg_M303.0645_T6.61	HILIC_neg_M303.0894_T0.99	HILIC_neg_M303.1194_T8.36	HILIC_neg_M303.1352_T1.91	HILIC_neg_M303.2335_T0.72	HILIC_neg_M304.0266_T2.66	HILIC_neg_M304.0535_T1.71	HILIC_neg_M304.157_T1.95	HILIC_neg_M304.1602_T1.32	HILIC_neg_M305.0084_T7.7	HILIC_neg_M305.0086_T7.27	HILIC_neg_M305.0088_T6.78	HILIC_neg_M305.0176_T10.68	HILIC_neg_M305.0188_T10.36	HILIC_neg_M305.0199_T5.94	HILIC_neg_M305.0199_T8.62	HILIC_neg_M305.0217_T16.74	HILIC_neg_M305.0237_T7.27	HILIC_neg_M305.0238_T7.48	HILIC_neg_M305.024_T7.7	HILIC_neg_M305.0247_T6.55	HILIC_neg_M305.0255_T13.31	HILIC_neg_M305.0316_T3.86	HILIC_neg_M305.0682_T3.39	HILIC_neg_M305.0687_T2.36	HILIC_neg_M305.0699_T2.74	HILIC_neg_M305.07_T2.11	HILIC_neg_M305.0706_T3.2	HILIC_neg_M305.1032_T1.03	HILIC_neg_M305.1516_T1.92	HILIC_neg_M305.1726_T0.87	HILIC_neg_M305.1794_T2.02	HILIC_neg_M305.1796_T1.75	HILIC_neg_M305.1809_T0.65	HILIC_neg_M305.2487_T0.72	HILIC_neg_M306.6875_T2.83	HILIC_neg_M306.69_T2.51	HILIC_neg_M306.9816_T3.46	HILIC_neg_M307.0248_T1.03	HILIC_neg_M307.0601_T0.72	HILIC_neg_M307.0777_T5.32	HILIC_neg_M307.0813_T2.41	HILIC_neg_M307.0833_T1.93	HILIC_neg_M307.0833_T2.17	HILIC_neg_M307.0834_T3.43	HILIC_neg_M307.0834_T4.03	HILIC_neg_M307.0855_T4.27	HILIC_neg_M307.1279_T1.97	HILIC_neg_M307.1289_T1.15	HILIC_neg_M307.1509_T10.79	HILIC_neg_M307.1618_T0.92	HILIC_neg_M307.1623_T0.75	HILIC_neg_M307.1632_T3.6	HILIC_neg_M307.1644_T2.88	HILIC_neg_M307.1712_T2.06	HILIC_neg_M307.1891_T0.69	HILIC_neg_M307.1923_T0.95	HILIC_neg_M307.276_T0.72	HILIC_neg_M308.0869_T3.03	HILIC_neg_M308.0966_T9.19	HILIC_neg_M308.1091_T3.11	HILIC_neg_M308.1092_T2.02	HILIC_neg_M308.117_T2.65	HILIC_neg_M308.1224_T4.26	HILIC_neg_M308.1331_T3.12	HILIC_neg_M308.6893_T2.83	HILIC_neg_M308.9819_T3.13	HILIC_neg_M308.9819_T2.68	HILIC_neg_M309.1182_T5	HILIC_neg_M309.1204_T4.77	HILIC_neg_M309.1226_T5.39	HILIC_neg_M309.1277_T2.91	HILIC_neg_M309.1716_T0.18	HILIC_neg_M309.1733_T18.86	HILIC_neg_M309.1743_T1.96	HILIC_neg_M309.1744_T0.68	HILIC_neg_M309.1747_T17.39	HILIC_neg_M309.1747_T16.79	HILIC_neg_M309.1749_T18.36	HILIC_neg_M309.1763_T18.67	HILIC_neg_M309.1948_T0.8	HILIC_neg_M309.2408_T0.71	HILIC_neg_M309.2801_T0.72	HILIC_neg_M310.0824_T1.94	HILIC_neg_M310.1094_T6.84	HILIC_neg_M310.2363_T1	HILIC_neg_M310.9659_T1.92	HILIC_neg_M311.0569_T1.92	HILIC_neg_M311.0575_T0.98	HILIC_neg_M311.0597_T1.37	HILIC_neg_M311.0952_T0.77	HILIC_neg_M311.097_T8.73	HILIC_neg_M311.1278_T4.44	HILIC_neg_M311.1342_T5.99	HILIC_neg_M311.1357_T5.06	HILIC_neg_M311.136_T3.95	HILIC_neg_M311.1366_T3.68	HILIC_neg_M311.1374_T3.46	HILIC_neg_M311.1585_T6.87	HILIC_neg_M311.1649_T1.41	HILIC_neg_M311.168_T18.45	HILIC_neg_M311.1693_T18.94	HILIC_neg_M311.1694_T0.16	HILIC_neg_M311.1695_T0.74	HILIC_neg_M311.1695_T1.95	HILIC_neg_M311.1696_T16.79	HILIC_neg_M311.1698_T18.78	HILIC_neg_M311.17_T4.65	HILIC_neg_M311.17_T0.94	HILIC_neg_M311.22_T0.94	HILIC_neg_M312.0499_T0.95	HILIC_neg_M312.254_T1	HILIC_neg_M312.9769_T1.55	HILIC_neg_M312.9803_T2.14	HILIC_neg_M313.0147_T10.9	HILIC_neg_M313.0716_T1.12	HILIC_neg_M313.0798_T0.67	HILIC_neg_M313.1082_T1.09	HILIC_neg_M313.1115_T8.74	HILIC_neg_M313.1137_T0.8	HILIC_neg_M313.1144_T7.91	HILIC_neg_M313.1223_T1.91	HILIC_neg_M313.1344_T4.37	HILIC_neg_M313.1352_T4.96	HILIC_neg_M313.1683_T1.93	HILIC_neg_M313.1851_T10.04	HILIC_neg_M313.2363_T0.9	HILIC_neg_M313.2775_T0.76	HILIC_neg_M313.9839_T5.17	HILIC_neg_M314.0415_T3.46	HILIC_neg_M314.0428_T3.23	HILIC_neg_M314.0451_T3.85	HILIC_neg_M314.0453_T2.91	HILIC_neg_M314.0464_T4.77	HILIC_neg_M314.0642_T0.85	HILIC_neg_M314.0954_T1.64	HILIC_neg_M314.0963_T5.22	HILIC_neg_M314.1162_T1.74	HILIC_neg_M314.1174_T2.03	HILIC_neg_M314.2332_T2.58	HILIC_neg_M315.0242_T4.18	HILIC_neg_M315.0266_T5.69	HILIC_neg_M315.0339_T1.3	HILIC_neg_M315.034_T3.28	HILIC_neg_M315.0786_T9.2	HILIC_neg_M315.0861_T0.8	HILIC_neg_M315.0922_T1.93	HILIC_neg_M315.0952_T1.22	HILIC_neg_M315.1034_T2.21	HILIC_neg_M315.1187_T5.37	HILIC_neg_M315.1232_T3.32	HILIC_neg_M315.1243_T1.7	HILIC_neg_M315.1243_T2.76	HILIC_neg_M315.1244_T1.35	HILIC_neg_M315.1254_T4.19	HILIC_neg_M315.1268_T3.92	HILIC_neg_M315.1281_T5.73	HILIC_neg_M315.129_T6.37	HILIC_neg_M315.1301_T6.59	HILIC_neg_M315.1303_T7.09	HILIC_neg_M315.1451_T2.6	HILIC_neg_M315.1504_T1.93	HILIC_neg_M315.1821_T1.93	HILIC_neg_M315.2556_T1.22	HILIC_neg_M315.6218_T1.77	HILIC_neg_M316.0184_T0.58	HILIC_neg_M316.0273_T1.05	HILIC_neg_M316.0572_T5.54	HILIC_neg_M316.0584_T4.75	HILIC_neg_M316.0588_T2.46	HILIC_neg_M316.0589_T2.11	HILIC_neg_M316.0596_T2.93	HILIC_neg_M316.0612_T5.07	HILIC_neg_M316.0671_T1.89	HILIC_neg_M316.1169_T8.82	HILIC_neg_M316.131_T5.28	HILIC_neg_M316.1313_T2.57	HILIC_neg_M316.1326_T5.53	HILIC_neg_M316.1357_T2.04	HILIC_neg_M316.1582_T1.32	HILIC_neg_M316.1594_T0.87	HILIC_neg_M316.1682_T6.34	HILIC_neg_M317.0345_T0.72	HILIC_neg_M317.0432_T6.41	HILIC_neg_M317.0439_T5.78	HILIC_neg_M317.0599_T2.13	HILIC_neg_M317.0605_T3.11	HILIC_neg_M317.0606_T9.09	HILIC_neg_M317.0814_T1.47	HILIC_neg_M317.0976_T2.24	HILIC_neg_M317.1447_T10.12	HILIC_neg_M317.1447_T1.49	HILIC_neg_M317.1487_T6.99	HILIC_neg_M317.1494_T2.2	HILIC_neg_M317.1535_T1.95	HILIC_neg_M317.1744_T0.64	HILIC_neg_M317.1746_T1.07	HILIC_neg_M317.1924_T1.87	HILIC_neg_M317.2102_T1.05	HILIC_neg_M317.2109_T0.8	HILIC_neg_M318.0021_T5.1	HILIC_neg_M318.031_T5.27	HILIC_neg_M318.9922_T10.86	HILIC_neg_M319.0742_T2.81	HILIC_neg_M319.0759_T7.38	HILIC_neg_M319.0807_T1.89	HILIC_neg_M319.0835_T1.2	HILIC_neg_M319.1051_T1.07	HILIC_neg_M319.1646_T1.39	HILIC_neg_M319.167_T2.04	HILIC_neg_M319.1678_T2.34	HILIC_neg_M319.1913_T1.98	HILIC_neg_M319.1924_T1.23	HILIC_neg_M320.0163_T1.02	HILIC_neg_M320.1539_T2.09	HILIC_neg_M320.9036_T16.77	HILIC_neg_M320.9965_T3.05	HILIC_neg_M320.997_T6.73	HILIC_neg_M321.0155_T0.66	HILIC_neg_M321.0258_T1.03	HILIC_neg_M321.0428_T0.72	HILIC_neg_M321.1203_T1.1	HILIC_neg_M321.1318_T9.81	HILIC_neg_M321.1452_T1.52	HILIC_neg_M321.1713_T1.95	HILIC_neg_M321.1748_T1.04	HILIC_neg_M321.1823_T0.77	HILIC_neg_M321.2039_T1.04	HILIC_neg_M321.2439_T0.77	HILIC_neg_M321.9808_T0.87	HILIC_neg_M322.1097_T3.58	HILIC_neg_M322.1126_T1.58	HILIC_neg_M322.1151_T5.81	HILIC_neg_M323.0869_T1.94	HILIC_neg_M323.0988_T7.01	HILIC_neg_M323.1003_T7.69	HILIC_neg_M323.1216_T6.24	HILIC_neg_M323.1216_T5.04	HILIC_neg_M323.1221_T5.62	HILIC_neg_M323.123_T5.42	HILIC_neg_M323.1599_T1.83	HILIC_neg_M323.1609_T1.54	HILIC_neg_M323.1826_T1.27	HILIC_neg_M323.6172_T4	HILIC_neg_M323.624_T3.28	HILIC_neg_M323.9993_T0.87	HILIC_neg_M324.0064_T5.81	HILIC_neg_M324.0239_T5.29	HILIC_neg_M324.1288_T5.64	HILIC_neg_M324.129_T4.62	HILIC_neg_M324.1294_T4.99	HILIC_neg_M324.1297_T3.23	HILIC_neg_M324.1317_T1.97	HILIC_neg_M324.1355_T5.86	HILIC_neg_M324.2163_T1.64	HILIC_neg_M324.2531_T0.99	HILIC_neg_M325.0066_T3.01	HILIC_neg_M325.0137_T4.48	HILIC_neg_M325.0239_T5.16	HILIC_neg_M325.0417_T5.39	HILIC_neg_M325.044_T6.58	HILIC_neg_M325.0451_T1.93	HILIC_neg_M325.0493_T5.69	HILIC_neg_M325.0734_T1.11	HILIC_neg_M325.1347_T4.95	HILIC_neg_M325.1713_T6.42	HILIC_neg_M325.1826_T17.4	HILIC_neg_M325.1837_T19.05	HILIC_neg_M325.1843_T4.5	HILIC_neg_M325.1844_T16.79	HILIC_neg_M325.1844_T18.91	HILIC_neg_M325.1845_T4.68	HILIC_neg_M325.185_T1.95	HILIC_neg_M325.185_T18.72	HILIC_neg_M325.1851_T1.39	HILIC_neg_M325.1852_T0.92	HILIC_neg_M325.1853_T0.73	HILIC_neg_M325.1864_T1.11	HILIC_neg_M325.1875_T18.35	HILIC_neg_M325.1878_T0.18	HILIC_neg_M325.3089_T0.71	HILIC_neg_M325.9287_T0.95	HILIC_neg_M326.0857_T1.05	HILIC_neg_M326.0859_T7.93	HILIC_neg_M326.1042_T0.96	HILIC_neg_M326.2725_T1.1	HILIC_neg_M327.0482_T0.78	HILIC_neg_M327.0505_T2.1	HILIC_neg_M327.0541_T2.96	HILIC_neg_M327.086_T1.29	HILIC_neg_M327.0875_T1.07	HILIC_neg_M327.0896_T5.19	HILIC_neg_M327.1201_T2.11	HILIC_neg_M327.1844_T0.73	HILIC_neg_M327.2032_T1.94	HILIC_neg_M327.2097_T0.72	HILIC_neg_M327.2151_T1.14	HILIC_neg_M327.2315_T0.72	HILIC_neg_M327.2902_T0.96	HILIC_neg_M327.9955_T4.75	HILIC_neg_M328.03_T3.63	HILIC_neg_M328.0588_T1.93	HILIC_neg_M328.0601_T1.57	HILIC_neg_M328.0716_T6.96	HILIC_neg_M328.0785_T1.12	HILIC_neg_M328.087_T1.94	HILIC_neg_M328.2473_T2.47	HILIC_neg_M328.2479_T3.31	HILIC_neg_M329.0216_T10.87	HILIC_neg_M329.0257_T4.37	HILIC_neg_M329.065_T0.86	HILIC_neg_M329.0654_T2.96	HILIC_neg_M329.0942_T3.62	HILIC_neg_M329.1006_T2.88	HILIC_neg_M329.1018_T2.06	HILIC_neg_M329.102_T1.43	HILIC_neg_M329.1025_T0.8	HILIC_neg_M329.1039_T1.05	HILIC_neg_M329.1053_T5.31	HILIC_neg_M329.1056_T1.87	HILIC_neg_M329.195_T1.93	HILIC_neg_M329.2085_T1.12	HILIC_neg_M329.2328_T1.14	HILIC_neg_M329.6561_T3.01	HILIC_neg_M329.6598_T2.34	HILIC_neg_M329.6602_T2.65	HILIC_neg_M330.0592_T1.39	HILIC_neg_M331.0735_T3.74	HILIC_neg_M331.1167_T2.36	HILIC_neg_M331.1176_T3.21	HILIC_neg_M331.1311_T8	HILIC_neg_M331.1671_T1.93	HILIC_neg_M331.1885_T1.07	HILIC_neg_M331.1892_T0.64	HILIC_neg_M331.6528_T3.01	HILIC_neg_M331.6562_T2.65	HILIC_neg_M331.6565_T2.34	HILIC_neg_M331.9634_T0.73	HILIC_neg_M331.9642_T0.99	HILIC_neg_M332.0196_T1.66	HILIC_neg_M332.1516_T1.52	HILIC_neg_M333.0059_T0.74	HILIC_neg_M333.0062_T1	HILIC_neg_M333.0319_T0.95	HILIC_neg_M333.079_T4.49	HILIC_neg_M333.0928_T3.53	HILIC_neg_M333.1041_T1.07	HILIC_neg_M333.1359_T1.94	HILIC_neg_M333.1376_T9.19	HILIC_neg_M333.1694_T0.92	HILIC_neg_M333.205_T1.02	HILIC_neg_M333.2534_T0.8	HILIC_neg_M333.2541_T1.62	HILIC_neg_M333.2549_T1.79	HILIC_neg_M334.0118_T1.77	HILIC_neg_M334.0362_T4.67	HILIC_neg_M334.037_T5.17	HILIC_neg_M334.0482_T8.24	HILIC_neg_M334.2084_T1.3	HILIC_neg_M335.0063_T0.92	HILIC_neg_M335.0344_T7.57	HILIC_neg_M335.0435_T1.05	HILIC_neg_M335.0807_T1.05	HILIC_neg_M335.1035_T1.07	HILIC_neg_M335.1537_T1.27	HILIC_neg_M335.1682_T1.92	HILIC_neg_M335.1867_T0.92	HILIC_neg_M335.1869_T1.89	HILIC_neg_M335.1977_T1.08	HILIC_neg_M335.2208_T1.03	HILIC_neg_M335.2365_T0.87	HILIC_neg_M336.971_T6.72	HILIC_neg_M337.0786_T9.02	HILIC_neg_M337.0882_T1.07	HILIC_neg_M337.0955_T1.94	HILIC_neg_M337.0988_T2.34	HILIC_neg_M337.1138_T8.27	HILIC_neg_M337.1323_T7.63	HILIC_neg_M337.1461_T7.4	HILIC_neg_M337.1532_T0.64	HILIC_neg_M337.1836_T1.95	HILIC_neg_M337.2049_T0.66	HILIC_neg_M337.2056_T1.96	HILIC_neg_M337.2072_T16.79	HILIC_neg_M337.3108_T0.71	HILIC_neg_M338.1434_T0.82	HILIC_neg_M338.2701_T1.26	HILIC_neg_M339.0385_T4.72	HILIC_neg_M339.0518_T0.77	HILIC_neg_M339.0634_T7.75	HILIC_neg_M339.0674_T1.34	HILIC_neg_M339.0866_T1.1	HILIC_neg_M339.1274_T6.45	HILIC_neg_M339.2007_T18.8	HILIC_neg_M339.201_T0.73	HILIC_neg_M339.2012_T0.9	HILIC_neg_M339.2031_T18.92	HILIC_neg_M339.2041_T17.4	HILIC_neg_M339.2338_T17.83	HILIC_neg_M339.2704_T0.7	HILIC_neg_M339.3267_T0.7	HILIC_neg_M340.0854_T1.07	HILIC_neg_M340.1217_T6.36	HILIC_neg_M340.2325_T0.7	HILIC_neg_M340.8707_T1.77	HILIC_neg_M341.0191_T1.95	HILIC_neg_M341.0204_T5.74	HILIC_neg_M341.0427_T2.07	HILIC_neg_M341.0673_T1.27	HILIC_neg_M341.0766_T1.64	HILIC_neg_M341.0767_T4	HILIC_neg_M341.0857_T7.25	HILIC_neg_M341.0896_T1.32	HILIC_neg_M341.1003_T1.03	HILIC_neg_M341.1083_T9.13	HILIC_neg_M341.1085_T9.84	HILIC_neg_M341.1089_T8.62	HILIC_neg_M341.1155_T8.22	HILIC_neg_M341.1283_T3.63	HILIC_neg_M341.1393_T8.81	HILIC_neg_M341.1447_T2.07	HILIC_neg_M341.2133_T0.71	HILIC_neg_M341.3034_T0.94	HILIC_neg_M342.0013_T9.41	HILIC_neg_M342.0019_T9.67	HILIC_neg_M342.0614_T0.62	HILIC_neg_M342.2417_T6.23	HILIC_neg_M342.2623_T3.16	HILIC_neg_M342.2637_T2.38	HILIC_neg_M342.2998_T0.77	HILIC_neg_M342.9897_T3.89	HILIC_neg_M343.0247_T2.11	HILIC_neg_M343.0293_T2.98	HILIC_neg_M343.0385_T10.86	HILIC_neg_M343.0446_T0.8	HILIC_neg_M343.0849_T1.92	HILIC_neg_M343.0849_T1.03	HILIC_neg_M343.1162_T1.07	HILIC_neg_M343.1264_T9.17	HILIC_neg_M343.1269_T8.93	HILIC_neg_M343.1917_T0.97	HILIC_neg_M343.2104_T1.44	HILIC_neg_M343.2106_T1.73	HILIC_neg_M343.2124_T1.93	HILIC_neg_M343.2346_T0.79	HILIC_neg_M343.9965_T8.93	HILIC_neg_M343.9974_T9.41	HILIC_neg_M343.9985_T9.66	HILIC_neg_M343.999_T9.96	HILIC_neg_M344.1_T0.61	HILIC_neg_M344.1065_T1.1	HILIC_neg_M345.0139_T9.94	HILIC_neg_M345.0413_T4.3	HILIC_neg_M345.0675_T1.17	HILIC_neg_M345.0828_T1.95	HILIC_neg_M345.0993_T0.82	HILIC_neg_M345.1035_T1.94	HILIC_neg_M345.1346_T1.27	HILIC_neg_M345.1369_T6.63	HILIC_neg_M345.1431_T0.8	HILIC_neg_M345.1713_T1.37	HILIC_neg_M345.2141_T0.94	HILIC_neg_M345.2262_T1.41	HILIC_neg_M345.2269_T1.65	HILIC_neg_M345.2273_T1.95	HILIC_neg_M345.2447_T0.72	HILIC_neg_M346.2365_T1.2	HILIC_neg_M346.9823_T0.68	HILIC_neg_M346.9985_T10.31	HILIC_neg_M347.0118_T2.9	HILIC_neg_M347.014_T2.42	HILIC_neg_M347.0735_T8.99	HILIC_neg_M347.0912_T0.92	HILIC_neg_M347.1095_T3.96	HILIC_neg_M347.1096_T3.25	HILIC_neg_M347.1113_T3.66	HILIC_neg_M347.1136_T1.99	HILIC_neg_M347.16_T1.95	HILIC_neg_M347.1608_T1.7	HILIC_neg_M347.2403_T1.49	HILIC_neg_M347.2427_T1.8	HILIC_neg_M347.2603_T0.8	HILIC_neg_M347.9085_T0.71	HILIC_neg_M347.9107_T0.87	HILIC_neg_M347.9931_T1.01	HILIC_neg																																																																																																																																																																																																																																																																																																																																																																																																																																																																																																																																																																																																																																																																																																																																																																																																																																																																																																																																																																																																																																																																																																																																																																																																																																																																																																																																																																																																																																																																																																																																																																																																																																																																																																																																																																																																																																																																																																																																																																																																																																																																																																																																																																																																																																																																																																																																																																																																																																																																																																																																																																																																																																																																																																																																																																																																																																																																																																																																																																																																																																																																																																																																																																																																																																																																																																																																																																																																																																																																																																																																																																																																																																																																																																																																																																																																																																																																																																																																																																																																																																																																																																																																																																																																																																																																																																																																																																																																																																																																																							
M348.0505_T4.23	HILIC_neg_M348.0509_T4.72	HILIC_neg_M348.062_T8.17	HILIC_neg_M348.0623_T7.9	HILIC_neg_M348.1296_T1.92	HILIC_neg_M348.9998_T2.31	HILIC_neg_M349.0001_T1.86	HILIC_neg_M349.0013_T0.89	HILIC_neg_M349.0015_T0.72	HILIC_neg_M349.0526_T4.5	HILIC_neg_M349.0992_T1.08	HILIC_neg_M349.11_T4.96	HILIC_neg_M349.1153_T4.37	HILIC_neg_M349.1153_T3.44	HILIC_neg_M349.1677_T0.76	HILIC_neg_M349.1746_T1.13	HILIC_neg_M349.1754_T1.95	HILIC_neg_M349.1804_T1.55	HILIC_neg_M349.1972_T1.49	HILIC_neg_M349.9636_T5.16	HILIC_neg_M350.1251_T0.67	HILIC_neg_M350.9364_T11.45	HILIC_neg_M351.0034_T5.62	HILIC_neg_M351.0572_T10.68	HILIC_neg_M351.1319_T6.95	HILIC_neg_M351.1342_T2.88	HILIC_neg_M351.1719_T7.04	HILIC_neg_M351.1788_T1.99	HILIC_neg_M351.1865_T2.88	HILIC_neg_M351.213_T2.79	HILIC_neg_M351.2147_T1.64	HILIC_neg_M351.2161_T1.2	HILIC_neg_M351.2167_T1.96	HILIC_neg_M351.2338_T2.02	HILIC_neg_M351.2552_T0.92	HILIC_neg_M352.0003_T3.31	HILIC_neg_M352.0578_T1.17	HILIC_neg_M352.058_T1.34	HILIC_neg_M352.9448_T6.72	HILIC_neg_M352.998_T9.98	HILIC_neg_M353.0317_T0.7	HILIC_neg_M353.097_T0.7	HILIC_neg_M353.1337_T2.08	HILIC_neg_M353.1381_T0.77	HILIC_neg_M353.161_T4.27	HILIC_neg_M353.1846_T1.99	HILIC_neg_M353.1891_T0.7	HILIC_neg_M353.1898_T0.9	HILIC_neg_M353.201_T1.95	HILIC_neg_M353.2018_T18.63	HILIC_neg_M353.202_T16.79	HILIC_neg_M353.2073_T18.9	HILIC_neg_M353.229_T1.11	HILIC_neg_M353.229_T0.87	HILIC_neg_M353.2668_T0.9	HILIC_neg_M353.285_T1.05	HILIC_neg_M353.3157_T0.72	HILIC_neg_M353.3422_T0.7	HILIC_neg_M353.6982_T2.44	HILIC_neg_M354.0128_T3.36	HILIC_neg_M354.0163_T2.83	HILIC_neg_M354.0163_T2.61	HILIC_neg_M354.268_T6.28	HILIC_neg_M354.2681_T1.4	HILIC_neg_M354.2699_T0.86	HILIC_neg_M354.2722_T1.67	HILIC_neg_M354.3024_T0.98	HILIC_neg_M354.9868_T1.01	HILIC_neg_M354.9971_T9.98	HILIC_neg_M355.0331_T6.35	HILIC_neg_M355.0366_T1.47	HILIC_neg_M355.047_T1.98	HILIC_neg_M355.0497_T1.69	HILIC_neg_M355.0846_T1.07	HILIC_neg_M355.122_T8.98	HILIC_neg_M355.1232_T7.85	HILIC_neg_M355.159_T2.39	HILIC_neg_M355.1597_T0.72	HILIC_neg_M355.1608_T1.88	HILIC_neg_M355.1921_T1.92	HILIC_neg_M355.2106_T1.92	HILIC_neg_M355.2652_T0.76	HILIC_neg_M355.2893_T0.85	HILIC_neg_M355.3211_T0.77	HILIC_neg_M355.3217_T0.94	HILIC_neg_M356.0594_T0.92	HILIC_neg_M356.0801_T1.94	HILIC_neg_M356.8442_T0.7	HILIC_neg_M357.0581_T1.99	HILIC_neg_M357.0603_T1.3	HILIC_neg_M357.0616_T0.92	HILIC_neg_M357.0766_T2.75	HILIC_neg_M357.0812_T3.28	HILIC_neg_M357.0844_T0.98	HILIC_neg_M357.0954_T3.65	HILIC_neg_M357.0954_T2.46	HILIC_neg_M357.0981_T1.21	HILIC_neg_M357.1021_T1.04	HILIC_neg_M357.1111_T2.88	HILIC_neg_M357.1174_T2.5	HILIC_neg_M357.1411_T1.12	HILIC_neg_M357.1684_T0.8	HILIC_neg_M357.1954_T3.9	HILIC_neg_M357.1957_T1.27	HILIC_neg_M357.2035_T1.92	HILIC_neg_M357.2273_T1.05	HILIC_neg_M357.2802_T0.75	HILIC_neg_M358.0116_T2.96	HILIC_neg_M358.0684_T1.77	HILIC_neg_M358.0684_T1.94	HILIC_neg_M359.0151_T11.4	HILIC_neg_M359.0155_T13.41	HILIC_neg_M359.0748_T1.72	HILIC_neg_M359.075_T6.78	HILIC_neg_M359.0755_T2.3	HILIC_neg_M359.0758_T1.01	HILIC_neg_M359.0772_T6.99	HILIC_neg_M359.0982_T1.65	HILIC_neg_M359.1071_T1.07	HILIC_neg_M359.155_T9.15	HILIC_neg_M359.1883_T1.48	HILIC_neg_M359.1895_T1.95	HILIC_neg_M359.2068_T1.94	HILIC_neg_M359.2211_T1.05	HILIC_neg_M359.2653_T4.7	HILIC_neg_M359.2681_T5.07	HILIC_neg_M359.2721_T5.8	HILIC_neg_M359.9846_T3.01	HILIC_neg_M360.0634_T7.65	HILIC_neg_M360.1052_T9.84	HILIC_neg_M360.2424_T6.34	HILIC_neg_M361.1697_T1.17	HILIC_neg_M361.1713_T1.94	HILIC_neg_M361.2199_T1.95	HILIC_neg_M361.2206_T2.98	HILIC_neg_M361.2208_T3.41	HILIC_neg_M361.2213_T3.2	HILIC_neg_M361.2655_T0.76	HILIC_neg_M362.0795_T7.62	HILIC_neg_M362.0796_T7.96	HILIC_neg_M362.1165_T1.27	HILIC_neg_M362.2352_T0.77	HILIC_neg_M362.2358_T1.29	HILIC_neg_M362.2368_T1.01	HILIC_neg_M362.9805_T7.17	HILIC_neg_M362.9811_T6.93	HILIC_neg_M362.9814_T7.52	HILIC_neg_M363.0054_T2.34	HILIC_neg_M363.0059_T2.09	HILIC_neg_M363.0073_T2.77	HILIC_neg_M363.0162_T0.73	HILIC_neg_M363.0163_T0.98	HILIC_neg_M363.0544_T1.34	HILIC_neg_M363.0631_T1.15	HILIC_neg_M363.0749_T8.23	HILIC_neg_M363.1069_T1.07	HILIC_neg_M363.1412_T1.94	HILIC_neg_M363.1821_T2.09	HILIC_neg_M363.2259_T0.9	HILIC_neg_M363.226_T0.72	HILIC_neg_M363.2404_T1.69	HILIC_neg_M363.2559_T0.72	HILIC_neg_M363.2879_T0.77	HILIC_neg_M363.3272_T0.7	HILIC_neg_M363.9212_T16.74	HILIC_neg_M363.9797_T4.73	HILIC_neg_M365.0185_T1.3	HILIC_neg_M365.0284_T13.37	HILIC_neg_M365.029_T10.98	HILIC_neg_M365.0324_T0.64	HILIC_neg_M365.0691_T0.69	HILIC_neg_M365.0782_T1.57	HILIC_neg_M365.079_T1.36	HILIC_neg_M365.1952_T1.12	HILIC_neg_M365.2015_T2.64	HILIC_neg_M365.202_T2.14	HILIC_neg_M365.2362_T0.67	HILIC_neg_M365.2425_T1.25	HILIC_neg_M365.343_T0.7	HILIC_neg_M366.0436_T1.23	HILIC_neg_M366.1027_T5.24	HILIC_neg_M366.3_T0.98	HILIC_neg_M367.0121_T0.78	HILIC_neg_M367.0156_T1.28	HILIC_neg_M367.0178_T1.54	HILIC_neg_M367.1011_T8.69	HILIC_neg_M367.111_T6.86	HILIC_neg_M367.1126_T0.92	HILIC_neg_M367.121_T9.19	HILIC_neg_M367.1307_T4.39	HILIC_neg_M367.174_T1.51	HILIC_neg_M367.175_T0.97	HILIC_neg_M367.1863_T1.93	HILIC_neg_M367.2046_T1.42	HILIC_neg_M367.2049_T4.35	HILIC_neg_M367.207_T1.9	HILIC_neg_M367.2097_T3.83	HILIC_neg_M367.2117_T1.65	HILIC_neg_M367.2886_T0.94	HILIC_neg_M367.3216_T0.94	HILIC_neg_M367.3567_T1.95	HILIC_neg_M367.3583_T0.7	HILIC_neg_M368.053_T2.04	HILIC_neg_M368.0898_T1.07	HILIC_neg_M368.1296_T4.47	HILIC_neg_M368.1606_T0.92	HILIC_neg_M368.3623_T0.77	HILIC_neg_M368.8719_T2.96	HILIC_neg_M369.0294_T1.31	HILIC_neg_M369.0304_T1.92	HILIC_neg_M369.0306_T1.62	HILIC_neg_M369.0626_T1.94	HILIC_neg_M369.0732_T1.13	HILIC_neg_M369.09_T1.07	HILIC_neg_M369.1264_T8.79	HILIC_neg_M369.1385_T7.4	HILIC_neg_M369.1546_T5.54	HILIC_neg_M369.1674_T0.77	HILIC_neg_M369.1746_T1.02	HILIC_neg_M369.1979_T1.37	HILIC_neg_M369.1993_T0.98	HILIC_neg_M369.2191_T1.07	HILIC_neg_M369.3055_T0.8	HILIC_neg_M369.3361_T0.77	HILIC_neg_M369.3372_T0.94	HILIC_neg_M370.0143_T7.73	HILIC_neg_M371.0743_T1.39	HILIC_neg_M371.1155_T0.6	HILIC_neg_M371.1452_T1.94	HILIC_neg_M371.1522_T3.43	HILIC_neg_M371.155_T3.96	HILIC_neg_M371.155_T5.04	HILIC_neg_M371.1552_T3.65	HILIC_neg_M371.1609_T8.99	HILIC_neg_M371.1845_T1.25	HILIC_neg_M371.1902_T1.05	HILIC_neg_M371.2099_T1.92	HILIC_neg_M371.2449_T1.94	HILIC_neg_M371.6104_T2.9	HILIC_neg_M371.6114_T2.52	HILIC_neg_M372.0529_T1.27	HILIC_neg_M372.0903_T8.65	HILIC_neg_M372.1826_T1.45	HILIC_neg_M372.1851_T1.74	HILIC_neg_M373.0099_T7.49	HILIC_neg_M373.0103_T7.26	HILIC_neg_M373.0111_T7.72	HILIC_neg_M373.0905_T1.07	HILIC_neg_M373.2065_T0.76	HILIC_neg_M373.2362_T0.77	HILIC_neg_M373.2754_T0.77	HILIC_neg_M373.2762_T0.9	HILIC_neg_M373.6077_T2.49	HILIC_neg_M373.6093_T2.8	HILIC_neg_M374.0412_T7.75	HILIC_neg_M374.0499_T0.88	HILIC_neg_M374.0647_T2.86	HILIC_neg_M374.0648_T2.59	HILIC_neg_M374.0674_T2.26	HILIC_neg_M374.0679_T3.23	HILIC_neg_M374.1295_T0.72	HILIC_neg_M374.1547_T3.26	HILIC_neg_M374.1679_T1.99	HILIC_neg_M374.1971_T1.41	HILIC_neg_M374.2706_T1.15	HILIC_neg_M374.2806_T0.82	HILIC_neg_M374.3089_T0.67	HILIC_neg_M374.3239_T1.16	HILIC_neg_M374.3277_T1.34	HILIC_neg_M374.3278_T1.81	HILIC_neg_M374.3291_T1.6	HILIC_neg_M374.9924_T13.4	HILIC_neg_M374.9937_T11.4	HILIC_neg_M375.0519_T5.72	HILIC_neg_M375.1014_T6.24	HILIC_neg_M375.1079_T1.94	HILIC_neg_M375.1287_T6.16	HILIC_neg_M375.139_T0.7	HILIC_neg_M375.1718_T2.35	HILIC_neg_M375.1773_T1.29	HILIC_neg_M375.1828_T1.85	HILIC_neg_M375.1832_T1.69	HILIC_neg_M375.1866_T0.98	HILIC_neg_M375.2148_T1.94	HILIC_neg_M375.2289_T1.57	HILIC_neg_M375.2304_T1.37	HILIC_neg_M375.263_T5.57	HILIC_neg_M375.2794_T0.72	HILIC_neg_M375.2902_T1.93	HILIC_neg_M375.2922_T0.93	HILIC_neg_M375.3247_T0.72	HILIC_neg_M375.6063_T2.43	HILIC_neg_M375.607_T2.81	HILIC_neg_M375.9576_T2.45	HILIC_neg_M376.0947_T7.18	HILIC_neg_M376.0961_T1.05	HILIC_neg_M376.1677_T8.4	HILIC_neg_M376.252_T0.77	HILIC_neg_M376.9897_T10.88	HILIC_neg_M377.0331_T0.6	HILIC_neg_M377.0515_T0.7	HILIC_neg_M377.0637_T1.27	HILIC_neg_M377.071_T0.7	HILIC_neg_M377.0802_T2.36	HILIC_neg_M377.0821_T8.89	HILIC_neg_M377.0833_T9.18	HILIC_neg_M377.0858_T8.61	HILIC_neg_M377.1602_T0.97	HILIC_neg_M377.201_T0.97	HILIC_neg_M377.2305_T1.1	HILIC_neg_M377.2472_T1.03	HILIC_neg_M377.25_T2	HILIC_neg_M377.6074_T2.4	HILIC_neg_M378.0157_T3.15	HILIC_neg_M378.0165_T2.16	HILIC_neg_M378.0166_T2.68	HILIC_neg_M378.1007_T0.7	HILIC_neg_M378.1595_T0.65	HILIC_neg_M378.2327_T1.97	HILIC_neg_M378.3018_T0.99	HILIC_neg_M378.3159_T1.6	HILIC_neg_M378.3159_T1.21	HILIC_neg_M378.316_T0.85	HILIC_neg_M379.0109_T0.71	HILIC_neg_M379.0113_T0.91	HILIC_neg_M379.0278_T2.74	HILIC_neg_M379.046_T0.73	HILIC_neg_M379.0604_T4.42	HILIC_neg_M379.0835_T9.16	HILIC_neg_M379.0988_T2.48	HILIC_neg_M379.099_T2.92	HILIC_neg_M379.1227_T0.7	HILIC_neg_M379.1607_T0.73	HILIC_neg_M379.1736_T4.4	HILIC_neg_M379.1749_T1.13	HILIC_neg_M379.1956_T0.8	HILIC_neg_M379.2257_T0.73	HILIC_neg_M379.2465_T1.03	HILIC_neg_M379.3119_T1.49	HILIC_neg_M379.3168_T1.7	HILIC_neg_M379.3179_T1.29	HILIC_neg_M379.3196_T0.93	HILIC_neg_M380.0735_T0.81	HILIC_neg_M380.312_T1.27	HILIC_neg_M380.3226_T0.93	HILIC_neg_M380.9243_T16.79	HILIC_neg_M380.993_T0.87	HILIC_neg_M381.0012_T11.54	HILIC_neg_M381.01_T13.36	HILIC_neg_M381.0271_T0.91	HILIC_neg_M381.0297_T0.7	HILIC_neg_M381.0971_T1.04	HILIC_neg_M381.1198_T1.12	HILIC_neg_M381.1396_T1.1	HILIC_neg_M381.1769_T0.72	HILIC_neg_M381.1875_T4.26	HILIC_neg_M381.189_T3.27	HILIC_neg_M381.19_T2.76	HILIC_neg_M381.1904_T3.59	HILIC_neg_M381.1945_T0.69	HILIC_neg_M381.2271_T0.68	HILIC_neg_M381.2632_T0.79	HILIC_neg_M381.2836_T0.9	HILIC_neg_M381.3358_T0.94	HILIC_neg_M381.3378_T0.77	HILIC_neg_M381.3729_T0.71	HILIC_neg_M382.0038_T1.07	HILIC_neg_M382.3377_T0.77	HILIC_neg_M382.9593_T1.57	HILIC_neg_M383.0263_T10.84	HILIC_neg_M383.0443_T1.66	HILIC_neg_M383.0452_T1.38	HILIC_neg_M383.0477_T0.92	HILIC_neg_M383.0749_T1.2	HILIC_neg_M383.0799_T1.94	HILIC_neg_M383.1043_T0.55	HILIC_neg_M383.1146_T0.92	HILIC_neg_M383.1179_T10.54	HILIC_neg_M383.118_T7.33	HILIC_neg_M383.1189_T7.73	HILIC_neg_M383.1194_T7.01	HILIC_neg_M383.1239_T1.94	HILIC_neg_M383.1289_T5.42	HILIC_neg_M383.1321_T6.48	HILIC_neg_M383.1484_T1.66	HILIC_neg_M383.1555_T1.05	HILIC_neg_M383.1729_T1.64	HILIC_neg_M383.1857_T1.17	HILIC_neg_M383.205_T1.93	HILIC_neg_M384.9826_T5.69	HILIC_neg_M385.0631_T1.62	HILIC_neg_M385.0645_T8.12	HILIC_neg_M385.105_T1.07	HILIC_neg_M385.1178_T0.58	HILIC_neg_M385.1319_T0.9	HILIC_neg_M385.1583_T6.94	HILIC_neg_M385.1695_T1.1	HILIC_neg_M385.171_T0.85	HILIC_neg_M385.1711_T1.31	HILIC_neg_M385.183_T2.59	HILIC_neg_M385.2055_T1.05	HILIC_neg_M385.227_T1.12	HILIC_neg_M385.259_T0.77	HILIC_neg_M386.1599_T1.88	HILIC_neg_M386.1985_T1.25	HILIC_neg_M386.2007_T7.07	HILIC_neg_M386.2345_T1.25	HILIC_neg_M387.0145_T7.48	HILIC_neg_M387.0155_T10.68	HILIC_neg_M387.0214_T10.34	HILIC_neg_M387.0215_T8.92	HILIC_neg_M387.0246_T13.31	HILIC_neg_M387.0264_T7.27	HILIC_neg_M387.0273_T7.7	HILIC_neg_M387.0291_T6.55	HILIC_neg_M387.0697_T0.87	HILIC_neg_M387.0918_T3.51	HILIC_neg_M387.1069_T0.95	HILIC_neg_M387.1139_T1.94	HILIC_neg_M387.1448_T10.63	HILIC_neg_M387.1504_T2.31	HILIC_neg_M387.1903_T1.44	HILIC_neg_M387.1996_T2.21	HILIC_neg_M387.2061_T1.92	HILIC_neg_M387.2549_T0.92	HILIC_neg_M388.0363_T7.28	HILIC_neg_M388.0996_T1.94	HILIC_neg_M388.1805_T1.95	HILIC_neg_M388.2513_T0.77	HILIC_neg_M388.3438_T1.71	HILIC_neg_M388.3442_T1.24	HILIC_neg_M388.9324_T1.37	HILIC_neg_M388.9484_T0.81	HILIC_neg_M389.0496_T1.57	HILIC_neg_M389.0879_T2.21	HILIC_neg_M389.0937_T1.18	HILIC_neg_M389.198_T0.98	HILIC_neg_M389.2264_T0.77	HILIC_neg_M389.2579_T1.92	HILIC_neg_M389.2698_T0.79	HILIC_neg_M389.2707_T1.04	HILIC_neg_M389.2955_T0.75	HILIC_neg_M389.3447_T1.17	HILIC_neg_M390.0594_T1.15	HILIC_neg_M390.0681_T1.42	HILIC_neg_M390.1495_T5.26	HILIC_neg_M390.2661_T1	HILIC_neg_M390.2667_T0.77	HILIC_neg_M390.9514_T11.45	HILIC_neg_M390.9679_T11.43	HILIC_neg_M391.0662_T4	HILIC_neg_M391.0969_T9.02	HILIC_neg_M391.1118_T7.9	HILIC_neg_M391.1375_T1.81	HILIC_neg_M391.1729_T0.96	HILIC_neg_M391.1784_T1.87	HILIC_neg_M391.22_T1.58	HILIC_neg_M391.246_T1.45	HILIC_neg_M391.2809_T1.94	HILIC_neg_M391.2864_T1.14	HILIC_neg_M391.2865_T0.82	HILIC_neg_M391.2869_T1.94	HILIC_neg_M391.3183_T0.75	HILIC_neg_M391.3535_T0.7	HILIC_neg_M392.0073_T1.05	HILIC_neg_M392.0085_T0.8	HILIC_neg_M392.0612_T2.46	HILIC_neg_M392.0961_T1.34	HILIC_neg_M392.1066_T8.22	HILIC_neg_M392.2484_T2.26	HILIC_neg_M392.2861_T1.32	HILIC_neg_M392.314_T0.77	HILIC_neg_M393.0253_T0.85	HILIC_neg_M393.0627_T0.76	HILIC_neg_M393.1013_T0.71	HILIC_neg_M393.1784_T5.67	HILIC_neg_M393.1786_T0.7	HILIC_neg_M393.1903_T0.96	HILIC_neg_M393.1957_T2.01	HILIC_neg_M393.2615_T1.62	HILIC_neg_M393.2623_T2.14	HILIC_neg_M393.2681_T0.67	HILIC_neg_M393.3189_T0.95	HILIC_neg_M393.3723_T0.7	HILIC_neg_M394.0347_T1.08	HILIC_neg_M394.0512_T7.4	HILIC_neg_M394.1391_T0.65	HILIC_neg_M394.8883_T0.8	HILIC_neg_M395.0082_T2.27	HILIC_neg_M395.0092_T0.7	HILIC_neg_M395.0186_T1.27	HILIC_neg_M395.0711_T2.91	HILIC_neg_M395.0739_T2.49	HILIC_neg_M395.114_T0.71	HILIC_neg_M395.1508_T1.07	HILIC_neg_M395.1889_T0.91	HILIC_neg_M395.1904_T0.75	HILIC_neg_M395.2175_T0.78	HILIC_neg_M395.237_T1.89	HILIC_neg_M395.237_T1.27	HILIC_neg_M395.2587_T0.72	HILIC_neg_M395.3556_T0.92	HILIC_neg_M395.3895_T0.7	HILIC_neg_M396.1579_T0.8	HILIC_neg_M397.0058_T2.27	HILIC_neg_M397.0232_T0.91	HILIC_neg_M397.0939_T0.95	HILIC_neg_M397.1704_T1.02	HILIC_neg_M397.1731_T1.19	HILIC_neg_M397.2232_T0.73	HILIC_neg_M397.2277_T16.79	HILIC_neg_M397.3323_T1.95	HILIC_neg_M397.3354_T0.91	HILIC_neg_M397.3668_T0.77	HILIC_neg_M397.3676_T0.93	HILIC_neg_M398.098_T1.27	HILIC_neg_M398.1975_T1.33	HILIC_neg_M399.0403_T1.2	HILIC_neg_M399.1485_T0.91	HILIC_neg_M399.1504_T8.27	HILIC_neg_M399.1841_T1.15	HILIC_neg_M399.2108_T1.92	HILIC_neg_M399.2219_T1.05	HILIC_neg_M399.2236_T0.79	HILIC_neg_M399.239_T1.92	HILIC_neg_M399.3193_T6.53	HILIC_neg_M400.0784_T5.57	HILIC_neg_M400.0875_T2.21	HILIC_neg_M400.2141_T1.36	HILIC_neg_M400.2195_T0.85	HILIC_neg_M400.3077_T0.8	HILIC_neg_M400.9714_T1.57	HILIC_neg_M400.9927_T0.92	HILIC_neg_M401.0795_T2.3	HILIC_neg_M401.0907_T1.74	HILIC_neg_M401.0909_T1.52	HILIC_neg_M401.0937_T1.07	HILIC_neg_M401.0955_T1.27	HILIC_neg_M401.1176_T8.62	HILIC_neg_M401.1216_T9.84	HILIC_neg_M401.125_T1.94	HILIC_neg_M401.1299_T9.07	HILIC_neg_M401.1663_T10.56	HILIC_neg_M401.1666_T8.07	HILIC_neg_M401.1862_T1.19	HILIC_neg_M401.2072_T0.99	HILIC_neg_M401.2142_T1.22	HILIC_neg_M401.2236_T1.93	HILIC_neg_M401.234_T0.95	HILIC_neg_M401.3018_T5.02	HILIC_neg_M402.0214_T4.75	HILIC_neg_M402.1008_T2.54	HILIC_neg_M402.1341_T6.26	HILIC_neg_M402.2271_T1.89	HILIC_neg_M402.2293_T1.3	HILIC_neg_M402.3014_T1.09	HILIC_neg_M402.3175_T1.05	HILIC_neg_M402.3205_T0.78	HILIC_neg_M402.3583_T1.04	HILIC_neg_M402.3585_T0.81	HILIC_neg_M402.3596_T1.61	HILIC_neg_M402.3603_T1.27	HILIC_neg_M402.3609_T1.75	HILIC_neg_M402.9988_T6.74	HILIC_neg_M403.0006_T5.69	HILIC_neg_M403.088_T1.99	HILIC_neg_M403.0941_T0.72	HILIC_neg_M403.1099_T9.49	HILIC_neg_M403.1104_T13.33	HILIC_neg_M403.1105_T13.69	HILIC_neg_M403.1115_T6.22	HILIC_neg_M403.1125_T0.7	HILIC_neg_M403.1138_T1.99	HILIC_neg_M403.1193_T1.32	HILIC_neg_M403.1802_T8.02	HILIC_neg_M403.2116_T5.22	HILIC_neg_M403.2466_T1.45	HILIC_neg_M403.259_T0.82	HILIC_neg_M403.2601_T1.99	HILIC_neg_M403.2625_T1.34	HILIC_neg_M403.2749_T1.63	HILIC_neg_M403.3136_T0.72	HILIC_neg_M403.3555_T0.71	HILIC_neg_M404.1042_T9.15	HILIC_neg_M404.2443_T1.79	HILIC_neg_M404.9924_T2.09	HILIC_neg_M405.005_T11.43	HILIC_neg_M405.1071_T1.94	HILIC_neg_M405.1145_T2.56	HILIC_neg_M405.1321_T0.8	HILIC_neg_M405.2621_T2.49	HILIC_neg_M405.2631_T1.13	HILIC_neg_M405.2646_T1.38	HILIC_neg_M405.2654_T1.93	HILIC_neg_M405.2696_T1.66	HILIC_neg_M405.2777_T0.77	HILIC_neg_M405.3389_T1.22	HILIC_neg_M405.3585_T1.67	HILIC_neg_M406.0016_T1.39	HILIC_neg_M406.0018_T1.98	HILIC_neg_M406.0446_T1.67	HILIC_neg_M406.0556_T7.03	HILIC_neg_M406.2614_T2	HILIC_neg_M406.2695_T1.27	HILIC_neg_M406.9489_T1.94	HILIC_neg_M406.957_T2.83	HILIC_neg_M406.995_T0.65	HILIC_neg_M407.0412_T0.71	HILIC_neg_M407.0592_T7.25	HILIC_neg_M407.111_T1.07	HILIC_neg_M407.1772_T0.72	HILIC_neg_M407.2773_T2.41	HILIC_neg_M407.2795_T4.18	HILIC_neg_M407.28_T1.49	HILIC_neg_M407.2804_T2.17	HILIC_neg_M407.2805_T1.98	HILIC_neg_M407.2823_T3.68	HILIC_neg_M408.0862_T6.88	HILIC_neg_M408.0902_T4.9	HILIC_neg_M408.2808_T1.79	HILIC_neg_M408.2834_T2.21	HILIC_neg_M408.3083_T1.83	HILIC_neg_M408.3093_T0.82	HILIC_neg_M409.0224_T1.12	HILIC_neg_M409.023_T0.66	HILIC_neg_M409.0551_T1.12	HILIC_neg_M409.0605_T0.85	HILIC_neg_M409.0963_T0.66	HILIC_neg_M409.1388_T1.94	HILIC_neg_M409.2322_T0.72	HILIC_neg_M409.325_T0.65	HILIC_neg_M409.3682_T0.92	HILIC_neg_M409.8369_T16.81	HILIC_neg_M410.0462_T1.2	HILIC_neg_M410.0779_T1.92	HILIC_neg_M410.0789_T6.95	HILIC_neg_M410.0844_T1.46	HILIC_neg_M410.0999_T3.95	HILIC_neg_M410.233_T1.21	HILIC_neg_M410.3244_T1.07	HILIC_neg_M411.0753_T0.92	HILIC_neg_M411.0818_T2.77	HILIC_neg_M411.082_T2.33	HILIC_neg_M411.0859_T2.09	HILIC_neg_M411.0962_T0.92	HILIC_neg_M411.1052_T6.18	HILIC_neg_M411.1136_T0.74	HILIC_neg_M411.1436_T0.89	HILIC_neg_M411.1539_T1.14	HILIC_neg_M411.1816_T0.95	HILIC_neg_M411.1821_T0.75	HILIC_neg_M411.1993_T1.93	HILIC_neg_M411.2378_T1.89	HILIC_neg_M411.2746_T0.95	HILIC_neg_M411.351_T0.88	HILIC_neg_M411.3578_T1.94	HILIC_neg_M411.3836_T0.93	HILIC_neg_M412.0213_T3.81	HILIC_neg_M412.1826_T1.94	HILIC_neg_M412.2853_T1.05	HILIC_neg_M412.3128_T2.21	HILIC_neg_M412.3436_T1.09	HILIC_neg_M412.962_T1.02	HILIC_neg_M412.9698_T1.37	HILIC_neg_M413.0398_T2.44	HILIC_neg_M413.1253_T8.05	HILIC_neg_M413.1656_T0.79	HILIC_neg_M413.1669_T1.23	HILIC_neg_M413.2278_T1.27	HILIC_neg_M413.2325_T0.97	HILIC_neg_M413.244_T1.58	HILIC_neg_M413.2466_T4.7	HILIC_neg_M413.2541_T5.07	HILIC_neg_M413.3419_T0.7	HILIC_neg_M414.1232_T2.04	HILIC_neg_M414.2667_T0.77	HILIC_neg_M414.2685_T1	HILIC_neg_M415.0364_T0.91	HILIC_neg_M415.0683_T0.71	HILIC_neg_M415.0852_T2.7	HILIC_neg_M415.0894_T1.96	HILIC_neg_M415.0898_T2.14	HILIC_neg_M415.0965_T3.16	HILIC_neg_M415.1086_T4.01	HILIC_neg_M415.1129_T9.12	HILIC_neg_M415.1421_T8.95	HILIC_neg_M415.143_T8.82	HILIC_neg_M415.1479_T9.54	HILIC_neg_M415.1773_T1.97	HILIC_neg_M415.1794_T1.7	HILIC_neg_M415.1797_T1.37	HILIC_neg_M415.2157_T1.32	HILIC_neg_M415.2346_T1.3	HILIC_neg_M415.235_T1.94	HILIC_neg_M415.2378_T1.59	HILIC_neg_M415.2792_T6	HILIC_neg_M415.3072_T0.74	HILIC_neg_M415.983_T2.4	HILIC_neg_M415.9838_T4.77	HILIC_neg_M415.9843_T2.8	HILIC_neg_M415.9845_T3.36	HILIC_neg_M416.047_T0.72	HILIC_neg_M416.0504_T8.24	HILIC_neg_M416.082_T1.32	HILIC_neg_M416.211_T1.66	HILIC_neg_M416.2416_T1.47	HILIC_neg_M416.2815_T1	HILIC_neg_M416.2828_T0.77	HILIC_neg_M416.3718_T1.36	HILIC_neg_M416.3764_T1.66	HILIC_neg_M416.9917_T2.61	HILIC_neg_M416.9943_T3.28	HILIC_neg_M417.032_T7.56	HILIC_neg_M417.0397_T7.31	HILIC_neg_M417.0911_T0.56	HILIC_neg_M417.1036_T2.18	HILIC_neg_M417.1042_T2.69	HILIC_neg_M417.1043_T3.16	HILIC_neg_M417.1066_T2.49	HILIC_neg_M417.1191_T1.17	HILIC_neg_M417.1201_T7.63	HILIC_neg_M417.1521_T4.65	HILIC_neg_M417.2173_T0.74	HILIC_neg_M417.2338_T0.69	HILIC_neg_M417.2507_T1.52	HILIC_neg_M417.2655_T1.95	HILIC_neg_M417.3044_T0.74	HILIC_neg_M417.3343_T0.73	HILIC_neg_M418.113_T8.32	HILIC_neg_M418.263_T0.85	HILIC_neg_M418.2637_T1.44	HILIC_neg_M418.2988_T0.97	HILIC_neg_M418.3007_T0.77	HILIC_neg_M418.3304_T0.92	HILIC_neg_M418.9742_T6.74	HILIC_neg_M418.984_T1	HILIC_neg_M418.9897_T0.77	HILIC_neg_M419.1185_T8.27	HILIC_neg_M419.1201_T1.07	HILIC_neg_M419.1371_T7.96	HILIC_neg_M419.1373_T7.62	HILIC_neg_M419.2102_T0.65	HILIC_neg_M419.2563_T1.5	HILIC_neg_M419.2578_T1.77	HILIC_neg_M419.2871_T0.79	HILIC_neg_M420.2399_T2.34	HILIC_neg_M420.9388_T16.77	HILIC_neg_M421.0579_T0.65	HILIC_neg_M421.0688_T7.75	HILIC_neg_M421.1894_T0.72	HILIC_neg_M421.2055_T0.72	HILIC_neg_M421.2545_T2.59	HILIC_neg_M421.2586_T2.02	HILIC_neg_M421.2617_T3.01	HILIC_neg_M421.2853_T1.25	HILIC_neg_M421.2933_T1.89	HILIC_neg_M421.4019_T0.7	HILIC_neg_M422.0743_T3.7	HILIC_neg_M422.1227_T6.49	HILIC_neg_M422.934_T16.76	HILIC_neg_M422.936_T14.49	HILIC_neg_M423.0713_T0.72	HILIC_neg_M423.1113_T8.62	HILIC_neg_M423.1129_T9.09	HILIC_neg_M423.1422_T1.94	HILIC_neg_M423.1529_T0.9	HILIC_neg_M423.1635_T1.84	HILIC_neg_M423.2192_T1.93	HILIC_neg_M423.2431_T1.92	HILIC_neg_M423.2669_T5.17	HILIC_neg_M423.2712_T2.23	HILIC_neg_M423.2721_T3.2	HILIC_neg_M423.2724_T5.79	HILIC_neg_M423.2727_T4.44	HILIC_neg_M423.2733_T4.1	HILIC_neg_M423.2735_T3.55	HILIC_neg_M423.275_T1.15	HILIC_neg_M423.2774_T1.95	HILIC_neg_M423.2801_T1.69	HILIC_neg_M423.3495_T0.88	HILIC_neg_M424.006_T0.95	HILIC_neg_M424.2394_T6.16	HILIC_neg_M424.2527_T1.12	HILIC_neg_M424.9084_T1.37	HILIC_neg_M425.0403_T10.87	HILIC_neg_M425.065_T4.18	HILIC_neg_M425.0881_T0.85	HILIC_neg_M425.1153_T1.25	HILIC_neg_M425.1313_T10.11	HILIC_neg_M425.1546_T0.9	HILIC_neg_M425.2097_T1	HILIC_neg_M425.2107_T1.27	HILIC_neg_M425.2126_T0.74	HILIC_neg_M425.2535_T1.08	HILIC_neg_M425.2586_T0.69	HILIC_neg_M425.2905_T1.07	HILIC_neg_M425.3594_T1.95	HILIC_neg_M425.3653_T0.88	HILIC_neg_M425.8817_T1	HILIC_neg_M426.0912_T3.06	HILIC_neg_M426.1235_T9.12	HILIC_neg_M426.3002_T1.06	HILIC_neg_M426.3706_T0.75	HILIC_neg_M426.9698_T2.11	HILIC_neg_M427.0359_T0.91	HILIC_neg_M427.0552_T2.34	HILIC_neg_M427.056_T2.09	HILIC_neg_M427.0562_T2.77	HILIC_neg_M427.0823_T4.23	HILIC_neg_M427.1021_T0.77	HILIC_neg_M427.1405_T7.93	HILIC_neg_M427.1757_T1.44	HILIC_neg_M427.1811_T0.89	HILIC_neg_M427.1839_T1.1	HILIC_neg_M427.2166_T1.11	HILIC_neg_M427.2236_T0.8	HILIC_neg_M427.2321_T1.92	HILIC_neg_M427.2622_T0.82	HILIC_neg_M427.2628_T1.15	HILIC_neg_M427.2718_T1.92	HILIC_neg_M427.9127_T1.1	HILIC_neg_M428.1711_T2.53	HILIC_neg_M428.1733_T3.02	HILIC_neg_M428.2411_T1.22	HILIC_neg_M428.318_T1.04	HILIC_neg_M428.9026_T2.93	HILIC_neg_M428.9568_T0.86	HILIC_neg_M429.0492_T1.05	HILIC_neg_M429.1532_T7.4	HILIC_neg_M429.2392_T2.08	HILIC_neg_M429.2512_T5.53	HILIC_neg_M429.2708_T1.26	HILIC_neg_M429.2857_T1.92	HILIC_neg_M429.2941_T5.96	HILIC_neg_M430.0671_T8.17	HILIC_neg_M430.0679_T6.88	HILIC_neg_M430.0729_T7.9	HILIC_neg_M430.2587_T1.22	HILIC_neg_M430.3914_T1.58	HILIC_neg_M430.9851_T2.27	HILIC_neg_M431.097_T2.66	HILIC_neg_M431.1014_T2.28	HILIC_neg_M431.1378_T8.89	HILIC_neg_M431.1398_T8.61	HILIC_neg_M431.1401_T9.12	HILIC_neg_M431.2098_T0.53	HILIC_neg_M431.238_T1.94	HILIC_neg_M431.2919_T1.03	HILIC_neg_M431.292_T1.3	HILIC_neg_M431.2969_T0.78	HILIC_neg_M431.3448_T0.72	HILIC_neg_M431.3852_T0.7	HILIC_neg_M432.0281_T1.2	HILIC_neg_M432.173_T7.46	HILIC_neg_M432.2749_T3.7	HILIC_neg_M432.2787_T0.78	HILIC_neg_M432.3699_T1.61	HILIC_neg_M432.3701_T1.18	HILIC_neg_M432.9817_T2.27	HILIC_neg_M433.0112_T10.98	HILIC_neg_M433.112_T6.63	HILIC_neg_M433.1313_T6.96	HILIC_neg_M433.1515_T1.2	HILIC_neg_M433.3043_T0.84	HILIC_neg_M433.3303_T1.07	HILIC_neg_M433.3342_T0.78	HILIC_neg_M433.9727_T16.72	HILIC_neg_M434.1872_T8.2	HILIC_neg_M434.2921_T0.8	HILIC_neg_M434.2926_T1.1	HILIC_neg_M434.3177_T1.07	HILIC_neg_M434.9484_T6.73	HILIC_neg_M435.0067_T7.73	HILIC_neg_M435.1167_T4.72	HILIC_neg_M435.1177_T1.07	HILIC_neg_M435.1279_T8.26	HILIC_neg_M435.2474_T0.77	HILIC_neg_M435.3133_T0.93	HILIC_neg_M436.0522_T0.65	HILIC_neg_M436.2817_T5.89	HILIC_neg_M437.065_T0.71	HILIC_neg_M437.0746_T1.92	HILIC_neg_M437.0886_T0.82	HILIC_neg_M437.1086_T1	HILIC_neg_M437.2305_T1.94	HILIC_neg_M437.2562_T1.94	HILIC_neg_M437.2868_T1.59	HILIC_neg_M437.2881_T1.9	HILIC_neg_M437.3606_T0.62	HILIC_neg_M437.3653_T0.88	HILIC_neg_M437.4416_T0.7	HILIC_neg_M438.2617_T6.13	HILIC_neg_M438.2809_T6.14	HILIC_neg_M439.0667_T0.7	HILIC_neg_M439.1049_T0.95	HILIC_neg_M439.126_T0.89	HILIC_neg_M439.1432_T1.31	HILIC_neg_M439.1446_T1.1	HILIC_neg_M439.1561_T3.83	HILIC_neg_M439.1829_T1.17	HILIC_neg_M439.1842_T0.86	HILIC_neg_M439.2632_T1.39	HILIC_neg_M439.2708_T1.94	HILIC_neg_M439.2851_T0.77	HILIC_neg_M439.3147_T0.78	HILIC_neg_M439.3616_T0.7	HILIC_neg_M439.3811_T0.88	HILIC_neg_M440.0049_T1	HILIC_neg_M440.058_T1.47	HILIC_neg_M440.2466_T1.34	HILIC_neg_M440.2527_T1.98	HILIC_neg_M440.3431_T0.93	HILIC_neg_M441.0107_T11.41	HILIC_neg_M441.1036_T3.16	HILIC_neg_M441.1039_T2.69	HILIC_neg_M441.1576_T1.19	HILIC_neg_M441.1601_T1.43	HILIC_neg_M441.2068_T0.8	HILIC_neg_M441.2076_T1	HILIC_neg_M441.242_T1.38	HILIC_neg_M441.243_T1.22	HILIC_neg_M441.2518_T0.72	HILIC_neg_M441.252_T16.79	HILIC_neg_M441.2846_T1.93	HILIC_neg_M441.2855_T1.35	HILIC_neg_M441.2962_T0.75	HILIC_neg_M441.3847_T0.77	HILIC_neg_M442.0658_T7.64	HILIC_neg_M442.0838_T3.03	HILIC_neg_M442.0866_T3.28	HILIC_neg_M442.0918_T2.61	HILIC_neg_M442.1726_T2.44	HILIC_neg_M442.1848_T2.81	HILIC_neg_M442.1881_T2.37	HILIC_neg_M442.2634_T0.82	HILIC_neg_M442.2646_T1.42	HILIC_neg_M442.2875_T1.27	HILIC_neg_M442.3324_T0.92	HILIC_neg_M442.9679_T11.39	HILIC_neg_M443.0064_T1.07	HILIC_neg_M443.0247_T2.83	HILIC_neg_M443.0378_T10.85	HILIC_neg_M443.1293_T1.94	HILIC_neg_M443.1352_T10.53	HILIC_neg_M443.1855_T6.98	HILIC_neg_M443.2151_T1.16	HILIC_neg_M443.2428_T1.38	HILIC_neg_M443.2555_T1.48	HILIC_neg_M443.2557_T2	HILIC_neg_M443.2571_T2.19	HILIC_neg_M443.2577_T1.76	HILIC_neg_M444.0829_T7.62	HILIC_neg_M444.0833_T7.96	HILIC_neg_M444.0865_T7.12	HILIC_neg_M444.1046_T0.72	HILIC_neg_M444.167_T2.44	HILIC_neg_M444.218_T0.87	HILIC_neg_M444.2654_T2.04	HILIC_neg_M444.2769_T2.59	HILIC_neg_M444.3084_T1.52	HILIC_neg_M444.3097_T1.26	HILIC_neg_M444.9777_T6.89	HILIC_neg_M444.986_T7.17	HILIC_neg_M444.9908_T7.48	HILIC_neg_M445.0764_T8.23	HILIC_neg_M445.1526_T9.02	HILIC_neg_M445.1563_T8.87	HILIC_neg_M445.1905_T1.88	HILIC_neg_M445.2154_T1.1	HILIC_neg_M445.2361_T0.8	HILIC_neg_M445.2362_T1.1	HILIC_neg_M445.2432_T2	HILIC_neg_M445.293_T1.05	HILIC_neg_M445.3136_T0.72	HILIC_neg_M445.3349_T0.7	HILIC_neg_M445.3641_T0.72	HILIC_neg_M446.0205_T1.2	HILIC_neg_M446.0587_T8.43	HILIC_neg_M446.1868_T7.08	HILIC_neg_M446.2898_T5.27	HILIC_neg_M446.3277_T1.23	HILIC_neg_M446.3849_T1.62	HILIC_neg_M447.0308_T10.78	HILIC_neg_M447.0344_T10.99	HILIC_neg_M447.0349_T13.34	HILIC_neg_M447.0624_T1.02	HILIC_neg_M447.0626_T1.25	HILIC_neg_M447.1676_T7.18	HILIC_neg_M447.1678_T7.02	HILIC_neg_M447.2732_T1.94	HILIC_neg_M447.3123_T1.15	HILIC_neg_M447.3935_T0.7	HILIC_neg_M448.0006_T1.2	HILIC_neg_M448.0268_T1.07	HILIC_neg_M448.3052_T2.04	HILIC_neg_M448.3073_T5.97	HILIC_neg_M448.3101_T6.13	HILIC_neg_M449.0566_T0.66	HILIC_neg_M449.0637_T5.69	HILIC_neg_M449.1073_T6.34	HILIC_neg_M449.1317_T1.15	HILIC_neg_M449.1676_T5.81	HILIC_neg_M449.1805_T1.2	HILIC_neg_M449.1976_T0.95	HILIC_neg_M449.2797_T0.74	HILIC_neg_M449.2921_T1.06	HILIC_neg_M449.3041_T1.18	HILIC_neg_M449.3232_T1.95	HILIC_neg_M449.327_T1.41	HILIC_neg_M449.3659_T0.87	HILIC_neg_M449.4329_T0.7	HILIC_neg_M449.8529_T16.79	HILIC_neg_M450.0588_T5.79	HILIC_neg_M450.0931_T1.92	HILIC_neg_M450.2426_T6.86	HILIC_neg_M450.3023_T5.89	HILIC_neg_M450.3053_T1	HILIC_neg_M450.9214_T6.72	HILIC_neg_M451.0762_T3.58	HILIC_neg_M451.0826_T7.38	HILIC_neg_M451.0857_T1.92	HILIC_neg_M451.1222_T9.54	HILIC_neg_M451.3062_T1.94	HILIC_neg_M451.3068_T1.15	HILIC_neg_M451.3072_T0.83	HILIC_neg_M451.3817_T0.86	HILIC_neg_M451.4588_T0.7	HILIC_neg_M451.847_T14.08	HILIC_neg_M451.8479_T17.75	HILIC_neg_M451.9559_T2.56	HILIC_neg_M451.9568_T4.84	HILIC_neg_M451.9589_T3.54	HILIC_neg_M451.9594_T2.82	HILIC_neg_M451.9603_T3.07	HILIC_neg_M451.9795_T1.34	HILIC_neg_M452.018_T7.73	HILIC_neg_M452.0747_T5.09	HILIC_neg_M452.0779_T4.87	HILIC_neg_M452.279_T6.03	HILIC_neg_M452.2832_T5.81	HILIC_neg_M452.3329_T6.04	HILIC_neg_M452.3825_T0.81	HILIC_neg_M453.0356_T2.51	HILIC_neg_M453.0768_T5.12	HILIC_neg_M453.0811_T4.75	HILIC_neg_M453.0819_T0.72	HILIC_neg_M453.0832_T1.3	HILIC_neg_M453.1931_T0.74	HILIC_neg_M453.2322_T1.07	HILIC_neg_M453.2666_T5.22	HILIC_neg_M453.2744_T1.93	HILIC_neg_M453.2981_T0.93	HILIC_neg_M453.3205_T1.07	HILIC_neg_M453.3341_T0.75	HILIC_neg_M453.3493_T0.75	HILIC_neg_M453.3972_T0.85	HILIC_neg_M453.9545_T2.89	HILIC_neg_M453.9584_T3.01	HILIC_neg_M453.9627_T3.37	HILIC_neg_M453.9658_T5.09	HILIC_neg_M454.1251_T1.49	HILIC_neg_M454.1928_T7.01	HILIC_neg_M454.8111_T1.07	HILIC_neg_M455.0131_T7.27	HILIC_neg_M455.0132_T7.68	HILIC_neg_M455.0132_T7.49	HILIC_neg_M455.026_T2.27	HILIC_neg_M455.0977_T2.02	HILIC_neg_M455.0999_T1.32	HILIC_neg_M455.1001_T1.69	HILIC_neg_M455.1378_T8.62	HILIC_neg_M455.2077_T1.4	HILIC_neg_M455.2095_T1.82	HILIC_neg_M455.2141_T1.12	HILIC_neg_M455.2458_T0.81	HILIC_neg_M455.2468_T1.11	HILIC_neg_M455.2513_T1.92	HILIC_neg_M455.2785_T1.94	HILIC_neg_M455.2892_T1.27	HILIC_neg_M455.2989_T0.8	HILIC_neg_M455.3133_T1.03	HILIC_neg_M455.3263_T0.8	HILIC_neg_M455.3479_T1.43	HILIC_neg_M455.3528_T0.79	HILIC_neg_M455.3543_T1.97	HILIC_neg_M456.0436_T7.76	HILIC_neg_M456.9962_T11.4	HILIC_neg_M456.9977_T13.38	HILIC_neg_M457.0232_T2.27	HILIC_neg_M457.0769_T3.16	HILIC_neg_M457.0784_T2.7	HILIC_neg_M457.1567_T6.58	HILIC_neg_M457.16_T1.02	HILIC_neg_M457.2028_T1.82	HILIC_neg_M457.2205_T5.72	HILIC_neg_M457.2209_T2.16	HILIC_neg_M457.2942_T0.83	HILIC_neg_M457.3078_T1.93	HILIC_neg_M457.3089_T1.27	HILIC_neg_M457.3444_T1.14	HILIC_neg_M458.0036_T2.26	HILIC_neg_M458.0978_T7.18	HILIC_neg_M458.294_T1.74	HILIC_neg_M459.1714_T8.19	HILIC_neg_M459.1719_T5.17	HILIC_neg_M459.1912_T5.17	HILIC_neg_M459.2147_T2.61	HILIC_neg_M459.2167_T1.22	HILIC_neg_M459.2175_T2.11	HILIC_neg_M459.2516_T3.53	HILIC_neg_M459.2945_T1.91	HILIC_neg_M460.2792_T5.91	HILIC_neg_M460.9836_T1.15	HILIC_neg_M461.0039_T10.81	HILIC_neg_M461.0748_T1.37	HILIC_neg_M461.0799_T1.13	HILIC_neg_M461.2613_T0.95	HILIC_neg_M461.2646_T1.97	HILIC_neg_M461.2697_T0.7	HILIC_neg_M461.3278_T0.93	HILIC_neg_M461.3591_T0.74	HILIC_neg_M462.2692_T1.47	HILIC_neg_M462.2711_T1.78	HILIC_neg_M462.2963_T5.85	HILIC_neg_M462.9282_T16.7	HILIC_neg_M463.0091_T11.65	HILIC_neg_M463.0134_T13.35	HILIC_neg_M463.0984_T1.27	HILIC_neg_M463.2484_T0.72	HILIC_neg_M463.279_T1.43	HILIC_neg_M463.2807_T1.94	HILIC_neg_M463.288_T0.69	HILIC_neg_M463.312_T2.16	HILIC_neg_M463.3408_T0.95	HILIC_neg_M463.3744_T0.74	HILIC_neg_M463.4483_T0.68	HILIC_neg_M464.1309_T0.75	HILIC_neg_M464.2835_T1.42	HILIC_neg_M464.3038_T6.09	HILIC_neg_M464.3041_T6.91	HILIC_neg_M464.3133_T5.83	HILIC_neg_M465.0188_T10.86	HILIC_neg_M465.1262_T7.83	HILIC_neg_M465.1344_T6.48	HILIC_neg_M465.2025_T1.13	HILIC_neg_M465.2194_T1.18	HILIC_neg_M465.2425_T1.07	HILIC_neg_M465.2432_T2.2	HILIC_neg_M465.2524_T5.22	HILIC_neg_M465.2808_T5.34	HILIC_neg_M465.2825_T1.09	HILIC_neg_M465.2868_T1.37	HILIC_neg_M465.2885_T1.92	HILIC_neg_M465.3043_T1.94	HILIC_neg_M465.3049_T0.68	HILIC_neg_M465.3077_T0.9	HILIC_neg_M465.3178_T2.23	HILIC_neg_M465.3186_T2.47	HILIC_neg_M465.3216_T3.52	HILIC_neg_M465.3264_T4.18	HILIC_neg_M465.396_T0.89	HILIC_neg_M466.0967_T2.19	HILIC_neg_M466.1332_T3.28	HILIC_neg_M466.1333_T3.03	HILIC_neg_M466.1662_T1.32	HILIC_neg_M466.3262_T6.07	HILIC_neg_M466.9139_T0.97	HILIC_neg_M467.0629_T8.1	HILIC_neg_M467.0672_T0.72	HILIC_neg_M467.068_T2.66	HILIC_neg_M467.1022_T1.1	HILIC_neg_M467.1952_T1.07	HILIC_neg_M467.2087_T1.6	HILIC_neg_M467.2091_T2.01	HILIC_neg_M467.2488_T1.08	HILIC_neg_M467.2726_T5.14	HILIC_neg_M467.2812_T5.42	HILIC_neg_M467.2942_T2.21	HILIC_neg_M467.2986_T1.41	HILIC_neg_M467.2987_T1.64	HILIC_neg_M467.3028_T1.97	HILIC_neg_M467.3206_T0.78	HILIC_neg_M467.3215_T1.93	HILIC_neg_M467.371_T0.9	HILIC_neg_M467.4023_T0.78	HILIC_neg_M468.1486_T7.46	HILIC_neg_M468.2177_T0.82	HILIC_neg_M469.0234_T8.62	HILIC_neg_M469.0252_T9.07	HILIC_neg_M469.0297_T7.27	HILIC_neg_M469.0302_T7.48	HILIC_neg_M469.0304_T7.7	HILIC_neg_M469.0309_T6.54	HILIC_neg_M469.113_T1.33	HILIC_neg_M469.2058_T11.35	HILIC_neg_M469.2254_T2.45	HILIC_neg_M469.2265_T1.31	HILIC_neg_M469.2277_T1.92	HILIC_neg_M469.2533_T5.61	HILIC_neg_M469.3014_T1.54	HILIC_neg_M469.3101_T0.69	HILIC_neg_M469.3123_T1.94	HILIC_neg_M469.3277_T0.72	HILIC_neg_M469.3388_T1.02	HILIC_neg_M469.3637_T1.12	HILIC_neg_M469.6511_T0.53	HILIC_neg_M469.7607_T1.99	HILIC_neg_M470.006_T1.56	HILIC_neg_M470.0383_T7.28	HILIC_neg_M470.4227_T1.24	HILIC_neg_M471.0163_T1.02	HILIC_neg_M471.1516_T5.8	HILIC_neg_M471.1776_T8.82	HILIC_neg_M471.2187_T2.83	HILIC_neg_M471.2204_T1.94	HILIC_neg_M471.2383_T4.6	HILIC_neg_M471.2384_T3.5	HILIC_neg_M471.2389_T4.77	HILIC_neg_M471.2408_T2.83	HILIC_neg_M471.2429_T2.02	HILIC_neg_M471.2431_T2.27	HILIC_neg_M471.2433_T2.52	HILIC_neg_M471.2436_T3.04	HILIC_neg_M471.2437_T1.62	HILIC_neg_M471.2657_T1.95	HILIC_neg_M471.3071_T1.11	HILIC_neg_M471.3083_T1.33	HILIC_neg_M471.3087_T1.57	HILIC_neg_M471.3147_T1.94	HILIC_neg_M471.3295_T5.05	HILIC_neg_M471.3438_T1.99	HILIC_neg_M471.3481_T1.04	HILIC_neg_M472.0234_T1.79	HILIC_neg_M472.1114_T7.65	HILIC_neg_M472.2188_T1.98	HILIC_neg_M472.3307_T2	HILIC_neg_M473.0332_T10.83	HILIC_neg_M473.039_T1.22	HILIC_neg_M473.1097_T8.17	HILIC_neg_M473.1158_T7.9	HILIC_neg_M473.1953_T8.3	HILIC_neg_M473.2693_T0.95	HILIC_neg_M473.2835_T0.63	HILIC_neg_M473.2884_T1.14	HILIC_neg_M473.3199_T1.3	HILIC_neg_M473.3327_T1.99	HILIC_neg_M474.0195_T2.98	HILIC_neg_M474.0577_T4.92	HILIC_neg_M474.0601_T4.7	HILIC_neg_M474.1038_T8.22	HILIC_neg_M474.1504_T1.15	HILIC_neg_M474.4146_T1.21	HILIC_neg_M474.9485_T5.74	HILIC_neg_M474.9616_T4.25	HILIC_neg_M474.9619_T4.46	HILIC_neg_M474.963_T0.87	HILIC_neg_M474.9636_T2.07	HILIC_neg_M474.9645_T1.32	HILIC_neg_M474.9646_T5.67	HILIC_neg_M474.9655_T6.02	HILIC_neg_M474.9656_T2.65	HILIC_neg_M474.9667_T1.74	HILIC_neg_M474.9669_T3.24	HILIC_neg_M474.9676_T5.33	HILIC_neg_M475.1172_T3.58	HILIC_neg_M475.1614_T0.86	HILIC_neg_M475.1679_T9.54	HILIC_neg_M475.2062_T2.34	HILIC_neg_M475.2122_T4.37	HILIC_neg_M475.2175_T0.94	HILIC_neg_M475.287_T0																																																																																																																																																																																																																																																																																																																																																																																																																																																																																																																																																																																																																																																																																																																																																																																																																																																																																																																																																																																																																																																																																																																																																																																																																																																																																																																																																																																																																																																																																																																																																																																																																																																																																																																																																																																																																																																																																																																																																																																																																																																																																																																																																																																																																																																																																																																																																																																																																																																																																																																																																																																																																																																																																																																																																																																																																																																																																																																																																																																																																																																																																																																																																																																																																																																																																																																																																																																																																																																																																																																																																																																																																																																																																																																																																																																																																																																																																																																																																																																																																																																																																																																																																																																																																																																																																																																																																																																																																																																																																					
68	HILIC_neg_M475.3297_T0.67	HILIC_neg_M475.4483_T0.7	HILIC_neg_M476.005_T2.93	HILIC_neg_M476.0063_T4.65	HILIC_neg_M476.0063_T3.29	HILIC_neg_M476.0089_T2.76	HILIC_neg_M476.0535_T7.4	HILIC_neg_M476.1973_T1.2	HILIC_neg_M476.2756_T6.06	HILIC_neg_M476.2771_T5.77	HILIC_neg_M476.282_T2.59	HILIC_neg_M477.0145_T3.24	HILIC_neg_M477.11_T3.83	HILIC_neg_M477.222_T4.85	HILIC_neg_M477.225_T3.95	HILIC_neg_M477.2307_T1.1	HILIC_neg_M477.2542_T1.94	HILIC_neg_M477.2656_T0.77	HILIC_neg_M477.269_T5.43	HILIC_neg_M477.3038_T0.68	HILIC_neg_M477.3196_T1.06	HILIC_neg_M477.3549_T0.7	HILIC_neg_M477.3716_T0.7	HILIC_neg_M477.4649_T0.7	HILIC_neg_M478.0193_T3.55	HILIC_neg_M478.2709_T2.71	HILIC_neg_M478.2925_T5.73	HILIC_neg_M478.2975_T0.95	HILIC_neg_M478.391_T0.97	HILIC_neg_M478.9867_T13.35	HILIC_neg_M478.9874_T9.79	HILIC_neg_M479.0549_T5.27	HILIC_neg_M479.1469_T1.08	HILIC_neg_M479.1811_T1.79	HILIC_neg_M479.1921_T0.85	HILIC_neg_M479.193_T1.15	HILIC_neg_M479.1988_T1.42	HILIC_neg_M479.2489_T1.06	HILIC_neg_M479.2613_T4.51	HILIC_neg_M479.2617_T2.41	HILIC_neg_M479.2634_T3.22	HILIC_neg_M479.2639_T3.71	HILIC_neg_M479.265_T5.09	HILIC_neg_M479.2669_T4.18	HILIC_neg_M479.2673_T2.64	HILIC_neg_M479.2678_T1.94	HILIC_neg_M479.3125_T1.05	HILIC_neg_M479.3201_T0.68	HILIC_neg_M479.3364_T1.05	HILIC_neg_M479.4239_T0.72	HILIC_neg_M479.439_T0.65	HILIC_neg_M480.02_T2.3	HILIC_neg_M480.2063_T2.79	HILIC_neg_M480.2783_T2.36	HILIC_neg_M480.2794_T2.86	HILIC_neg_M480.3071_T6.02	HILIC_neg_M480.3085_T5.81	HILIC_neg_M480.9828_T10.14	HILIC_neg_M480.9993_T9.89	HILIC_neg_M481.0995_T1.44	HILIC_neg_M481.2078_T1.46	HILIC_neg_M481.21_T2.11	HILIC_neg_M481.2416_T4.97	HILIC_neg_M481.2427_T6.11	HILIC_neg_M481.2805_T4.13	HILIC_neg_M481.2861_T1.92	HILIC_neg_M481.296_T6.86	HILIC_neg_M481.2999_T0.9	HILIC_neg_M481.3008_T0.72	HILIC_neg_M481.3166_T2.04	HILIC_neg_M481.3182_T0.73	HILIC_neg_M481.3266_T0.92	HILIC_neg_M481.4067_T0.72	HILIC_neg_M481.4278_T0.72	HILIC_neg_M481.4281_T0.89	HILIC_neg_M482.0185_T2.34	HILIC_neg_M482.1197_T6.09	HILIC_neg_M482.2196_T2.19	HILIC_neg_M482.2266_T2.49	HILIC_neg_M482.254_T1.67	HILIC_neg_M482.2944_T2.7	HILIC_neg_M483.0171_T1.03	HILIC_neg_M483.1128_T3.9	HILIC_neg_M483.1129_T6.11	HILIC_neg_M483.1135_T2.54	HILIC_neg_M483.1296_T9.09	HILIC_neg_M483.1321_T8.61	HILIC_neg_M483.145_T0.6	HILIC_neg_M483.1728_T8.07	HILIC_neg_M483.2024_T4.82	HILIC_neg_M483.2049_T5.42	HILIC_neg_M483.2117_T2.19	HILIC_neg_M483.2449_T0.68	HILIC_neg_M483.2608_T1.77	HILIC_neg_M483.2704_T5.56	HILIC_neg_M483.3003_T1.94	HILIC_neg_M483.3105_T0.87	HILIC_neg_M483.363_T1.01	HILIC_neg_M483.4048_T0.91	HILIC_neg_M484.4403_T1.13	HILIC_neg_M484.9775_T2.93	HILIC_neg_M485.0011_T6.75	HILIC_neg_M485.007_T7.51	HILIC_neg_M485.0163_T2.18	HILIC_neg_M485.0238_T2.81	HILIC_neg_M485.0346_T2.26	HILIC_neg_M485.0498_T10.86	HILIC_neg_M485.1079_T1.92	HILIC_neg_M485.1623_T1.84	HILIC_neg_M485.1729_T2.21	HILIC_neg_M485.1816_T1.72	HILIC_neg_M485.1861_T1.34	HILIC_neg_M485.2144_T2.6	HILIC_neg_M485.2173_T1.05	HILIC_neg_M485.218_T4.75	HILIC_neg_M485.2182_T2.03	HILIC_neg_M485.2189_T1.83	HILIC_neg_M485.2192_T1.42	HILIC_neg_M485.2204_T4	HILIC_neg_M485.2205_T5.43	HILIC_neg_M485.2233_T2.93	HILIC_neg_M485.2238_T5.68	HILIC_neg_M485.2839_T0.74	HILIC_neg_M485.291_T1.39	HILIC_neg_M485.3163_T1.94	HILIC_neg_M485.3254_T1.12	HILIC_neg_M485.3265_T0.84	HILIC_neg_M486.0711_T1.27	HILIC_neg_M486.2474_T2.2	HILIC_neg_M487.0096_T5.54	HILIC_neg_M487.0115_T0.85	HILIC_neg_M487.0334_T2.26	HILIC_neg_M487.0505_T10.86	HILIC_neg_M487.1246_T5.8	HILIC_neg_M487.1248_T1.37	HILIC_neg_M487.1703_T8.79	HILIC_neg_M487.1992_T3.53	HILIC_neg_M487.2326_T6.01	HILIC_neg_M487.2334_T3.11	HILIC_neg_M487.235_T3.53	HILIC_neg_M487.2352_T5.68	HILIC_neg_M487.2361_T5.32	HILIC_neg_M487.2361_T5.49	HILIC_neg_M487.2369_T4.65	HILIC_neg_M487.2745_T1.39	HILIC_neg_M487.301_T1.65	HILIC_neg_M487.3023_T2.11	HILIC_neg_M487.3026_T16.81	HILIC_neg_M487.3031_T1.39	HILIC_neg_M487.3041_T17.86	HILIC_neg_M487.3206_T1.16	HILIC_neg_M487.3412_T1.19	HILIC_neg_M487.3417_T0.97	HILIC_neg_M487.353_T0.8	HILIC_neg_M487.3816_T0.69	HILIC_neg_M488.0601_T7.03	HILIC_neg_M488.373_T1.27	HILIC_neg_M489.0242_T0.87	HILIC_neg_M489.0536_T1.32	HILIC_neg_M489.1846_T8.3	HILIC_neg_M489.2123_T1.3	HILIC_neg_M489.2231_T1.69	HILIC_neg_M489.2348_T9.27	HILIC_neg_M489.2776_T1.98	HILIC_neg_M489.2808_T2.19	HILIC_neg_M489.3103_T0.7	HILIC_neg_M489.3131_T1.42	HILIC_neg_M489.3134_T1.18	HILIC_neg_M490.0324_T4.67	HILIC_neg_M490.3303_T5.8	HILIC_neg_M490.3495_T1.32	HILIC_neg_M490.3549_T1.77	HILIC_neg_M491.1123_T2.66	HILIC_neg_M491.1892_T0.77	HILIC_neg_M491.2103_T1.15	HILIC_neg_M491.2297_T2.36	HILIC_neg_M491.2663_T0.76	HILIC_neg_M491.2723_T5.12	HILIC_neg_M491.3203_T0.68	HILIC_neg_M491.3695_T0.94	HILIC_neg_M491.4803_T0.7	HILIC_neg_M492.0806_T1.47	HILIC_neg_M492.0813_T6.95	HILIC_neg_M492.1931_T7.46	HILIC_neg_M492.224_T5.64	HILIC_neg_M492.3438_T5.78	HILIC_neg_M492.4068_T0.93	HILIC_neg_M493.0211_T10.92	HILIC_neg_M493.1254_T1.04	HILIC_neg_M493.2104_T0.97	HILIC_neg_M493.2221_T1.59	HILIC_neg_M493.2232_T3.48	HILIC_neg_M493.2234_T2.12	HILIC_neg_M493.2244_T2.55	HILIC_neg_M493.2246_T1.95	HILIC_neg_M493.2263_T1.22	HILIC_neg_M493.2292_T2.83	HILIC_neg_M493.2829_T5.86	HILIC_neg_M493.2906_T5.33	HILIC_neg_M493.2914_T5.04	HILIC_neg_M493.2974_T0.67	HILIC_neg_M493.3091_T1.08	HILIC_neg_M493.3154_T1.3	HILIC_neg_M493.3162_T1.95	HILIC_neg_M493.3356_T0.68	HILIC_neg_M493.3404_T0.89	HILIC_neg_M493.43_T0.72	HILIC_neg_M493.4611_T0.72	HILIC_neg_M494.2314_T5.91	HILIC_neg_M494.3231_T2.04	HILIC_neg_M494.3559_T5.94	HILIC_neg_M494.863_T16.79	HILIC_neg_M495.0207_T1.22	HILIC_neg_M495.0551_T2.86	HILIC_neg_M495.0598_T1.47	HILIC_neg_M495.142_T1.44	HILIC_neg_M495.1577_T1.79	HILIC_neg_M495.1819_T8.84	HILIC_neg_M495.2574_T1.05	HILIC_neg_M495.278_T1.01	HILIC_neg_M495.2902_T0.72	HILIC_neg_M495.308_T5	HILIC_neg_M495.3277_T1.19	HILIC_neg_M495.3284_T1.97	HILIC_neg_M495.3478_T0.9	HILIC_neg_M495.4433_T0.72	HILIC_neg_M495.4781_T0.72	HILIC_neg_M496.1059_T8.2	HILIC_neg_M496.2757_T4.37	HILIC_neg_M496.3202_T1.89	HILIC_neg_M496.3228_T0.72	HILIC_neg_M497.0763_T0.7	HILIC_neg_M497.1092_T1.09	HILIC_neg_M497.293_T1.06	HILIC_neg_M497.3097_T0.73	HILIC_neg_M497.3479_T0.72	HILIC_neg_M497.3485_T2.01	HILIC_neg_M497.4167_T0.74	HILIC_neg_M498.0459_T8.24	HILIC_neg_M498.2261_T1.92	HILIC_neg_M498.287_T5.52	HILIC_neg_M498.2893_T5.07	HILIC_neg_M498.2969_T1.1	HILIC_neg_M498.9911_T1.04	HILIC_neg_M499.0383_T7.57	HILIC_neg_M499.1221_T7.63	HILIC_neg_M499.1338_T0.6	HILIC_neg_M499.1975_T0.93	HILIC_neg_M499.2009_T8.27	HILIC_neg_M499.2029_T8.67	HILIC_neg_M499.2472_T1.69	HILIC_neg_M499.2869_T0.82	HILIC_neg_M499.3_T2.2	HILIC_neg_M499.3032_T1.67	HILIC_neg_M499.3032_T1.36	HILIC_neg_M499.3035_T1.93	HILIC_neg_M499.3101_T1.08	HILIC_neg_M499.3282_T1.96	HILIC_neg_M499.648_T0.53	HILIC_neg_M500.1116_T6.88	HILIC_neg_M500.1274_T6.88	HILIC_neg_M500.9547_T2.93	HILIC_neg_M500.9795_T6.76	HILIC_neg_M501.14_T7.62	HILIC_neg_M501.1408_T7.96	HILIC_neg_M501.2547_T4.52	HILIC_neg_M501.3175_T1.21	HILIC_neg_M501.3191_T1.42	HILIC_neg_M501.3209_T2.64	HILIC_neg_M501.3218_T1.93	HILIC_neg_M501.3323_T2.14	HILIC_neg_M501.3388_T1.32	HILIC_neg_M502.1593_T1.27	HILIC_neg_M502.1805_T1.17	HILIC_neg_M502.2989_T5.84	HILIC_neg_M502.3166_T5.53	HILIC_neg_M503.0647_T7.75	HILIC_neg_M503.159_T9.44	HILIC_neg_M503.1606_T9.99	HILIC_neg_M503.1632_T9.79	HILIC_neg_M503.1841_T2.54	HILIC_neg_M503.1892_T1.32	HILIC_neg_M503.3302_T1.41	HILIC_neg_M503.3354_T1.59	HILIC_neg_M503.4166_T0.72	HILIC_neg_M503.4796_T0.7	HILIC_neg_M504.0932_T10.14	HILIC_neg_M504.299_T6.39	HILIC_neg_M504.3077_T5.79	HILIC_neg_M504.3607_T2.93	HILIC_neg_M504.3688_T2.38	HILIC_neg_M504.9384_T14.23	HILIC_neg_M504.9394_T16.73	HILIC_neg_M504.9424_T14.6	HILIC_neg_M505.1617_T0.72	HILIC_neg_M505.1776_T9.54	HILIC_neg_M505.1925_T1.39	HILIC_neg_M505.2143_T3.9	HILIC_neg_M505.2466_T5.79	HILIC_neg_M505.2516_T2.01	HILIC_neg_M505.2537_T1.41	HILIC_neg_M505.2561_T1.73	HILIC_neg_M505.257_T2.17	HILIC_neg_M505.262_T5.59	HILIC_neg_M505.2968_T0.71	HILIC_neg_M505.3167_T1.89	HILIC_neg_M505.3268_T0.69	HILIC_neg_M505.3335_T0.85	HILIC_neg_M505.3541_T1.06	HILIC_neg_M505.4955_T0.7	HILIC_neg_M506.2082_T1.15	HILIC_neg_M506.2669_T6.01	HILIC_neg_M506.3529_T6.03	HILIC_neg_M507.0422_T10.9	HILIC_neg_M507.1988_T4.73	HILIC_neg_M507.2028_T1.41	HILIC_neg_M507.2046_T5.37	HILIC_neg_M507.2072_T1.78	HILIC_neg_M507.2078_T2.19	HILIC_neg_M507.2137_T1.99	HILIC_neg_M507.2623_T0.8	HILIC_neg_M507.3098_T5.02	HILIC_neg_M507.3102_T0.73	HILIC_neg_M507.313_T0.91	HILIC_neg_M507.3186_T2.01	HILIC_neg_M507.3307_T1.07	HILIC_neg_M507.3658_T1.05	HILIC_neg_M507.9819_T1.2	HILIC_neg_M508.0217_T1.47	HILIC_neg_M508.3418_T5.75	HILIC_neg_M508.3684_T0.8	HILIC_neg_M508.4655_T0.72	HILIC_neg_M509.1059_T1.07	HILIC_neg_M509.1613_T1.05	HILIC_neg_M509.1939_T1.62	HILIC_neg_M509.196_T3.5	HILIC_neg_M509.1974_T2.81	HILIC_neg_M509.1978_T2.52	HILIC_neg_M509.2_T2.16	HILIC_neg_M509.2025_T2.03	HILIC_neg_M509.2171_T6.06	HILIC_neg_M509.2595_T1.13	HILIC_neg_M509.2857_T5.49	HILIC_neg_M509.31_T1.94	HILIC_neg_M509.3249_T0.75	HILIC_neg_M509.3271_T0.92	HILIC_neg_M509.3535_T0.98	HILIC_neg_M509.4587_T0.72	HILIC_neg_M509.4596_T0.88	HILIC_neg_M509.8722_T16.79	HILIC_neg_M509.9716_T1.22	HILIC_neg_M510.0102_T1.46	HILIC_neg_M510.0847_T5.81	HILIC_neg_M510.2497_T6.16	HILIC_neg_M510.2556_T5.95	HILIC_neg_M510.2857_T1.37	HILIC_neg_M510.2901_T2.21	HILIC_neg_M510.3218_T1.99	HILIC_neg_M510.3234_T1.57	HILIC_neg_M510.3268_T1.31	HILIC_neg_M510.3288_T0.86	HILIC_neg_M510.4651_T0.76	HILIC_neg_M511.017_T10.84	HILIC_neg_M511.0499_T1.98	HILIC_neg_M511.1164_T2.36	HILIC_neg_M511.2721_T1.22	HILIC_neg_M511.3105_T0.64	HILIC_neg_M511.3276_T1.94	HILIC_neg_M511.3522_T16.79	HILIC_neg_M511.3581_T1.74	HILIC_neg_M511.3878_T0.97	HILIC_neg_M511.8707_T16.79	HILIC_neg_M512.0634_T8.17	HILIC_neg_M512.0718_T7.9	HILIC_neg_M512.2623_T5.2	HILIC_neg_M512.2642_T6.07	HILIC_neg_M512.2648_T5.83	HILIC_neg_M512.4701_T1.05	HILIC_neg_M512.9408_T2.26	HILIC_neg_M513.0105_T1.36	HILIC_neg_M513.2141_T0.75	HILIC_neg_M513.2529_T0.75	HILIC_neg_M513.2694_T3.21	HILIC_neg_M513.2716_T2.46	HILIC_neg_M513.2721_T2.86	HILIC_neg_M513.2758_T2.16	HILIC_neg_M513.2888_T1.32	HILIC_neg_M513.2899_T0.72	HILIC_neg_M513.2918_T1.16	HILIC_neg_M513.2936_T1.89	HILIC_neg_M513.3052_T0.72	HILIC_neg_M513.3104_T1.72	HILIC_neg_M513.3263_T1.08	HILIC_neg_M513.3286_T1.34	HILIC_neg_M513.3433_T1.95	HILIC_neg_M514.1423_T6.29	HILIC_neg_M514.2808_T6.07	HILIC_neg_M514.2831_T6.46	HILIC_neg_M514.3109_T5.63	HILIC_neg_M514.3272_T16.79	HILIC_neg_M514.9335_T2.26	HILIC_neg_M515.139_T6.96	HILIC_neg_M515.2327_T1.15	HILIC_neg_M515.2328_T0.78	HILIC_neg_M515.2385_T2.64	HILIC_neg_M515.2418_T4.2	HILIC_neg_M515.2792_T1.44	HILIC_neg_M515.2991_T2.21	HILIC_neg_M515.3052_T1.21	HILIC_neg_M515.3057_T1.48	HILIC_neg_M515.3062_T1.91	HILIC_neg_M515.3094_T2.96	HILIC_neg_M515.3279_T1.19	HILIC_neg_M515.3467_T1.49	HILIC_neg_M515.3759_T0.83	HILIC_neg_M516.9482_T6.75	HILIC_neg_M516.9954_T11.39	HILIC_neg_M517.0118_T7.73	HILIC_neg_M517.0161_T11.4	HILIC_neg_M517.1712_T0.87	HILIC_neg_M517.1741_T8.97	HILIC_neg_M517.1778_T10.16	HILIC_neg_M517.2184_T3.7	HILIC_neg_M517.2275_T4.52	HILIC_neg_M517.2321_T4.18	HILIC_neg_M517.2515_T1.37	HILIC_neg_M517.2634_T5.24	HILIC_neg_M517.2947_T2.05	HILIC_neg_M517.312_T2.03	HILIC_neg_M517.3204_T1.12	HILIC_neg_M517.3458_T1.1	HILIC_neg_M517.3971_T0.97	HILIC_neg_M518.1899_T0.92	HILIC_neg_M518.2392_T7.01	HILIC_neg_M518.2826_T5.91	HILIC_neg_M518.3619_T5.75	HILIC_neg_M518.4242_T1.31	HILIC_neg_M518.9724_T11.41	HILIC_neg_M518.9947_T11.38	HILIC_neg_M519.0872_T1.03	HILIC_neg_M519.1227_T1.92	HILIC_neg_M519.1394_T1.22	HILIC_neg_M519.1782_T1.49	HILIC_neg_M519.2028_T6.36	HILIC_neg_M519.2342_T1.77	HILIC_neg_M519.2751_T0.74	HILIC_neg_M519.2758_T1.01	HILIC_neg_M519.291_T2.04	HILIC_neg_M519.2926_T0.72	HILIC_neg_M519.3125_T0.72	HILIC_neg_M519.3312_T1.07	HILIC_neg_M519.3329_T2.39	HILIC_neg_M519.4022_T0.93	HILIC_neg_M519.476_T0.72	HILIC_neg_M520.3658_T5.68	HILIC_neg_M521.0587_T2.93	HILIC_neg_M521.1591_T4.67	HILIC_neg_M521.2644_T0.71	HILIC_neg_M521.2911_T0.99	HILIC_neg_M521.3304_T0.9	HILIC_neg_M521.3381_T0.74	HILIC_neg_M521.3416_T1.27	HILIC_neg_M521.346_T1.07	HILIC_neg_M521.4914_T0.72	HILIC_neg_M521.8183_T2.02	HILIC_neg_M522.0248_T1.2	HILIC_neg_M522.0671_T1.27	HILIC_neg_M522.2464_T5.99	HILIC_neg_M522.2495_T1.68	HILIC_neg_M522.2607_T6.91	HILIC_neg_M522.3589_T2.02	HILIC_neg_M522.3625_T1.65	HILIC_neg_M523.1689_T1.84	HILIC_neg_M523.173_T3.55	HILIC_neg_M523.1747_T5.37	HILIC_neg_M523.1754_T4.75	HILIC_neg_M523.1859_T1.39	HILIC_neg_M523.2325_T2.49	HILIC_neg_M523.271_T0.67	HILIC_neg_M523.3169_T1.99	HILIC_neg_M523.3185_T1.06	HILIC_neg_M523.3199_T3.82	HILIC_neg_M523.4748_T0.71	HILIC_neg_M524.0681_T7.64	HILIC_neg_M524.228_T1.31	HILIC_neg_M524.2819_T0.67	HILIC_neg_M524.298_T6.86	HILIC_neg_M524.3008_T2.19	HILIC_neg_M524.3038_T1.92	HILIC_neg_M524.3957_T1.62	HILIC_neg_M524.4298_T1.03	HILIC_neg_M524.5049_T0.72	HILIC_neg_M525.0317_T10.86	HILIC_neg_M525.1884_T3.53	HILIC_neg_M525.1888_T6.01	HILIC_neg_M525.1895_T3.12	HILIC_neg_M525.1907_T4.12	HILIC_neg_M525.1944_T4.66	HILIC_neg_M525.2107_T9.26	HILIC_neg_M525.2464_T3.26	HILIC_neg_M525.2492_T2.32	HILIC_neg_M525.2499_T2.5	HILIC_neg_M525.2502_T0.8	HILIC_neg_M525.2572_T2.98	HILIC_neg_M525.2914_T1.22	HILIC_neg_M525.3233_T0.63	HILIC_neg_M525.3336_T1.97	HILIC_neg_M525.3357_T1.69	HILIC_neg_M525.337_T1.44	HILIC_neg_M525.3452_T1.19	HILIC_neg_M526.0854_T7.96	HILIC_neg_M526.0856_T7.62	HILIC_neg_M526.1093_T3.16	HILIC_neg_M526.1212_T2.67	HILIC_neg_M526.317_T2.12	HILIC_neg_M526.3193_T2.74	HILIC_neg_M526.3201_T3.27	HILIC_neg_M526.4448_T1.52	HILIC_neg_M526.4869_T0.77	HILIC_neg_M526.9808_T7.01	HILIC_neg_M526.9875_T7.27	HILIC_neg_M527.0798_T8.23	HILIC_neg_M527.1451_T0.8	HILIC_neg_M527.1482_T1.08	HILIC_neg_M527.1665_T1.18	HILIC_neg_M527.24_T0.77	HILIC_neg_M527.2636_T2.24	HILIC_neg_M527.267_T5.35	HILIC_neg_M527.2682_T2.54	HILIC_neg_M527.2683_T2.85	HILIC_neg_M527.2719_T3.85	HILIC_neg_M527.2927_T1.82	HILIC_neg_M527.3112_T0.68	HILIC_neg_M527.3148_T1.27	HILIC_neg_M527.3266_T1.91	HILIC_neg_M527.3644_T1.15	HILIC_neg_M527.3828_T1.07	HILIC_neg_M527.4491_T0.65	HILIC_neg_M527.6503_T0.53	HILIC_neg_M528.9849_T1.35	HILIC_neg_M529.0905_T1.15	HILIC_neg_M529.1684_T7.02	HILIC_neg_M529.17_T7.18	HILIC_neg_M529.2088_T0.72	HILIC_neg_M529.2751_T5.62	HILIC_neg_M529.28_T5.21	HILIC_neg_M529.2816_T3.05	HILIC_neg_M529.2838_T1.14	HILIC_neg_M529.2961_T0.87	HILIC_neg_M529.3062_T0.72	HILIC_neg_M529.3223_T1.9	HILIC_neg_M529.3422_T1.3	HILIC_neg_M529.4641_T0.65	HILIC_neg_M529.6456_T0.53	HILIC_neg_M530.15_T8.6	HILIC_neg_M530.2272_T8.3	HILIC_neg_M530.2767_T6.73	HILIC_neg_M530.2778_T6.96	HILIC_neg_M530.3026_T5.81	HILIC_neg_M530.9066_T1.1	HILIC_neg_M531.0764_T5.09	HILIC_neg_M531.1855_T8.55	HILIC_neg_M531.2189_T0.75	HILIC_neg_M531.2207_T1.13	HILIC_neg_M531.2231_T2.51	HILIC_neg_M531.2501_T4.55	HILIC_neg_M531.2513_T3.18	HILIC_neg_M531.2953_T5.62	HILIC_neg_M531.2978_T1.15	HILIC_neg_M531.3116_T2.61	HILIC_neg_M531.3184_T1.98	HILIC_neg_M531.3702_T0.72	HILIC_neg_M531.4412_T0.72	HILIC_neg_M532.9235_T6.73	HILIC_neg_M532.9834_T11.39	HILIC_neg_M533.0927_T2.35	HILIC_neg_M533.2559_T0.65	HILIC_neg_M533.2938_T0.72	HILIC_neg_M533.3227_T1.94	HILIC_neg_M533.3835_T1.05	HILIC_neg_M533.5239_T0.7	HILIC_neg_M533.8522_T16.79	HILIC_neg_M534.0212_T7.73	HILIC_neg_M534.2896_T1.27	HILIC_neg_M534.327_T6.11	HILIC_neg_M534.3571_T5.72	HILIC_neg_M534.3884_T5.74	HILIC_neg_M535.0513_T1.05	HILIC_neg_M535.2023_T1.07	HILIC_neg_M535.2157_T1.69	HILIC_neg_M535.269_T1.74	HILIC_neg_M535.2724_T1.01	HILIC_neg_M535.2788_T0.78	HILIC_neg_M535.2791_T1.3	HILIC_neg_M535.2814_T2.34	HILIC_neg_M535.2901_T1	HILIC_neg_M535.2954_T2	HILIC_neg_M535.3099_T0.76	HILIC_neg_M535.3117_T1	HILIC_neg_M535.3409_T1.32	HILIC_neg_M535.3431_T0.77	HILIC_neg_M535.4007_T1.03	HILIC_neg_M535.4719_T0.7	HILIC_neg_M535.5034_T0.72	HILIC_neg_M535.8381_T1.94	HILIC_neg_M536.3846_T5.7	HILIC_neg_M536.9835_T11.42	HILIC_neg_M537.0135_T7.27	HILIC_neg_M537.0142_T7.49	HILIC_neg_M537.016_T7.68	HILIC_neg_M537.2859_T1.54	HILIC_neg_M537.2877_T1.97	HILIC_neg_M537.2929_T1.06	HILIC_neg_M537.3032_T5.58	HILIC_neg_M537.3138_T1.31	HILIC_neg_M537.3149_T1.99	HILIC_neg_M537.3301_T1.03	HILIC_neg_M537.3467_T1.93	HILIC_neg_M537.3585_T0.8	HILIC_neg_M537.4892_T0.7	HILIC_neg_M538.0375_T7.77	HILIC_neg_M538.3531_T3.26	HILIC_neg_M538.3544_T3.69	HILIC_neg_M538.3557_T3.49	HILIC_neg_M538.9146_T2.93	HILIC_neg_M538.9854_T13.39	HILIC_neg_M538.9976_T11.43	HILIC_neg_M539.0022_T13.37	HILIC_neg_M539.1345_T10.53	HILIC_neg_M539.1346_T9.87	HILIC_neg_M539.1378_T10.02	HILIC_neg_M539.1382_T9.44	HILIC_neg_M539.2358_T0.87	HILIC_neg_M539.2994_T1.23	HILIC_neg_M539.3129_T0.75	HILIC_neg_M539.3145_T2.41	HILIC_neg_M539.315_T1.35	HILIC_neg_M539.3163_T2.07	HILIC_neg_M539.3179_T5.79	HILIC_neg_M539.3203_T5.08	HILIC_neg_M539.3336_T1.92	HILIC_neg_M539.3399_T0.98	HILIC_neg_M539.3401_T0.75	HILIC_neg_M539.3546_T1.42	HILIC_neg_M539.3583_T1.94	HILIC_neg_M540.1_T7.18	HILIC_neg_M540.2987_T4.59	HILIC_neg_M540.3016_T5.12	HILIC_neg_M540.3311_T3.65	HILIC_neg_M540.3399_T4.45	HILIC_neg_M540.364_T5.89	HILIC_neg_M540.7833_T16.78	HILIC_neg_M541.1166_T4.45	HILIC_neg_M541.1255_T1.25	HILIC_neg_M541.1359_T9.81	HILIC_neg_M541.3137_T3.58	HILIC_neg_M541.3248_T1.93	HILIC_neg_M541.3289_T1.45	HILIC_neg_M541.3293_T3.62	HILIC_neg_M541.3309_T3.06	HILIC_neg_M541.3662_T1.31	HILIC_neg_M541.373_T1.93	HILIC_neg_M542.1923_T1.42	HILIC_neg_M542.2609_T4.18	HILIC_neg_M542.3153_T5.1	HILIC_neg_M542.3154_T5.65	HILIC_neg_M542.3165_T4.85	HILIC_neg_M542.3335_T2.93	HILIC_neg_M542.4362_T1.62	HILIC_neg_M543.1265_T1.25	HILIC_neg_M543.1489_T0.9	HILIC_neg_M543.2969_T1.32	HILIC_neg_M543.2995_T1.93	HILIC_neg_M543.3513_T1.3	HILIC_neg_M543.3869_T1.3	HILIC_neg_M543.4678_T0.7	HILIC_neg_M543.4848_T0.7	HILIC_neg_M544.1257_T0.72	HILIC_neg_M544.3018_T5.89	HILIC_neg_M544.3804_T5.74	HILIC_neg_M544.4493_T1.62	HILIC_neg_M545.1476_T1.1	HILIC_neg_M545.3127_T2.24	HILIC_neg_M545.3196_T1.12	HILIC_neg_M545.4191_T0.93	HILIC_neg_M545.4266_T0.7	HILIC_neg_M545.4697_T0.7	HILIC_neg_M546.2805_T5.94	HILIC_neg_M546.3058_T6.92	HILIC_neg_M546.3928_T2.29	HILIC_neg_M546.3937_T5.7	HILIC_neg_M546.8997_T0.97	HILIC_neg_M547.0543_T1.17	HILIC_neg_M547.0667_T0.92	HILIC_neg_M547.2704_T0.73	HILIC_neg_M547.2956_T0.71	HILIC_neg_M547.3616_T1.18	HILIC_neg_M547.4169_T0.84	HILIC_neg_M547.4941_T0.7	HILIC_neg_M548.1048_T2.65	HILIC_neg_M548.235_T5.96	HILIC_neg_M548.2932_T0.87	HILIC_neg_M548.4391_T0.77	HILIC_neg_M548.8984_T6.72	HILIC_neg_M548.9592_T11.48	HILIC_neg_M549.0661_T2.37	HILIC_neg_M549.0818_T1.34	HILIC_neg_M549.2585_T0.8	HILIC_neg_M549.2859_T1.97	HILIC_neg_M549.2862_T0.77	HILIC_neg_M549.2866_T1	HILIC_neg_M549.2919_T1.78	HILIC_neg_M549.2945_T1.26	HILIC_neg_M549.3805_T1.08	HILIC_neg_M549.4536_T0.8	HILIC_neg_M549.4901_T0.7	HILIC_neg_M549.5206_T0.72	HILIC_neg_M550.2623_T0.7	HILIC_neg_M550.2819_T0.68	HILIC_neg_M550.4651_T0.76	HILIC_neg_M550.4857_T0.77	HILIC_neg_M551.0114_T7.71	HILIC_neg_M551.0119_T7.35	HILIC_neg_M551.0314_T7.27	HILIC_neg_M551.0338_T7.48	HILIC_neg_M551.034_T7.7	HILIC_neg_M551.166_T1.17	HILIC_neg_M551.1964_T2.13	HILIC_neg_M551.2972_T3.6	HILIC_neg_M551.2975_T1.69	HILIC_neg_M551.2981_T0.78	HILIC_neg_M551.2993_T3.83	HILIC_neg_M551.3004_T2.76	HILIC_neg_M551.3005_T1.45	HILIC_neg_M551.303_T1.21	HILIC_neg_M551.3145_T1.99	HILIC_neg_M551.3586_T5.52	HILIC_neg_M551.3899_T1.11	HILIC_neg_M551.4854_T0.7	HILIC_neg_M551.5065_T0.71	HILIC_neg_M551.8846_T16.77	HILIC_neg_M552.0079_T4.85	HILIC_neg_M552.2596_T8.32	HILIC_neg_M552.358_T6.88	HILIC_neg_M552.4616_T1	HILIC_neg_M552.4649_T0.77	HILIC_neg_M552.4813_T0.78	HILIC_neg_M552.498_T0.77	HILIC_neg_M552.5156_T0.73	HILIC_neg_M553.1594_T1.05	HILIC_neg_M553.2802_T2.49	HILIC_neg_M553.2803_T4.1	HILIC_neg_M553.2837_T2.87	HILIC_neg_M553.2872_T3.18	HILIC_neg_M553.2903_T1.47	HILIC_neg_M553.3145_T1.9	HILIC_neg_M553.315_T1.64	HILIC_neg_M553.3158_T1.37	HILIC_neg_M553.3162_T4.97	HILIC_neg_M553.3213_T1.07	HILIC_neg_M553.3314_T8.1	HILIC_neg_M553.3334_T1.92	HILIC_neg_M553.3399_T5.46	HILIC_neg_M553.3567_T1.07	HILIC_neg_M553.4097_T1.07	HILIC_neg_M553.4956_T0.72	HILIC_neg_M553.8807_T16.78	HILIC_neg_M554.3159_T5.7	HILIC_neg_M554.3365_T5.81	HILIC_neg_M554.513_T6.76	HILIC_neg_M554.5135_T0.77	HILIC_neg_M555.1201_T7.9	HILIC_neg_M555.1748_T1.1	HILIC_neg_M555.3019_T0.91	HILIC_neg_M555.3057_T4.99	HILIC_neg_M555.3098_T5.27	HILIC_neg_M555.312_T2.67	HILIC_neg_M555.3131_T2.98	HILIC_neg_M555.3323_T1.39	HILIC_neg_M555.353_T1.92	HILIC_neg_M555.4433_T0.87	HILIC_neg_M556.1165_T8.22	HILIC_neg_M556.2471_T5.5	HILIC_neg_M556.3061_T5.77	HILIC_neg_M556.985_T1.07	HILIC_neg_M557.1272_T1.79	HILIC_neg_M557.2965_T2.36	HILIC_neg_M557.3188_T0.74	HILIC_neg_M557.3262_T5.79	HILIC_neg_M557.327_T3.06	HILIC_neg_M557.3273_T5.3	HILIC_neg_M557.4046_T0.77	HILIC_neg_M557.4509_T1.94	HILIC_neg_M557.4595_T0.8	HILIC_neg_M558.0544_T7.4	HILIC_neg_M558.197_T7.61	HILIC_neg_M558.2017_T7.95	HILIC_neg_M558.33_T5.75	HILIC_neg_M558.4927_T0.72	HILIC_neg_M559.189_T2.43	HILIC_neg_M559.3509_T1.92	HILIC_neg_M559.3616_T1.3	HILIC_neg_M559.4511_T0.71	HILIC_neg_M559.4734_T0.75	HILIC_neg_M559.5485_T0.7	HILIC_neg_M560.2451_T1.14	HILIC_neg_M560.3239_T6.09	HILIC_neg_M560.4474_T0.75	HILIC_neg_M560.4751_T0.76	HILIC_neg_M561.0016_T10.81	HILIC_neg_M561.1481_T1.77	HILIC_neg_M561.1692_T3.55	HILIC_neg_M561.2448_T1.17	HILIC_neg_M561.2742_T1.2	HILIC_neg_M561.3604_T1.3	HILIC_neg_M561.3812_T5.82	HILIC_neg_M561.4157_T1.03	HILIC_neg_M561.4854_T0.71	HILIC_neg_M562.1965_T1.47	HILIC_neg_M563.1824_T9.48	HILIC_neg_M563.1828_T9.87	HILIC_neg_M563.2338_T1.17	HILIC_neg_M563.2339_T0.92	HILIC_neg_M563.2365_T0.67	HILIC_neg_M563.2552_T1.99	HILIC_neg_M563.2566_T0.67	HILIC_neg_M563.2651_T1.58	HILIC_neg_M563.2656_T1.19	HILIC_neg_M563.2773_T0.74	HILIC_neg_M563.3417_T1.62	HILIC_neg_M563.3835_T0.67	HILIC_neg_M563.4302_T0.98	HILIC_neg_M563.5041_T0.7	HILIC_neg_M563.9692_T2.26	HILIC_neg_M564.0776_T2.66	HILIC_neg_M564.1243_T6.09	HILIC_neg_M564.2265_T6.91	HILIC_neg_M564.27_T1.64	HILIC_neg_M565.0659_T1.3	HILIC_neg_M565.1187_T6.09	HILIC_neg_M565.2289_T0.68	HILIC_neg_M565.2633_T1.25	HILIC_neg_M565.2799_T2.43	HILIC_neg_M565.2803_T2.15	HILIC_neg_M565.2804_T1.27	HILIC_neg_M565.2806_T1.05	HILIC_neg_M565.2813_T1.9	HILIC_neg_M565.2831_T1.64	HILIC_neg_M565.2996_T0.72	HILIC_neg_M565.3026_T1.92	HILIC_neg_M565.3713_T1.89	HILIC_neg_M565.3819_T1.05	HILIC_neg_M565.4486_T0.93	HILIC_neg_M565.5208_T0.69	HILIC_neg_M566.2555_T0.81	HILIC_neg_M566.2792_T2.11	HILIC_neg_M566.3909_T5.84	HILIC_neg_M566.4775_T0.99	HILIC_neg_M566.5201_T0.73	HILIC_neg_M566.9938_T7.48	HILIC_neg_M566.9999_T6.75	HILIC_neg_M567.0091_T7.3	HILIC_neg_M567.0096_T7.5	HILIC_neg_M567.0524_T10.86	HILIC_neg_M567.2946_T3.1	HILIC_neg_M567.296_T5.04	HILIC_neg_M567.2969_T1.27	HILIC_neg_M567.297_T2.77	HILIC_neg_M567.2975_T1.9	HILIC_neg_M567.2979_T2.21	HILIC_neg_M567.3_T6.24	HILIC_neg_M567.3032_T1.09	HILIC_neg_M567.3214_T6.44	HILIC_neg_M567.386_T1.94	HILIC_neg_M568.2954_T1.4	HILIC_neg_M568.3011_T0.82	HILIC_neg_M568.3893_T5.81	HILIC_neg_M568.4964_T0.95	HILIC_neg_M568.5276_T0.77	HILIC_neg_M568.5297_T6.75	HILIC_neg_M568.9987_T1.45	HILIC_neg_M569.0248_T2.98	HILIC_neg_M569.0569_T10.86	HILIC_neg_M569.1512_T1.33	HILIC_neg_M569.1522_T1.72	HILIC_neg_M569.2194_T3.13	HILIC_neg_M569.3109_T1.54	HILIC_neg_M569.314_T5.42	HILIC_neg_M569.3146_T5	HILIC_neg_M569.3296_T6.88	HILIC_neg_M569.3301_T6.23	HILIC_neg_M569.3382_T1.97	HILIC_neg_M569.3979_T1.94	HILIC_neg_M569.4018_T1.22	HILIC_neg_M570.0304_T1.45	HILIC_neg_M570.2747_T8.04	HILIC_neg_M570.4654_T0.72	HILIC_neg_M571.0989_T1.14	HILIC_neg_M571.1678_T2.53	HILIC_neg_M571.171_T2.12	HILIC_neg_M571.2894_T7.03	HILIC_neg_M571.2943_T1.15	HILIC_neg_M571.3229_T1.13	HILIC_neg_M571.3474_T1.3	HILIC_neg_M571.4388_T0.9	HILIC_neg_M571.4739_T0.7	HILIC_neg_M572.1677_T2.21	HILIC_neg_M572.2217_T5.52	HILIC_neg_M572.2373_T6.46	HILIC_neg_M572.2539_T6.46	HILIC_neg_M572.3479_T1.22	HILIC_neg_M572.4807_T0.72	HILIC_neg_M573.0316_T1.59	HILIC_neg_M573.0325_T10.83	HILIC_neg_M573.1705_T5.94	HILIC_neg_M573.3268_T1.97	HILIC_neg_M573.3306_T1.72	HILIC_neg_M573.361_T1.08	HILIC_neg_M573.3672_T1.94	HILIC_neg_M573.3774_T1.13	HILIC_neg_M573.3788_T0.85	HILIC_neg_M573.4501_T1.92	HILIC_neg_M573.4546_T0.9	HILIC_neg_M574.088_T6.96	HILIC_neg_M574.3691_T2.02	HILIC_neg_M574.452_T1	HILIC_neg_M574.4532_T0.75	HILIC_neg_M574.4869_T0.72	HILIC_neg_M575.3249_T1.47	HILIC_neg_M575.3914_T1.25	HILIC_neg_M575.4221_T0.68	HILIC_neg_M575.449_T1.01	HILIC_neg_M575.5078_T0.77	HILIC_neg_M576.2098_T5.79	HILIC_neg_M576.2322_T1.9	HILIC_neg_M576.233_T2.08	HILIC_neg_M576.2493_T5.5	HILIC_neg_M576.3331_T1.05	HILIC_neg_M576.434_T5.69	HILIC_neg_M576.4922_T0.76	HILIC_neg_M577.1511_T9.86	HILIC_neg_M577.1619_T6.11	HILIC_neg_M577.2021_T10.16	HILIC_neg_M577.2834_T7.65	HILIC_neg_M577.3647_T5.52	HILIC_neg_M577.3833_T5.52	HILIC_neg_M577.4232_T0.69	HILIC_neg_M577.482_T0.83	HILIC_neg_M577.4916_T0.72	HILIC_neg_M577.5248_T0.77	HILIC_neg_M578.3455_T5.79	HILIC_neg_M578.5103_T0.76	HILIC_neg_M579.0089_T1.2	HILIC_neg_M579.1747_T5.78	HILIC_neg_M579.1907_T4.2	HILIC_neg_M579.2247_T0.75	HILIC_neg_M579.2252_T1.22	HILIC_neg_M579.2583_T2.08	HILIC_neg_M579.2593_T0.95	HILIC_neg_M579.386_T5.45	HILIC_neg_M579.4491_T0.76	HILIC_neg_M579.4797_T0.75	HILIC_neg_M579.5005_T0.7	HILIC_neg_M579.5341_T0.72	HILIC_neg_M580.1111_T2.91	HILIC_neg_M580.1793_T2.11	HILIC_neg_M580.3687_T1.37	HILIC_neg_M580.4913_T0.97	HILIC_neg_M580.7991_T16.79	HILIC_neg_M581.0421_T7.58	HILIC_neg_M581.1232_T7.63	HILIC_neg_M581.1718_T1.54	HILIC_neg_M581.2687_T3.38	HILIC_neg_M581.2746_T2.83	HILIC_neg_M581.2747_T1.58	HILIC_neg_M581.376_T1.07	HILIC_neg_M581.4344_T1.05	HILIC_neg_M581.4872_T5.59	HILIC_neg_M581.5134_T0.7	HILIC_neg_M582.2159_T2.46	HILIC_neg_M582.2201_T2.71	HILIC_neg_M582.2737_T8.22	HILIC_neg_M582.2921_T5.74	HILIC_neg_M582.3439_T1.26	HILIC_neg_M582.3773_T5.75	HILIC_neg_M582.4704_T1.23	HILIC_neg_M582.5427_T0.77	HILIC_neg_M582.5446_T6.74	HILIC_neg_M582.7926_T16.77	HILIC_neg_M583.1426_T7.96	HILIC_neg_M583.1432_T7.62	HILIC_neg_M583.251_T1.92	HILIC_neg_M583.257_T2.21	HILIC_neg_M583.2578_T2.64	HILIC_neg_M583.2632_T1.29	HILIC_neg_M583.2798_T3.28	HILIC_neg_M583.2917_T3.8	HILIC_neg_M583.3051_T1.94	HILIC_neg_M583.3815_T1.92	HILIC_neg_M583.3891_T1.12	HILIC_neg_M584.974_T1.44	HILIC_neg_M585.0497_T10.85	HILIC_neg_M585.0663_T7.75	HILIC_neg_M585.1365_T1.44	HILIC_neg_M585.1447_T4.79	HILIC_neg_M585.1624_T9.89	HILIC_neg_M585.1646_T9.59	HILIC_neg_M585.2707_T3.41	HILIC_neg_M585.2737_T1.29	HILIC_neg_M585.2737_T1.93	HILIC_neg_M585.2738_T1.73	HILIC_neg_M585.2752_T2.22	HILIC_neg_M585.2763_T2.92	HILIC_neg_M585.3161_T1.2	HILIC_neg_M585.3431_T1.41	HILIC_neg_M585.3577_T1.3	HILIC_neg_M585.3655_T1.94	HILIC_neg_M585.39_T1.42	HILIC_neg_M585.484_T0.7	HILIC_neg_M586.4536_T1.03	HILIC_neg_M586.5015_T0.73	HILIC_neg_M587.1242_T3.53	HILIC_neg_M587.1566_T6	HILIC_neg_M587.1594_T3.53	HILIC_neg_M587.1733_T9.08	HILIC_neg_M587.2835_T3.53	HILIC_neg_M587.2889_T2.95	HILIC_neg_M587.2896_T1.93	HILIC_neg_M587.2903_T1.32	HILIC_neg_M587.3857_T0.72	HILIC_neg_M587.4097_T0.7	HILIC_neg_M587.4276_T0.74	HILIC_neg_M587.4672_T0.71	HILIC_neg_M587.4917_T0.7	HILIC_neg_M587.5275_T0.7	HILIC_neg_M588.1733_T9.86	HILIC_neg_M588.4662_T0.75	HILIC_neg_M588.4677_T0.99	HILIC_neg_M588.5074_T0.75	HILIC_neg_M589.01_T1.59	HILIC_neg_M589.0345_T10.89	HILIC_neg_M589.0577_T10.91	HILIC_neg_M589.2482_T0.72	HILIC_neg_M589.2931_T2.56	HILIC_neg_M589.3045_T1.01	HILIC_neg_M589.3049_T3.15	HILIC_neg_M589.3055_T2.66	HILIC_neg_M589.3063_T3.93	HILIC_neg_M589.3073_T2.19	HILIC_neg_M589.474_T0.99	HILIC_neg_M589.5189_T0.69	HILIC_neg_M590.2846_T4.85	HILIC_neg_M590.3041_T1.69	HILIC_neg_M590.4884_T0.78	HILIC_neg_M591.2731_T0.9	HILIC_neg_M591.3226_T3.9	HILIC_neg_M591.3235_T3.36	HILIC_neg_M591.327_T2.93	HILIC_neg_M591.3311_T4.15	HILIC_neg_M591.3873_T1.87	HILIC_neg_M591.3909_T3.66	HILIC_neg_M591.4375_T0.68	HILIC_neg_M591.4561_T0.71	HILIC_neg_M591.4612_T1.92	HILIC_neg_M591.4645_T0.93	HILIC_neg_M591.5378_T0.7	HILIC_neg_M592.0103_T1.47	HILIC_neg_M592.4689_T1.05	HILIC_neg_M592.501_T0.75	HILIC_neg_M593.1236_T1.22	HILIC_neg_M593.1334_T3.32	HILIC_neg_M593.1901_T4.57	HILIC_neg_M593.1918_T9.88	HILIC_neg_M593.1952_T9.44	HILIC_neg_M593.2629_T0.69	HILIC_neg_M593.3297_T6.26	HILIC_neg_M593.3648_T5.59	HILIC_neg_M593.4841_T0.84	HILIC_neg_M594.0769_T7.9	HILIC_neg_M594.2382_T7.46	HILIC_neg_M595.2474_T2.02	HILIC_neg_M595.3005_T1.07	HILIC_neg_M595.4139_T0.79	HILIC_neg_M595.4432_T0.77	HILIC_neg_M595.4943_T0.89	HILIC_neg_M595.5023_T0.72	HILIC_neg_M595.5027_T5.57	HILIC_neg_M595.5361_T0.71	HILIC_neg_M596.1049_T2.91	HILIC_neg_M596.1187_T2.44	HILIC_neg_M596.2574_T1.39	HILIC_neg_M596.2781_T6.11	HILIC_neg_M596.2845_T6.46	HILIC_neg_M596.4821_T0.72	HILIC_neg_M596.4858_T1.21	HILIC_neg_M596.525_T0.72	HILIC_neg_M597.1465_T6.96	HILIC_neg_M597.3712_T1.94	HILIC_neg_M597.3893_T1.43	HILIC_neg_M598.2144_T5.51	HILIC_neg_M598.5335_T0.72	HILIC_neg_M598.9514_T6.73	HILIC_neg_M598.9996_T11.39	HILIC_neg_M599.0158_T7.73	HILIC_neg_M599.3147_T6.96	HILIC_neg_M599.3771_T1.94	HILIC_neg_M599.3945_T1.43	HILIC_neg_M600.2433_T7.03	HILIC_neg_M600.2518_T2.79	HILIC_neg_M600.2523_T3.41	HILIC_neg_M600.2576_T7.18	HILIC_neg_M600.2745_T5.64	HILIC_neg_M600.3116_T6.46	HILIC_neg_M600.4662_T0.76	HILIC_neg_M600.5107_T0.73	HILIC_neg_M600.5167_T6.78	HILIC_neg_M600.9686_T11.41	HILIC_neg_M601.2688_T1.93	HILIC_neg_M601.2935_T1.94	HILIC_neg_M601.4248_T0.68	HILIC_neg_M602.2113_T1.45	HILIC_neg_M602.2134_T1	HILIC_neg_M602.2167_T1.99	HILIC_neg_M602.4446_T1.04	HILIC_neg_M602.4479_T0.77	HILIC_neg_M602.4678_T0.76	HILIC_neg_M602.4838_T0.75	HILIC_neg_M602.4839_T0.99	HILIC_neg_M602.4991_T1.01	HILIC_neg_M602.5023_T0.74	HILIC_neg_M602.5188_T0.73	HILIC_neg_M603.0135_T10.81	HILIC_neg_M603.0878_T1.49	HILIC_neg_M603.2699_T1.51	HILIC_neg_M603.2885_T1.93	HILIC_neg_M603.296_T1.32	HILIC_neg_M604.4504_T1.1	HILIC_neg_M604.47_T1.15	HILIC_neg_M604.4708_T0.75	HILIC_neg_M604.4917_T0.77	HILIC_neg_M604.5043_T6.76	HILIC_neg_M604.507_T0.77	HILIC_neg_M605.1205_T1.52	HILIC_neg_M605.1659_T1.69	HILIC_neg_M605.1904_T11.15	HILIC_neg_M605.2191_T1.54	HILIC_neg_M605.298_T1.37	HILIC_neg_M605.2999_T1.94	HILIC_neg_M605.401_T3.15	HILIC_neg_M605.4023_T1.42	HILIC_neg_M605.4039_T4.18	HILIC_neg_M605.4973_T0.72	HILIC_neg_M605.5471_T0.72	HILIC_neg_M606.071_T7.65	HILIC_neg_M606.2787_T5.96	HILIC_neg_M606.2794_T5.74	HILIC_neg_M606.3338_T5.72	HILIC_neg_M606.4823_T0.93	HILIC_neg_M607.0238_T10.86	HILIC_neg_M607.0467_T10.88	HILIC_neg_M607.1364_T1.67	HILIC_neg_M607.3134_T5.07	HILIC_neg_M607.3778_T5.23	HILIC_neg_M607.4594_T1.04	HILIC_neg_M607.9895_T1.47	HILIC_neg_M608.0863_T7.62	HILIC_neg_M608.087_T7.96	HILIC_neg_M608.3232_T1.22	HILIC_neg_M608.9748_T7.09	HILIC_neg_M608.9863_T7.69	HILIC_neg_M608.9882_T7.26	HILIC_neg_M608.9974_T7.48	HILIC_neg_M609.0045_T7.7	HILIC_neg_M609.1043_T1.59	HILIC_neg_M609.1208_T2.69	HILIC_neg_M609.1504_T5.94	HILIC_neg_M609.1857_T5.65	HILIC_neg_M609.2678_T0.74	HILIC_neg_M609.3284_T5.44	HILIC_neg_M609.3524_T1.12	HILIC_neg_M609.3529_T0.85	HILIC_neg_M609.3915_T1.42	HILIC_neg_M609.4711_T1.06	HILIC_neg_M609.4775_T2.23	HILIC_neg_M609.4809_T1.73	HILIC_neg_M609.5034_T0.73	HILIC_neg_M609.5202_T5.55	HILIC_neg_M609.5222_T0.73	HILIC_neg_M610.2476_T2.44	HILIC_neg_M610.2479_T2.71	HILIC_neg_M611.1482_T5.94	HILIC_neg_M611.1728_T7.18	HILIC_neg_M611.1772_T7.02	HILIC_neg_M611.2285_T1.99	HILIC_neg_M611.369_T1.24	HILIC_neg_M611.3851_T1.25	HILIC_neg_M611.4053_T1.42	HILIC_neg_M611.4083_T0.89	HILIC_neg_M611.4518_T2.86	HILIC_neg_M611.468_T3.75	HILIC_neg_M611.4684_T2.88	HILIC_neg_M611.4999_T0.7	HILIC_neg_M611.5275_T0.74	HILIC_neg_M611.5438_T0.72	HILIC_neg_M612.0914_T2.47	HILIC_neg_M612.2687_T4.82	HILIC_neg_M612.2853_T3.7	HILIC_neg_M612.4334_T0.67	HILIC_neg_M613.0328_T10.83	HILIC_neg_M613.4161_T0.95	HILIC_neg_M613.5231_T0.71	HILIC_neg_M614.4512_T1.07	HILIC_neg_M614.5058_T0.75	HILIC_neg_M614.533_T0.77	HILIC_neg_M614.5345_T6.76	HILIC_neg_M614.9838_T11.39	HILIC_neg_M615.0449_T10.81	HILIC_neg_M615.1542_T5.76	HILIC_neg_M615.1595_T1.13	HILIC_neg_M615.2018_T0.75	HILIC_neg_M615.2596_T3.1	HILIC_neg_M615.2634_T3.67	HILIC_neg_M615.2878_T5.79	HILIC_neg_M615.3167_T4.95	HILIC_neg_M615.4407_T0.69	HILIC_neg_M615.4841_T0.71	HILIC_neg_M615.5049_T0.73	HILIC_neg_M616.0238_T7.73	HILIC_neg_M616.2196_T7.46	HILIC_neg_M616.3581_T1.99	HILIC_neg_M616.4603_T1.03	HILIC_neg_M616.4656_T0.77	HILIC_neg_M616.4903_T0.77	HILIC_neg_M616.4997_T1.03	HILIC_neg_M617.2436_T3.08	HILIC_neg_M617.2521_T3.63	HILIC_neg_M617.2525_T4.32	HILIC_neg_M617.3711_T0.65	HILIC_neg_M617.4843_T0.72	HILIC_neg_M617.5198_T0.77	HILIC_neg_M618.1088_T2.96	HILIC_neg_M618.1199_T2.36	HILIC_neg_M618.2521_T5.64	HILIC_neg_M618.4833_T1.11	HILIC_neg_M618.4862_T0.72	HILIC_neg_M618.5207_T0.77	HILIC_neg_M618.9753_T11.44	HILIC_neg_M619.0145_T7.49	HILIC_neg_M619.0159_T7.27	HILIC_neg_M619.0171_T7.69	HILIC_neg_M619.1181_T2.44	HILIC_neg_M619.3143_T1.48	HILIC_neg_M619.3152_T1.93	HILIC_neg_M619.476_T1.15	HILIC_neg_M619.5726_T0.69	HILIC_neg_M620.1346_T2.49	HILIC_neg_M620.1904_T6.96	HILIC_neg_M620.2681_T1.15	HILIC_neg_M620.3384_T8.99	HILIC_neg_M620.4253_T4.57	HILIC_neg_M620.5113_T0.74	HILIC_neg_M620.5264_T0.73	HILIC_neg_M620.6021_T0.72	HILIC_neg_M620.9941_T11.52	HILIC_neg_M621.0527_T1.47	HILIC_neg_M621.0651_T1.17	HILIC_neg_M621.2616_T8.67	HILIC_neg_M621.2756_T8.15	HILIC_neg_M621.3267_T2.41	HILI																																																																																																																																																																																																																																																																																																																																																																																																																																																																																																																																																																																																																																																																																																																																																																																																																																																																																																																																																																																																																																																																																																																																																																																																																																																																																																																																																																																																																																																																																																																																																																																																																																																																																																																																																																																																																																																																																																																																																																																																																																																																																																																																																																																																																																																																																																																																																																																																																																																																																																																																																																																																																																																																																																																																																																																																																																																																																																																																																																																																																																																																																																																																																																																																																																																																																																																																																																																																																																																																																																																																																																																																																																																																																																																																																																																																																																																																																																																																																																																																																																																																																																																																																																																																																																																																																																																																																																																																																																																																																					
_neg_M621.3344_T2.96	HILIC_neg_M621.3953_T5.36	HILIC_neg_M621.3969_T4.82	HILIC_neg_M621.3984_T2.4	HILIC_neg_M621.4028_T1.23	HILIC_neg_M621.4343_T1.43	HILIC_neg_M621.517_T0.81	HILIC_neg_M621.587_T0.71	HILIC_neg_M622.0967_T7.18	HILIC_neg_M622.1405_T2.44	HILIC_neg_M622.1436_T2.21	HILIC_neg_M622.428_T0.72	HILIC_neg_M622.4442_T5.74	HILIC_neg_M622.4648_T0.87	HILIC_neg_M623.069_T1.53	HILIC_neg_M623.1586_T5.09	HILIC_neg_M623.348_T4.32	HILIC_neg_M623.3971_T1.07	HILIC_neg_M623.4022_T0.67	HILIC_neg_M623.4468_T1.1	HILIC_neg_M623.4888_T1.67	HILIC_neg_M623.5341_T5.54	HILIC_neg_M623.5667_T0.7	HILIC_neg_M624.2039_T1.07	HILIC_neg_M624.3723_T1.92	HILIC_neg_M624.5559_T0.72	HILIC_neg_M625.0271_T10.83	HILIC_neg_M625.0643_T1.52	HILIC_neg_M625.0873_T1.56	HILIC_neg_M625.2625_T2.36	HILIC_neg_M625.3356_T1.64	HILIC_neg_M625.3384_T1.25	HILIC_neg_M625.4628_T1.27	HILIC_neg_M625.4642_T1.05	HILIC_neg_M625.4659_T2.83	HILIC_neg_M625.4764_T3.71	HILIC_neg_M625.8127_T16.78	HILIC_neg_M626.2429_T2.75	HILIC_neg_M626.2435_T3.31	HILIC_neg_M626.3552_T7.95	HILIC_neg_M626.5762_T0.75	HILIC_neg_M627.0544_T10.85	HILIC_neg_M627.2601_T3.26	HILIC_neg_M627.4999_T0.73	HILIC_neg_M627.5435_T0.7	HILIC_neg_M628.2432_T4.82	HILIC_neg_M628.2515_T6.73	HILIC_neg_M628.311_T6.91	HILIC_neg_M628.5514_T6.75	HILIC_neg_M628.5518_T0.77	HILIC_neg_M629.1147_T1.79	HILIC_neg_M629.2792_T3.85	HILIC_neg_M629.4155_T0.97	HILIC_neg_M629.5154_T0.75	HILIC_neg_M629.5596_T0.75	HILIC_neg_M630.4758_T1.03	HILIC_neg_M630.5337_T0.74	HILIC_neg_M630.5631_T0.7	HILIC_neg_M630.9026_T6.73	HILIC_neg_M630.9583_T11.43	HILIC_neg_M631.2612_T5.77	HILIC_neg_M631.3843_T6.24	HILIC_neg_M631.4655_T0.8	HILIC_neg_M631.4962_T0.78	HILIC_neg_M632.2034_T10.11	HILIC_neg_M632.4679_T4.18	HILIC_neg_M633.0341_T7.27	HILIC_neg_M633.0376_T7.48	HILIC_neg_M633.038_T7.7	HILIC_neg_M633.1219_T2.93	HILIC_neg_M633.126_T2.1	HILIC_neg_M633.1297_T2.51	HILIC_neg_M633.2716_T4.98	HILIC_neg_M633.2888_T8.82	HILIC_neg_M633.3806_T1.07	HILIC_neg_M633.3961_T6.36	HILIC_neg_M633.3975_T1.13	HILIC_neg_M633.3988_T0.84	HILIC_neg_M633.436_T1.42	HILIC_neg_M633.4426_T0.79	HILIC_neg_M633.5075_T0.77	HILIC_neg_M634.4391_T4.71	HILIC_neg_M634.4411_T4.47	HILIC_neg_M635.2402_T0.97	HILIC_neg_M635.3048_T1.94	HILIC_neg_M635.3463_T1.22	HILIC_neg_M635.3489_T2.23	HILIC_neg_M635.4176_T1.24	HILIC_neg_M635.437_T0.66	HILIC_neg_M635.4477_T1.22	HILIC_neg_M635.4515_T1.42	HILIC_neg_M635.5032_T0.71	HILIC_neg_M635.6028_T0.72	HILIC_neg_M636.2593_T1.4	HILIC_neg_M636.268_T5.79	HILIC_neg_M636.4265_T2.56	HILIC_neg_M636.4272_T1.96	HILIC_neg_M636.4304_T1.56	HILIC_neg_M637.0389_T1.2	HILIC_neg_M637.2087_T1.56	HILIC_neg_M637.2088_T1.99	HILIC_neg_M637.3262_T1.59	HILIC_neg_M637.338_T1.99	HILIC_neg_M637.4326_T1.07	HILIC_neg_M637.4828_T0.83	HILIC_neg_M637.5124_T0.71	HILIC_neg_M637.5415_T0.74	HILIC_neg_M637.5475_T5.52	HILIC_neg_M639.0329_T1.2	HILIC_neg_M639.3098_T1.89	HILIC_neg_M639.3417_T5.34	HILIC_neg_M639.4478_T1.07	HILIC_neg_M639.4943_T3.59	HILIC_neg_M639.4959_T2.72	HILIC_neg_M639.5455_T0.71	HILIC_neg_M640.0585_T7.4	HILIC_neg_M640.0812_T7.4	HILIC_neg_M640.1905_T7.63	HILIC_neg_M640.5917_T0.92	HILIC_neg_M641.0425_T1.57	HILIC_neg_M641.0686_T1.52	HILIC_neg_M641.23_T2.35	HILIC_neg_M641.2486_T3.63	HILIC_neg_M641.4601_T1.3	HILIC_neg_M642.2466_T5.62	HILIC_neg_M642.5146_T0.75	HILIC_neg_M642.5533_T0.75	HILIC_neg_M642.5581_T6.73	HILIC_neg_M642.6075_T0.9	HILIC_neg_M643.2717_T1.94	HILIC_neg_M643.3555_T4.77	HILIC_neg_M644.4882_T1.02	HILIC_neg_M644.5253_T0.74	HILIC_neg_M644.5418_T0.74	HILIC_neg_M644.582_T0.7	HILIC_neg_M644.5986_T0.72	HILIC_neg_M645.1635_T5.64	HILIC_neg_M645.1822_T9.44	HILIC_neg_M645.1841_T9.91	HILIC_neg_M645.2965_T1.25	HILIC_neg_M645.2966_T1.72	HILIC_neg_M645.4906_T1.73	HILIC_neg_M645.4914_T1.41	HILIC_neg_M645.5106_T0.75	HILIC_neg_M645.5128_T0.95	HILIC_neg_M645.5403_T0.77	HILIC_neg_M646.4714_T0.91	HILIC_neg_M646.4756_T0.72	HILIC_neg_M646.4772_T3.86	HILIC_neg_M646.4792_T4.04	HILIC_neg_M646.5201_T0.75	HILIC_neg_M646.5414_T0.74	HILIC_neg_M646.5693_T0.7	HILIC_neg_M646.6157_T0.72	HILIC_neg_M646.8731_T6.72	HILIC_neg_M647.3098_T1.32	HILIC_neg_M647.3108_T1.94	HILIC_neg_M647.3185_T3.08	HILIC_neg_M647.4883_T0.88	HILIC_neg_M647.522_T5.75	HILIC_neg_M648.4504_T4.66	HILIC_neg_M648.4571_T4.38	HILIC_neg_M649.0011_T7.51	HILIC_neg_M649.0168_T7.27	HILIC_neg_M649.02_T7.57	HILIC_neg_M649.0495_T10.87	HILIC_neg_M649.0942_T2.86	HILIC_neg_M649.1_T2.1	HILIC_neg_M649.4155_T0.66	HILIC_neg_M649.4437_T2.04	HILIC_neg_M649.4898_T5.99	HILIC_neg_M649.5008_T0.82	HILIC_neg_M649.6213_T0.67	HILIC_neg_M650.47_T5.69	HILIC_neg_M651.3393_T2.54	HILIC_neg_M651.3427_T2.95	HILIC_neg_M651.3482_T3.33	HILIC_neg_M651.3559_T0.6	HILIC_neg_M651.4053_T1.87	HILIC_neg_M651.4053_T1.07	HILIC_neg_M651.4341_T0.66	HILIC_neg_M651.502_T0.73	HILIC_neg_M651.5203_T0.77	HILIC_neg_M652.4225_T2.41	HILIC_neg_M652.4233_T1.92	HILIC_neg_M652.5873_T0.78	HILIC_neg_M652.9955_T1.37	HILIC_neg_M653.0308_T10.82	HILIC_neg_M653.1426_T1.22	HILIC_neg_M653.3329_T1.02	HILIC_neg_M653.3745_T1.42	HILIC_neg_M653.4282_T1.07	HILIC_neg_M653.4478_T0.71	HILIC_neg_M653.4667_T0.74	HILIC_neg_M653.4868_T2.66	HILIC_neg_M653.509_T2.66	HILIC_neg_M653.511_T3.52	HILIC_neg_M653.5185_T0.74	HILIC_neg_M653.5343_T0.74	HILIC_neg_M654.2865_T8.32	HILIC_neg_M654.5704_T0.7	HILIC_neg_M655.02_T1.47	HILIC_neg_M655.4458_T1.1	HILIC_neg_M655.5323_T0.74	HILIC_neg_M656.0302_T1.49	HILIC_neg_M656.0861_T6.96	HILIC_neg_M656.2113_T11.72	HILIC_neg_M656.2762_T1.37	HILIC_neg_M656.5432_T0.81	HILIC_neg_M657.2556_T5.76	HILIC_neg_M657.3325_T5.49	HILIC_neg_M657.3453_T4.8	HILIC_neg_M657.3858_T0.89	HILIC_neg_M657.4627_T1.92	HILIC_neg_M657.4727_T1.15	HILIC_neg_M658.5621_T0.7	HILIC_neg_M659.0367_T1.54	HILIC_neg_M659.4402_T0.67	HILIC_neg_M659.4681_T0.7	HILIC_neg_M659.509_T5.57	HILIC_neg_M659.6143_T0.7	HILIC_neg_M660.3003_T1.93	HILIC_neg_M660.4568_T4.24	HILIC_neg_M660.4598_T4.52	HILIC_neg_M660.4873_T0.92	HILIC_neg_M660.5027_T3.86	HILIC_neg_M661.2554_T9.45	HILIC_neg_M661.2936_T1.93	HILIC_neg_M661.4562_T0.69	HILIC_neg_M661.4839_T0.71	HILIC_neg_M661.5041_T0.68	HILIC_neg_M661.5353_T5.73	HILIC_neg_M662.4742_T4.31	HILIC_neg_M662.4773_T4.57	HILIC_neg_M662.5085_T1.77	HILIC_neg_M663.042_T7.58	HILIC_neg_M663.1557_T2.26	HILIC_neg_M663.2946_T8.82	HILIC_neg_M663.3138_T1.92	HILIC_neg_M663.4456_T2.34	HILIC_neg_M663.4611_T2.01	HILIC_neg_M663.4639_T2.34	HILIC_neg_M663.478_T2.02	HILIC_neg_M663.5044_T5.94	HILIC_neg_M663.5195_T0.7	HILIC_neg_M663.537_T0.7	HILIC_neg_M664.3265_T1.94	HILIC_neg_M664.5002_T4.95	HILIC_neg_M664.6331_T0.75	HILIC_neg_M664.7997_T16.77	HILIC_neg_M665.1363_T7.96	HILIC_neg_M665.1462_T7.62	HILIC_neg_M665.1535_T7.95	HILIC_neg_M665.2058_T10.48	HILIC_neg_M665.2121_T10.13	HILIC_neg_M665.2126_T10.31	HILIC_neg_M665.2155_T10.76	HILIC_neg_M665.3228_T1.93	HILIC_neg_M665.3245_T1.37	HILIC_neg_M665.4241_T1.42	HILIC_neg_M665.4296_T1.82	HILIC_neg_M665.4362_T2.29	HILIC_neg_M665.4537_T1.12	HILIC_neg_M665.4794_T2.98	HILIC_neg_M665.4813_T2.5	HILIC_neg_M665.4859_T0.69	HILIC_neg_M665.498_T1.25	HILIC_neg_M666.064_T0.53	HILIC_neg_M666.4995_T1.15	HILIC_neg_M666.6014_T0.79	HILIC_neg_M666.6351_T0.75	HILIC_neg_M667.048_T10.85	HILIC_neg_M667.0806_T7.75	HILIC_neg_M667.1458_T5.62	HILIC_neg_M667.2205_T2.35	HILIC_neg_M667.2225_T1.87	HILIC_neg_M667.4296_T0.67	HILIC_neg_M667.4422_T0.97	HILIC_neg_M667.5129_T0.92	HILIC_neg_M667.5197_T3.4	HILIC_neg_M667.5246_T2.6	HILIC_neg_M667.5382_T1.92	HILIC_neg_M667.5637_T0.7	HILIC_neg_M667.5846_T0.7	HILIC_neg_M668.2339_T2.31	HILIC_neg_M668.5287_T1.16	HILIC_neg_M668.5935_T0.75	HILIC_neg_M668.6155_T0.8	HILIC_neg_M669.0477_T10.85	HILIC_neg_M669.2022_T2.79	HILIC_neg_M669.2131_T3.63	HILIC_neg_M669.2192_T3.9	HILIC_neg_M669.2941_T1.07	HILIC_neg_M669.3248_T1.1	HILIC_neg_M669.3712_T2.09	HILIC_neg_M669.4282_T1.1	HILIC_neg_M669.5105_T0.75	HILIC_neg_M669.5273_T0.74	HILIC_neg_M669.5458_T0.74	HILIC_neg_M670.4739_T3.58	HILIC_neg_M670.4766_T3.84	HILIC_neg_M670.4895_T3.58	HILIC_neg_M670.542_T1.28	HILIC_neg_M670.5435_T1.58	HILIC_neg_M670.5905_T0.7	HILIC_neg_M671.2343_T4.97	HILIC_neg_M671.4374_T1.94	HILIC_neg_M671.4959_T1.07	HILIC_neg_M671.5251_T0.75	HILIC_neg_M672.1812_T5.6	HILIC_neg_M672.2792_T2.86	HILIC_neg_M672.4547_T1.05	HILIC_neg_M672.4848_T3.67	HILIC_neg_M672.493_T3.91	HILIC_neg_M672.5195_T0.7	HILIC_neg_M672.6002_T0.72	HILIC_neg_M673.3746_T0.9	HILIC_neg_M673.5433_T0.77	HILIC_neg_M674.4634_T4.45	HILIC_neg_M674.4714_T4.16	HILIC_neg_M674.5002_T4.52	HILIC_neg_M674.507_T1.62	HILIC_neg_M674.5091_T1.41	HILIC_neg_M674.519_T3.75	HILIC_neg_M674.5439_T0.86	HILIC_neg_M674.9983_T11.41	HILIC_neg_M675.3057_T1.95	HILIC_neg_M675.4473_T1.99	HILIC_neg_M675.5058_T5.72	HILIC_neg_M675.52_T0.67	HILIC_neg_M675.5506_T5.72	HILIC_neg_M676.0839_T7.9	HILIC_neg_M676.4883_T4.23	HILIC_neg_M676.491_T4.5	HILIC_neg_M676.4963_T5.24	HILIC_neg_M676.9622_T11.44	HILIC_neg_M677.2989_T6.44	HILIC_neg_M677.4532_T0.72	HILIC_neg_M677.4551_T1.02	HILIC_neg_M677.4717_T2.32	HILIC_neg_M677.4728_T1.98	HILIC_neg_M677.4767_T0.81	HILIC_neg_M677.4849_T2.91	HILIC_neg_M677.5173_T0.74	HILIC_neg_M677.522_T5.93	HILIC_neg_M677.5337_T0.75	HILIC_neg_M678.5108_T4.87	HILIC_neg_M678.515_T5.14	HILIC_neg_M679.2285_T9.12	HILIC_neg_M679.2333_T9.46	HILIC_neg_M679.4476_T2.24	HILIC_neg_M679.4498_T2.61	HILIC_neg_M679.4626_T0.69	HILIC_neg_M679.4666_T0.95	HILIC_neg_M679.4924_T2.46	HILIC_neg_M679.4973_T0.69	HILIC_neg_M679.528_T0.74	HILIC_neg_M680.5256_T0.77	HILIC_neg_M680.5867_T0.7	HILIC_neg_M680.609_T8.22	HILIC_neg_M680.6208_T0.78	HILIC_neg_M681.0208_T7.73	HILIC_neg_M681.3698_T3.01	HILIC_neg_M681.4097_T1.07	HILIC_neg_M681.4213_T2.4	HILIC_neg_M681.5459_T2.56	HILIC_neg_M681.5647_T0.73	HILIC_neg_M682.2498_T7.11	HILIC_neg_M682.5755_T0.7	HILIC_neg_M682.5921_T0.71	HILIC_neg_M682.6309_T0.79	HILIC_neg_M682.8348_T16.77	HILIC_neg_M683.1195_T5.6	HILIC_neg_M683.2297_T9.14	HILIC_neg_M684.331_T0.8	HILIC_neg_M684.4829_T3.55	HILIC_neg_M684.4996_T3.85	HILIC_neg_M684.5004_T3.58	HILIC_neg_M684.5256_T1.58	HILIC_neg_M684.6011_T0.7	HILIC_neg_M684.8262_T16.77	HILIC_neg_M685.0408_T10.78	HILIC_neg_M685.3593_T2.75	HILIC_neg_M685.3599_T1.24	HILIC_neg_M685.5137_T1.05	HILIC_neg_M685.526_T5.54	HILIC_neg_M686.2244_T11.43	HILIC_neg_M686.4081_T1.69	HILIC_neg_M686.4089_T1.4	HILIC_neg_M686.4624_T4.38	HILIC_neg_M686.4736_T4.1	HILIC_neg_M686.4744_T0.65	HILIC_neg_M686.4982_T4.8	HILIC_neg_M686.504_T3.62	HILIC_neg_M686.5149_T3.9	HILIC_neg_M686.5366_T1.32	HILIC_neg_M686.5375_T2.64	HILIC_neg_M686.538_T2.24	HILIC_neg_M686.5382_T1.91	HILIC_neg_M686.5474_T2.02	HILIC_neg_M686.6068_T0.7	HILIC_neg_M687.1866_T10.78	HILIC_neg_M687.5044_T0.76	HILIC_neg_M687.5417_T5.54	HILIC_neg_M688.0737_T7.65	HILIC_neg_M688.2538_T2.86	HILIC_neg_M688.3971_T0.99	HILIC_neg_M688.4813_T4.08	HILIC_neg_M688.4935_T4.36	HILIC_neg_M688.5052_T4.08	HILIC_neg_M688.5544_T0.8	HILIC_neg_M688.5929_T0.75	HILIC_neg_M688.9762_T1.37	HILIC_neg_M689.0024_T1.01	HILIC_neg_M689.0051_T9.4	HILIC_neg_M689.0107_T0.77	HILIC_neg_M689.4666_T1.95	HILIC_neg_M689.4816_T1.96	HILIC_neg_M689.493_T2.69	HILIC_neg_M689.5212_T5.69	HILIC_neg_M689.5366_T5.7	HILIC_neg_M689.5466_T0.77	HILIC_neg_M689.5538_T5.42	HILIC_neg_M689.5665_T0.75	HILIC_neg_M690.0902_T7.97	HILIC_neg_M690.0915_T7.62	HILIC_neg_M690.335_T2.56	HILIC_neg_M690.5025_T4.14	HILIC_neg_M690.5032_T4.43	HILIC_neg_M690.5032_T1.72	HILIC_neg_M690.5123_T5.19	HILIC_neg_M690.5129_T0.8	HILIC_neg_M690.5193_T1.82	HILIC_neg_M690.5499_T1.94	HILIC_neg_M690.5564_T0.8	HILIC_neg_M690.5756_T0.9	HILIC_neg_M690.5948_T0.8	HILIC_neg_M690.9709_T11.39	HILIC_neg_M691.0006_T0.97	HILIC_neg_M691.0037_T7.28	HILIC_neg_M691.387_T0.92	HILIC_neg_M691.4389_T0.67	HILIC_neg_M691.4929_T1.96	HILIC_neg_M691.4935_T2.29	HILIC_neg_M691.4953_T0.82	HILIC_neg_M691.4982_T1.33	HILIC_neg_M691.5124_T0.86	HILIC_neg_M691.5198_T0.7	HILIC_neg_M691.5367_T5.92	HILIC_neg_M691.6024_T0.71	HILIC_neg_M692.5212_T1.17	HILIC_neg_M692.5258_T4.84	HILIC_neg_M692.5259_T5.12	HILIC_neg_M693.1741_T7.18	HILIC_neg_M693.4103_T0.67	HILIC_neg_M693.4688_T2.57	HILIC_neg_M693.4705_T2.2	HILIC_neg_M693.4734_T1.3	HILIC_neg_M693.511_T2.09	HILIC_neg_M693.5126_T0.78	HILIC_neg_M693.5805_T0.71	HILIC_neg_M694.1949_T5.62	HILIC_neg_M694.5428_T1.19	HILIC_neg_M694.5431_T1.54	HILIC_neg_M694.5966_T0.95	HILIC_neg_M694.6343_T0.76	HILIC_neg_M694.9719_T11.44	HILIC_neg_M695.425_T0.68	HILIC_neg_M695.4673_T0.67	HILIC_neg_M695.5491_T0.72	HILIC_neg_M695.5924_T0.7	HILIC_neg_M696.5597_T1.55	HILIC_neg_M696.565_T0.96	HILIC_neg_M696.5654_T1.26	HILIC_neg_M696.6182_T1.07	HILIC_neg_M696.9931_T11.41	HILIC_neg_M697.4528_T3.65	HILIC_neg_M697.4731_T3.65	HILIC_neg_M697.4875_T1.92	HILIC_neg_M697.5273_T0.7	HILIC_neg_M697.5297_T5.54	HILIC_neg_M697.5457_T0.71	HILIC_neg_M697.5611_T1.11	HILIC_neg_M697.5885_T0.72	HILIC_neg_M698.0265_T7.73	HILIC_neg_M698.2161_T7.48	HILIC_neg_M698.4698_T4.1	HILIC_neg_M698.4707_T1.89	HILIC_neg_M698.4916_T4.37	HILIC_neg_M698.5026_T3.58	HILIC_neg_M698.5087_T1.37	HILIC_neg_M698.5432_T0.72	HILIC_neg_M698.5668_T1.53	HILIC_neg_M698.6085_T0.73	HILIC_neg_M698.6246_T0.75	HILIC_neg_M699.4923_T0.67																																																																																																																																																																																																																																																																																																																																																																																																																																																																																																																																																																																																																																																																																																																																																																																																																																																																																																																																																																																																																																																																																																																																																																																																																																																																																																																																																																																																																																																																																																																																																																																																																																																																																																																																																																																																																																																																																																																																																																																																																																																																																																																																																																																																																																																																																																																																																																																																																																																																																																																																																																																																																																																																																																																																																																																																																																																																																																																																																																																																																																																																																																																																																																																																																																																																																																																																																																																																																																																																																																																																																																																																																																																																																																																																																																																																																																																																																																																																																																																																																																																																																																																																																																																																																																																																																																																																																																																																																																																																																																																																																																																																																																																																																																																																																																																																																																																																																																																																																																																																																																																																																																																																																																																																																																																																																												
20181107-M1-HILIC-neg-1	mice_M1	4013	117	9020984	11227958	8162832	8529020	2083486	6307828	8888340	3739046	5148248	8888340	14322952	5523420	5958710	6919276	8312656	5523420	8312656	9068293	13665350	6028780	5543422	5831471	8927545	12361645	12361645	27265374	12907422	14322952	13568092	8257340	13568092	4313997	2083486	5918700	27265374	6349460	13665350	6483793	8312656	7741726	181991	43704	113125	19043	38006	54221	122852	92653	176077	44865	66746	61191	138795	46739	80994	110325	6042	114151	100127	220760	7528	252792	121920	103147	18273	100127	183485	130533	412389	718641	147353	148324	718641	183485	252792	23200	77536	147353	175025	221796	19293	5061	376	541	545	2496	1975	216079	1705	0	0	92	600	40	438	837	833	488	166	66	835	0	184	5061	61	275	281	23	178	178	135	524	129	287	15077	173	1197	15127	855	7331	413	4334	3242	2371	4334	4833	858	1197	39473	5030	7302	858	6003	489	126	197	327	17852	413	8270	406	64	20823	31	305	1128	31	737	53	1615	2622	1384	454	48	22048	48	18820	0	99710	67839	11650	234248	110449	17164	61462	16004	176044	137140	81465	58223	176044	18399	166549	328092	52821	214691	336467	32303	108335	29041	15001	29041	7514	105	4233	289397	2618	40	8975	0	56	1124	1151	6560	0	963	63	31	0	92	737	97	97	33	125	1197	538	53	70	24475	1870	187097	20	212	1279	1695	0	7459	0	122879	102407	87361	12755	48606	87361	176075	31031	63639	19943	16053	6920	52603	34234	20093	122879	12755	66977	2317	2317	4320	8638	396	865	1627	271	137	31	2473	40337	72053	281833	248317	336624	71923	266742	264690	133496	785236	933410	819456	700485	1059118	1139996	2761200	819461	1913083	2147781	3618734	2676346	1887003	23541	1706412	2676346	266776	1887003	1944970	740072	953	1083297	0	160	160	0	194	31	21284	4286	37775	7649	66774	121736	23896	5758	15942	15232	45923	31625	7412	204	204	149	11646	8974	82	672	165	121340	121340	220	121398	79	12797	148	31	210	669	213	0	16133	197	147	1467	87	133	31	31373	968	31	321	11308	29473	8135	3279	98	3854	775	14652	97	219	392	250	99	282	55	30	26	122385	282	3294	1202	1462	24218	0	153	7011	159	7041	1242	28976	418	1252	119	30	3987	18386	25808	27889	3468	6211	957	21822	30715	30715	30715	1318	201	761	37158	2202	33596	4818	2202	180169	48765	326128	331611	279892	331611	104692	8832	115162	60970	47089	644922	122013	60970	145595	143653	263086	645068	547660	547660	69953	86934	781205	571	50	941	166	14912	11677	0	157	15542	19715	17124	11770	9478	528	6520	507	270	17908	6471	2529	498	1491	890	3373	513	0	479	194	14255	60452	35915	175730	93868	60452	93868	522290	160531	109677	9166	1277706	221828	730467	1115346	5123354	4341512	221828	5480694	464522	156	463	140	189	4503	1791	6405	6405	3558	182	4222	474	3123	504	1949	529	526	1530	21187	14962	1413	42	0	99806	31139	92	241	1029	102	23	91	148	226	81	91	2190	1501	962	72	31	60	61	145	69032	61	2022	2022	757	0	418	604	239	358	3303	129	140	863	123	129	129	286	447	487	59	668	19830	16291	668	16291	8112	75	2059	106	63	181	40	0	28	1600	38	8832	5065	10451	6333	14185	28552	17084	17215	3708	7481	7455	22417	22329	3175	429	88	150	4188	61	2548	510	7024	74	374	181	396	7168	755	185886	11944	150213	51612	795473	64507	217920	613112	2013157	165444	80529	712743	400063	923241	1186582	64507	1013170	682778	613112	1706744	1619894	1245894	2395437	1244646	1619894	1661343	1661343	2343394	2343394	9429	1007	60	152	154	60	93	92	31	154	1007	2840	8887	5878	15918	46375	33022	110102	10231	72032	46375	54825	26708	39537	16830	9042	39537	110344	1406	184	42	304	152	0	0	40050	66536	66536	10468	0	1896	40074	13387	218	42	361	225	529	348	0	1755	42	253	525	124	39514	6717	2158	442136	442136	148	5110	80	117	239	442084	2076	153	410	1098	1974	437	285	160	1500	9002	425	679	7123	2161	554	356	18704	253	40	182	832	13398	2697	1393	2663	8087	7335	1346	3699	113	816	1816	553	145	145	541	49276	400	500	3668	3668	415	1320	467	2371	921	2339	184	51	128	10618	59	51	1468	202	135	478	61	922	1016	478	0	0	1241	1256	1256	0	94	64	143	151	44	218	31	45707	16277	190	395	16798	190	3017	66	58	809	16787	416	294	1027	71	125	66	0	2321	66	279	0	3331	358	83	358	10045	81	127	127	911	1736	31	88	132	1046	7748	35	35	0	0	121	86	9882	3284	3158	34	611	8253	80	452	269	787	2605	1637	121	174	229	724	80	1332	1248	28426	809	8664	257	1204	93	93	87	94	15142	7638	20944	38551	3826	3427	21446	24629	103276	19	128	128	435	108	89	127	214	37	271	63	28	75	0	34	67	245	11539	276	59	11476	89	871	0	0	116	10593	93	2640	93	132	30	91	840	92	0	0	127	3053	124	174	66344	94	309	66798	791	7663	3547	37145	19266	3904	12430	344	92520	0	289475	0	5980	6725	7619	289475	2324	1715	92520	0	2391	297	6057	31	153	323	4986	40	1174	177	26	4744	26339	55806	0	55806	7073	382058	9526	150239	25483	14907	6065	0	7057	7545	382058	150239	8927	6988	97	162	48710	3097	35	0	55	40	21	5869	910	2198	3849	19422	18275	18283	0	67	92	12345	4659	264	201	0	143	857	37241	2429180	24594	45	0	299	265	11180	319	8841	10912	8335	14119	2898	0	39	104	9100	2962	42	209	0	1127	60	4423	4423	55745	33	18634	19560	800	0	350	104	3190	39	70	0	366	32	1200	34921	610	516	19236	1226	2689	2647	1245	93	149	1076	203	628	2597	687	299	2535	2475	97	281	877	2470	250	546	31	386	1336	696	696	365	776	8869	340	148	1545	85401	112986	638	900	202	655	47	30	67	45	201	151	250	39	625	305	91	100	42	1155	142	106	3414	2278	339	40	103	62	3152	30	77	7036	4379	220	7701	6388	7568	674	745590	26176	283270	21204	327013	452170	745590	8530197	3642	807	170351	80	343	25	111	30483	0	0	194	80	4781	372	2612	18936	32263	15343	14094	16598	21827	21827	11472	0	1069	0	9121	2008	0	603	86	1002	435	363	40	2110	248	1298745	247880	341375	247880	889	250	29	371	681	68	1285	168	258	61	44	341	0	0	12596	338	313	557515	753338	868822	71938	8193	2664	850	408	853	504	3194	288	0	37	241	1650	1687	1613	2311	0	37	2784	2535	588	449	144	4122	2290	2169	646	423	407	290	39	39125	36809	209	54	1287	1217	62	115	115	115	155	71	799	799	788	8480	99772	22592	10051	205	73	83	2592	4577	6472	8969	8969	6904	11999	101	4058	624	83	593	0	262	408	304539	418	6732	298782	299	191	553	417	8957	5362	507	881	117	355	107	4694	193	82	155	1336	3101	1036	3415	31200	165	33	112	171	12617	73058	220777	116183	171461	13618	105674	85328	36067	480	32721	15815	1655	32721	27122	45338	216	1131	3182	3118	235	842	4453	103	105	275	131	276	138	1840	58294	71613	37491	11670	32261	6857	15740	81	82	212	141	67	582	4041	582	88	4095	2708	10256	6660	135	502	502	299	79	3760	708	271	3760	622	211	3283	1197	4927	356	322	0	746	2193	7808	3961	573	5087	173	290	8451	747	438	6511	695	260	562	6505	135	42	124	465	728	173	27	2694	250	282160	132	1921	265672	1199	264900	45	27310	293968	215	217	1485	27742	27873	2362	258	61	31	61	38304	336	555	89	1178	1595	1049	468	138	11438	317	3771	85	167	694	72	130	229143	348	880	7036	7660	2315	4029	2006	2006	660	4026	2663	31	0	31	0	16915	36	135	127	69	0	234	385	761	1745	502	419	125	23813	390	39	286	52	9189	9146	52432	246	40	476	436	70	3434	192	260	222	22699	22669	21284	21284	74	13661	6470	13896	13924	6382	64	1321	859	0	36136	118578	143853	81920	153833	2930	5274	1130	325	428	9180	88	125170	2557	2539	0	698	39	205	31	683	818275	2219282	439	294	165	463	603	111	146	197	4353	428	0	288	857	1506	13443	1468	5735	3185	302745	334	43	0	542	3728	45073	409	61509	51694	573	295	41877	2187	377	21263	82	295	40	122	799	250	73	21169	1776	162	5994	6209	71555	6520	750985	30	0	0	1167	149	1863	3821	200	426	13259	31	164	92120	234	0	246	0	102	140	111	162	40	2623	16333	48	250	1621	2350	3535	435	4864	4922	4766	0	7406	1791	2969	4398	5818	9357	8301	223	742	3916	1876	15684	0	265	270	505	324	10219	60	31	260	260	0	128	162	40	75	220	298	75	478	68	43	40	40	357	375	5414	1172	1106	784	71	261	3156	69536	69429	45767	12350	486	7642	43	42	10345	14879	376	146	303	0	342	48889	19794	1160	11171	2100	1024	22029	13726	42041	50885	408872	14092	408872	8587	36044	6911	6911	7696	279	42	1618	416	122	2150	1524	780	9532	81904	22036	462	21893	77771	431	77	21177	1620	653	8030	550	828	20073	471	10427	217	2055	117	5341	2031	2047	2797	31	64	1290	3026537	3026537	2544	932	2108	13100	13100	222	4244	4137	8007	332	8006	4684	159	1052	740	66	162	1510	77	766	265	1705	499264	211925	121	43	1026	172	858	622	1954	5560	186	5845	40	40	328	601	442	616	616	273	265	0	0	3016	665	0	665	495	155	3055	82	1300	2453	3904	2123	653	103	61	59	2368	237	278	659	34	723	95	70	223	80	223	4591	518	140	57	114	33149	745	11961	251	101	198682	469	199257	295	20499	134	48	78	126	203	2625	96	55941	1479	8204	40	282	1822	723	3471311	4156	0	0	0	1110	167	19	180	860	5994	0	18077	15243	798	118579	300	258	1818	123879	106	9885	52621	11439	9350	1574380	9349	9983	167	4590	197	4038	331	821	506	8	0	630	127	60	34	356	51211	104845	7563	1399	322	2166	82	52075	33886	258	1633	24295	8014	19738	1387	902	2558	4202	961	546082	7852	349	282	347	562	1989	0	6390	72676	11900	6577	14246	13725	37430	373	180	1593	132	261	79	38520	504269	4615	533844	533844	2210	97	562	4786	0	11039	2845	663	0	2822	14399	15940	17574	19280	21121	17148	3579	72	619	2320	557	6484	1892	4201	1315	702	3098	7584	402651	32836	194431	595470	74501	625299	625299	47836	29383	2180450	920067	16813	456848	823298	1213119	1687209	1807171	69669	50971	2180450	1555193	9510	332366	1107190	1687250	1115350	1213119	2868	6926	148130	119736	13234	86280	159029	63610	12428	18024	140159	91017	119736	792	1134	3118	2161	3552	18770	26094	11182	16294	2486	55	147	414	21942	51924	77532	1279	1606	45	0	230	52	2280	179	203	2567	1230	3316	77864	27118	265943	211337	37978	2148	4278	307	2555	3499	355	138	1702	3372	94	355	30891	81140	81138	7034	7034	15310	90288	4533	5409	6936	88644	0	115	60	31	539	8111	7342	676	0	31	84	595	117	117	282	15407	3549	23886	20460	0	63	31	51	39	0	0	218	1187	396	961	534	3226	7114	2132	3110	8587	4895	2725	118299	134	118226	0	63	129	47	84	1387	846	30	34	63	121235	23956	121272	4793	1157	963	554	230	166	329	5279	2858	2109	3182	237	44	267	3163	752	295	34716	86	139280	124	0	0	322	187	167	301	871	63	186	315	11727	211327	2205	74	3043	682	78	222	40	1946	2394	40	7491	955	5245	40	76	4346	83	7696	4718	2592	40	0	3850	6661	239	40	132	781	0	0	611	1847	1847	381	120	539	1137	35	83	115	361	45	429	343196	35	86	63	151	2390168	2063410	665182	14319	15276	40532	41297	23	2064036	2458520	2390554	164268	9395	392	19513	66	966753	227	15491	5256	508	2085	509	149	2739	84626	31	0	79	494	306	0	1098	157	1074	3311	127	13789	70	1616	119	840	840	81	61	146	1389	1173	6672	1290	1239	1191	66	442	957	326	98	131	0	1187	321	326	1366	6755	12627	7722	20419	17865	8420	6649	9900	23180	64502	65203	61	233	6319	89	601	3361	1711	1244	131	3930	297	908	6939	9548	14123	6217	14728	31061	19458	19674	54346	9341	12530	19458	7350	54468	43595	10279	2009	1020	1170	12519	4910	2246	5660	2791	2897	750	1023	123	35	638	1210	24193	31645	40	121	258	99	253	0	565	381	39	134	121	0	322	42	1182	56	4337	2838	2889	2901	1104	39	298	166	3348	3177	66	165	90	0	124	88	3523	3232	1758	206	0	171	184	0	41	94	117	40	285	218	41	80	235	80	343	290	71	0	264	42	0	87	371	67	4243	423	7896	6547	90	1052	639	37896	351	153	261	36734	2429	2509	19690	268	487	416	1280	1309	997	433	443	119	376	135	21	416	66	31496	649	432	652	2232	162	9581	243	3372	3696	8442	2464	92	27	825	40	467	125	426	229	58	93	0	2642	2508	1573	0	0	444	83	311	47	33	45	94	44	82	110	2565	119	940	0	286	217	177	165	1108	575	169	52122	41329	10624	14547	62772	3363	12701	59934	12766	47084	133213	47080	33592	10185	24367	448	603	0	288	64	2209	217	29534	3025	3215	126	331	70353	538	81312	19701	80926	17904	161	143	171	135	4167	558	150	30	30972	55116	855	2091	1481	478	1128	3262	2721	2423	2501	0	3262	249	58467	58427	0	30	0	500	190	1370	79	124	193	9179	20702	0	0	0	74	47	227	126	1358	2578	2678	2096	139	1453	497	50	16854	14551	7175	61294	61264	60	34	0	8535	225	1030	15528	1087	885	364	644	214	2351	96	2351	1020	1319	8067	779	1374	437	98	417	433	29	5252	894	10805	1548	1793	41921	667	26	28	1430	103	1575	330	127	9315	112167	34778	9307	22560	2753	61822	234071	415	97	10766	944	261	0	329	1929	719	1143	165	556	1869	1325	108	8886	710	26	1236	458	3831	3284	0	0	644	85	12059	40	3135	95	34	37698	2470592	1129	114	6576	6724	79	336	815	38088	10162	10140	1750	58	39	39	77	305	867	39	3181	887	381	1143	425	1016	125	1493	1387	957	897	34642	2276	697	76	234	0	165	61	92	1545	659	423	108	393	555	1259	133	2974	1492	206	206	232	100	0	38	304	68	0	0	6644	6644	1855	600	119	249	112	2510	5232	308	2327	1907	0	545	6670	42	271	1620	82	1593	3730	71	53	366	253	3828	2610	651	31	73	30	1609	39	1511	7284	268	10359	2401	3443	19633	19338	3470	7526	5354	9636	6517	15172	3775	1214	51343	51367	0	66	63	0	40	78	586	147	245	231	39	0	359	147	1502	1447	134	41	384	3885	336	420	380	8642	53578	12946	53930	237	325	5689	392	4847	2429	385	226	2472	432	95	4950	2262	344	185	2185	1294	38	1161	973	3763	1224	31	270	227	95728	3027	6355	0	16454	740	0	6825	785	472	1246	22327	22099	796	325	0	142	61	3855	37	75	922	2938	1090	1291	21493	8026	4574	26175	3030	174	2183	304	222	18400	18360	9985	118	79	184	357	357	906	858	4759	719	386	96	6609	6638	46	3499	3387	1731	1956	73	1015	6282	47313	557	1101	845	742	3392	268	269	1557	3174	29766	213	47	104	716	428	231	80	83	836	72	241	5805	1016	300	134	4520	269	193	4452	1484	706	201	262991	298	206	0	135	45884	31	25527	180	208	342	30013	30393	331	697	52	496	1530	95	946	965	14390	6941	14177	3669	582	978	739	133	173	65	173	2262	635	1104	240	300	0	0	326	40	116	116	118335	64200	118290	1616	4061	4422	5031	4638	0	0	3298	1244	98	171	91	34	2717	95	38	91	103	1336	732	75	30	0	30	4664	2164278	0	359	341	400	2134	12189	2582	2287	10277	2491	2169	6957	919	228	25606	174	7865	30217	0	31	31	27263	89	39	1490	6638	24	34	213	235	160	3083	2459	688	11061	13287	5400	3818	204	0	109	30	33	228	1666	92	719	222	385	599	730	682	167	898	56	808	91	249	4399	6990	201	1754	8841	5724	963	30	30	30	1900	252	61	86059	219	80	27409	7742	316	316	1120	853	888	8191	7246	9702	657	301	10487	9555	10702	24753	46252	47198	45225	1191	7363	31	9886	507	642	533	529	243	426	989	82	87	111	119	203	80	85	8267	866	8349	885	75	0	1247	40	3260	6271	3160	565	3525	3556	657	150	5038	5096	1819	303	842	40	934	2911214	2924	13786	21476	11351	2246713	2885415	109166	943	193	568	756	39	968	1827	139	213	1330	136058	106	66	498	30	0	28	418	35	2971	511	1924	2913	745	7100	10636	6368	215	1287	316	0	2531	1289	10856	11125	8927	79	581	4367	2343	3268	2183	1188	143	1518516	6854	278	6174	2926	200	154	98	380	1351	31	315269	1323	403	1035	1028	168	4063	4236	885	597	167	752	17394	35730	5744	4185	1309	92	93	236	1910	111	185	575	1290	3114	3071	3334	298	1388	2322	1340	140371	1233	596	233	626	2759	1835	6917	2323	402	5548	4948	5709	1009	276	200	3734	0	970	273	1138	4325	158	125	42	162	0	1036	715	30	55	247	1734	675	1471	1152	1561	242	762	1547	0	84	533	173822	173822	380	174006	40	42	92	1322	157	6743	1499	411	2269	241	2032	30	106	30	25852	804	4036	20790	820	571	79	15223	22912	3557	7582	253	0	2667	2919	104	2550	3477	152831	174706	534	266	64	9601	557	86	1441	782	20215	38900	2062	7482	4026	351	0	1261	0	976	156	308	6720	28	64	117	276	40	748	2472	237648	33	1711261	227738	227738	197	55	0	33026	29729	32610	389	394	45	234	340	568	3286	3376	7488	1435	75	32	2272	11929	95	160	920	281	283	914	665	786	746	513	893	1199	1423	1719	1757	1606	1430	1994	8205	247	8197	2884	215	510	531956	1382	61	86	116	709	1962	780	997	566	1682	359	0	2069	84	749	202	663	600	163	247	243	138	17870	428	364	364	190	409	405	561	515	542	502	520	323	2864	98	92	39	161	521	13764	194	32	330	213	894	0	0	40	34	27266	27266	199	355	224	68	224	1643	693	0	12763	12969	152	473	8026	7032	307	2712	93	0	2466	1749	12538	263	301	393	361	264	2157	955	675	351	2966	30	405	60	40	2053	2136	3533	3025	3777	840	2848	81385	31	163	3197	1174	482	763	366	1518	3203	1456	414	1023	40	64	1617	40	1535	7502	1324	387	621	761	1885	83	381	92	85	83142	75	1379	304	77	1672	2623	3246	4314	2785	4078	2294	391	1074	0	101	330	2073	194	60	343	377	416	103	165	615	82	193	1492	2619	25620	2229	317	1926	26744	333	114	165	30	3728	2294	35	27	217	142	145	310	8262	72	369	79	83	1063	2180	30	134	452	240	1561	849	1337	0	820	2230	2267	4349	48759	53318	353	5593	63	857	0	204	2089	12472	42	440	960	7303	6955	6625	5603	0	1329	978	998	3807	77	0	551	104	28003	4229	53	2700	153	147	286	537	190	102	615	84	5516	259	2117	2715	2715	268	531	827	2639	2771	102	3653	3526	804	84	15299	15525	7938	2739	0	51	509	404	14236	15834	40	40	446	1046	2301	3469	2829	3995	4790	1313	963	2098	5843	1449	8706	0	66	31	30	31	0	1055	292	837	816	11586	336	125	54940	78	39	0	20605	22932	23024	12507	12481	5175	58566	6840	3858	1078	94	419	1958	522	1578	307	10067	10037	7709	7476	77	77	251	524	1200	579	6091	542	11693	20647	20859	59	6280	43	0	310	0	47695	59508	5431	317	750	3718	3718	2701	969	5374	0	0	21661	0	0	284	42	37	339	78	1093	294	1638	1927	3236	681	2664	3707	183631	371	45	219	335	121	469	209	520	83	111	79	28	11915	1501	2339	19704	30	134	125	87	0	31	33	0	6490	40	42	44869	713	99230	589	145	42	40	177	96	727	2051	0	61	13564	1879	14528	14115	2816	35	63	63	0	1394	125	0	47993	103892	103896	142	305	162	350	1375	684	338	908	1329	1996	146	94	5625	67253	5516	124403	80	125725	67	5374	345823	982	0	31	0	44	341	402	203	361	7757	236	8337	7512	0	49659	170	40	40	40	1157	53	264	97	230	0	75	4867	238	659	4688	110	1883	4978	4952	51	66	924	851	32450	19405	3973	16440	354	200	19410	678	1078	3763	23291	246	113	42	0	1815	16749	0	0	31794	32754	44368	2051	0	210	22020	6322	840	999	1899960	1899984	1250	585	888	107	196	63	72	0	2009	836	169	39	162	890	499	9541	1822	91665	10201	40	1474	6017	439374	80217	4454	126655	762	5360	850	286	502	25999	9727	1272486	2118807	1976171	37168	299	0	11398	1301	7939	322	6800	6514	227	5352	5216	2678	0	0	30	115063	0	118	0	0	2330	74	34	216	64165	2278	2113	2136	7370	2278	99	1126	16533	6106	3966	1416	0	1184	18513	0	114	560	176	5696	77	122	191	122	12102	56542	17974	13306	890	266	40	40	2427	254	170	3309	31446	31446	9388	17132	15356	3309	3741	12067	11274	46811	4509	558	6164	40	0	37	2606	4395	5278	10049	8181	1175	5828	2458	7178	413	5445	30	35	577	63	80	98	505	273	7743	0	9110	1744	7003	2788	349805	68	64	0	2691	0	2175	7994	0	952	320	1120	1370	1471	5522	0	131	0	32	39	115	64	163	9714	75858	8354	10104	14608	66	31	63	31	4791	3528	640	1113	368	38790	3494	0	122	134	332	0	27870	27135	135	28296	27877	703	515	515	31	40	608	683	4296	35	453	31	0	31	253	597	163	40	0	20990	1448	1115	1700	3226	243	6503	2222	247	58	31	11167	23701	30	0	156	447164	185	479	217	1475	825	6627	748	40	1764	1839	1170	133	216916	501	52	12515	272084	1455	285425	6501	175	8017	0	83	33	199829	0	137	264	30	410992	27	61	2168	6205	6205	3770	30235	2144	2072	176	335905	0	354876	355100	354161	2491	1491	387	68577	176	34	39	17419	2359	622	5476	5521	3436	22478	25739	0	122	898	1562	398	312	2242	53	13930	168	27535	15021	7834	48	17375	96	40	395	384	9845	757	321	368	33	66	122	66	595	63	1809	5684	0	109578	10742	480	68	116949	116929	4077	3456	466	6368	803	0	133	94	81	125	151	118	6612	7637	15635	40	6392	0	22436	1551	1382	42	0	0	3822	47	371	7754	4200	3395	186	220	7953	126	644	39	1694	187	21517	1188	72	7043	53	39	9334	3477	17027	33693	30938	1693	28520	1658	0	40	40	74	5542	3522	784	0	179526	405023	12270	7533	7462	403749	195	119	47	161045	0	290	707	746	31	840	7096	36570	2528	15500	116	0	6396	35	37	255	3902	877	122	39	12306	31	147	5227	59755	11266	5169	537	3526	3112	3356	3043	747	208762	187	0	0	71471	0	3607	8259	906	1495	1610	4856	0	8349	8183	117	3597	1479	0	0	368	1264	1205	1513	1072	461	68	155	124	119	119	31668	1318	1867	234	23286	23223	3026	799	799	0	0	31	0	6081	0	872	8441	35	136	234	3452	249	8266	55	64	5786	3195	696	31	65	651	353	166	877	39	635	119	27	94	62	703	1489	19428	19658	7748	1758	4195	2189	4335	1794	2501	6181	2588	3007	963	127	2503	586	40	414	0	1181	1367	550	6121	337	2905	5393	2982	3003	454	18426	3090	1350	1016	3493	18343	126	18040	436	80	0	34	136	130	221	0	33375	34302	275	471	0	128	344	800	0	0	11008	10853	208	106	346	201	54	216	642	642	1027	651	729	557	3852	71	3939	0	31	0	1083	648	1431	1431	897	77	156879	0	30	181	42	69	40	43	69	306	231	10997	42	602	325	3466	333	1494	97	5692	8047	417	1394	650	51	177	91	7065	994	175454	0	2206	3186	42	189	267	7600	930	22	1629	15896	5339	0	146	58	620	5369	4160	37766	33	63	193	341	150	0	261	13488	12509	4513	27	176	187	1244	9421	349	57	37675	2014	84	1089	1299	48	906	530	686	0	0	102	5482	5482	606	1886	1886	1165	985	2959	2873	343	217	1101	0	39	0	82	82	1368	30	0	88	358	661	31	2257	98	1047	592	163	265	1188	1131	957	473824	0	424	377	61	22	10981	98	5730	223	6291	0	0	134	626	145	86	581	469	3159	1716	589	118	635	1263	3059	631	308	2854	3178	0	0	8683	79123	135900	135900	12188	471	3401	0	13231	554	3136	577	2031	3511	7016	0	0	0	0	1711	112646	1711	0	159	77	0	10098	8570	1654	194	8755	194	0	0	174	915	1078	6421	83	26676	0	40	63	0	82	0	41	324	97	178	347	2017	138	166	1010	127	0	30	0	0	0	31	0	130	114	2573	537	1016	149	1141	1003	54	121	0	0	193	133	2510	2111	1834	775	180	124	0	0	27	243	90	5616	6270	2121	2664	1243	64	42	1419	982	42	3377	31	115	1217	332	1590	1401	30	674	4489	2738	12378	12598	1256	1552	1564	3998	1596007	1747935	819148	1749427	1600755	85	61	33	210	3265	33	552	130	9143	1026	85	250	1138	1147	66	0	1379	42	232437	90338	90265	55884	28448	349	151	29	92	33	1476	3544	3544	2450	40	2452	0	3426	42	1852	15285	18718	858	12077	12388	2041	29903	0	169	1159	0	0	522	54	683	534	2654	1424	0	1143	0	0	578	1516	103	194	0	3190	0	5494	3903	79	40	367	2992	61	92	1584	10767	10007	398	3787	527	5667	5571	4898	51	0	5755	6238	6434	53	771	4607	27	38	149	1451	22432	25219	330	29224	556	1671	30637	494	2183	212	1688	31	31	0	0	190	53	0	3399	1127	103	74	3666	786	26	3686	3767	188	435	162	51	307	4254	0	0	56175	19710	22619	9816	22656	22656	52116	0	40	3020	702	31	2386	0	2975	42	28	44	1104	40	18709	18945	2014	28	37	24326	214	322	63	75	0	0	0	42	140	74	860	0	0	2404	120	94	115	3765	1161	944	678	4838	11165	95	0	37	37	556	120306	30	4959	0	241	386	180	210	104	2735	0	36203	9080	31	12029	79706	79455	475	744	30116	2583	17063	867	432	442	907	0	0	18739	0	82	39	0	80	80	138481	21749	10635	3958	10532	4450	0	0	0	231	466	85	640	381	5664	3963	1858	663	0	68	1835	1591	0	17619	1199	251	33	0	350	91	48	142	632	78	0	200	0	434	1195	2786	3562	271	31	521	3370	104	193	106	3737	125	34	98	70	210	0	191172	121	84	39	137	0	0	6308	409	174	300	258	8429	6960	5255	300	1184	1629	106	1712	34	43	40	2221	165	171	223	1875	6698	7982	7909	4647	3060	1466	156	19019	11398	12796	31	37336	37010	372	31	393	0	95	0	31	2954	2749	0	0	93405	1109	128	63	63	130	0	0	104653	111601	0	286	8733	0	0	28595	246	0	210	40	0	336	42	0	9494	713	0	31	1965	1835	2030	103	3649	1961	3648	0	0	91	167	48	42796	696	46148	1298	36	28807	0	12993	3480	14396	274	444	209	7573	430	31	0	472	283	344	4762	8603	352	17185	449	500	4672	505	422	65	19870	8782	9876	9155	15158	6029	7502	6155	3500	88	812	59	841	1449	1366	67293	69580	42	69511	131	26	72	233	140	66	0	5196	2604	15131	10916	6102	40	0	0	17272	39795	39412	187	0	0	375	0	24425	2910	27	8326	7117	8326	13962	6504	0	31	42	80	487	0	435	501	20245	375	1491	28	1180	5311	1155	31	63	0	4043	4043	186	160199	167208	168213	556	31	3391	31	475	389	377	0	0	0	328	8488	973	857	262	17533	17092	2893	423453	5270	0	106	137	129	0	0	0	2133	3218	4595	4184	0	326	5737	5399	5433	4225	0	31	34	2052	3779	2224	0	31	40	226	9919	10276	8677	69164	61472	69158	0	163	0	112	1168	63	0	249	392	0	4971	4847	793	50445	0	27	40	0	109	0	638	0	171	49391	52877	1731	410	16787	0	31	696	0	634	60	0	0	192	615	234	0	6871	4810	147	0	3107	12787	28	31	129	120	165	116	173	31	60756	0	0	0	0	1524	197419	31	2247	4154	0	43	43	2071	12246	35	0	582	3858	4363	848	3769	3025	313	8303	53	381	2176	2944	97	2223	472359	1307135	1155374	1613	30	0	0	756	702	6091	1372	3436	42043	4188	912	2117	0	608	64	83	34	284643	966	6553	292290	729	395	2723	0	0	0	76264	0	771	63	173	33	1146	390	158	322	311	28	30	0	149	482862	31	620	3181	3014	145	372	0	0	0	0	842	0	1804	2466	125	1146	120	40	79	4737	4722	2998	1387	0	0	45	118	0	3915	4566	3182	202	2355	3382	3117	0	2438	4658	4186	3386	586	0	66	60	0	2286	0	17785	45	21597	16433	21641	16072	1272	96	380	34	667	432	185	0	31	0	33	159	30	668	1103	1619	51	31	162	2753	0	7146	85	373	197	1395	1557	1448	149	149	127422	2350	2645	1128	4385	0	339	1195	0	4274	0	84	2101	0	0	0	462	0	290	4240	0	281	668	0	858	31	1098	304	1338	0	0	30	8648	8685	7795	0	49226	130925	0	13468	61	316	66	91	341	91	539	5702	1066	856	31	0	2160	0	232	2574	192	0	40	0	39	60	66	13761	22	33	233	0	0	619	1011	30	0	3629	3924	69905	0	0	0	63	1256	1235	170	3847	64	94	1706	1853	60	31	2176	2184	58486	71	0	0	268	219	60	132	1098	1119	946	101	484	97	28	0	1685	0	0	476	716	0	31	71	131	998	5622	4154	122	3033	1027	258	1000	0	0	358	6734	5289	44	28	0	2373	0	514	68	107588	0	4814	40	976	180	5853	566	1728	0	2025	51676	2056	40	40	37	40	96	1993	629	729	1225	1009	1319	805	6637	2181	7521	116	0	248	107	71	3452	453	5882	8186	9034	0	0	0	289	0	1144	0	59	4698	0	2007	0	1177	1775	0	0	0	240	5577	96	1029	0	0	213	0	0	31	0	0	5029	37	2072	1254	5962	0	0	25	7098	3700	4342	5126	27	0	0	0	58	58	31	209	179	1792	179	2086	2354	16902	31	38	13424	0	0	3342	0	3004	7315	6841	6356	152333	0	6792	0	469	1240	4637	1242	164	1336	1976	43829	1825	0	0	40	2934	20619	26001	1278	73	53	1224	585	0	0	30	1709	2308	4093	1607304	1284790	1743	1424	58	110	110	259	110013	4962	4916	88	842	0	968	78	1340	3516	39	19	0	1210	0	28	1988	317	6129	5699	1346
20181107-M2-HILIC-neg-1	mice_M2	6308	98	6534916	4538784	4996346	5542658	2767992	5542658	8717341	4960471	9595182	8717341	7746082	9575338	5267078	6327170	14329939	6672790	14329939	7213763	8365049	6013886	6392673	1898830	3794945	19622334	19622334	29959884	13240178	2129895	6240090	16756843	5575283	8313806	10053646	4664929	11077324	19138388	8365049	16166745	15946524	9448739	69720	78194	62350	44109	44109	87494	84673	53563	54383	60951	50268	61348	84673	71901	62191	107864	6714	201297	284379	454891	27098	444304	191961	121277	5954	284379	368812	121277	424167	807346	191961	442593	925953	368812	150446	64615	85983	173768	339943	757888	6129	4172	370	1246	498237	1215212	17674	2532	438	6056	43	676	31	40	80	1030	1016	2121	35	873	180	0	45	7801	234	209	213	417	616	272	969	115	4519	8684	8687	9857	11738	16512	11738	31214	1114	11886	18105	9596	15491	2682	10517	5328	48978	23242	31214	7436	4750	321	243	49	979	20382	373	8679	352	13290	107	13225	317	0	106	1645	0	29221	1418	498	175	152507	0	0	6739	152507	155966	177040	134009	108917	421527	158688	150908	17969	184789	471496	168508	209725	184789	7051	99033	88078	209725	88036	115015	178185	6048	7051	10508	6176	2840	5595	3182	119746	5707	0	4513	42	2226	36	1479	4557	38	1134	63	0	0	171	2525	65	65	93	92	6408	1824	74	31	86171	3355	184938	460	305	47	3186	0	3649	0	54855	36075	142385	17936	36075	142381	42489	55575	85940	3628	125327	122640	26414	91436	35821	54855	49552	222039	4098	4098	13244	4319	2273	1176	333	684	386	272	572	22465	158027	217981	167584	305822	158027	554367	109655	1777350	2111963	2111963	1993396	1713710	1898860	1917757	1408194	90236	1055602	828104	1229076	89023	1825060	20882	2893588	819500	1993396	1825060	738226	1682912	220	1439	25	17051	1139579	426	2639	26393	66919	4146	72655	54006	99558	36148	102892	1925	20092	37207	5774	25660	7533	143	62015	717	6314	13517	209	439	153	190846	190846	1139	190762	14677	0	185	538	306	181	956	60	2266	166	180	436	0	103	35	30959	1074	30	387	27882	27882	3539	4258	426	481	1475	201	5044	20953	1143	83	58	347	50	628	343	100499	131	1287	1160	23703	387	172	172	2484	15819	2500	1722	3663	334	376	209	95	306	2428	32776	29095	1797	8092	6765	4494	19675	19719	19719	3215	971	2170	37237	13669	31588	2155	13708	336154	175544	158065	375126	445407	375126	134401	169454	86476	24574	103407	58983	65682	37315	132091	103070	146436	67372	573408	573452	67372	2468	768778	0	321	2613	231	17107	14377	76	93	34445	23561	21104	6675	27511	7251	7441	7441	12163	186	7381	31	7414	289	1070	3138	62	42	748	0	13203	91608	35746	230047	132756	133780	284893	549178	188215	88830	9543	687229	214408	20736	445348	3280628	3995928	137225	6032133	144114	64	33	196	95	4071	1780	7183	7183	5157	59	5216	518	902	3586	3586	308	1010	1141	8142	5858	1267	34	34	36948	96	47395	1107	683	1934	1934	92	64	85	211	94	1120	2239	1681	239	240	186	0	107	276423	145	3259	969	1126	126	276257	506	183	510	4331	166	166	748	183	1069	62	795	1036	554	63	11781	1932	31955	13954	31955	1996	206	777	95	47	182	94	30	69	517	545	18085	23052	14704	28611	13004	7997	15239	15239	16379	3047	6522	28571	18788	290	691	669	151	4512	87	2960	830	4823	218	192	367	285	4834	664	87968	56474	4076370	82847	2028580	141243	73287	532710	1412262	82847	135952	1693999	1145403	1779448	2352731	141243	4920620	1693999	51908	1962151	1596176	1412262	1139138	1130433	1596175	4252796	4252413	73125	680021	8704	34	81	64	20	210	818	19	338	63	0	4982	77455	3057	34705	65887	77971	55713	34701	144136	65855	63484	54867	114822	2853	4563	114822	186659	604	129	204	296	9708	38534	0	25690	52273	52273	3907	0	1828	25690	9848	470	45	92	255	261	285	6558	5093	4016	510	369	30	25559	6889	3992	693817	1602	272	1892	83	97	1892	694001	834	272	1183	1280	0	511	40912	135	1283	11818	195	869	4857	64	312	35	12752	142	439	184	160	13892	0	569	1387	3201	6499	1050	5571	91	302	284	72	2625	318	266	43615	5792	3372	361	749	5979	0	3372	2512	1061	2587	144	102	509	1125	257	43	830	72	121	1377	68	2302	2146	1022	0	28	1569	1583	1583	58	131	0	67	375	32	60	448	45427	11143	153	2135	66613	5608	2217	516	83	429	65114	5395	98	3039	149	229	62	887	0	0	0	420	3184	12444	155	17918	2690	1487	43	78	142	1351	0	1528	297	1832	11140	0	30	0	197	197	15308	340	2477	2145	396	1659	8705	0	485	1454	100	3146	2215	849	1039	43	742	883	1731	560	46099	791	4970	497	1355	179	150	179	397	22583	30395	22583	45143	1538	3622	85	20101	70	134865	5374	5374	134806	145	63	2444	295	31	820	4583	115	32	0	292	574	1723	22764	386	426	22866	5730	0	0	0	198	20881	216	1868	212	70	117	214	1387	984	54	0	3758	168	1503	230	1561	90	69	139930	0	6417	37266	28095	8396	1086	12172	72704	94315	247283	223783	0	2675	6258	2267	223783	37266	4370	94315	42	5944	294	3338	31	109	744	5803	126	119	589	2417	160396	17314	39364	193412	61104	5281	315044	5333	148780	12361	4024	19949	0	5669	11789	315044	148780	1629	6473	61	305	30588	835	0	31	31	72	186	1299	1225	3886	1470	38993	4233	2243	24142	107	93	9057	9436	30	1240	89	258	931	36734	2198622	43845	68	130	217	153	16796	169	12203	10830	15430	8784	4408	42	36	0	1167	4226	42	424	0	1103	119	20	12761	104216	50	20472	20729	1674	43	438	462	752	790	230	824	92	61	2085	23001	797	1845	456	64	1839	1839	0	145	114	558	467	814	2639	93	94	683	2554	241	745	954	3730	715	704	40	938	2227	304	1164	1293	1307	14145	1803	395	669	44647	51538	982	202	116	849	1581	581	99	1870	168	21	162	178	2480	480	63	98	227	1135	213	213	6143	1705	5327	30	0	35	1812	94	142	74	1331	359	42	19148	81	121	786028	25069	1963	118	976	371006	786025	7422538	744	2502	139851	351	441	234110	234110	0	43	40	660	56	31	294	903	15444	20777	16136	15398	22331	27712	27712	15781	30334	20133	0	341	0	60161	1663	187	8114	652	72	137	2307	1278	1678246	272078	395124	476903	949	137	126	588	591	130	1461	158	230	167	49	364	30	0	39562	447	797	356609	870603	724758	62798	14509	6488	1371	1250	231	763	5518	381	0	6710	148	1181	1222	3279	2597	0	35	22261	22472	977	65	277	5475	41882	70932	757	2545	72	223	162	71224	63244	221	139	906	3798	108	334	213	1911	1393	340	876	803	2026	4848	78334	270	4638	289	311	53	2299	41911	7601	11950	8855	4123	11311	368	7480	314	99	119	126	457	2806	454509	2766	8816	447931	449	419	599	624	3235	3197	187	2275	219	258	230	1123	72	83	166	717	2821	272	2528	16649	31	32	635	31	32522	56370	125530	13621	118808	17534	56460	31982	23032	8481	24921	20322	853	24921	18624	32923	215	276	4958	4935	3741	1087	86	65	1265	4682	33	705	54	2511	102388	102428	6365	25679	31188	7821	31188	121	40	507	108	167	660	10364	261	478	10158	2656	22191	1965	829	1842	155	507	126	5639	606	606	6115	103	141	4298	234	5868	358	129	0	148	375	3730	1540	3148	8522	183	359	15507	567	722	129	55	377	26	209	296	156	7220	1340	2017	138	76	5422	4191	125	708	3935	764843	5379	764945	33814	345	398	8195	83	970	26475	26330	4043	571	180	256	35	163	251	445	370	101	298	2445	471	472	14569	730	5102	182	103	0	560	1405	510304	839	12603	1088	7888	3150	839	430	430	5892	6651	8848	31	61	31	0	2456	156	297	179	225	145	53	320	411	13230	426	41225	254	526	445	417	144	26039	10925	10950	11876	274	38	493	381	42	1238	558	529	16086	398	398	81	3069	283	16233	10195	31240	2565	10977	327	147	1804	0	559	95392	95392	85239	38308	3912	4574	2256	714	34	4918	119	329396	8147	7636	149	427	117	493	24	2504	84826	159832	5035	992	149	148	304	207	149	4070	976	87	0	4054	1999	1626	25028	1388	7835	1898	10251	847	0	0	1677	2827	93475	472	130952	106437	3247	280	91587	2516	445	215	73	48	78	43	2292	468	28266	182	1240	214	2211	24364	77273	14813	1026582	17579	29600	0	0	146	97966	97966	28	7694	1697	112	307120	166	24	1050	2696	377	14992	356	863	0	40	1387	15213	210	762	1862	9910	944	2658	7281	7345	5798	16668	4345	6990	8327	8398	7753	1982	652	1388	10806	236	1830	214	139	133	1613	333	1904	2946	313	31	1062	1062	4007	79	253	43	565	588	161	565	574	60	71	112	174	132	170	3043	462	462	5059	250	731	785	53002	45418	70753	7846	181	109	1367	406	6143	5865	1236	397	143	11983	0	77680	19511	657	4310	5265	8023	52559	26450	43792	62532	52558	12651	627290	24344	31449	26023	26023	13161	97	775	2159	1322	64	3302	1514	1715	1830	11619	10685	1779	10876	7739	791	82	10920	1028	1212	693	425	819	35148	1406	31864	278	2780	52	4306	979	839	1950	0	0	702	807425	807425	3598	3598	1093	8082	8092	369	7281	7594	14428	823	14064	4854	245	400	1794	115	214	4274	43	408	277	2829	1673668	698207	2160	85	1323	150	2887	320	412	24944	163	24772	139	80	32	48	193824	518	193784	1215	233	0	73	12591	253	73	2066	164	67	12791	673	5019	240	85	9456	974	34	218	252	224	2145	1622	1687	107	34	1388	415	0	0	882	4993	366	152	131	208	21191	2207	6944	3433	310	159099	356	157853	782	0	197	0	31	35	296	2273	629	221210	2842	11426	0	373	1069	1024	2602885	2399	0	89	60	1903	765	519	566	317	4014	153	173	43383	382	18436	1737	1596	2710	19561	2657	21450	59824	8594	14017	1316811	21450	12601	27379	29	542	1325	423	919	781	99	0	1359	379	1003	66	2221	24910	110552	7460	1003	109	3572	122	24149	33747	175	1032	33169	8591	3821	1954	1315	12318	5912	2568	888005	14709	565	777	329	2362	1524	43	5107	118416	11729	36717	36598	16740	90145	124	227	3056	276	175	290	88499	1317334	5599	1354624	1354596	1535	238	4761	27966	0	123283	349971	20853	78	349669	13418	18573	6533	16726	14890	16512	1341	27755	935	7167	529	17148	8989	3901	1672	101	8369	20571	385979	157148	2162130	1224453	662165	1296682	1326502	315817	40285	1296652	1224395	34125	310175	1972771	1037198	1343849	1227501	662128	40285	2517753	1443101	23071	1547737	787567	1343875	1134589	1037186	2524	15870	117612	133552	60325	76136	131858	124170	31040	15013	86832	60720	54931	639	947	1003	2443	4126	16765	18928	15362	14079	4008	192	194	703	78827	50283	78827	1943	1527	113	171	236	171	2588	365	474	2969	1542	2250	62004	36429	232806	186747	37962	2435	1777	6370	1550	5841	251	935	2473	5546	98	364	31013	130209	130211	15259	6011	9310	72493	36220	9410	10747	70337	0	223	87	30	632	5349	5349	350	0	0	89	1599	7220	7311	461	19331	296	28176	22527	0	30	0	163	105	0	0	181	1840	419	3157	427	1560	24570	4566	2622	18732	3475	2221	427356	668	427052	35	33	3153	36	380	2788	1295	0	40	187	112823	21022	112823	2727	37	677	1992	162	240	221	6009	5212	6370	3368	161	242	61	10739	596	202	41059	101	124915	254	0	40	158	808	39	808	1595	122	72	1192	11142	135163	2363	92	3482	1870	99	146	0	2713	1042	133	7392	831	15546	0	126	6862	138	481	16767	5692	142	77	9641	11383	528	90	2016	1742	0	0	803	425	456	345	98	1712	1712	188	0	0	4278	89	2276	702232	119	396	829	88	2724771	1173903	48448	7958	34209	0	26024	153	1174228	2136304	2725171	47869	15402	678	128	62194	494	1695886	23	11103	1129	2411	79	1256	5052	106875	0	0	1687	1468	742	65	8003	34845	34940	6089	0	34	2476	2288	214	2183	1537	110	117	36	2044	1951	6305	2043	2663	2012	2389	25	101	1027	0	102	0	1132	1916	1343	6381	5851	12380	7911	28695	20160	6112	13992	9272	38715	52725	52875	299	3085	6814	69	688	5469	3158	2901	83	21663	401	7471	10703	12566	8561	1975	13515	32044	63404	20151	170136	19770	11833	55899	22953	301266	116641	94950	1869	1945	535	13540	11701	1923	11549	530	6163	950	522	240	195	1136	210	168493	130885	158	98	60	0	115	54	6210	125	137	126	201	5882	43	72	103	235	1436	9402	980	8370	4948	0	118	7670	272	7869	219	117	395	57	142	140	2060	4876	2491	0	0	705	266	202	28	35	0	93	143	390	177	219	66	219	388	338	436	40	812	140	142	1051	156	42	2395	6002	7096	5607	279	11228	2986	49394	677	2199	619	47588	7188	7061	17171	100	121	784	1320	3831	533	711	216	509	265	220	28	204	30	5335	10465	441	11069	4610	30	16296	676	14958	6723	14755	2436	240	34	1438	82	1783	130	86	332	152	70	357	409	4496	3071	0	33	682	0	1640	110	94	0	101	137	42	524	2545	0	1812	264	264	48	138	109	2203	5918	2547	55847	75392	23345	15893	75392	23346	16429	75361	18349	537128	587324	537170	33685	16427	10791	33	1764	224	924	224	1562	30260	114	5776	10880	162	1966	134892	450	143254	28288	143995	32001	70	273	2565	562	715	2727	2444	121862	31	45589	34	4483	1209	157	1210	1795	15197	3311	4257	73	1795	583	125824	125900	0	0	0	1557	793	3195	355	53	255	14336	25840	0	0	0	122	39	55	223	2618	1411	1610	2517	191	2878	172	101	190562	184794	12475	96783	96725	63	31	70	6764	152	1302	14590	1536	473	1649	896	254	5961	191	5961	4821	1802	5225	530	2933	212	221	595	322	0	10415	2321	19034	2318	2335	32416	1195	429	124	1138	43	1390	2716	88	26732	571055	357013	26732	24413	1776	50844	113062	761	82	91663	1572	574	54	630	1072	435	167	43	1997	4605	1857	162	4934	168	324	4611	294	18468	6397	0	0	1131	124	31	53427	37058	194	25790	113	2099576	1944	3859	10404	10274	210	210	3780	67189	13546	2694	1927	136	0	80	80	479	2095	0	95	2943	1290	528	592	3058	237	1602	32667	2586	146270	2362	6926	1828	133	126	40	270	127	85	2145	123	147	119	743	713	332	8061	938	2633	85	118	1183	130	0	171	165	63	127	126	11317	14473	1694	1397	56	210	63	6725	14390	542	1081	1397	36	3502	4999	2558	274	3297	157	3438	4635	1369	1459	922	4385	4359	4181	1240	33	423	207	2107	39	2371	9939	545	17822	1327	4469	32961	17629	4345	12746	3585	16834	9754	19136	4385	2347	33561	33877	0	63	123	123	0	303	902	26	585	275	40	88	456	124	258	1764	55	85	476	3830	133	29	120	89800	136253	55246	135563	749	30	220	528	3806	8634	729	87	8723	79	462	3987	7495	917	457	4608	672	149	2895	617	8920	1758	94	119	85	79920	1898	18877	42	215	1862	86	19308	2005	1150	31792	1327	1316	3732	0	511	337	62	2828	87	0	2949	3818	2023	21952	3603	21886	5571	16057	1087	498	5305	195	62	7989	7989	11713	113	153	63	1168	1168	1121	1262	2103	1885	4608	4765	13826	13835	212	5358	4364	2504	2083	213	2192	3435	49498	1125	906	2269	2212	10254	115	576	3629	3812	19205	577	81	33	3239	1358	411	92	36	2430	122	6877	10560	2464	257	10398	98	183	5507	8867	1331	2999	346	219693	112	944	695	628	27032	64	401	316	304	628	5711	6353	670	42	161	2201	2261	1979	1749	1689	46728	22700	46528	849	732	1238	322	105	118	119	78	203	3272	5254	261	209	0	0	611	125	506	59	109947	73938	109947	3791	25122	20603	11034	10288	0	0	3989	995	38	122	66	156	614	408	119	1048	747	2507	1249	140	192	0	0	3420	1447699	37	703	1110	708	2320	3105	18460	15701	15598	18986	14167	2496	11082	398	30682	434	6160	34031	0	0	0	16582	300	0	1586	5812	353	509	437	546	217	2318	2458	801	22842	24147	22514	16321	724	0	31	0	30	644	3644	151	1661	311	1502	1370	1623	1598	63	1825	161	315	408	124	3568	6461	7067	8398	7955	5545	1801	31	30	30	3727	443	47	131770	86	296	25061	12755	1420	638	2058	1249	2090	11418	780	1614	8753	10236	15582	13816	13039	74464	128136	55337	46080	5921	16132	0	8552	185	890	1576	991	90	621	3106	121	134	0	43	107	262	42	6381	2677	6663	1039	483	0	1542	0	12539	9065	12909	5308	8417	9146	2912	233	7363	6686	4257	60	1313	502	1801	2518296	5020	31038	62864	14444	1343663	3300149	38180	1645	106	2613	1259	76	174	1349	104	363	7630	102672	245	181	1719	30	61	30	105	2062	171	1886	17043	25864	772	18482	199502	16440	695	424	160	36	27336	4053	7275	7275	6108	164	298	8480	9602	5574	3484	1354	526	299729	7429	526	6652	2886	142	219	0	796	368	30	44053	1563	828	2004	3097	1136	6715	18514	3190	643	580	1222	2869	19516	11152	1876	1077	35	61	843	3406	71	232	360	3078	5827	5828	6569	158	2633	4786	3041	75110	1502	156	662	2454	6035	1595	10854	2483	275	13722	8804	13702	550	1375	601	15853	127	1162	236	1910	7262	459	397	36	186	2709	1312	530	30	218	694	1416	1500	1585	912	1527	265	357	1330	41	0	3537	263669	263745	210	264031	31	58	153	88	146	4003	2525	1141	5728	152	4250	30	0	30	1948	0	765	582	80	0	85	28	980	763	5033	180	74	10589	5962	139	1513	9709	92016	110282	561	703	9204	8125	310	333	2285	1091	157364	184921	1249	5706	7388	1216	60	821	2204	53	43	343	21710	532	40	78	592	43	1294	6673	219	64	966822	224748	224878	31	30	34	29596	7970	28359	886	585	785	1198	320	892	960	4387	2009	2943	87	344	4097	718	594	155	2318	644	2169	208	611	1852	2920	2014	3937	3456	3106	2431	2431	313	705	2342	15498	2096	16033	6115	134	646	663752	2212	28	30	30	321	2181	3025	2209	2065	1900	62	341	1970	53	837	434	1011	1598	212	94	327	316	9470	89	83	103	122	174	540	947	726	661	192	1784	3188	4837	103	130	103	103	172	12282	222	238	252	1210	1615	30	30	63	0	28357	28358	131	414	66	137	340	1021	211	0	8139	9392	2198	150	13453	13052	125	773	915	603	2556	2836	2828	205	210	463	976	110	1018	2020	2226	112	5539	30	465	0	153	4987	5273	2853	6833	918	1554	5321	38687	60	42	2560	190	2902	627	120	637	3701	597	888	855	74	5662	1009	43	284	39	5156	1866	510	510	2327	693	3672	1038	0	76932	1531	3963	1417	70	4635	4885	3605	4798	5550	5314	3880	52	857	30	254	286	7943	516	6874	392	216	212	58	86	1379	148	1657	1977	2169	4879	3011	620	2453	7731	363	30	867	92	1046	3877	0	61	244	86	283	548	2602	179	1076	415	0	415	1454	0	110	627	199	911	604	1292	0	884	4141	4147	9303	28547	26993	53	10502	457	1872	0	590	1394	13094	95	692	526	8220	7660	13118	4845	42	3560	1933	1727	2770	73	43	1527	43	19668	6233	129	5517	550	145	822	1135	359	303	638	186	4986	1132	1240	33279	32544	0	4048	4305	3747	5100	268	5822	4091	400	98	29622	29272	13953	4409	143	153	298	116	69061	16110	94	253	1452	989	3713	6055	6867	6575	9317	1536	1498	5111	11999	8877	6188	92	62	37	445	106	416	1927	1405	1030	1404	9766	64	61	27182	137	0	85	3903	4257	4393	6917	1816	6865	35408	2582	2044	385	31	983	950	22	122	686	30	11330	13383	3744	150	187	712	2783	2430	2882	2036	1284	18589	32642	31801	167	5739	137	36	1375	28	36322	64444	5828	761	761	2764	2764	267	2580	6528	152	62	18908	128	128	85	39	82	1016	39	1185	1473	2296	4138	3899	3592	2384	8238	120259	313	0	125	912	181	1342	1457	769	43	351	0	1114	7002	2036	3050	12576	31	74	31	0	31	0	31	0	1460	104	0	151507	283697	318443	681	199	121	65	543	444	1735	6007	2248	143	139074	5857	141410	140513	7677	31	31	0	0	4993	336	0	54532	109362	109153	31	113	1602	110	937	1000	368	2084	2101	6522	299	88	2273	147844	32647	278171	1456	280093	60	6837	255145	910	34	142	68	177	695	389	177	157	36592	425	38854	38904	0	30026	132	94	362	148	264	446	538	429	539	46	96	4206	229	745	8992	400	4497	10999	9959	267	122	2631	618	64644	20804	1119	76017	1649	749	83169	674	738	4765	31103	304	689	0	0	7143	15621	88	0	2744	6630	22274	1691	5033	5006	27168	7107	765	2850	7049618	25399	504	1489	368	125	361	98	131	131	366	2581	28	42	340	992	705	1099	113757	688	1797	50920	141	494	219560	219646	3515	485280	3363	9717	1262	280	596	13043	20606	779516	1816276	2285297	16366	236	36	180	3259	15610	15984	6263	22388	383	18896	19380	11773	155	31	58	86433	0	112	28	0	5812	6676	67	268267	46	5800	6007	6007	161	5846	930	6445	81138	15283	2744	1442	11480	831	81893	33	88	1874	9785	4243	138	107	130	0	14232	50423	16843	20412	4549	63	31	31	915	621	625	5716	1960	6704	4248	9562	9676	30080	13386	7906	1557	7904	30080	294	2256	40	141	38	1064	11167	13003	5854	2640	2237	1183	2679	2355	523	8633	1194	119	137	31	64	31	963	164	49208	583	55031	839	39624	7412	270133	0	30	226	640	86	2279	10766	0	1137	420	1226	1633	1157	1793	166	96	31	60	2342	105	172	244	4728	433725	4174	6943	9061	60	124	91	63	11549	8386	707	2406	443	5181	2791	1619	200	0	56	45	50946	123447	412	123741	121306	1069	728	775	183	0	450	127	507	0	237	60	87	89	201	693	344	0	202545	4983	1987	3431	484	49236	465	44354	16851	302	30	30	62	14631	105	60	135	339473	125	2886	5415	184	1653	164	1407	1631987	9125	9376	2444	225	838	275	1072	19464	1507	1375	528678	24284	119	6407	37	179	2545	139900	39	157	176	15845	689345	938	19513	1156	10352	10305	48426	3864	10279	4667	210	5315	0	448738	447248	444570	3593	2069	0	77409	255	194	0	2636	4559	914	9806	9796	6376	19747	14718	86	270	2618	838	319	272	1372	100	92756	12898	151955	1119	6974	275	654	919	47	2910	546	10431	628	1130	354	5793	284	91	265	333	255	303	30	166498	523448	1247	899	146	533340	900	15312	14888	127	5328	970	36	30	92	197	183	238	57	8136	12332	66843	25881	3512	1768	6333	2400	2162	47	94	518	13242	41	429	16090	13337	10890	208	555	8003	370	2795	35	3316	85	20808	278	396	1621	88	0	6473	5726	1760	16212	157369	16264	41396	15702	49	0	45	186	353	2001	96	31	252153	566110	4644	15217	14922	562293	167	164	192	838128	40	166	258	258	101	840	180552	8130	2507	8869	40	0	8384	277	398	161	2427	586	340	42	2595	33	474	1869	8267	1075	1043	2244	10567	317	10244	9092	1182	135340	424	0	0	77291	46091	2120	1441	580	1182	1347	15223	5403	30179	14483	1676	13766	4104	0	63	6478	2623	1257	2409	1569	63	39019	1012	252	678	678	10910	8383	25866	24327	38929	39071	17271	953	950	66	46	22	0	3785	3614	1896	10980	8945	1157	1154	6970	377	6706	60	155	12074	7781	2958	125	49	716	168	463	463	1941	345	343	28	0	34	669	2177	89	1952	13678	29532	14450	4206	14517	19305	4642	2711	2806	7893	7215	0	2159	1052	109	329	0	142	3068	397	770	73	8588	38214	8642	8642	3900	2763	7922	4426	2685	912	14718	82	14116	341	185	40	60	0	33	6035	85	6063	6244	1643	1109	273	288	585	223	541	0	7637	7137	97	82	186	203	90	119	2896	2896	2566	2540	2280	1395	23733	1314	5718	203	61	13154	2912	2242	3215	3405	1214	876	226965	0	30	62	37	89	43	64	30	762	87	0	93341	360	1503	7944	6823	3656	0	7839	5061	341	3068	2250	25	727	34	4082	1202	99713	1807	13225	353	0	7955	240	64	34138	211	2320	352	7850	4194	107	734	1577	6672	1785	21377	0	241	481	64	0	30	638	16103	12008	2837	195	367	383	2571	43545	1873	277	277	772	10564	4352	2009	3840	898	709	674	0	31	221	2742	2742	739	833	9864	12528	2268	3213	3162	1101	663	1871	31	0	43	85	43	3650	18	0	43	720	963	106	218	15139	5798	1796	99	707	1761	760	693	232333	60	1024	1666	1188	359	8734	37	1281	860	1335	292	259	69	865	154	28690	1555	2596	10183	33	2215	54800	3653	1575	10941	4582	209	3266	3307	0	1322	4962	53870	127110	127234	3845	3959	9007	273	21269	3999	8347	3553	5654	10105	6670	30	0	30	28	1668	128179	2103	0	257	116	40	2445	10863	2333	215	10989	2167	0	182	817	4320	1646	7432	512	14879	33	34	32	0	83	0	128	384	82	61	4424	4157	61	86	1662	270	66	0	0	0	0	61	0	162	109	313	439	738	137	632	387	0	128	0	0	457	31	2772	2647	2152	732	155	45	0	186	25	112	181	8519	9963	3006	1930	2411	60	0	3019	502	107	1805	38	59	2825	9297	4752	4838	9501	2061	6268	3595	21537	21415	6332	6676	2609	6030	1852777	1495896	517752	1496705	1854721	440	336	195	2006	6120	195	92	222	22930	693	1928	783	1196	1317	69	0	982	152	149705	75832	149595	91911	38299	668	537	62	28	312	11303	1406	1406	11620	136	6453	0	1070	0	4407	9158	14849	763	23419	21544	2095	123769	252	141	1958	273	273	26	66	3483	316	3211	549	181	6676	27	75	656	2484	1244	62	307	5078	0	4902	2016	43	40	3455	4008	30	245	3161	10341	8409	57	1130	0	8227	7466	3640	59	66	1814	2592	22023	0	1723	4216	633	40	47	1126	736	3005	439	4074	1649	1336	580	12751	3889	84	2161	0	60	0	0	397	60	42	3404	5775	61	2325	5963	5666	426	836	2107	331	67	529	219	451	2658	576	36	76560	18293	51161	71	51123	51200	50814	63	156	5673	91	2448	757	42	5582	66	69	1288	885	112	110150	110785	1953	0	30	22942	361	389	4404	407	161	34	0	0	831	0	1238	30	0	5805	154	0	80	3579	3054	3595	1403	7988	12633	56	83	43	43	1340	149291	60	3470	85	154	398	865	98	718	2834	0	46123	43	30	50633	155210	146414	652	1454	23736	10245	25204	0	384	384	6801	145	0	28357	0	3808	0	0	681	681	78295	18305	12992	5128	13171	6721	31	0	0	243	378	860	1315	2086	5915	4152	2420	1001	34	31	2506	2794	0	15489	346	128	0	61	186	1178	416	1243	966	92	0	195	386	1191	5492	4162	16124	368	0	125	1444	399	333	52	1859	33	63	322	117	847	0	111695	85	60	18831	40	80	99	2342	408	728	439	75	2247	1969	1956	188	782	1429	250	2110	124	513	124	1057	136	422	272	841	11165	13076	12984	7537	5271	1788	82	92808	64619	60343	30	30813	30747	207	89	209	33	30	0	60	14284	7941	0	206	139073	407	97	95	31	0	0	515	77903	97089	0	465	17909	30	0	41465	373	31	67	82	44	202	39	898	13063	229	40	183	560	1043	1115	281	4541	12120	4955	31	0	175	43	142	148496	1590	160280	188	132	21257	36	46270	258	11461	0	698	110	7249	610	31	31	610	1555	5496	10050	15393	114	15998	227	157	4813	719	330	175	117387	104878	105761	86298	94599	17195	36091	17527	2461	29	888	118	358	5850	5464	141554	145577	656	145416	520	149	39	128	126	32	8481	8399	0	39191	28767	4249	38	35	37	39605	29210	28825	84	216	2150	752	0	13964	832	245	14684	12373	14620	12222	12176	74	34	42	933	472	149	187	809	15353	623	0	1117	2384	43364	2041	71	0	0	1380	1380	718	116902	120313	120819	804	2472	31	2409	1087	869	785	30	0	31	710	6859	277	1488	278	42382	42693	1907	294953	4198	260	55	143	63	0	0	0	2619	5185	10535	1384	0	31	56029	53652	51796	43070	0	31	0	3490	20501	12416	31	0	198	2923	26642	26239	7451	62480	36943	62391	30	53	33	987	1661	0	86	157	1885	408	11576	11651	904	59397	31	0	0	0	86	32	30	16142	404	124317	127580	4777	793	9094	0	0	1058	0	1436	28	291	33	790	595	499	450	54241	5394	129	0	5401	7108	0	0	69	171	325	201	797	33179	34	33	0	30	0	3237	137806	0	2430	4341	32	45	45	2522	38714	31	0	333	10102	10191	6644	8609	4834	410	5705	0	426	5485	9458	121	79	295652	1087900	1367429	0	7354	29	417	3304	378	2062	433	2811	79897	3885	2227	0	7375	340	40	277	83	418959	1154	425854	425854	630	77	2148	475	0	0	118744	0	415	526	317	63	731	600	318	392	2528	0	31	0	596	0	323745	1694	1444	1402	130	1149	28	28	66	0	1764	882	4038	6092	454	3504	68	0	422	5808	5449	3089	1496	0	80	0	240	50	0	6583	3510	3510	3029	12672	12824	2870	2900	9620	6326	3614	317	0	76	124	81	700	0	28	43799	32729	22771	32303	16724	0	4079	1067	396	603	761	381	0	0	63	0	327	194	472	1024	1258	981	60	148	4739	0	5697	56	488	147	985	1550	1930	136715	137859	125	3026	3041	1865	9189	0	830	1472	28	43	0	82	2959	37	0	0	730	31	69	5840	0	794	2549	143	864	31	3096	0	6768	1016	0	46	7021	7189	6293	0	396343	1857	313	13056	337	402	210	59	344	172	344	5362	1000	893	31	0	4129	33	0	1164	0	212	40	166	117	28	256	22549	172	828	146	30	69	970	1140	32	0	7064	7202	48980	0	89	26	61	867	894	400	75	4506	63	3198	3284	30	120	4908	4517	38506	31	174	0	256	165	30	453	1963	2032	1997	338	338	338	0	0	2037	70	31	1477	2167	36	31	388	2074	17	12901	4727	349	6006	0	2972	80	30	0	983	8084	3582	31	361	0	2472	0	174	173852	1375	69	3308	42	3392	192	0	10437	4103	31	3476	46498	2568	0	34	122	30	1570	30	808	787	0	977	1120	1317	15694	3391	16363	0	31	1116	219	210	5374	269	9409	15486	18777	28	0	42	312	386	377	377	58	5594	0	1740	61	3100	1186	0	36	0	641	31	4641	2392	0	361	2500	30	0	0	0	0	4900	36	4809	12970	4190	31	287	15409	0	15190	6331	5169	0	0	0	0	379	379	0	0	0	3655	5216	3945	627	10666	0	20039	218	6832	0	8095	6709	0	9836	7499	6887	59338	0	10337	145	2609	9636	56	4191	223	4457	4719	61581	1841	28	0	86	946	15334	35	17079	1434	9848	1622	1144	125	64	0	2973	4043	2297	1216884	801972	2424	2991	33	692	597	747	102357	108	108	30	2325	143	2564	200	2793	1059	0	556	91	25	1550	332	2853	611	7771	7107	1573
20181107-M3-HILIC-neg-1	mice_M3	16311	199	6467723	8935967	5954473	5924102	7185311	8694744	3559155	3845040	7682106	3559155	9877745	10433242	6096186	9777533	14131445	7342564	14131445	9381853	8379338	6155892	5718890	5301018	3670985	8466421	8466421	6663096	12392600	12712780	7448210	14035513	7448210	5954473	8588408	12953568	6663096	8379338	11136727	5882512	9365139	9379444	151790	31042	108497	46233	51984	104256	135263	48854	151291	84905	55110	63181	57022	55148	77625	106641	6330	207091	32682	280430	4987	142487	54286	127649	26431	32682	292463	98849	427454	1079655	54286	154330	1079655	292463	198925	24030	104898	115985	541348	905895	19469	3612	343	2194	2823	2823	1483	82833	1059	0	0	38	1884	40	754	712	712	737	66	30	2486	0	492	9054	0	231	232	193	252	110	137	158	79	373	9474	250	1305	18330	250	5792	1697	3788	1713	1430	4191	5987	356	1305	41719	4210	5792	356	13681	282	43	303	806	10714	895	17292	227	131	6520	66	155	40	0	880	29	1668	1749	975	53	0	9376	34	3851	0	124576	28094	14835	238293	129187	27732	55852	17208	138038	129187	21160	92864	138038	10847	77441	353547	112882	197379	340717	150045	86195	10847	11535	10847	6665	66	4808	307745	1097	0	2445	0	39	1670	1256	4612	0	533	0	0	63	31	255	33	0	70	156	988	1272	0	0	30435	2881	84385	0	125	6513	1071	42	3813	31	125228	90562	55504	8177	75028	55504	177916	39757	32723	92352	53481	13946	53431	62496	62496	125228	31737	64439	7017	6944	3038	3315	559	1297	939	330	215	102	1183	25782	86724	176781	154633	196362	86724	302684	99611	250869	1415857	1106834	991486	900177	1917064	1917064	2923940	218795	1799085	2156150	2370022	2277464	1528584	21378	2973338	2277463	302684	1528588	227554	1331227	652	440562	119	80	80	31	31	0	37095	3236	38627	19724	75230	126063	65955	3438	7970	46723	76629	46723	4533	118	106	234	7521	6720	103	1403	368	89714	89714	826	89687	239	10915	30	142	122	761	276	65	37556	357	367	404	85	105	33	16822	806	31	342	22618	9414	2562	7382	0	5328	1090	11057	162	177	710	731	69	389	36	31	69	84655	389	3665	844	1208	7223	40	115	4632	30	4632	1084	9156	178	200	40	124	3870	8171	30232	30889	3754	8160	1223	3602	39430	39539	39539	822	144	804	39599	1991	35538	4351	1991	111551	51777	359138	174437	260173	174437	109481	13255	118325	51683	36701	282331	100565	6465	35041	151273	205576	688126	659243	659243	90482	59445	475730	160	56	699	86	18019	12622	112	203	27720	25547	10303	10484	4179	741	14786	679	97	5928	14735	3392	671	336	965	4810	173	40	520	162	14199	56474	34639	169750	318958	157620	318958	368176	164364	136254	12044	1342447	297213	748270	1342447	4965360	4497708	297213	6581545	106888	42	270	256	38	910	1076	6522	6522	3319	85	3876	275	803	428	2283	631	124	900	9916	9038	1570	0	0	21482	26704	40	280	737	180	0	41	648	82	77	65	1233	2451	1285	121	33	88	33	95	35746	31	3054	3054	1132	29	204	446	123	174	7494	134	134	938	111	106	34	249	504	328	438	422	21556	13679	55	13679	10493	54	1764	30	131	67	271	101	64	963	56	7028	9834	13959	10065	17473	24285	11630	11691	1764	27728	8230	12137	24720	1616	392	183	235	2444	74	2226	617	5368	97	202	245	305	5368	991	264492	11933	181337	56789	1433292	79528	204119	289572	1725318	56789	90890	867498	158669	2085232	1420786	79541	2085232	1218106	237366	1517209	2058188	1254382	2357913	899095	2058188	1724301	1724301	1803710	1803710	8966	0	228	105	11223	228	105	63	31	11223	1016	1662	9298	3049	15348	59495	59495	82767	15348	56256	59495	32160	29893	30368	82104	3225	30368	101991	1405	636	70	124	38	0	0	35549	82564	82564	6276	0	959	35549	7055	177	42	132	160	643	516	43	1605	90	307	420	128	22009	9719	1115	384443	384456	281	4089	69	85	327	384250	124	290	406	678	5635	339	417	207	1087	22078	189	852	2947	1866	455	527	14155	0	61	124	792	18081	9598	1418	1324	7745	7712	2537	3780	202	637	2197	481	184	257	455	57451	153	824	5815	5815	94	1564	792	1085	1110	3098	182	106	256	3774	147	122	569	31	253	437	67	1100	1283	303	0	0	656	656	656	40	171	33	48	58	42	590	0	19312	18180	645	278	54671	337	2728	135	150	652	54261	328	364	2572	63	139	136	124	1074	62	262	0	7583	755	371	755	11946	94	43	122	652	601	0	177	160	1004	10410	0	33	33	0	124	30	9065	2561	2400	117	359	7810	0	349	64	649	2373	1819	39	758	212	381	87	2708	1219	29327	1004	3302	322	748	134	103	28	60	9645	19024	20521	59409	2015	3281	19768	18773	90681	106	71	71	98	161	32	75	223	70	181	64	153	39	80	51	165	265	8795	138	34	8812	168	211	0	42	86	8073	57	2949	36	76	257	257	680	30	80	0	113	3546	195	559	53853	35	748	54171	855	9783	673	29359	23833	6754	10117	0	96744	0	273020	0	5148	5279	8417	273020	546	5938	96744	42	1946	878	3543	33	92	117	5748	42	1860	246	66	1120	33040	40619	0	810	6958	359316	3040	145277	11900	7694	13175	0	14226	11174	359316	145277	8053	6829	77	161	34607	1624	114	114	31	96	95	2466	1056	2447	4845	39534	10620	352	88	69	64	10081	6769	1543	125	33	80	1418	34524	2617586	49481	24	1175	501	101	9822	596	10270	16593	9071	14441	2735	82	66	43	7890	3839	0	220	0	1086	62	3815	3815	29731	22	15889	18929	677	40	346	124	7521	0	54	0	164	0	636	32606	444	386	14125	726	1058	1053	2701	124	164	346	182	393	3826	943	45	3793	3698	96	106	833	5457	220	516	94	377	1802	546	437	688	1199	9442	436	131	1081	63038	88963	793	768	99	723	259	20	0	162	82	135	157	62	679	607	242	34	130	887	112	72	3766	836	79	0	134	31	1778	45	39	5229	4335	2978	8720	3620	10080	487	734523	22270	617019	22183	233454	318285	734523	8085591	3480	1436	174814	269	903	29	29	24203	0	63	363	199	6493	323	2951	23214	22015	21005	13887	23274	37269	37269	16506	0	873	0	10375	17500	73	1197	24	2329	212	142	93	960	280	1372591	383097	583791	114656	1404	575	81	74	983	267	614	121	325	72	83	1801	0	0	7083	829	2102	549317	827110	933900	67315	6032	2803	1143	516	401	434	2359	352	0	1141	31	824	1575	2515	1474	0	0	2496	2409	366	179	120	3875	579	35787	585	201	151	168	0	50225	48582	141	111	894	963	295	263	93	74	80	167	299	579	636	4725	115065	18339	6542	168	177	0	1435	3714	6193	8902	8902	5460	8943	97	1621	807	42	792	42	110	447	161654	741	2141	158827	150	85	434	472	4658	3216	131	515	131	607	33	1635	55	80	167	552	4511	906	2464	47088	326	67	252	62	26890	49604	250361	89802	129956	16983	66961	100249	30879	564	16782	20698	2776	13609	28623	52767	303	1057	1728	1541	115	616	7508	67	96	281	71	268	230	1154	56349	72054	22774	56349	17573	6820	14254	0	0	440	171	57	294	2564	294	213	2522	2918	12344	11330	185	263	263	131	223	5573	572	173	5598	453	264	5492	1077	4336	665	260	0	967	2459	5909	4243	780	4196	193	211	5159	580	671	6995	668	423	296	6878	53	58	273	1101	1213	86	372	2421	43	100992	193	907	316552	2402	315786	14768	26358	105742	164	106	1570	12275	12248	3536	604	151	80	151	21487	289	446	92	665	1924	1230	83	229	5193	1057	3693	238	324	332	618	49	382114	779	688	8235	9193	1989	2657	1747	1760	259	4054	2405	0	66	66	0	11478	47	0	56	55	0	149	608	951	4654	485	387	211	119282	388	92	215	31	10122	10086	31714	441	82	685	614	42	2228	89	281	127	21524	21427	26348	26348	57	15573	4062	10505	10558	8557	0	1545	783	40	40988	12439	12443	123369	67223	2895	7607	1138	350	477	8293	43	153450	2188	2151	75	372	42	467	35	473	386476	1382199	179	179	85	559	541	38	128	113	7270	453	79	103	1898	1562	16216	829	3115	1315	183212	758	74	0	500	1031	565691	345	385241	565836	1174	287	560785	882	555	18188	132	285	0	90	3021	850	217	18138	1055	42	8310	8172	71826	8516	670284	0	0	0	8202	69	5898	8407	69	425	4931	40	95	45696	108	95	751	0	151	478	669	40	40	1174	19507	95	1052	1908	7605	1740	1461	3865	3704	3111	0	7184	4745	4937	4937	3477	3225	2139	935	2919	5223	2546	11341	0	405	405	494	412	4726	390	51	231	231	30	128	218	95	0	239	4151	243	533	269	164	0	74	292	292	2664	788	788	2160	78	353	2795	108051	107966	59380	12574	212	3513	337	0	11395	15399	465	220	180	39	88	22248	33520	2675	10566	819	1228	19255	13677	43825	60036	34278	13507	45876	12883	26052	11451	11451	3141	375	0	2290	428	162	2014	2003	204	2634	24115	25303	645	25303	22077	633	82	25204	755	871	6149	743	1005	15341	478	10460	183	2134	273	5154	1132	1043	961	0	33	2013	1316630	1316630	1884	482	1765	11406	11366	255	4991	4963	7946	1453	7836	3573	111	205	1449	54	65	2984	204	539	157	2131	1721654	766184	129	215	445	0	669	204	3663	9440	500	9246	152	83	117	488	84	538	538	137	955	60	39	11871	268	39	177	324	67	12104	40	5428	4660	5774	1657	777	43	183	110	6424	697	550	624	34	161	34	740	428	39	258	2226	299	130	110	72	39536	786	15209	270	101	177113	213	176408	522	12025	419	37	0	198	197	2978	49	91692	1238	9623	80	275	2030	1516	3548836	4248	0	66	0	965	1836	1863	660	390	5160	126	24137	20344	782	76073	314	210	2072	81487	197	10753	53069	5636	9965	1534282	10753	16166	43	4003	260	1893	513	643	581	66	0	1361	2796	179	34	514	105966	116480	7894	976	495	661	56	79816	111362	295	2313	104409	63737	1841	1545	582	3232	2798	1959	718925	7492	580	543	234	727	1055	42	3495	97738	7930	14146	18835	18882	24196	167	40	1601	80	402	118	25217	510513	3516	533205	533311	1886	393	897	4834	0	8134	2039	976	78	2037	15750	17264	10415	18967	18369	19161	892	40	559	4009	342	10641	1849	5054	1390	646	3039	6898	389773	33327	310760	1523285	46108	347816	1249469	133917	26535	2624921	1795617	15594	457250	1037855	1226392	1673121	1594672	16350	51122	2624922	1310078	11452	452809	1509318	1673065	1129024	1226366	4016	5881	143171	108002	44402	29865	202492	82244	14196	36064	132744	89923	108002	418	504	2832	2704	2577	19057	20761	15671	18349	4342	86	108	892	59540	39321	59545	1627	1099	42	38	99	86	2160	292	365	2419	1663	2467	68170	32685	230409	191623	51930	2514	4389	55	512	4320	63	187	2209	4261	274	426	29758	47220	47176	7242	7242	35454	35368	35454	4279	5712	35124	0	212	31	0	530	6536	6536	282	0	0	63	507	47	88	406	14536	4898	23910	21397	0	0	64	72	88	0	621	175	2352	532	1053	1220	1982	8717	3231	916	9287	4976	2429	86942	595	86985	33	33	57	40	0	1835	855	33	33	255	120330	22593	120257	7952	807	1054	853	177	267	247	8861	1292	1832	1788	188	64	376	3274	297	562	19218	320	79871	69	40	40	181	266	131	329	1211	250	64	430	5989	221123	1057	0	2952	155	264	372	108	2729	1326	108	7893	1003	9679	0	40	3178	78	8238	9529	2067	42	48	4590	9398	424	43	177	1526	0	0	514	1957	2030	957	232	658	1297	42	216	216	1094	42	384	650449	61	225	62	32	2635791	1867325	217701	12989	19478	39926	22558	104	1867788	2646084	2636555	183206	13983	236	19866	97	867226	140	19828	5286	415	4509	498	213	5310	137888	33	0	71	300	192	407	989	166	989	3448	143	13704	216	1359	96	1556	1556	43	195	91	1420	391	11104	993	756	907	200	559	964	173	66	62	0	727	465	137	1281	5424	6095	3864	14471	11687	6885	6131	18991	17171	45366	46187	154	403	2096	140	515	3771	1578	1591	107	4198	417	1440	9305	2959	6756	2841	8927	32839	57400	14802	52060	16847	11913	57400	3708	40283	42026	4855	2392	1611	2761	11801	4245	3241	4552	1172	2606	574	920	112	67	463	317	20072	33089	86	161	174	91	70	0	883	140	43	141	98	33	72	0	1070	67	377	22214	2087	3117	2118	43	527	56	2918	3889	84	194	45	208	208	177	3216	2341	1152	152	31	38	331	31	42	67	49	228	274	84	81	0	432	0	327	151	255	0	466	112	78	188	304	259	2089	538	5942	3956	107	1633	686	28133	492	175	234	26695	1618	1618	20196	101	440	269	2649	2725	193	691	669	333	98	32	98	297	53	25018	5756	4418	5928	1539	0	9235	274	12738	4412	11935	2930	143	0	748	127	598	0	139	212	0	42	85	2937	2906	1594	0	0	187	40	340	236	46	40	167	57	38	89	716	37	1168	97	140	181	65	185	828	2642	706	51064	54530	10859	15036	54530	2912	20393	4816	10954	68899	126912	70771	32320	9205	15715	398	202	0	511	167	1285	326	23253	2185	2589	61	190	120796	512	137266	19354	136828	12537	127	39	219	669	3562	762	169	31	20119	52606	670	11197	1086	796	871	289	2638	11081	1528	0	3574	243	52103	52233	0	0	0	399	268	1059	96	127	305	7883	14585	0	31	0	53	84	125	202	2972	6530	6673	2791	117	1614	411	40	29904	27351	6874	67646	67646	95	46	0	7999	57	4139	11615	4510	1761	994	471	154	3900	147	3900	2749	2136	4805	409	2202	211	81	740	147	73	3791	650	7711	653	2462	26422	570	61	82	1448	40	349	1687	81	7632	101372	52410	9428	13548	1063	47863	189225	396	80	10078	1631	60	83	145	1469	655	1830	43	255	1995	986	397	11632	381	89	11263	283	3699	3044	40	40	181	0	8777	63	2559	237	130	31214	2659086	1743	136	3855	4762	305	186	1872	39292	12398	12359	1810	0	0	0	0	662	1007	40	2998	1689	75	979	243	1456	99	962	1481	398	1100	115251	1244	683	197	130	0	95	70	117	1910	474	145	250	592	1242	1439	0	2750	1402	42	88	440	49	121	0	106	526	33	63	12351	12676	2051	1222	85	34	66	2953	6524	1526	3064	2954	0	216	6107	0	0	1460	447	1451	3140	106	30	1479	1652	3004	1994	551	77	762	208	304	0	1871	6388	249	8392	3177	3558	15400	20040	3555	6080	3766	6080	6218	11919	2526	1682	38388	38590	0	34	33	37	0	159	536	161	175	642	40	44	99	93	1174	1098	582	40	320	3371	248	327	447	6629	59373	9125	59021	301	180	5532	920	4078	3242	429	539	3271	253	145	4188	2906	184	248	2269	776	289	1985	380	5478	1204	66	180	161	100956	2653	5242	128	18037	401	0	6087	1894	1886	1158	7931	7898	717	724	0	447	147	2630	121	121	1525	2073	455	7946	20919	7914	5840	17715	2613	237	2556	170	386	28829	28829	15510	97	247	33	937	2291	593	1661	2867	1107	782	288	6588	6590	92	4192	4000	2502	2050	39	1276	4907	48675	31	1019	1184	1018	3883	910	352	1577	2625	21469	175	83	37	1028	572	254	97	43	1100	225	129	8140	2564	65	357	4154	8	171	7009	1028	1186	749	213963	160	381	40	82	35323	0	12967	206	335	381	16232	16668	561	1041	49	814	2519	425	1901	1015	27093	7951	27135	6251	713	1203	735	306	191	40	42	293	1618	1321	90	90	0	0	506	195	9353	23797	111698	103255	111854	3416	5638	6218	5703	5296	0	0	4959	607	98	98	82	111	2369	186	357	166	212	1335	520	27	59	0	90	6245	2170222	0	323	454	397	2114	14436	3976	1794	13626	2818	1658	10363	764	189	12212	798	2395	12444	0	33	33	21910	335	53	830	6241	251	436	351	661	182	1819	1239	853	11361	12673	9982	8829	214	0	95	0	0	151	1332	63	1336	183	994	715	1299	1276	161	1357	93	172	127	170	4546	6690	103	2372	7740	4149	2279	0	0	50	2720	0	0	125923	150	127	37016	9744	412	412	1586	1757	1702	7261	8086	9061	518	657	9790	8042	8793	31099	47651	34513	33927	942	5952	63	10042	371	202	486	1042	366	1010	1111	0	80	40	49	584	288	59	13855	647	13381	1551	366	0	1117	65	32747	7528	33813	387	27662	30488	714	55	2667	2409	2620	81	883	55	870	3127540	11844	22797	34424	5881	2269124	3154635	125187	1765	235	3273	405	40	701	3573	380	422	1745	156597	91	35	924	0	0	88	997	166	2016	493	2025	3445	769	8484	11275	7861	158	702	106	0	2402	1575	10741	10845	7539	97	993	5178	5226	4983	2084	1197	191	348147	4774	239	4158	2473	393	275	63	481	474	43	58517	765	880	1622	1944	164	3982	5348	1498	507	381	601	3718	27075	4498	2169	774	134	75	389	2566	253	198	863	1027	2904	2905	3670	708	1620	2079	1135	119570	948	320	199	1596	2606	1620	5418	2407	68	4374	3670	4795	1046	5705	134	10507	63	7716	164	1650	4026	143	0	43	130	79147	896	477	26	380	343	1715	505	2733	675	2549	85	605	1681	124	42	567	203669	203717	247	202872	209	0	90	3463	191	133266	1760	504	1578	149	1306	28	28	0	25064	1773	3568	20129	676	1174	5135	11949	20819	3228	5277	116	42	16095	4967	372	15519	3933	66735	77965	1068	325	146	9673	460	301	1610	684	33587	139927	4819	4819	6273	513	0	1900	53	1433	91	280	17954	0	33	232	368	0	1568	2082	300716	112	2067803	1224091	957598	44	0	0	19993	216048	19702	535	334	431	476	457	800	1010	3040	3384	1126	41	106	2345	8447	188	87	952	267	1199	284	377	841	2089	407	707	3149	3320	3139	1977	1859	1672	725	5354	119	5357	3960	163	533	423371	931	58	161	0	159	2151	648	1553	1012	2817	408	151	1943	129	873	357	420	593	67	175	229	79	14947	331	371	371	42	633	633	574	728	715	1284	1199	301	3497	180	40	75	263	416	15563	127	647	936	281	649	58	58	31	34	24431	24474	543	442	176	90	198	443	453	34	12087	12292	719	584	6268	5837	223	3295	130	136	1922	1095	8038	220	193	416	1309	96	980	883	532	2127	2351	31	291	292	83	1717	1812	4873	3517	2364	681	2915	77814	33	43	2876	362	1059	1222	92	2302	3175	2306	505	960	79	345	1611	71	892	9576	3921	838	924	831	1499	322	94	158	0	92548	67	1922	1079	122	1788	3285	3130	3674	1790	4117	1292	397	1146	45	183	229	3096	152	0	298	210	210	103	139	377	0	665	1844	4134	10197	2049	296	1873	10696	320	80	222	161	4771	2167	42	93	113	80	255	276	4841	277	170	1149	43	1148	5859	0	35	838	134	606	849	946	0	828	2785	2752	5197	25930	24911	279	3471	69	1594	31	352	2047	13483	0	154	569	13900	13077	9160	4412	0	2239	2408	2278	2061	186	0	1146	0	22326	4069	84	3217	378	226	379	1203	221	98	319	98	4577	125	2279	939	875	702	3599	4713	3086	3891	118	4794	4477	229	120	14029	13632	4882	2169	185	72	895	197	3143	20903	126	64	1240	1168	2107	5446	4770	5426	4532	1028	1560	2898	4988	611	4841	31	31	0	33	649	83	884	806	447	630	11572	189	66	53658	66	39	559	21828	23734	23825	93495	93448	3426	40108	4543	2869	879	78	486	12321	1383	1652	165	17800	17842	11714	6137	237	461	100	777	782	943	20950	1620	6934	11465	11422	84	5536	42	0	255	0	42246	67836	6785	155	479	3016	3016	2714	1033	5352	53	53	24517	86	86	185	0	43	1123	40	1386	499	950	3189	2712	602	1906	5369	205759	137	42	131	107	0	735	109	554	42	215	40	64	11137	1360	2485	23961	0	106	33	0	39	33	31	59	13719	0	0	43076	81	84413	652	140	42	0	237	378	3401	2828	42	0	5413	1982	5542	5326	1293	31	31	34	0	1319	127	60	36345	108418	108556	64	61	155	337	1426	202	160	1795	3168	2245	185	211	6961	25296	6242	41096	432	40030	22	7146	355300	1711	95	130	130	126	358	321	42	196	2949	118	9521	8421	64	43556	31	82	42	0	2145	109	94	59	155	42	56	5696	189	474	2010	125	1975	5618	6005	39	21	1253	952	31215	15372	884	35814	485	479	38981	823	2100	3302	18208	117	195	42	0	3387	18765	0	35	6361	9001	98356	8179	152	152	25156	8538	1268	1461	3640220	3640302	1816	499	258	188	324	63	94	42	711	621	45	40	303	1335	468	2285	2093	29714	26044	0	1719	29079	489308	37414	21768	265480	16534	5311	680	189	287	11746	15411	1302702	2270192	2177261	44477	479	0	2781	2679	3071	102	9325	8478	227	6499	5110	3041	31	0	30	130823	30	166	83	132	2593	66	25466	98	25466	2665	1010	1064	7465	2665	498	1282	16683	1918	1416	1351	43	1233	14768	30	123	633	86	5714	137	91	167	92	4045	48916	11982	7413	749	164	40	0	744	226	313	3677	39828	39828	8991	17439	14347	3677	2886	11151	12822	19194	6335	623	7574	39	108	89	4254	3874	5656	12247	2787	1180	6304	1996	3364	323	5937	112	1356	282	0	0	73	1613	105	16363	43	18997	4203	13678	4219	417780	47	193	111	4243	0	2405	11933	42	1836	383	3810	2431	2976	11962	72	172	145	76	42	33	46	85	36655	162105	34825	10705	16306	0	157	31	248	26080	5338	778	1295	317	45036	18471	45	505	73	462	86	36207	36933	368	37128	36461	646	527	551	0	43	3051	1053	5406	36	268	77	42	64	77	774	155	42	0	4096	6549	1018	1132	2989	337	4746	2427	235	30	66	11581	17622	0	66	0	490878	51	678	1124	1325	972	6038	206	209	1884	2053	1206	150	78672	406	0	12796	671	1006	212823	7068	86	6251	0	0	63	225782	67	407	412	101	329032	135	134	1117	2576	2576	11039	16666	1312	1313	194	154798	0	173298	173025	172698	2733	2026	149	30053	175	61	66	5786	1812	364	16818	16852	5491	27582	12390	0	147	2030	266	697	590	1108	271	26435	0	42963	22213	9110	66	12714	170	82	909	52	10071	310	354	285	43	177	63	149	760	79	940	3419	0	175288	26710	704	89	181893	181721	2205	2125	84	4051	1643	28	153	130	209	116	85	40	7761	9241	22223	0	7541	30	26904	1262	1045	40	135	75	4263	129	444	6866	4101	2944	40	64	7953	314	2186	85	1669	115	19339	468	282	8431	40	0	4425	2020	11379	12975	19844	1456	9853	1339	0	43	43	37	5140	2487	259	83	83321	78030	8984	8518	8358	83198	873	469	73	121052	30	127	516	496	67	2287	18894	36294	3119	22461	178	37	5158	139	109	120	3751	733	108	42	12596	108	128	7997	69957	69920	16949	301	3366	437	3260	2708	745	264909	145	136	42	81366	0	4236	3720	744	1224	1738	3873	0	6903	6843	128	1770	1042	58	33	2453	801	935	1595	1113	602	31	33	167	370	306	23849	1624	1166	496	20444	20506	3197	675	682	37	0	63	83	5739	70	729	6949	32	231	152	3792	226	8355	110	94	4162	1378	477	0	90	559	50	82	451	0	4401	302	0	0	42	914	812	17372	17331	2337	2134	2062	2645	2074	3406	2704	2286	597	1609	1170	0	45097	2910	0	581	31	518	165	325	1986	102	3069	1904	2804	2804	901	3705	2407	1414	1090	2184	19522	267	19335	413	42	79	73	36	73	136	42	18723	18839	844	396	110	47	127	882	130	28	11046	10457	139	59	204	133	40	136	532	532	544	491	486	372	1943	0	4116	43	54	82	1258	1138	1245	1208	333	336	126108	0	31	50	132	274	0	99	210	52	26	5149	39	209	211	4380	1035	1065	0	3814	4583	1963	1113	1860	124	375	88	1372	442	179990	24	1799	810	266	220	237	3636	522	27	1837	5090	5838	0	300	284	442	5900	2909	25135	33	128	33	75	22	0	72	11337	12631	4276	78	279	357	936	6834	0	6204	13017	383	206	1909	1381	165	827	598	400	0	0	85	4277	4277	273	837	837	1269	1132	2186	2416	351	402	1447	27	47	47	173	0	814	54	0	262	456	607	133	1901	259	729	558	68	314	1271	1033	592	471223	63	777	846	31	324	17264	69	10440	168	5175	42	42	180	264	56	100	1615	754	3354	6321	1701	154	987	1550	3684	751	160	2491	2984	31	85	8961	40486	77110	77110	216	1115	4106	0	11990	620	3363	461	1241	5175	8414	34	0	34	66	1281	136817	1281	0	394	110	40	18212	7575	1615	411	7790	783	42	42	365	877	936	4980	277	23110	37	0	33	36	83	0	42	358	186	436	318	1997	262	200	756	75	120	33	0	40	0	0	31	166	322	333	538	301	129	855	781	24	82	0	0	467	67	2104	171	1524	705	502	212	0	42	111	92	51	8613	9601	3407	3130	1424	0	42	1550	712	43	2622	97	88	1562	348	2075	3271	258	428	4195	2374	10063	10340	1141	1165	1268	3205	1734604	1876022	883254	1877323	1736945	242	72	0	200	1221	0	1229	2900	13968	827	352	624	1120	1059	0	0	8069	150	64870	22605	22611	15830	9104	402	718	0	39	73	2181	4250	4250	2364	0	5273	40	469	61	2149	4749	4793	653	8898	9216	776	25170	179	141	1530	0	0	805	177	454	176	2565	895	0	1126	30	82	139	1975	225	5865	110	3104	0	5602	1976	121	80	487	4962	39	61	1630	10879	10057	523	1518	216	5972	5640	5652	53	34	4549	5096	7112	0	930	4674	124	0	98	458	29675	33386	937	39505	1264	693	39773	172	2337	81	1313	0	0	0	45	389	33	0	6482	3025	234	31	2999	3136	147	2999	4308	373	523	214	83	344	6668	70	0	22033	4894	23987	9559	33499	33557	61658	0	0	1790	365	367	1729	43	1738	43	31	339	692	0	15473	15703	1262	0	0	26943	214	154	0	608	83	0	86	43	234	173	416	31	0	2700	88	192	556	3813	1546	1577	1444	3163	7170	34	40	43	43	552	188797	120	5173	42	354	86	352	60	260	2005	0	59213	6342	0	8846	122002	121449	289	791	24079	2140	26095	575	0	2635	679	52	0	19671	0	43	0	121	535	512	111881	17341	9329	3837	12477	4342	57	168	69	56	209	102	845	618	4615	3262	1941	1002	0	71	1356	1617	0	17575	703	110	0	33	452	597	168	103	460	38	33	786	83	218	4137	1050	3232	0	0	271	2092	70	284	135	2617	95	34	171	94	275	0	207170	94	27	0	80	42	49	3039	519	527	501	304	4830	165	3728	274	547	1470	165	1933	0	83	51	1783	174	158	113	737	6952	7641	7577	3909	2612	1329	52	24208	24553	17849	28	41260	40978	243	55	558	42	68	0	64	3604	3469	0	28	100690	1131	0	0	33	33	0	0	104042	112193	0	99	10489	28	27	30334	510	34	159	80	39	505	80	322	9232	474	439	95	542	1366	1702	168	2502	739	2294	33	0	103	1491	124	70067	201	74692	515	125	35362	0	18761	2629	14909	350	1062	31	10476	267	75	64	297	428	495	5851	9180	43	18255	409	303	4700	308	340	68	14878	8876	10378	10345	11250	4651	8785	7264	4282	33	442	113	340	1012	880	74223	77069	43	76865	198	88	0	430	194	31	0	23237	9896	16777	11796	4555	0	0	0	19665	41587	41042	102	0	0	373	58	16517	1819	70	9592	12407	9673	12515	12498	63	0	83	0	302	83	1173	698	22176	168	508	0	964	2679	849	37	38	42	3401	3401	39	168388	173709	174462	285	66	961	33	486	623	538	66	0	66	357	8184	150	1027	356	28029	27920	1077	453346	5401	0	37	73	67	100	0	0	2191	5084	7514	8557	1213	221	6424	8167	8468	4684	63	0	0	1998	5900	4460	0	0	0	656	12911	12670	9516	66292	60400	66265	33	234	31	146	906	0	0	171	40	0	5258	5124	901	54166	0	0	40	0	478	33	10674	0	2058	58780	62287	1869	369	13348	33	0	852	0	1121	30	0	33	326	605	430	23	2457	3257	84	30	2849	13649	31	63	62	211	179	316	121	33	20937	0	0	33	0	1487	234385	0	1989	3542	0	106	106	1371	17376	31	0	586	4903	5253	1897	5097	4205	45	7908	0	1086	2685	4110	0	182	530979	1430393	1262586	721	40	56	0	948	733	110263	2536	5682	45977	6975	1568	1298	37	858	31	208	378	297979	967	13932	311064	663	219	2728	61	0	31	80296	0	848	46	263	77	940	281	263	263	124	28	0	0	82	151916	33	1274	1572	1530	0	626	0	0	174	0	1533	0	2180	2917	0	1614	63	0	46	5684	5764	3745	1771	0	0	80	77	35	6024	5688	4172	449	3572	4762	4456	89	418	5662	5329	4673	1123	0	75	0	64	2852	0	9680	35	27957	16991	28000	18991	1057	125	656	177	42	985	397	0	31	0	0	219	136	380	1225	1341	62	22	201	2312	0	6521	64	85	117	591	1404	1469	204	170	48901	2651	2825	886	4826	0	225	1179	0	3634	0	129	4030	0	0	0	460	31	33	6373	0	586	1208	0	1015	0	100	780	3207	0	0	40	11512	11385	10328	0	28835	58918	0	13273	110	246	0	143	63	143	63	2552	927	777	0	40	1925	33	125	1384	83	242	218	254	371	31	248	54897	250	69	190	67	200	399	1872	30	27	2961	3027	74795	0	42	31	0	697	693	1714	1940	136	91	1405	1336	65	87	2333	2232	61032	98	0	34	164	36	0	246	1371	1436	1357	102	330	70	28	0	2421	0	32	739	1492	0	0	164	1268	1199	9134	7660	254	5110	1529	82	1427	0	0	639	9585	5269	31	0	43	2777	0	206	26472	64394	0	5081	0	664	105	6266	187	1356	0	1519	19833	1558	34	0	0	40	316	1084	539	605	762	802	1064	2012	7431	3199	7365	185	33	308	1047	68	5417	85	10605	12590	11126	0	0	0	158	0	156	0	0	8763	31	1685	0	1252	3795	0	39	0	277	5197	0	1547	0	103	172	0	31	0	0	0	7270	0	2820	2733	4127	33	214	88	10976	0	5825	7739	0	0	0	0	0	0	0	0	0	2642	715	3232	1653	12703	0	0	7439	0	0	4225	4922	2849	7680	7969	7036	149688	0	8151	27	505	1521	3503	1664	313	1117	1757	15655	2268	0	0	43	1924	22866	13605	88	141	31	1044	1218	0	39	0	1317	1726	4375	1586786	1223819	1653	1509	31	217	215	244	123763	2409	2376	34	1464	0	1464	84	1842	7146	83	55	0	737	0	0	2802	0	8135	7300	422
20181107-M4-HILIC-neg-1	mice_M4	274	55	10222906	6208750	7630335	8044783	1910236	15865688	6750970	3343926	8673252	6750970	10009162	12193809	9276163	10456938	8452849	12193809	8452849	5952844	7422506	9276163	7595043	5597871	14619641	9350182	9350182	6777272	22401020	10508938	19295116	12207604	4700938	6757452	7170550	6040084	6777272	18133004	9242823	6040084	6808700	4230433	110431	45781	43620	18378	35463	90997	111634	51247	110021	29874	76538	40560	111634	40037	48835	61258	7622	230637	191091	269697	11630	259565	127368	192251	8003	191091	130872	192251	419483	814142	127368	416009	814142	178524	168588	62532	97445	181735	383540	633471	8003	5043	292	2294	952	457469	6740	2782	453	15130	0	95	97	0	180	695	695	2071	138	126	185	0	0	5682	88	368	376	310	1085	305	416	282	1792	9176	20469	9515	3206	10892	3206	25035	977	31142	5769	5603	31142	11530	9515	1797	43671	9252	25035	675	1316	90	257	385	1219	54216	181	808	315	38843	135	23542	157	30	92	1410	30	4915	1882	175	297	45429	0	0	5051	45429	127208	376145	119919	108192	233655	91867	91867	18116	160893	233619	202534	265554	160893	8573	376145	73444	265554	105028	169174	130946	38274	8991	3971	7965	1324	4640	2709	131489	6889	533	26921	165	755	32	0	5381	0	575	30	74	88	360	5876	60	60	68	57	3540	968	86	0	82381	2549	562741	116	127	221	3846	69	4717	0	68097	55649	97191	58473	59111	97191	60510	59888	222350	21576	222350	54130	106587	72752	72752	68097	58507	118045	7054	7054	5556	7937	1260	1211	362	653	142	248	619	42446	158542	238981	307344	250352	158542	1067191	217427	2142055	3011920	3011920	1650172	2682610	1563389	1563389	1651695	59774	1172784	1010077	1481001	161820	1714545	19681	2209662	1017986	1067191	1714545	2682610	1118790	43	1275	31	4620	451218	437	417	332	97381	1052	58494	15836	64486	50336	81225	2148	73023	40605	15854	40605	3886	100	20639	396	10469	9826	191	789	1346	9731	93817	1345	93827	41050	0	264	703	554	343	634	206	6692	53	201	743	382	104	60	89949	664	179	451	17133	17133	23316	10931	359	61	417	253	7513	8419	552	165	152	150	41	397	101	254394	140	999	1180	7415	67	713	359	1233	8949	1231	701	26635	337	770	507	149	1198	2907	27342	27145	1969	5330	6457	21272	17093	17093	17093	1885	146	2405	28371	15660	33838	4994	15697	613528	380646	124735	165452	453801	178318	165914	165935	146042	36675	58900	62388	41648	26664	165914	67987	47325	35294	253905	253905	35294	25233	1469191	303	108	2348	429	6615	14737	177	314	12107	32568	25247	981	37981	2252	3760	3760	33251	229	250	0	9201	420	1716	2134	139	125	450	0	14010	161676	35657	167532	404017	161676	404017	738132	188768	27114	9326	673983	179021	26617	444629	3102728	3733409	178829	5546406	431983	119	145	19	29	527	1383	1283	1283	5611	34	5611	310	1456	739	295	507	1456	3082	9377	5493	1447	326	326	257132	40	68170	1285	2954	2564	2564	83	30	122	188	113	3957	5027	1380	158	123	166	28	68	666634	73	1341	1853	1054	113	666384	125	161	338	685	128	130	708	341	1759	122	558	1136	251	67	8971	2175	14266	8971	14266	2175	138	765	147	237	129	32	58	58	643	331	9754	14304	11509	25762	16021	7743	15404	15404	9946	5326	5861	20600	8823	186	209	209	120	2889	63	3734	540	6009	196	91	415	530	5987	172	232934	55292	2510975	100999	3823818	144365	63000	466455	1581897	100999	145410	2348542	1110249	1359007	983967	144365	1359007	2348542	66679	942415	1517325	1581897	1018320	3823818	1517325	2731769	2731769	136944	845236	9157	189	86	63	58	0	63	48	180	0	63	23023	29698	8622	24511	15260	36631	72521	24511	76241	36631	23073	43436	47992	6131	1973	47992	222429	606	222	265	1492	4085	37260	43	20820	26576	26635	2579	0	1500	20820	10043	439	84	67	492	248	553	5288	1448	6184	1108	1108	110	101830	3655	4529	305686	1569	210	14908	211	542	15042	305684	906	173	285	638	209	779	13153	49	620	2323	126	212	9203	148	218	245	21674	155	1401	419	543	20594	0	221	595	921	4111	806	4280	359	365	633	202	1375	243	143	46135	3592	3531	382	382	3465	376	3651	5932	140	2786	256	209	159	10470	717	87	3170	75	330	571	63	2416	1622	937	30	0	2687	2717	2717	91	33	0	94	239	55	28	229	28467	9948	1677	2676	22690	3006	4092	1554	47	1838	21918	2231	190	1330	143	107	112	10126	0	30	0	31	4930	1019	226	792	4496	1912	35	161	393	1660	0	415	273	487	6051	0	0	0	1011	426	13771	119	3290	3009	1204	799	9978	249	300	1756	162	2756	2414	879	938	0	471	908	278	439	22648	1570	9668	276	2714	158	158	158	358	59473	54343	24346	38342	1889	2416	54	24470	107	175380	16857	16857	175352	157	88	4490	851	854	1639	6370	372	48	0	398	447	2242	41400	282	322	41825	2316	55	0	0	134	39408	210	1499	133	81	114	114	1909	2400	74	0	6909	164	2508	401	2483	93	68	170574	117	2838	53171	20636	11906	4100	17856	23159	93414	145278	139505	0	2738	7956	2647	139505	20664	14472	93414	40	7628	99	4294	31	201	380	1617	139	57	545	439	103274	19255	19255	245523	58342	4398	201909	5286	148168	24842	4175	12242	0	4441	15869	201909	148168	6474	12775	30	141	52546	639	30	0	0	108	180	7191	1284	4846	1911	40583	4163	14644	10945	98	201	11601	5285	106	556	60	119	765	31526	1305278	17201	81	47	204	374	12097	128	20249	16204	7811	11518	8929	0	118	0	1051	1322	40	544	0	1096	1080	101	24568	267270	216	16723	16985	2579	35	715	680	1678	1452	325	1485	96	363	4481	18402	444	1349	3964	520	833	833	275	927	266	464	659	559	1053	88	381	402	1049	414	948	1870	6779	576	212	107	594	952	535	1254	1016	1571	3458	216	178	1143	95120	123286	243	173	419	1357	582	315	88	344	402	43	226	120	6034	685	148	163	236	935	419	441	3102	10930	2567	33	42	59	2076	124	551	393	1993	441	42	8011	0	146	731243	22434	365	83	231	138614	731272	6919473	922	10011	136715	472	1072	985372	985372	346	37	30	398	245	171	630	1672	15669	13600	20627	15669	22052	21883	21883	9179	15456	15456	125	411	0	41333	1009	79	11745	359	0	596	1405	1366	1797475	361780	399332	435734	3122	63	378	193	741	159	3775	197	29	198	212	965	35	26	216486	1176	1211	296423	759300	652964	39070	7304	4458	3558	1677	271	187	4086	242	0	3541	149	1559	1488	1947	2597	0	105	51089	51781	1195	206	1155	28646	21771	28077	895	3016	460	353	0	27617	17052	158	194	1730	1957	124	576	5885	26974	25374	679	859	859	2552	4681	107715	479	3477	1653	5564	0	1819	51244	11117	5568	7556	6423	5667	721	4846	206	178	352	316	163	1535	142935	1467	152146	139071	224	379	915	933	16588	5164	507	1109	105	209	407	2547	478	152	506	6909	2305	731	4267	15955	178	199	506	29	14596	89110	97512	55511	96439	40948	26765	29987	31387	9607	19685	18173	356	19685	30673	23806	200	798	5530	5498	4400	1373	42	95	489	2230	0	804	122	8823	97391	97391	6703	19414	36769	8148	36769	53	53	1292	1407	293	7129	6087	7126	254	6121	2024	21025	7210	424	1604	900	389	97	2754	612	454	2654	300	72	2386	1147	7219	965	1317	0	40	417	2522	3131	3866	2838	112	596	19414	508	1038	330	678	933	205	343	245	125	8285	654	901	418	446	1780	24503	180	1127	12425	776654	3480	777157	1398	368	247	49891	71	1798	135533	135552	2458	533	42	96	67	174	548	1017	312	221	1717	945	981	470	5332	882	9922	854	73	146	1416	1120	291660	605	22348	2093	7442	5657	196	388	388	5209	66412	5639	63	28	30	80	2110	125	222	222	166	175	0	69	887	10665	371	27998	75	533	28026	212	137	22621	13767	13753	33959	226	103	138	283	0	1765	304	659	11817	2019	1960	70	7001	289	17023	8416	38090	3450	8297	111	373	1536	42	949	95505	95505	75753	38809	3127	4569	1569	2333	448	13796	0	301613	2974	1863	45	957	103	2064	95	694	3092	4179	921	884	230	412	436	74	315	3976	1307	283	283	615	3305	1960	53622	1173	7480	1631	710	406	48	0	1055	1756	4383	243	3631	3519	4166	1402	1992	3929	179	104	121	1402	91	212	6057	384	53550	189	2175	154	5713	8873	64442	6733	816304	13573	24229	0	0	307	167530	167530	94	8288	13446	53	104778	96	26721	185	1347	385	17537	193	931	145	40	1065	17782	215	341	3226	9407	679	6815	3557	18576	18807	12991	7704	3751	5535	5725	7294	2198	10321	1004	9520	421	5821	158	385	433	1061	1340	741	10593	2381	2078	1036	1013	3202	83	470	40	31	761	163	61	501	157	93	177	165	505	187	386	386	425	4591	1235	1184	1027	52884	39658	52484	7060	217	80	1639	662	2367	5185	1793	329	39	15267	169	256398	18783	808	11812	5022	3545	46358	36608	20027	81313	46358	12778	135344	15004	81313	18092	18092	25049	1128	964	1340	553	284	3157	2272	169	5722	7645	39331	2454	39813	1305	618	84	39811	1413	1002	2229	554	456	26393	1632	25769	277	5252	0	4780	418	680	1426	28	28	359	237027	236967	1415	2355	1264	19090	19090	239	7027	6825	24438	610	24114	4243	539	382	1130	164	127	2848	42	3490	194	5643	551575	230673	1216	0	6479	194	4210	2123	473	92691	188	92334	148	169	59	220	50175	502	50175	1411	313	1330	139	5557	227	186	1898	42	121	5292	750	1796	210	231	6843	688	40	688	132	293	1467	7617	8154	130	97	5323	1444	42	80	2608	2941	1044	587	330	577	11073	2516	3654	5692	1718	63171	372	62925	962	0	703	66	32	29	147	2720	463	126043	3929	6832	249	260	1266	767	1950113	4337	1886	56	30	657	500	500	862	270	6541	252	3018	37112	1278	3169	1411	1292	9223	3889	615	15257	54170	18783	8280	1807111	15257	12879	24151	34	1684	1011	468	970	811	2961	37	1315	412	379	102	1279	4965	97961	6594	236	356	1370	150	5471	5467	311	4992	13282	2781	12650	6986	12354	21019	26915	4722	1382285	7507	162	455	252	6193	2989	258	8229	151161	16456	51918	51898	25892	933	4193	466	4755	237	204	514	519	1922656	307	1952860	1953188	6158	150	15714	236539	0	15039	199440	11304	0	199274	15464	13583	12865	16680	10865	15412	6882	17256	399	11429	1776	32231	16706	4774	946	375	12990	4323	389463	98033	1605916	1671322	978988	1615727	1247742	360797	9801	2054274	5802694	47124	1140223	1041691	1041686	932660	1189117	936494	16914	2054275	1416456	22805	4131380	1215774	870071	1070870	1041691	2323	8357	133214	132105	72227	72407	175697	302303	61385	15577	83512	89354	65228	863	1788	2429	2545	3872	18646	19560	14351	16019	12926	1991	3288	757	11615	19510	80066	2805	2248	150	82	828	82	2590	662	493	2942	1713	2745	65920	35261	208470	46128	35261	2596	1768	8534	4455	6395	409	1802	1769	6506	740	682	30751	90293	90283	5923	5914	14509	102163	19866	9555	8914	99466	30	597	30	113	866	7435	7435	702	0	0	274	2295	2425	2425	1122	26496	169	38258	31056	0	30	60	334	114	0	0	114	577	586	5090	3416	1978	35657	5020	12926	24297	2491	1848	571894	381	214718	30	28	1697	0	493	3256	1465	56	30	118	87116	17923	87006	3167	110	1183	2269	404	300	231	6006	7203	9342	16167	404	710	362	12898	973	481	119470	105	934154	64	39	40	256	830	125	401	1232	41879	67	3301	122641	54661	2646	330	1821	2136	174	313	148	4860	2453	413	5500	1183	20120	43	2288	83191	20196	5620	21941	3840	27	42	6838	18728	1315	0	415	2833	0	0	412	134	134	918	470	2385	4305	86	42	139	23821	146	4056	1602648	61	392	2437	287	2410026	1012918	44790	10118	16926	170	53768	142	1012980	1933177	2410388	43560	11850	868	144	126477	400	3263850	147	38556	908	5835	344	825	13364	1181119	0	0	2788	1133	3063	171	15571	98251	98167	10559	64	803	4572	16028	80	1519	1504	203	251	2067	4701	1447	27315	120201	6057	123721	33262	36286	290	120570	0	98	63	1245	11069	18645	27130	9437	16608	22346	56567	18848	6755	6253	10713	56838	33729	19103	1481	2907	2291	53	388	3821	4126	3364	1380	42780	172	7778	7625	7625	6996	12763	31957	33166	67944	16713	183420	12093	12226	68045	37369	262963	137240	140323	3530	998	1740	9906	14886	2821	9801	925	4844	7280	1476	569	325	1984	40	75755	56301	103	54	141	173	108	122	37156	195770	143	196492	196463	726	93	82	1182	799	18188	5966	85588	73477	18791	13482	67265	81181	120230	73388	45769	45769	181	122	122	0	118530	75870	19516	149	5577	280	1567	1781	876	4982	754	1067	1741	2690	365	51309	99500	130433	10365	7863	549	122	1662	132	181	1545	718	80	3800	51416	4007	8199	1853	103521	1357	8340	1472	1170	1668	7954	13703	13488	6962	253	573	1212	5780	6856	2178	10146	89	9663	145	302	1105	425	142	3933	4570	817	6479	18043	141	27662	686	12178	8929	10876	5247	2712	148	42089	12016	11044	83	244	1740	620504	18022	18022	9575	10395	977	668	217	1098	43	6935	2901	49208	194770	103867	1286	8671	706	3463	501	1415	1419	1459	82	736	37	2263	39256	13896	53214	80545	19997	14035	80578	11611	17212	71742	36134	567585	696054	567617	30095	20615	4596	208	1370	378	866	325	3587	27406	413	5594	11179	145	1973	462058	1071	497411	17661	498426	36125	126	284	2187	357	1493	3383	2091	13337	149	29180	127	11293	2033	262	2225	3591	25541	9938	9801	193	3591	871	89425	89337	21	0	0	2868	525	8274	534	222	657	8945	14659	0	0	0	167	57	250	937	1562	328	2059	2624	441	4454	1197	39	210613	196838	10504	34327	34055	374	63	0	8474	206	880	15010	870	1408	4067	2220	478	13361	312	13361	11679	5407	3243	1869	4399	1303	1026	6263	763	42	13632	3661	22371	3388	2824	12553	2192	2047	198	2348	53	1409	5441	168	30512	612625	352723	30573	19601	4604	24436	43535	1573	0	58140	2826	1115	38	1217	9296	1253	117	0	1291	10377	1426	261	7385	677	467	7596	1090	15751	6186	39	0	913	8273	120	27267	7543	507	27839	180	962414	1865	5942	15781	16206	416	610	3382	48818	22311	4183	3647	35	121	79	79	643	2926	0	95	6557	5323	1850	5827	7774	317	1665	18310	3297	47647	4637	6804	3226	269	526	40	961	30	248	2737	400	513	376	1467	1112	5466	4694	722	2544	122	122	719	98	31	731	483	618	62	164	5256	5273	1206	4144	194	466	120	8765	30809	874	9321	8041	0	763	4363	6557	401	16044	409	15762	4711	202	146	1303	8547	4737	2764	2644	38	619	842	1840	0	643	8856	1038	15461	4060	5863	26211	18501	5625	15461	4546	17478	12480	20375	7660	7171	23192	23249	0	89	59	98	42	156	2855	34	1977	124	52	42	1201	168	214	2862	161	35	537	4407	932	338	714	289570	436307	137839	435611	879	787	65	1652	4269	4814	1243	3348	1774	392	1714	4658	2148	1695	1734	1684	1577	162	3164	745	5583	5328	68	231	678	68994	919	1509	221	1209	2384	337	1634	2853	6927	149017	554	541	3582	39	1063	548	148	3554	159	0	4509	4657	1858	45970	8270	45970	4139	26125	583	1592	2015	544	734	6342	6342	11249	137	320	62	1062	1039	838	1763	4596	6663	7511	8012	23978	13809	410	5094	3974	2000	1454	41	2072	5268	50266	1004	1195	15328	2566	16089	297	702	4160	3354	11245	292	516	599	5259	1861	918	771	125	4530	3431	8634	11145	8030	465	10894	342	422	6743	8729	5370	7189	681	106211	272	1024	1407	1091	19689	0	1038	1420	823	1455	2955	3719	391	85	177	1436	5895	949	5226	5097	361738	116693	361615	1425	4957	1050	980	226	309	378	309	2201	6213	7775	796	541	0	31	966	772	746	92	115296	30382	27662	1642	23091	23435	9330	7851	168	0	5100	2768	193	193	428	1210	824	101	38	629	697	1714	535	110	149	28	25	6864	1306028	216	230	333	273	3096	2368	9673	2161	7312	9685	2447	6758	6658	1156	50802	636	50674	13844	0	0	37	28107	726	133	6981	3698	56	1170	884	1510	245	2804	5854	848	25543	29746	34731	19187	623	30	48	70	38	865	2555	1201	3595	243	3155	2648	3209	3101	103	3866	108	1138	3399	459	3356	5444	16687	21722	5954	4568	5505	144	130	130	26867	1111	87	177002	28	261	30830	11435	788	822	2698	4158	6070	6019	799	548	13937	15597	21352	16340	14427	294598	499018	145504	113305	10930	99580	32	4853	318	1362	2442	1670	598	598	2584	40	177	42	85	175	128	257	6606	20178	6775	20936	659	74	1643	0	2875	7560	6640	18337	5075	4519	5075	269	6845	6618	2850	291	953	1792	1658	2257956	9560	31189	25200	6123	1128335	2855697	33922	1430	311	2627	2651	0	333	12592	267	1192	5299	88457	406	192	3427	28	251	80	128	2434	446	1593	14719	12647	716	18857	172815	17567	581	10382	1029	82	21780	4261	5766	5730	10838	366	203	17769	18060	13327	334925	352545	2171	9341211	172177	2084	160530	4272	214	210	169	582	1816	110	2122058	22792	640	938	3551	1927	10374	38295	17059	216985	1593643	4818	193076	4946	5376	6576	1027	70	133	913	2728	126	157	785	6593	8229	8216	8285	126	9697	5333	15524	32456	640	268	1106	3281	12095	19074	13620	2406	232	35361	34600	35440	1403	2651	794	7466	83	25600	767	19684	22355	686	12541	86	194	3710	4631	1807	60	343	1143	633	1028	2414	1028	2242	182	764	725	79	188	4378	221370	221167	506	220768	315	106	233	64	440	1749	2131	1565	3766	405	2318	25	165	28	1214	37	992	1197	246	0	0	42	1187	851	1542	42	105	19294	10778	882	2432	17587	39427	44194	1125	1933	23136	7290	714	280	4308	6677	117561	85678	1384	18675	38877	2144	0	12303	4491	173	254	188	15173	1014	0	695	1060	55	4251	4746	294304	86692	12998224	294277	288556	695	193	139	37765	36421	36472	892	521	869	1008	883	1464	3821	7056	2598	4369	37	734	3589	2388	1034	150	10696	940	2118	224	980	1062	2082	551	2776	2584	9785	12705	3395	1254	1340	1897	19809	1290	20237	4081	186	2246	424558	3125	188	377	76	325	4002	14545	4433	12280	146690	53	600	1544	83	1136	1508	2070	1932	967	357	748	289	15166	364	307	424	306	1375	22526	9575	6357	4897	3792	36909	8397	5853	160	167	103	83	307	12567	909	6290	5655	2111	2340	106	106	31	76	25690	25690	45	662	358	123	397	2651	480	279	6366	6675	3300	1036	20617	18272	301	2613	604	4315	4317	4114	1828	417	410	2898	674	182	2800	2795	2190	1899	4793	233	161	290	54	5877	6517	29527	60484	1575	9024	48899	5773	121	47	2536	453	2122	545	322	1093	4137	2592	8239	5280	1766	20494	10103	23556	142453	13326	517504	3163	20223	4639	1741	922	1048	899	36	46809	3401	3811	1898	45	6142	7184	11747	7231	6602	5409	6238	406	2157	95	234	466	3370	448	2796	325	348	347	31	188	930	224	6492	3141	6336	158514	5845	660	3505	163940	354	32	262	99	22631	11154	28	61	149	267	32168	1481	37527	16351	11625	1608	0	915	5255	0	148	625	151	2055	1708	1662	82	22593	5726	5684	16055	22425	11684	97	25035	2846	2965	0	186	885	12782	42	1362	2097	4166	4005	23759	6364	0	4680	3572	2788	1579	42	96	1103	250	12695	8277	32	144737	439	178	683	1317	20011	71303	589746	75656	8966	955	974	22247	21693	1038	2574	3310	830	3673	2487	10459	4108	9424	2196	44119	43087	22263	4982	219	132	139	201	7005	15261	153	74	3099	3747	9181	11580	6979	7033	20501	995	4597	5511	31099	1123	6778	135	131	114	418	280	777	6855	1175	1411	5064	9515	248	215	7872	738	40	123	41770	43376	43593	7698	7377	7654	58118	1552	4185	299	1943	1233	1000	124	4174	4881	66	7711	10404	8446	232	171	2686	4852	2029	4777	2280	2485	24845	32184	31644	165	5435	830	69	4059	72	41809	56687	6896	353	353	8567	8567	169	5893	7878	36	122	14525	231	231	53	36	45	3570	129	3739	6325	4377	14010	21682	2476	21168	3522	16632	97	71	75	15832	1768	3120	676	262	0	340	84	1203	196474	3146	1714	7853	0	144	33	31	0	22	89	47	3162	69	30	107891	241641	302190	426	66	88	149	507	631	3645	299144	276	1020	46400	3180	46339	45777	3326	58	58	30	0	5338	75	0	43251	105432	105333	103	294	1779	1810	702	46326	32114	38322	3300	44355	25056	1558	48895	185809	27849	348685	1177	352228	101	8653	239983	562	40	91	106	0	917	12590	18663	55089	231788	575	234888	234725	54	48274	235	70	490	507	1771	2045	8027	17834	992	1445	121	1874	537	626	3846	370	8778	20641	20078	2014	256	39295	521	85470	17393	1255	176660	4392	2127	191291	4646	1561	5016	30467	405	1191	966	0	42572	10576	42	0	11576	20310	54407	2861	886	1166	60006	11432	7333	8549	24518068	55524	100578	24189	1551	1458	609	152	142	207	845	3526	60	40	97	218	723	29928	17633	6586	43377	3879	41	10491	2437640	2437624	6485	1805550	6349	35019	1279	605	3049	37264	12043	661038	1608893	1969856	12595	316	0	8098	189140	81559	2807	46595	37620	1149	31411	16311	13400	790	131	33	73151	61	52	37	211	1371	299559	26	39860	1461	1347	301760	471103	5551	1266	11587	282032	47404	4094	5783	4647	865	870	59941	58	209	62008	8893	1582	285	104	93	101	37914	56646	47622	42056	3833	95	0	64	3029	1144	1969	17418	35943	35974	4042	6186	8725	17453	11760	5824	8696	23813	17449	123	923	0	151	233	2892	24775	29675	1927	2620	1857	1827	1402	11880	1154	6637	1154	74	212	63	54	146	1887	704	227055	330	238205	2263	181230	9666	31952	0	224	96	954	281	2308	5625	34	1223	1608	3522	3424	1225	13724	68	391	93	147	239	164	608	758	4343	1353415	3306	4396	5438	57	1240	296	163	6958	6958	1126	1410	362	7423	3562	102	42	1287	1439	3749	811503	1473588	820	1471304	1458932	1331	934	934	0	0	525	447	1540	316	284	96	0	69	263	442	780	42	4074	4480	2141	19935	4781	15633	1504	150752	35321	43	23	159	146	15517	44	201	44	69194	215	37183	99215	29840	2361140	1821	3604	391707	136153	135199	2400918	2295	1581	1835	1653	28916	17937	1694	177641	24665	152	20230	115	190	2050	26765	57	406	93	3384258	344023	568017	3507993	155342	3354	2128	24905	42793	4090	344	247	32990	34	172156	171478	171129	5180	3188	90	25626	130	119	81	14079	2111	157	8842	8915	13022	108119	16143	31	1142	9642	1863	360	1308	29078	133	278420	898	502234	1945	1840	251	1483	600	245	6505	167	10072	874	6565	1176	496	3785	186	3903	9147	526	2547	34	6529	1866787	704	1843	416	1878477	2885	2584	2820	887	2623	1455	31	161	315	93	260	549	263	110021	123513	279886	1741	520	930	24563	1477	1410	42	178	170	51304	255	588	95444	51831	29820	354	1520	7911	702	3598	102	17490	54	22965	751	399	1984	99	40	1440	21782	1641	1897	98052	1317	23564	1334	27	212	255	70	223	4549	230	61	47864	54898	1016	2067	5989	50029	563	150	178	831227	80	137	266	137	256	5416	32816	32245	450	2396	40	42	9091	158	31	204	3525	513	462	80	15757	431	741	1850	40324	9512	5154	2021	49044	903	46424	41705	3274	20290	307	0	0	69073	12434	212512	422	1378	2845	2871	119018	152	203447	82668	1095	82054	12211	28	61	190304	14110	674	2684	1852	276	33397	439	360	3773	3740	5829	13820	3055	157	182217	112813	87328	1076	1049	0	28	62	0	3255	3257	169	3022	2517	205	55	29569	762	4332	44	62	132373	35358	1358	31	313	3269	285	925	732	1131	973	971	0	0	0	2992	15980	140	2384	22765	34050	50031	20617	50084	17859	19937	2423	10472	21400	5421	42	6693	1639	4721	487	30	1720	13216	4901	599	175	29001	6355	28053	28282	6218	952	9289	4699	2766	551	11796	40	11387	1207	101	40	162	150	275	5944	220	6564	5768	4487	2570	656	1277	2540	484	1030	27	5664	5279	714	112	1071	438	83	985	133164	171323	1021	170835	142039	36768	939	1670	1363	2751	95	166	115392	136625	104015	95214	439	47857	16803	27	73	153	595	241	42	56	153	2514	1331	67	21770	20580	665	34291	1646	69016	192	2710	5282	2725	8438	1231	775	59	103	821	901	28599	151302	8365	45193	92	375	0	11175	1652	1018	6060	4579	36322	18175	503	1803	5682	28726	1037	34783	283	142	637	84	0	167	533	6631	13421	4910	133	285	1128	8085	18210	511	4221	9915	4034	7480	24784	15976	3820	3033	1666	381	0	0	155	7510	7510	957	792	3471	14039	7067	7280	7336	6140	5131	1357	0	40	0	388	388	1683	0	63	132	1675	1447	944	364	11689	4414	3687	2431	5344	4155	802	332	191060	62	24226	18238	611	605	2031	35	3115	244	1431	5569	5329	17	8608	4042	9388	486540	252374	33167	351	486979	1533	236612	451469	5538	143553	427	679	481	0	25240	3883	41569	65619	65619	978884	14737	819328	184	566253	13176	709560	4861	23272	21248	7801	387	385	385	0	1992	124606	1992	40	262	194	38	39628	144724	24356	1401	143277	5395	2734	536	3771	75573	22492	53667	228	25721	52	307	109	128	1154	0	103	423	0	166	3925	28130	165	364	7256	157	175	48	33	215	33	317	0	341	258	8715	775	3363	1678	1477	1253	144	52	74	57	238	1218	3460	1888	1559	328	272	89	30	879	0	146	170	330264	324085	2031	891	288	30	79	55786	188	0	1223	30	79	444332	55155	452992	681620	54979	13430	3616	211	1463	1746	96243	97370	1571	1788	1594517	1271282	451565	1272316	1597120	334	3427	26377	121017	253960	542	17356	64393	2809337	12286	1350	1190	579	579	94	0	252	0	14401	16125	16398	14550	12108	587	67552	346	16793	756	739228	30112	31065	2071175	35083	1292198	0	21619	8118	784648	2296	3728	602	14442	14150	5666	100969	40	737	9330	3824	371	7396	1686	191822	8092	5735	2139	93	7298	53	241	2265	7533	2030	170	144	7520	28	11281	6563	203	40	3809	5390	245	1067	1410	13148	9453	39	16626	43	46191	39571	1551	149	14613	6701	6681	4881	178	5387	13183	1180	80	80	434524	54778	24967	1378	27087	74284	441498	57615	2021	3024	142	3537	0	30	0	0	15137	55	40	71768	1293593	93478	93814	1295386	319382	1830034	34388	42395	1823318	920	952	1021	1495	62211	406077	389	34919	10026	20726	128	20731	20731	19968	28866	50412	1028314	8379	9086187	911306	231	1028759	229	667	220688	2755	380	74771	76001	11404	28	0	9620	1480	614	2565	279282	10615	19808	0	419	833486	597	1317	28	0	27957	62	527	2460	2917	8178	8133	5518	3241	9295	1960	104	83	125	2054	79616	0	1372	83	121	4698	590	736	836	3364	170	22326	454	413	508399	1083373	1057874	1261	2098	327712	141926	111919	0	185	475	5280	672	0	116548	0	2655	0	43	519	519	32291	22080	20645	7226	12881	10475	0	109	0	9064	1331	15837	12212	4144	4425	5428	5000	2616	27	212	10161	559	0	30980	618	443	21249	46662	40820	779	289	8451	1972	655	3475	119	3077	19330	6127	4581	37271	2670	0	188	3126	7448	8936	4225	9455	25166	19410	7043	294	4783	28	15715	0	8301	4833	0	0	4533	2790	8294	8261	5455	2145	3309	3718	3965	584	875	2938	854	3350	18437	309	23766	350	502	5447	2634	3344	14236	16585	16347	10285	5181	1996	40	725279	340226	531903	28	19596	19352	243	396	1380	312	286	250	224	90271	90558	0	333	245885	758	152	72	84	0	45	472	44201	69772	0	78692	28131	28	31	62860	444	72	92	119	0	2460	0	262	14888	695	83	287	4460	719	1287	2050	2029	171390	2133	57	0	1055	0	203	72563	4395	83455	1129	128	23182	36	25836	88	11407	42	414	94	8868	3268	59	165	3308	1557	7747	16002	25360	149	13631	5930	4071	2810	900	222	1364	530344	588110	591650	537952	538387	110707	216942	150127	530	59	14122	1753	1473	30297	29208	231096	231214	4752	229683	28	196	0	1597	200	194	17492	3436	0	57466	32509	4654	0	1203	2275	55826	15109	14915	156	165	311	1786	28	21770	508	1439	10159	7581	10147	13965	7554	165	90	0	246	0	67	633	788	19924	579	0	3644	3658	458486	2864	61	96	42	3270	3384	396	125081	130928	130906	366	4932	0	4904	1590	2128	2022	68	299	40	1047	2283	1107	1090	1193	125740	124683	3084	263982	1406	323	377	150	134	31	37	31	2326	17094	40782	2475	80	28	404921	385530	380841	316235	4819	209	95	1259	161611	84827	0	91	109	25367	131669	123444	6245	53048	33267	53030	58	2134	157	4751	3945	27	194	712	40	5980	19413	19155	283	52253	57	48	0	0	22	30	36	3525	153	63850	69076	4555	618	13350	0	0	723	0	1447	471	136	0	2132	723	1346	2538	1001163	2004	309	268	6956	2455	134	204	1746	488	406	471	471	51362	31	0	62	61	0	9229	15548	115	2262	3274	160	42	47	6994	94465	51	59	566	30411	30032	72242	41868	6868	417	5764	74	42	42125	54602	80	72	260336	909743	1164915	0	7687	94	19197	661	2323	440	4507	15037	41551	19491	5983	157	63084	1858	398	2486	350	275234	1759	18365	286898	1641	157	19440	374	277	0	58360	28	5614	355	1772	152	2679	1336	759	625	34104	31	110	34	352	121	723646	3633	4540	4291	283	3537	28	30	1259	383	3444	811	21250	34800	3559	23158	1187	0	3315	10683	8626	3843	1722	0	0	219	421	2153	0	10090	15844	15844	13695	19057	19235	20531	20516	14634	10324	6324	736	45	1240	1315	224	6627	0	1725	503810	15557	10267	16624	12322	60	5239	1416	154	2050	49	210	45	89	117	0	502	90	575	966	1261	904	338	85	9243	0	3029	357	252	572	275	3002	5346	934488	937220	141	10830	11358	478	48946	0	788	25353	0	68	0	355	9111	71	34	60	350	0	169	7200	0	904	2223	1149	526	124	51616	306	7909	6492	0	235	47921	48215	43591	140	4841798	25675	1207	22190	144	180	304	28	474	79	533	46554	2697	2045	32	146	8923	0	36	2600	36	118	40	0	0	1063	308	7476	11	14001	612	34	173	1274	225	30	32	20569	21871	11488	43	69	4255	50640	1049	1363	3317	61	14319	293	3950	4782	1989	0	28154	28386	8933	10703	18818	739	403	259	258	880	5902	5950	5482	822	822	791	154	32	2704	12833	52	4233	10685	264	1029	305	5174	1541	10194	2397	404	10348	1120	144673	303	188	22	723	19371	2564	69	252	177	3813	64	640	1663726	13936	936	2037	0	3307	415	250	3176	4773	241	4337	364148	4179	24	1016	40	40	60759	162	5941	6479	185	5827	4365	1792	37909	6543	39817	0	51	2471	2650	1289	9498	1669	20166	52787	74441	0	37	0	212	6285	6287	6287	72	5382	0	313	4275	4516	4706	110	0	29	29	30	27864	4473	0	3206	17753	26	0	0	0	0	3264	36	8666	63430	3803	25	2729	252651	2032	250903	9598	10937	0	0	0	0	145	145	431	273	273	5728	29219	5706	574	16735	28	339380	4745	4250	396	8925	4330	67	22542	22251	21357	41332	0	9683	266	2101	10424	2223	5803	398	6024	5909	516428	2232	0	66	506	2401	8510	309	371394	7270	269876	18445	1118	34	194	0	2678	4648	1824	220771	157083	7263	6258	22	543	506	811	97066	110	110	172	4027	939	3986	212	3742	2019	40	5856	61	0	4696	5536	4254	7905	10947	10389	1776
20181107-M5-HILIC-neg-1	mice_M5	1251	152	11094065	8871325	4894248	12319536	6011681	12319536	10126437	3690301	12048772	10126437	11595435	12235582	10123012	5497714	11770783	12235582	11770783	6240409	10292815	14625359	5664520	5991780	13914108	10156587	10156587	11701501	15400618	9865575	14685508	11930006	6499394	7523940	5351054	23784164	11701501	10292814	10292814	23784164	8568848	5778622	130414	43885	57841	62092	60297	99262	118496	48365	129659	98625	47955	51893	118496	122528	122360	67891	5740	255675	244923	331457	29040	87227	22763	160967	8754	68421	402454	160967	429884	647065	295966	492997	647065	402476	255686	38620	211553	295987	529815	297766	8754	5970	235	2016	2056	504802	6768	2016	4763	4202	39	571	123	40	1807	2518	2515	3713	910	698	65	0	96	4964	59	36	41	1350	284	238	1350	145	679	9209	36228	2406	3274	32872	3274	23999	900	23387	7183	7003	23387	4690	3093	2584	38639	9973	23999	3093	886	333	435	252	1061	15365	585	1117	370	50293	171	2171	62	0	60	4116	120	12271	1808	111	137	50474	42	94	2497	50474	67804	239567	81020	70453	145649	249952	71399	16209	271073	188525	94839	126646	271073	11975	239567	56621	143338	93471	118642	362716	19214	11975	17174	19365	3272	4492	3272	128074	3650	0	51811	82	121	77	121	16349	31	792	61	61	31	152	3241	0	0	96	69	297	1594	36	0	205470	3759	364163	143	160	28	4906	86	14518	0	36175	56676	168965	37119	40031	168965	50915	91794	127111	19324	127111	51487	98562	71623	19648	36175	23985	111184	7502	7502	7101	7864	5564	1519	466	950	172	190	686	103583	160517	210060	183493	210060	160517	530837	140823	1755952	1795223	1252308	755563	1901760	2198090	1443422	1647325	755563	1111316	893321	1273240	733753	3101431	11832	3243980	1076756	530854	3101431	1901760	1005067	43	1878	0	3144	533170	683	683	338	27337	2508	51103	5837	107413	41358	97147	3644	22695	8918	13703	8918	3644	163	24589	339	28913	11830	162	742	1523	9473	114854	1523	114831	12315	120	6451	330	346	55	291	125	88599	78	82	201	778	87	123	17985	679	28	465	15981	10120	45891	4200	336	423	498	134	13225	191049	900	128	0	153	107	3128	153	405629	153	1235	725	2180	262	116	116	92	5821	92	1130	14185	1345	9651	254	63	1667	4115	26540	27251	1228	5725	6558	14040	18002	18002	18002	2244	727	986	34428	12984	34585	3473	13037	347850	235217	152319	159402	481272	347850	142150	173612	183035	31990	64109	62963	44066	32026	128277	76400	53468	39038	465026	465026	39038	4643	616442	56	87	1312	119	11880	13519	31	192	32702	23319	19935	3433	39460	1945	1987	1985	40491	74	1670	37	1705	136	1588	2589	1413	0	74	28	10842	50195	31939	198466	123433	45760	148790	426183	186931	111436	10679	676620	263683	18943	460652	3166729	4358304	267622	5520658	275409	68	34	145	95	964	2058	7960	7960	9549	192	9551	694	1209	723	74	202	932	1004	54397	26107	1652	341	341	404322	31	17813	374	4322	764	764	110	30	32	95	131	4846	4599	2445	115	30	90	0	86	353957	91	720	693	1157	34	353724	108	209	279	1381	150	71	979	448	736	0	190	680	482	66	9829	1189	24630	13855	24630	1189	139	4045	127	106	215	0	0	28	3169	184	9731	12943	6669	31739	12490	6658	28462	28432	13684	4548	5315	19311	8374	749	374	118	334	2435	92	1546	681	11584	271	0	218	152	11561	369	25333	52992	2302800	234794	2565146	149166	234794	472688	1407682	85943	142761	957087	1037479	2043036	852386	149166	4427049	1290448	46238	852386	2866610	1407656	286051	2565146	2866610	3313947	3313947	651267	891596	8332	36	46	0	30	65	30	85	97	0	36	3972	72378	3492	14853	31157	31157	60947	33349	97271	31157	70445	53519	95337	3021	5042	95320	93261	2293	48	170	845	9292	36772	0	18368	44033	44033	773	0	1678	18368	25789	411	0	40	363	188	212	7878	794	2622	556	482	63	151324	4773	1479	449076	1792	339	6274	144	125	6282	448988	1282	234	352	740	887	545	19637	132	200	5314	422	490	12350	466	405	345	31189	36	633	190	288	19806	0	246	1561	1208	6039	1399	4975	272	1036	885	69	1088	28	2469	36581	2499	2054	199	284	2088	50	2086	703	4389	1722	267	196	23	5760	133	42	802	87	261	459	160	445	1278	817	0	30	539	539	539	33	30	0	33	131	27	30	515	30058	18419	167	744	11670	938	1524	303	63	480	11043	724	30	180	0	93	67	38732	0	0	32	398	6695	673	162	994	2738	770	43	42	166	644	30	703	290	891	4171	0	0	0	85	411	7393	22	576	508	375	1184	10294	70	108	668	28	2265	2310	83	707	43	477	83	1054	907	19400	865	1697	102	3841	85	57	54	158	18035	18019	7196	63290	1455	2793	84	25621	23	52826	6433	6433	52798	122	55	1055	185	165	312	2156	112	0	0	322	305	1434	7775	69	203	7825	445	31	0	40	86	6413	104	1923	376	53	73	73	597	8624	91	0	2818	160	1298	66	1426	68	352	44129	199	5117	65273	19441	2038	4821	18172	82583	89402	222166	201444	0	3364	4620	4073	201444	19441	11689	13159	82	1760	152	10001	0	257	620	3273	90	43	538	230	102456	16728	41888	412707	57847	3686	277054	4918	132647	12073	4426	12555	43	7182	15251	277054	20881	4009	10834	243	280	115940	1064	30	0	70	39	66	17960	1477	5032	1217	4811	5418	21210	13773	63	153	26093	9120	0	171	0	262	499	34867	1158373	36792	0	113	135	376	8123	150	10939	12864	8452	10171	3349	78	30	158	767	3408	124	186	49	821	61	876	7146	50290	98	18644	22348	1059	0	387	306	16530	958	58	958	59	73	1440	16883	802	526	3465	200	4129	4129	161	3042	128	528	429	664	803	138	310	267	776	238	565	2068	2766	517	381	27	354	1832	234	1732	890	1007	4347	123	205	1482	218745	170138	447	185	246	2015	537	467	92	696	202	84	167	78	4474	486	41	95	77	1191	178	180	4101	697	3464	66	0	28	6864	47	377	62	1809	375	86	8550	0	83	689755	20886	600	76	261	219955	689828	6813462	285	838	129548	263	198	355670	355670	141	43	0	313	95	67	385	3432	14876	9126	16127	16490	29990	10394	31378	12555	19440	3515	220	973	38	55302	1417	43	7454	742	69	185	874	1577	1709765	285304	585984	479160	1527	166	82	35	1166	194	5226	100	93	213	97	697	0	0	35948	978	133	321790	784785	842519	64294	9175	2799	2123	1048	193	313	2299	195	0	5473	31	348	1233	596	2161	34	40	31232	31232	1074	96	286	2090	12353	16193	389	1670	139	149	121	16048	12200	72	30	505	1518	179	189	54	8024	3626	119	1285	1285	1242	16506	11421	508	17500	785	526	45	543	17293	7486	6590	12781	3896	7683	379	3211	301	46	332	95	381	804	201069	690	4271	196678	232	431	713	752	19291	11168	358	1180	468	149	148	25341	31	571	151	497	2952	138	3988	28683	67	0	372	135	13086	80169	100741	73247	125062	6078	9081	27324	34328	6839	33597	17132	1583	12858	28325	39674	547	812	2139	2131	1669	1445	0	64	2872	12673	28	146	250	1644	94393	94393	8579	10059	16606	9041	22425	0	38	761	221	51	193	11998	412	261	12098	821	5793	3627	356	952	492	466	89	2064	326	248	1822	164	62	1618	467	3659	608	348	0	82	408	2953	1327	1604	3132	131	215	8950	481	749	502	645	436	352	440	250	198	4915	737	1187	186	96	2303	3256	390	348	2571	354571	3389	355142	497	683	417	5725	96	493	47359	47502	2523	401	53	156	53	0	317	501	206	95	526	1678	337	633	3077	534	6511	500	179	383	805	432	546985	759	9477	822	7805	3645	759	170	121	3418	3305	2358	69	61	30	40	1933	58	191	191	124	80	0	431	479	3057	329	261633	386	386	261662	357	302	14213	10640	10618	50747	113	72	810	882	42	1694	117	1022	7242	2750	2780	14851	14820	236	22227	8864	26002	25762	8185	43	537	1500	0	1125	104927	122795	90003	122825	3694	4528	1455	825	110	6161	212	38940	2921	2757	61	446	0	212	57	762	18611	24807	1866	269	235	1455	189	130	86	2073	869	1357	40	1681	3518	2296	38466	879	9203	1989	2287	160	0	0	1192	2133	9338	305	12936	10399	3893	570	8466	614	2446	285	74	570	133	42	5005	456	18789	208	6317	42	4823	10823	63813	5047	777974	16702	24827	0	0	446	80638	80638	36	3580	7192	92	137206	113	32	97	721	130	10930	282	592	58	0	7436	11115	40	937	2323	7715	5514	6571	4502	5676	5949	18236	2963	2268	2375	2999	2504	3447	2517	1236	10072	418	1684	229	34	592	753	576	688	82062	613	350	478	478	6494	172	374	40	399	425	122	399	393	30	66	74	212	170	146	161	1677	1810	1218	84	463	673	81159	81003	78816	1707	217	90	43	566	4513	5357	2391	244	0	6622	99	41144	15200	587	14474	8803	5708	59061	35559	45449	25640	59072	12912	98524	11450	25640	19510	19539	16553	507	453	1123	1579	83	1979	2546	1791	707	4783	31174	2121	31855	2696	583	82	31814	1488	1262	1957	828	494	18830	1547	18692	166	3215	40	3596	406	218	1094	31	30	331	427167	427163	334	1011	677	3060	3060	418	4271	4242	17731	247	17457	4812	249	267	738	38	165	1159	1506	326	195	1102	506062	229483	853	43	1941	36	3199	608	324	36930	216	36786	108	1508	30	155	82248	292	82248	1103	182	290	0	3270	991	37	898	239	142	3406	729	1630	450	424	3026	691	35	224	365	190	2593	4426	4313	73	63	1698	848	42	0	2028	2512	208	784	220	322	3226	920	1259	7747	663	89370	626	87567	387	0	523	23	64	64	153	1484	263	224992	1455	3253	0	309	1451	611	1624588	2160	1433	30	0	1193	281	104	282	134	11398	90	171	47101	1938	5268	40	51	6618	4055	863	29951	49901	10693	8438	1476130	29951	9797	11476	42	160	841	1672	642	522	2283	34	1230	316	1369	61	701	11156	99408	7217	295	112	326	61	12174	11147	712	352	8522	5826	9177	2363	8812	10364	54789	3087	1226022	14816	81	2722	162	261	2699	82	10013	173452	5023	15521	15520	18460	1479	1327	433	1983	163	176	143	1301	894272	409	920483	920829	5353	312	11133	72073	0	8259	199690	15896	25	199291	15028	15624	10733	21051	10368	19778	5737	18194	319	7250	1499	7707	8105	1591	705	333	6220	9047	268083	155375	1401554	1450548	630540	1266607	841429	313476	33897	2187078	4102470	24652	1089868	1157369	1157369	1710038	1087744	630540	33897	2187078	1547742	22492	4102422	1108186	1710038	1064973	1157369	4583	13924	135649	115167	110829	168870	168139	168870	25803	14649	81580	89676	91879	782	1199	1122	1824	2575	15558	16642	9032	14259	4682	1438	1904	729	30529	41380	54880	2012	1622	132	0	404	42	2911	520	520	3060	1721	2836	41020	49339	231735	193725	23733	3514	3509	7833	1228	3763	244	534	1178	3771	271	181	31405	136451	136423	12038	12038	36634	75614	36634	11322	4395	73420	31	203	0	31	448	7504	14500	882	0	0	134	680	3104	3144	568	7119	3394	10865	11268	0	31	0	104	135	0	42	185	1026	199	1034	688	263	62293	3653	1122	28483	4114	2115	316600	230	316501	0	0	14030	0	499	4727	1426	55	55	1010	116923	18064	116885	699	40	89	712	190	190	54	1749	1933	4426	2279	64	368	65	6946	307	326	26824	119	261381	125	0	0	91	1003	0	206	316	8364	116	700	21731	50116	1162	42	689	1068	150	252	94	2864	6044	161	1692	171	5791	42	42	21232	2799	1793	7518	916	74	0	4671	18202	237	42	1220	2701	0	0	441	244	274	201	215	1719	2162	110	39	182	11619	126	1328	1122585	30	53	1006	78	2486727	1092370	51053	9428	16105	0	49678	66	1092580	2437562	2487162	48471	9805	135	63	43184	237	1434811	63	16849	1457	5505	0	1575	7334	470276	0	0	187	553	844	144	6089	29166	29258	5069	70	161	1928	5848	40	3519	1125	46	302	835	2202	1957	13213	19987	1665	20959	10313	10955	32	19602	0	31	31	727	4123	5505	17143	8992	10576	12816	30314	18012	6042	16623	10561	31577	22224	22169	351	1977	4886	0	76	1682	1295	2449	149	21497	124	13404	6382	9003	6184	719	39065	34388	31569	32221	218435	18274	12768	48539	23804	362548	156961	37537	2766	1681	1146	10664	4393	1559	4416	12873	3384	425	1204	401	89	1527	3537	309667	219355	66	135	51	23	97	33	4602	118172	162	118204	118176	534	140	110	1237	84	38561	1311	41756	48551	9615	3041	50304	42464	91637	49571	29849	15341	721	60	0	43	91499	40287	11229	155	4622	152	484	425	144	509	362	1823	1140	927	82	27532	47921	55443	5144	5794	300	43	1358	42	81	456	433	124	1506	35223	8847	4831	4359	74988	999	2541	727	864	687	3001	1269	1501	5706	104	755	720	3051	4074	924	5504	70	5322	434	221	634	179	30	3872	10960	396	12035	13872	154	11257	756	14545	7831	13316	5787	363	69	18718	6143	7549	89	0	1426	162885	10032	10032	6750	4816	503	108	0	295	0	5644	1164	18067	57280	33063	1093	3541	115	4087	200	255	482	456	45	492	79	867	13541	1754	52401	117977	22899	16008	6033	22922	13367	72858	23998	680673	648258	680711	32269	34193	7103	123	632	120	564	303	810	17869	32	3393	3811	119	719	268669	374	285453	15817	285084	29683	0	259	1563	387	1755	1068	1515	9778	60	27970	50	2530	760	190	652	1391	9326	1818	2573	127	1391	407	50243	49474	0	61	0	1461	1137	3518	68	95	197	11874	6753	0	0	0	335	122	302	59	467	674	881	560	0	3576	435	40	105379	101255	10200	67523	67522	117	63	70	9351	416	1114	12835	2311	1448	1459	229	312	8128	410	8128	7041	2577	3875	3108	2407	394	157	2813	1240	82	11855	2013	20155	2058	2764	18065	1517	1888	128	916	42	392	2163	173	11611	562883	429045	11611	24208	1679	29736	58244	772	42	73291	2220	689	38	753	1097	198	159	0	634	1433	696	543	5613	1570	101	5438	428	14694	7396	0	0	330	1040	89	16754	20631	198	16041	102	786396	850	2193	7036	7525	205	700	2175	31150	16270	2019	2725	0	80	0	0	496	1256	40	31	1461	703	1126	500	1473	239	1121	12155	1328	34906	1053	2804	1422	78	184	40	195	63	108	1686	84	401	63	652	519	2618	3981	503	1823	0	0	204	44	33	124	165	62	81	0	7956	7938	256	2394	94	34	82	5187	18651	371	5047	4950	0	966	4139	3392	9110	31612	159	29918	1791	89	92	1536	4561	1710	1776	1432	88	556	281	1327	0	1935	4569	1006	10209	2132	7269	26378	26123	5839	4996	4152	12955	8966	20494	4799	4645	29119	29483	0	41	70	70	0	473	2015	81	1599	51	39	90	353	101	554	718	80	30	341	3809	834	282	269	318001	412018	125057	412631	383	207	77	1463	2004	2143	544	177	1382	189	400	1905	1908	939	796	2828	960	119	2228	527	5595	3153	39	309	309	71026	2368	1462	42	250	1589	42	1842	1809	3380	32853	960	907	1143	131	437	174	38	6067	0	85	1983	2627	1349	17569	3619	17569	2813	55360	967	254	2089	1721	307	6196	6196	14243	0	172	30	798	801	1092	466	7750	3466	2626	2550	10907	6457	363	2735	2475	1122	2086	99	1425	4139	49160	841	1152	4701	4578	6114	339	566	2580	3337	14925	467	257	363	6321	412	278	40	256	3277	2278	4156	5924	5425	236	5159	169	102	2849	3879	3758	4782	746	126565	175	370	317	585	19886	0	393	353	143	411	2127	2639	401	150	113	1494	1217	313	2854	2550	257774	74421	257702	10905	739	843	740	141	78	136	139	647	3393	4137	632	575	0	0	295	737	133	119	76024	38155	44013	1541	4021	4463	4242	4058	61	0	2840	489	63	162	162	277	707	190	164	283	406	1248	331	99	200	0	57	3679	1311986	113	82	493	47	1745	424	9687	5682	5683	3394	5150	1984	5840	457	45273	262	45026	9528	0	0	30	60484	225	0	5450	3342	134	646	328	672	231	1168	867	678	12768	13833	11139	9181	202	0	0	58	30	677	2735	399	3372	92	3044	2744	1065	1343	69	1184	234	266	2083	128	2188	4498	5931	8913	4212	3201	3175	102	30	102	15523	680	30	239369	127	287	26005	11769	796	797	1864	2209	2765	10593	452	400	6474	8639	14167	12250	14367	254229	394112	393673	80118	3254	71090	0	4480	175	360	829	697	210	1774	4080	164	45	42	140	298	254	132	3699	8100	3538	8625	503	37	1291	42	158978	33313	159435	16399	145923	155378	2367	81	4706	4010	2596	34	4726	1333	5053	2857362	13836	13836	23804	7581	1220001	2965623	39214	1439	124	4584	1012	0	117	6822	216	174	3164	134914	32	49	3470	0	237	0	254	5624	211	924	8240	13669	1047	18581	285814	17479	1212	4641	609	34	45125	3878	5995	5995	13662	67	126	9106	7442	6840	89906	92238	502	5014018	38959	501	34257	2081	75	88	26	582	4106	102	1125860	8655	824	771	2128	1405	4342	14264	10261	18096	564258	1374	90135	11729	6049	7744	937	101	117	619	1899	30	206	651	4544	2861	2861	2885	5961	2623	2495	8990	42813	650	127	486	1543	5677	11047	8466	2239	326	29871	29439	30086	575	1351	510	52410	47	7952	671	6598	11242	443	5290	78	173	1921	1846	1262	0	85	449	556	567	2809	617	1102	235	681	955	51	43	1298	272218	272218	34	271942	190	28	152	42	170	613	2950	1296	3669	180	2368	0	54	0	978	39	436	721	118	65	445	0	1039	353	1183	91	36	11698	8504	417	1244	10664	22109	25302	152	827	8738	7157	416	22	1721	10091	134784	858580	1751	1750	11765	1720	42	9388	5756	510	0	300	155830	851	30	307	469	97	2523	3058	362873	3633	11366845	4385470	4385554	388	0	91	954104	42411	951808	498	714	523	1392	520	1030	1584	3573	631	2892	36	711	2383	2107	867	177	6714	1159	2639	155	203	1538	3712	707	6008	5902	2435	4737	5059	1086	1325	1303	25096	1837	25728	6744	421	2600	498244	3445	98	598	70	1146	3234	5420	1031	5143	29267	30	573	1354	199	984	1231	746	731	39	375	592	83	21284	130	83	139	58	930	8419	4069	2817	1647	1565	9574	1150	3974	69	159	69	0	222	12364	348	1456	1312	3151	3177	231	284	0	0	24799	24681	336	258	221	113	221	1142	1225	121	11449	11534	1453	749	8377	9286	636	2777	722	2774	2780	2819	1529	232	183	1271	887	40	6449	932	1198	2271	4557	463	401	201	40	3172	3458	20977	33446	386	1784	24770	22164	35	42	1929	351	1553	2567	52	256	2713	205	3949	3380	697	10057	41521	7866	57836	4543	177555	1880	10010	2475	641	251	2573	548	22	43465	2098	5418	867	90	5560	3971	5166	4104	4698	4433	3760	124	2820	27	164	39	3820	397	3470	213	153	145	0	130	1397	624	5094	3209	3580	78803	2980	289	1144	83459	251	36	178	35	10340	7199	30	95	340	43	10509	699	18345	5532	1278	170	264	927	3182	0	119	230	191	524	345	847	76	10137	3508	3542	6470	10553	7360	82	7053	358	1796	0	309	1309	13340	0	2762	583	8910	8256	10453	4362	40	2442	2829	2480	1538	787	116	726	40	32132	5399	0	2588	782	137	873	946	8345	20337	110670	22736	2871	672	1637	81097	79563	182	2962	3275	2011	3811	1743	3415	2602	3218	1358	34306	33541	20653	4706	160	213	536	108	10995	14769	181	64	2310	2310	4876	11018	15212	15210	9851	1211	1058	10087	11326	1449	13685	32	31	31	57	91	162	2252	4293	3663	2092	9980	45	0	6221	564	0	125	64839	67205	67286	343481	1899	336596	119268	1993	6721	58	714	398	42864	94	5606	7413	76	13863	12296	11833	376	376	12327	2576	1311	2865	71322	1745	9683	13689	13550	37	10358	404	0	2832	30	48917	61894	7063	267	301	12757	14759	1385	3841	4991	83	87	18986	295	295	171	110	125	925	37	3120	4887	2625	12678	10489	3245	9969	6142	71334	212	0	45	344	112	3307	337	288	89	115	39	1663	128767	2275	2254	11667	30	73	31	33	0	31	31	32	22092	0	33	148934	298472	344214	451	71	67	94	312	350	2307	142191	444	593	81510	2884	82672	82225	3568	89	89	89	0	3344	0	22	45769	74024	74060	39	26	862	890	3145	9550	14002	12622	1579	14050	10426	1087	1968	212015	9622	404676	534	406025	80	5347	240889	1313	36	0	103	45	677	5539	9650	22981	27130	505	29083	29031	30	102627	251	42	139	173	1234	237	3298	7472	353	218	30	1362	53	279	4759	824	5382	8533	7101	1077	200	712	453	64326	21316	430	111349	3432	6064	118973	5325	708	2493	12464	215	750	55	55	3958	10309	0	85	10937	24872	94507	10740	545	511	103688	12555	6516	3390	15587905	98495	51702	11477	793	923	792	97	101	101	583	1150	42	0	264	577	382	10279	12809	6568	15449	3833	134	5989	2256968	2256748	117053	1099941	114255	18602	1727	435	1287	22967	11536	724717	2150916	2031523	14860	233	0	5502	59352	53944	16644	40572	20059	2002	20723	20858	15852	402	54	57	121222	28	156	77	124	1279	159636	135	35167	135	1301	237278	237273	471	1297	4512	147681	109660	3303	3260	3712	431	797	106527	0	177	28750	6687	1643	72	83	137	123	26013	84732	28040	22660	4710	31	88	88	5742	588	1011	11633	16521	16521	4077	9976	10381	14461	13185	3109	10381	8560	14461	93	1114	42	208	30	1631	10370	12805	6372	1933	2566	1597	1823	13598	660	3322	205	31	89	35	42	60	838	187	100088	107	105631	1744	76094	7142	176434	0	60	553	541	57	1958	4199	0	626	992	2550	1435	1309	5485	98	286	176	101	210	93	256	141	5933	552511	2371	5330	7317	58	413	157	138	5353	5353	260	386	183	8228	14777	178	231	442	804	0	524575	510424	531	509334	504060	323	105	105	60	39	3459	378	1469	332	231	88	42	62	0	354	390	42	2832	2805	5958	8316	425	7224	695	97612	28505	182	0	58	111	11874	60	29	60	39459	76	12850	29545	12004	668379	523	2323	212430	40841	40547	695655	790	324	5326	351	14836	12014	1591	157242	11165	90	9566	0	103	2204	15830	0	304	1031	1984240	197753	117899	2080131	65420	2507	64727	17430	18599	2249	444	189	19654	0	141795	140980	142746	3339	2399	181	23510	75	284	168	12451	2605	477	22260	22238	5421	135730	11630	31	184	6513	928	207	202	8537	50	133758	565	219663	930	7814	135	1576	375	37	2812	41	10377	477	1572	304	613	3413	70	3441	693	146	349	59	8797	782445	1823	827	454	786966	1376	10886	11056	162	1269	826	31	0	134	129	250	300	78	44334	48110	105726	3394	154	733	8781	2685	2844	42	371	163	19498	173	237	33727	17140	8760	520	331	7055	793	10936	212	8600	56	19812	2699	223	2696	125	40	253	7032	951	276	58960	804	10145	756	30	140	140	60	428	10896	126	64	25360	32004	736	791	2457	28592	97	151	1101	884241	42	40	501	641	166	5496	19856	19731	2698	7647	0	85	1920	60	26	261	2898	715	313	40	22606	97	118	12146	47619	8401	12045	2080	16177	2064	15175	13473	1680	90089	432	146	0	74253	7965	196491	504	5890	7848	8091	23767	420	39981	23268	445	22190	5054	57	0	96048	3451	1281	367	366	332	24419	0	144	4239	4183	3413	5424	6460	1157	45427	35576	26902	1738	1707	0	30	0	0	2333	2373	690	1945	1397	655	632	7125	689	4116	70	77	49153	12539	679	33	63	506	261	43	462	1544	12633	120	28	0	196	1032	4247	201	223	15894	24154	26657	6922	26604	13241	7199	1780	2357	15026	4455	0	14283	3413	157	434	0	2904	2452	695	306	103	6640	3765	6028	6028	2294	885	3195	3400	1687	210	11574	1344	11099	198	204	40	127	31	33	709	70	3224	3133	1729	1016	279	732	5578	0	438	76	6480	5940	266	112	458	249	43	521	22674	47221	628	22226	16659	13848	535	561	4329	1193	0	364	16555	28976	20086	13871	817	11485	158686	0	28	31	86	136	0	99	30	1411	97	142	14074	7958	142	7834	1711	14354	94	7491	10995	3282	2603	1505	332	251	0	2486	1500	22484	89648	4118	11630	26	65	118	3187	1111	1081	3863	1210	12401	2734	225	225	2147	8933	1517	76299	143	55	390	88	0	0	591	12961	10803	5553	150	442	799	2008	11575	84	846	4478	836	2441	5397	5794	1242	922	585	394	0	89	391	11676	20807	690	427	2419	11952	2382	3089	3024	1917	1978	1203	0	0	0	10694	302	1139	0	25	40	823	1229	293	68	873	4638	1025	667	1575	1127	174	402	198790	60	3983	5926	162	129	9246	28	17306	121	1598	1754	1715	0	5013	1020	2527	105443	34969	9239	191	106252	3120	34204	95845	2136	38248	380	2837	3299	0	7756	4656	44834	122823	122823	112689	4175	159727	55	66406	3583	132194	1331	10167	12386	4761	63	31	63	60	3356	119576	3285	0	267	51	0	8150	30186	5858	725	29666	1203	0	948	1292	14077	5094	12147	617	50164	31	39	169	0	0	0	34	63	322	0	1552	6617	0	809	2645	32	225	0	34	85	34	30	0	68	310	1303	1194	1075	135	808	777	0	0	110	0	358	443	1438	1116	1075	300	0	173	0	335	0	0	70	123901	122040	1993	761	1114	46	37	20709	212	45	1536	0	71	182510	31010	188626	395114	30915	7677	4097	2430	8291	8698	34122	34975	1433	4093	1602338	1845491	490838	1846820	1604883	127	1852	15863	31537	99592	320	8631	63820	1603482	1810	669	578	1052	1146	0	0	669	42	76015	29640	75506	35688	14240	432	14647	126	7816	997	931212	20678	21581	1103368	8120	551599	0	18306	2723	413403	7521	5672	1022	5568	5419	1168	128071	178	585	9608	603	637	2228	584	70156	3804	2945	3595	235	2064	0	157	337	3307	209	115	213	1502	31	2370	8304	808	0	2060	3062	30	243	227	3750	2975	54	10556	0	13434	12303	876	71	9475	4602	4276	2310	133	2755	3392	403	0	0	305338	26516	9200	706	10624	17677	310081	27862	2681	1906	225	2693	30	60	0	63	4503	0	42	38552	640242	2736	320470	642192	481774	492937	14215	19434	490278	531	315	418	1367	37393	89416	42	118377	18253	18710	0	14772	18769	14077	12747	15497	712927	5022	3253439	293412	416	712801	416	571	131166	1299	147	99427	100487	4824	0	0	6870	550	639	115	120125	2534	6745	57	215	280319	677	853	28	83	21937	104	111	1734	402	10762	10970	2361	6126	15719	1315	186	94	94	3540	72007	78	965	37	362	263	926	156	653	1507	59	16699	946	153	276312	391076	383805	910	289	101800	63563	27690	0	9946	9946	5948	250	37	41668	40	2843	0	53	924	924	18321	11122	10241	5217	3361	6377	30	0	31	8591	1214	5924	10706	2338	2338	2283	2039	970	43	52	2698	2511	0	14266	3144	175	11245	19974	21228	536	484	3860	1038	332	1701	143	1877	6384	4269	4696	25175	1286	0	90	8946	6861	8268	1958	2858	9106	5701	8971	110	1163	28	7884	42	2273	3245	0	40	2168	860	6694	6725	5709	1489	2061	1675	1429	469	652	2010	272	1966	12846	85	15612	3187	740	4623	1591	1350	3395	4096	3884	3594	2536	1402	56	229712	168958	169806	0	18142	17962	381	263	584	216	263	120	90	38773	25166	0	113	133762	253	40	31	61	21	0	106	24846	35821	0	40487	13275	28	0	31845	241	0	98	38	0	1148	0	112	9198	576	0	137	1615	543	1074	0	4279	63454	4887	0	45	294	128	168	48183	3989	52754	1198	116	17487	38	18340	210	11331	1152	212	71	6402	4908	22	31	4745	2117	8506	12424	20278	218	14288	1864	1542	1996	385	210	383	228498	185880	188800	152902	196267	41177	69861	46887	360	0	3813	700	457	10963	10329	125080	127331	1433	126698	71	60	39	327	13	242	5622	3509	33	28642	17962	8815	0	631	853	30837	12138	12102	63	34	317	1530	0	43703	1268	668	10248	14105	10254	14295	12283	174	60	37	166	446	112	497	356	13193	125	30	1850	4644	182401	3816	0	31	0	12138	12096	163	76126	78942	79652	420	3591	31	3591	734	797	912	60	98	0	426	1546	285	493	285	65952	65664	1171	272594	715	37	152	31	94	0	37	0	1974	8060	16895	16188	42	0	166429	121981	119856	126196	684	64	0	273	48318	28711	30	0	99	8585	48366	45864	5754	110886	110825	63033	31	703	265	1603	1923	0	864	391	41632	1662	9619	9416	773	45345	28	0	0	43	0	0	0	4754	271	36599	38461	2690	578	25469	30	28	334	76	1531	176	0	35	919	199	591	1553	412411	7608	57	60	6848	1328	61	87	968	182	29	298	567	40378	0	0	0	33	0	7820	7905	98	3352	6550	0	955	355	4622	52112	30	31	396	14380	14610	18999	11884	4428	83	5159	48	653	11030	17871	79	90	287528	1407195	1140566	30	3275	30	4294	2571	117	1366	1742	1631	22592	2794	2394	44	24780	455	280	684	58	126133	540	133669	133669	808	267	19170	92	140	0	27573	30	2894	128	1485	57	962	497	472	429	10248	0	33	70	151	62	556302	2497	5486	5197	1050	2439	28	28	971	121	1246	600	11003	15936	1186	8987	1938	0	1302	6464	5622	3210	1448	48	0	40	393	1912	27	9837	7233	7233	6380	13383	13258	9559	9528	12521	6424	4274	302	43	290	660	180	5852	165	734	191486	20159	10523	19849	10569	0	2246	656	89	1015	964	182	37	94	31	31	179	128	548	500	433	367	65	28	6783	0	2229	376	325	217	369	1634	2653	612405	615233	100	4319	4291	183	55204	0	215	7464	0	197	0	270	5108	37	72	0	190	33	58	5386	0	573	2182	1013	337	97	15680	22	8631	2042	0	287	6551	7344	7003	246	2298550	14048	2116	11030	178	384	163	88	235	88	238	15939	1953	1914	34	152	3473	0	160	6999	118	0	0	0	57	631	153	7298	98	4174	196	0	59	698	326	0	22	10721	10802	6887	42	37	626	20109	405	405	1829	65	7867	163	2352	2883	1319	0	24125	24018	5202	6800	10398	171	259	129	214	482	1415	1517	2006	476	476	446	92	0	3237	3948	0	1591	3006	71	553	633	2984	781	10202	3486	433	5334	440	37918	94	28	54	676	21664	2944	127	57	37	2613	37	431	758985	7771	479	2913	43	1166	96	63	3147	1664	88	2298	123577	2357	69	397	40	42	15420	64	1295	1407	31	1594	1321	807	35809	4233	37195	885	0	899	582	421	7510	3093	24887	56772	73446	0	0	0	328	2816	2817	2817	143	5158	33	356	3807	2290	4143	0	0	30	783	16	16685	4000	0	1516	10150	24	0	0	0	0	3498	0	6027	13277	7603	0	1155	78921	397	77666	7746	8558	0	0	0	31	253	253	200	106	107	3836	5037	4267	855	31301	30	81319	975	2966	74	7145	2998	25	22008	21728	21157	47146	0	9088	248	1455	9101	558	2849	226	3139	3653	153489	2091	0	33	173	6232	3207	41	149453	7721	95176	3372	762	0	134	80	1916	3183	1333	373958	231552	2485	2231	37	252	252	230	95868	200	53	71	2060	700	1937	179	2058	11933	0	5120	57	0	3233	4672	2331	5916	20581	20256	1607
20181107-M6-HILIC-neg-1	mice_M6	4325	233	9857702	6883430	9674033	5177471	1286257	5177471	8214106	4134760	5072528	8214106	14146961	10906724	8124410	3810518	6567074	10906724	8227614	6698369	14416743	3080888	5085248	5140414	6570684	17279242	17279242	16096794	21665270	10604668	7487358	8083322	4618648	3206798	8334779	8083322	7248498	11703611	10553403	3591668	8227614	4062475	135958	38610	68605	35419	35419	80571	56813	60173	66330	93743	45778	56152	56813	72905	73598	59009	3974	336843	804388	372351	22652	424466	433945	505275	8105	804388	323399	505275	846736	1443552	433945	753764	1443552	323399	645372	118691	479221	479221	875392	742987	11422	19305	287	1676	828187	22465	4486	578	1594	4136	0	3310	28	38	1564	1650	1185	1443	162	4272	31	0	0	7799	145	171	171	159	323	323	522	76	920	6647	22066	5469	2283	7248	1742	17678	867	15759	7553	7553	3056	3805	5397	2283	32329	3056	17678	5397	815	1451	1182	1193	2592	24126	861	2459	555	127782	288	11445	82	26	55	1798	0	5354	1760	168	67	1046	0	90379	7746	372	133397	113502	56832	138922	373620	235857	81339	17336	187286	373620	91436	136337	196886	21583	113502	170999	170021	119724	170879	148907	6301	7699	18457	7699	10254	7500	4472	199933	12138	40	17094	40	1197	115	59	10542	28	1058	93	93	131	144	2974	81	30	72	101	2643	905	34	38	89988	2017	325394	301	257	373	2873	34	10759	57	52079	68647	120982	64019	95674	120979	91598	87020	123931	6219	123960	36993	95113	68907	70615	52094	25476	97618	4233	4211	4064	8038	1747	964	516	761	0	245	607	74757	239968	203739	525238	370113	239968	2268704	370113	788989	1519176	1498588	822893	2640768	2057379	1344304	2617751	822893	1190636	1162098	1543075	1227048	1304281	26311	3926996	1771578	2268704	1788701	2640768	1308853	40	258	577245	546	8015	60	391	1100	53282	14492	65678	24025	65678	61342	130605	2756	60562	43591	6673	43591	1680	38627	1680	656	22703	9475	265	450	501	111387	111425	1615	111449	11884	85	920	28	332	86	299	70	64903	108	108	1132	1179	72	30	28943	713	113	1348	43995	43961	13071	3678	194	357	951	182	9557	29170	1047	143	218	659	496	843	659	270199	604	1849	1272	4937	432	179	179	1106	3916	94	1118	56271	672	3139	248	28	733	2071	27155	19912	4075	5881	6679	4952	20857	20857	20857	1347	217	1524	28845	16305	23329	1527	16305	270740	204078	162390	293185	343236	293185	155260	149751	157219	24847	94157	74567	84059	24847	109559	126085	40891	80210	974093	974093	80210	3535	837819	288	0	1275	180	36631	4956	63	150	16741	18558	14651	1426	19683	2491	2403	2430	102082	225	244	0	8198	853	2006	1999	786	0	66	129	12825	67510	32673	98221	151585	91036	151585	280103	116511	53995	13193	381089	126328	11339	249038	1971954	3723633	105350	4425868	120358	146	43	160	226	1381	3004	3418	3418	5918	234	5846	466	2344	1519	309	1125	1038	1332	29202	19849	1724	175	205	159531	28	21307	370	2939	1035	1035	117	148	117	172	83	3990	2292	1855	249	30	255	68	30	370249	110	998	771	761	191	370089	163	155	184	1506	231	231	712	112	645	93	641	1339	128	154	8744	3278	44921	13881	44921	3278	165	3597	229	96	345	0	0	57	943	216	17935	29090	4228	25790	16357	13056	17879	16800	9621	3637	7034	37369	8321	346	237	720	451	4607	117	1380	553	7747	246	243	659	387	7671	1234	386531	55076	2433357	413474	2976507	213600	384202	535662	1746225	412627	144794	1313978	1180676	1796693	1817103	213637	1174592	1334410	57885	1136187	1584720	1746225	2201102	2976515	1149626	2293912	2293912	1118700	1508366	12221	0	30	115	30	63	28	148	30	31	63	2768	142463	8071	35088	54694	57981	62148	20129	60574	54694	54629	93122	112502	2785	17374	112502	85370	1007	175	287	315	6955	26430	0	37234	101780	101780	2850	0	1659	37234	7447	439	183	0	274	230	260	10030	912	176	176	401	42	91955	11896	1256	369243	1243	199	4780	74	41	4780	369320	844	211	520	857	4963	490	18342	396	285	4492	273	538	6359	506	412	70	14683	80	302	328	627	13834	0	5019	648	1803	15413	1546	14381	286	654	630	63	4139	4139	200	34861	2675	1539	380	404	2824	817	1689	5689	189	2265	162	328	95	19710	197	0	1592	54	166	350	87	1550	1896	1576	0	0	1577	1573	1580	57	100	27	115	152	36	35	2457	30592	10462	101	1919	15362	3784	3016	454	120	596	15355	2829	28	881	144	404	128	65794	39	65	30	2506	3615	196	107	2030	1692	323	83	41	64	248	0	804	293	1080	3298	0	0	30	0	317	4766	142	1956	1769	0	618	7835	73	518	3436	101	1654	1554	236	481	0	484	339	943	791	25180	599	10016	263	2312	57	57	29	76	23227	23186	23227	46535	409	1926	305	19368	266	64824	34	4964	64798	131	28	1486	336	280	789	2499	134	82	39	176	414	718	18860	0	183	19205	4608	28	119	119	34	18101	26	2617	554	175	402	402	1215	33154	0	0	1303	534	213	264	1416	54	1232	90239	578	7215	30700	19012	9048	5883	26613	63656	117740	183782	303846	42	4583	7770	1928	303846	30700	12233	117740	39	2895	112	8038	59	0	153	3337	108	107	510	256	56321	30045	30045	272184	55156	10453	417987	11237	164338	37115	5637	21944	0	10881	13503	417933	169609	844	7536	114	91	75419	811	85	89	72	123	213	9014	2152	5023	2197	4014	13496	8416	274	20116	121	14099	3959	28	2107	60	228	3130	36277	1096802	20274	0	89	210	299	7296	218	14326	20836	24381	12090	1779	40	141	119	1377	5968	0	200	0	639	289	53	6372	34416	53	25990	22573	925	49	395	54	9974	109	70	337	101	70	926	41974	1153	767	4716	711	3083	3053	173	2452	231	413	850	372	455	94	74	134	487	134	572	1077	2062	526	127	83	818	783	264	783	1344	1138	5702	309	98	1458	128041	72728	900	283	209	1357	590	247	60	2876	88	0	64	116	2316	391	63	194	420	1008	363	311	3604	4380	3155	0	0	27	5141	0	271	481	4109	1133	0	421	11952	61	519056	34561	127	82	72	204009	519056	6752366	596	4993	128225	317	226	235889	175	34	40	57	485	171	84	9327	522	13633	7097	12501	8064	19829	8413	8413	13633	18621	18621	40	1458	40	76733	873	31	8325	527	96	423	1242	1090	737774	347852	340743	217777	1845	129	332	332	1279	64	2488	123	23	106	40	517	58	30	24795	324	384	150629	522146	722700	48816	9962	3427	972	692	191	105	3301	370	0	7157	154	802	841	1975	1273	0	59	11275	11235	266	120	874	4637	11043	15102	402	666	332	157	122	14969	10188	158	25	904	3510	47	319	24	5592	99	167	1439	1439	1113	8279	53394	325	9304	4095	281	79	954	13036	6549	6961	6961	3166	9450	276	3249	257	42	241	42	247	580	289902	699	18083	283250	622	375	543	573	14902	9188	122	974	97	221	33	13380	92	237	685	1847	4453	189	7309	22028	0	91	355	89	12124	61681	75423	62276	101787	13499	45834	13723	16838	7959	30828	22409	2358	30809	13348	41348	1191	684	2373	2343	1734	770	91	150	1867	13112	0	324	68	2438	32446	45014	12524	32446	15715	5902	15715	222	222	426	114	255	452	10395	452	296	10552	532	11087	5308	236	775	493	301	108	2247	694	651	1531	142	21	1444	202	2712	77	660	0	855	156	3304	1285	1884	5518	81	389	7994	685	867	310	177	883	331	430	176	200	4787	375	675	65	73	1027	9509	87	284	1178	379714	3387	379875	199	124	126	18414	269	2167	56348	56111	7229	492	0	659	0	411	372	779	204	95	543	1431	954	425	11746	1088	6853	290	249	227	494	206	219667	125	7324	198	5091	2370	391	495	489	4033	13271	2221	213	0	0	0	1762	40	241	296	138	45	40	408	681	11179	379	35443	498	498	580	855	225	16107	9585	9568	18189	151	35	709	738	42	2144	91	445	6019	2171	2201	10761	10761	84	28039	20998	39766	7547	10093	116	179	1635	119	479	109983	109937	98363	85692	618	2984	1701	800	300	7396	33	21950	3962	3956	85	256	63	314	83	2155	7688	18819	3679	16	40	525	165	164	47	1306	608	419	39	2976	2011	2997	24563	1106	7616	2158	1574	256	60	0	2017	921	8057	292	11808	11788	1648	319	7725	4315	138	166	145	319	80	0	2166	346	12532	138	6548	124	2093	7923	62111	7143	788157	10194	33960	0	0	482	106626	106626	30	2547	16535	100	499	105	153620	0	933	0	7589	564	524	62	0	4040	7742	77	553	1502	9213	4822	2947	3891	3420	4480	9707	5371	6971	4197	3056	991	1387	4568	1422	4331	1057	1016	792	110	355	464	474	637	37220	516	511	359	359	3708	111	276	0	39	336	80	237	356	54	27	163	505	242	246	213	208	213	4510	53	291	925	71013	70983	43647	4808	40	201	1160	484	2416	4279	1561	328	39	5316	82	26816	16709	751	6474	21010	14581	101833	34348	77166	91217	101833	23634	176618	26229	91217	21699	21699	21436	1690	139	2638	962	40	2313	3928	1556	724	2686	8812	1503	9010	4673	739	39	8992	1008	1471	4687	4723	1049	21131	1554	18036	155	2293	39	4475	79	0	784	61	28	265	321276	321268	432	857	291	11792	11792	256	4189	4126	13581	294	12476	8336	151	243	2311	40	62	2221	780	411	628	1415	826629	432464	1049	84	1089	105	790	372	330	14270	301	14083	38	577	60	62	60	225969	225942	1738	302	262	80	2902	117	133	1408	179	69	2952	108	2963	277	191	1512	672	90	307	211	81	1352	2214	2329	83	96	2599	234	80	98	268	1273	330	325	201	144	11931	1436	3475	7805	688	109318	905	107830	1079	0	311	58	83	89	416	1545	267	88215	1148	5997	80	296	1123	642	1533489	2637	334	28	28	1052	131	137	442	148	7077	153	141	22487	840	1685	499	486	3582	1997	1377	14357	47250	11041	6743	815030	14357	3966	5675	70	315	1004	684	699	554	605	36	1159	4130	742	31	280	12786	55990	3125	279	82	365	32	8195	8235	535	261	8881	2997	2457	3179	2102	8266	23966	1195	660433	10192	192	523	165	440	1727	58	5202	93604	7442	27825	27827	20396	2208	313	261	1978	168	150	135	2054	600401	66	615785	615634	948	92	5226	47583	28	272080	27431	10793	33	19649	14334	10777	8401	9279	12570	7763	7008	255	287	5492	657	9465	7447	2987	551	377	3208	6979	364861	30719	1230157	1672357	798396	1313709	1023991	208395	45485	1242552	650275	24925	964906	841299	841284	1310379	1235118	798396	45485	1242561	1295593	22246	2659087	816963	1310403	987820	841299	5420	3584	86457	104920	61402	129521	88596	244671	50005	27236	94653	63407	78002	501	579	1145	1198	3024	15676	14213	13648	11257	2055	271	267	724	49111	42558	61141	951	999	69	40	612	31	3967	524	493	3869	1666	1867	42383	42408	257935	206968	42408	2208	2266	9030	1783	3050	172	538	998	3092	176	407	42617	140392	140392	17320	17328	68778	100994	48409	18142	18268	98693	0	215	54	57	546	9512	9512	663	0	0	25	724	6711	6593	61	8531	407	11130	9878	0	30	0	83	43	0	78	228	7174	156	1048	244	2408	47721	2381	4066	18628	4535	3260	188380	963	188376	36	30	3662	0	176	3955	583	33	0	466	48257	8277	48221	2466	36	840	354	158	164	87	3275	3326	545	5453	434	207	86	5515	613	392	16213	210	39085	129	37	39	125	568	0	552	315	3320	145	573	3826	39406	957	80	1638	423	197	254	199	2208	1369	301	6114	174	7568	42	285	3528	6843	6260	8320	2587	46	40	4984	15372	415	100	776	2550	0	0	226	73	73	340	207	568	557	36	156	212	7969	56	774	1001994	0	144	938	124	1586977	503263	21024	4254	10420	0	20198	357	503486	2149478	1591092	17538	4841	497	68	25807	136	987114	99	9408	970	3649	430	1839	7706	142393	0	60	1906	531	843	86	4063	17562	17508	2902	475	475	1860	5601	147	2482	2446	65	201	624	1397	1041	4407	28471	3167	27967	2599	2349	0	27006	143	0	30	699	5347	6122	14544	12180	16552	15381	57382	30225	11187	24497	16524	55675	12768	9701	277	1713	2215	89	403	1678	1733	2233	28	27054	338	8419	8801	4433	5941	1858	13176	31952	51942	17661	140119	12476	13902	47488	21458	302681	230366	108291	959	2402	359	8683	11404	890	5486	4856	4998	2242	860	108	131	710	2773	120421	97219	119	49	49	106	64	63	3333	25772	33	25948	6416	2490	58	93	528	886	9456	1596	6538	7468	7443	1520	15513	17356	71107	7657	15554	15595	66	101	40	52	70826	7743	5961	32	1585	354	502	470	403	774	241	66	390	477	188	41722	23220	41722	1680	557	528	31	699	40	143	828	277	36	952	18701	6524	3153	2069	36102	736	2151	1073	412	901	2047	8308	8275	6279	102	474	404	2692	2969	207	3389	65	3469	371	243	281	901	141	2832	5890	380	6492	7441	88	10426	711	12317	4024	13879	4477	269	115	6866	796	5828	40	45	1489	67152	1347	3195	5436	4061	2404	0	106	541	0	2658	1554	11931	20802	13571	768	1557	260	1505	256	28	193	193	201	445	102	1092	6555	2095	46022	41465	10202	15182	41477	9116	7334	23838	15725	431729	358828	431727	25632	22590	4900	42	1157	36	757	115	1145	13757	44	2662	6365	68	968	163131	297	170247	14871	169584	12729	61	553	1193	75	735	1369	1166	47273	0	47264	0	2842	335	234	173	841	6849	1752	2899	173	841	227	45036	44981	0	0	0	823	421	2629	236	89	238	7605	4276	0	28	28	104	40	49	145	733	214	854	21	209	2172	353	51	87462	84239	11500	89045	88988	29	0	33	3858	130	504	9850	840	677	537	317	344	9196	352	8936	8051	2947	4757	1297	1365	152	330	462	1481	1507	13446	4183	28282	3751	2328	7339	620	198	304	870	40	590	3396	197	30591	283402	245863	30591	20397	692	17365	36344	602	46	38442	1416	534	91	698	3373	389	147	83	771	3816	736	281	8717	1263	119	8242	503	8728	5367	39	0	509	1847	0	45984	14142	109	19606	91	757537	679	3258	7617	7477	250	45	2285	26613	12212	3729	2930	0	74	0	39	289	1610	0	0	2172	765	1045	874	2604	166	1173	10989	1085	28692	1607	3008	793	159	147	0	196	70	77	1118	119	131	136	589	525	1215	2522	183	1351	37	37	247	30	30	82	82	100	28	74	5757	5769	57	1582	0	81	116	5768	8294	474	4178	4481	0	761	5299	2021	2160	14430	133	15581	1886	272	227	1067	3167	1835	1369	992	82	296	176	4310	0	529	4613	1242	10248	3400	6336	38439	22625	6242	12913	6105	12913	7503	34689	3699	2322	16959	17440	28	30	0	57	0	222	988	116	547	157	0	79	399	59	500	1793	94	123	392	4291	542	604	566	132447	220666	61894	220328	392	176	77	259	1690	2279	479	198	1859	107	975	1519	1806	776	669	1094	1111	116	1564	486	4502	2220	65	54	54	60352	2765	2542	40	467	1283	375	2591	993	2016	19957	1467	1443	1316	0	503	0	147	4979	0	0	1555	1824	683	10797	2621	11387	2862	29142	631	270	2228	412	177	9277	172	10821	54	54	76	356	356	295	620	2836	1866	3323	2881	5823	5722	263	2753	1772	551	1660	61	921	3824	23173	839	1267	3981	3813	3626	165	599	2205	2084	6181	133	96	252	1633	253	195	39	244	1481	90	2872	3700	3625	158	3523	172	205	1904	2470	1999	4772	746	86204	66	85	0	522	11672	58	343	432	458	427	2932	2795	369	93	108	1321	1151	989	2096	2065	151515	150906	151534	8194	575	516	428	89	97	178	131	7968	595	3895	452	323	31	0	215	69	128	263	93730	51573	67845	1921	6555	6619	4796	4496	0	28	4485	707	77	88	88	157	1011	164	112	323	336	1224	370	28	56	0	0	7112	1238478	0	450	204	411	1213	1017	7957	6398	6310	8254	6246	501	5396	694	20640	487	20188	12316	0	0	0	30668	215	0	2448	4059	263	474	296	428	214	1159	3155	562	5101	9482	6679	5502	207	0	58	36	55	1043	2905	27	960	58	790	684	980	955	28	995	30	626	774	88	2317	4954	53	4825	5135	3214	2312	28	0	28	9663	413	54	304492	364	205	27475	6300	589	568	1621	2010	2237	11297	1254	1640	5723	6705	16717	16402	10918	139293	248727	248160	41623	2428	38426	88	3327	121	320	644	793	237	950	2373	37	40	111	47	312	0	121	3144	5394	3178	5520	94	34	942	45	41588	15036	39658	15402	34687	36933	1749	158	3627	3809	3078	116	1748	1564	1883	2362386	5216	5216	7155	2608	517828	1978153	11063	903	38	1811	553	0	59	512	245	246	1833	125946	127	93	1280	0	155	27	108	1761	123	417	7832	7280	631	8696	82742	8050	616	4224	316	156	9977	1651	5810	5845	7665	158	60	6279	5505	3649	103702	106317	534	3951857	25652	553	22207	1820	73	161	28	421	1584	97	891968	5714	361	730	1665	532	4337	8300	8179	18399	816343	739	70156	4139	5499	4571	1711	43	28	290	1774	105	105	507	3535	1931	1931	4693	7706	3494	2554	4949	33486	1422	383	373	1538	6525	4946	12910	3456	1898	18755	17745	18723	256	742	301	37534	40	6218	298	5797	10220	309	1737	115	170	1413	1919	1166	0	369	286	92	227	1469	1665	1302	800	256	1076	88	128	1362	271769	271834	517	271568	350	86	178	213	98	1007	2053	538	4064	143	2977	28	0	28	475	37	143	765	76	0	34	0	1294	249	381	119	73	6725	7210	264	289	6408	31802	35920	695	442	3875	6834	235	118	1164	7081	87897	721184	1819	1771	4130	643	0	3369	2080	229	92	121	131211	297	38	317	351	0	1599	2777	1531	870	4202144	265959	1541463	356	0	33	310258	33173	308680	347	293	509	596	792	643	1597	4858	1764	2244	201	164	2383	757	368	60	2394	396	3285	147	534	893	3598	2251	4655	3638	1971	4046	2298	911	759	2032	15227	2654	15288	2876	80	533	473776	1975	75	109	27	218	2120	2101	641	3705	24996	158	535	1077	248	616	302	727	1151	133	118	116	294	10731	105	128	156	385	295	5579	1919	1499	965	1327	9553	3998	3561	28	96	28	64	223	5313	266	1701	1555	667	1503	133	107	0	0	13768	13768	189	475	143	90	288	683	432	123	10288	10340	1002	356	8831	7786	543	3706	553	471	2236	1719	1639	188	94	715	533	256	5191	1800	1940	491	5892	165	403	67	40	3572	3869	9817	13353	460	2050	10599	12337	54	45	3664	542	1265	992	0	266	2411	349	2916	1928	96	7116	6347	8086	2008	8616	73766	1089	7142	2062	992	500	1812	233	28	28587	878	5176	835	74	5648	4528	2924	5589	3927	5184	3048	831	3197	0	214	364	1737	667	2996	109	122	61	58	181	1001	1752	2401	1834	2612	47078	1998	159	2034	49949	300	36	529	0	5915	3926	50	45	219	79	18798	410	10752	11678	2618	40	75	287	1727	0	37	265	212	947	534	1030	28	6957	3146	3263	4978	9950	8111	28	4597	405	1853	28	263	1483	8307	0	1226	755	6709	6983	10521	3715	40	1958	2019	1587	3398	274	60	347	0	21028	3999	107	4440	584	61	922	938	8024	23239	135809	25015	2789	489	1198	35271	34738	896	2693	3298	2416	4532	662	3378	3374	2840	690	27064	27869	19206	6150	0	65	165	20	13918	9351	36	258	1119	1119	6126	6531	24113	23999	11043	1624	3149	19082	11254	1703	11394	115	38	116	344	150	343	2052	4120	3185	1243	11373	112	134	5134	180	0	40	144005	148980	148876	75970	2728	75955	58231	1633	6759	200	186	551	9373	68	8340	11691	36	6955	8688	3166	235	208	3746	1575	1604	1718	16877	1189	9870	12882	11818	58	3511	88	0	736	0	0	22953	1556	928	928	7253	7213	496	2745	3534	50	27	14969	204	204	29	0	80	727	37	1860	4355	2187	8679	5985	3580	7323	4140	36082	884	0	77	2158	976	1521	2197	154	39	141	84	1214	75332	1938	1827	7434	31	84	0	30	0	0	0	27	16147	33	33	113052	197465	267518	344	58	99	32	465	229	2012	39559	575	758	35780	1267	37330	37353	3095	0	0	0	0	2361	81	0	35782	58319	78531	54	98	793	44	1135	11680	17128	6739	1784	10035	13306	1444	1626	121676	13241	207468	404	208206	62	5799	164728	749	58	117	30	42	645	963	4736	18226	110634	1452	115382	115999	54	50578	253	80	103	103	612	960	2712	2666	232	74	56	1349	342	266	6385	370	4189	8673	7976	706	166	1950	793	14752	10437	428	79831	1758	1521	86736	1996	805	2532	7218	232	652	92	0	7408	6746	124	42	10053	18563	36789	4111	1002	1058	38920	27592	3121	2039	8370002	35633	33617	7279	522	591	604	0	66	78	843	1040	33	0	747	393	593	7405	5816	5905	9872	4604	73	2601	2649862	2649968	40469	593974	39265	12855	758	159	834	7550	3445	248940	1674016	1281915	3246	63	72	2757	44981	24420	7207	60401	13521	1806	10273	5464	4023	194	0	37	104212	57	79	35	58	390	138761	370	9621	66	358	85114	140334	182	358	29434	130343	20883	6204	6204	3471	803	455	18218	60	89	19246	8814	1907	71	39	79	80	24145	57970	30560	26646	3479	30	0	55	1226	735	880	11123	15736	15736	4249	8513	9387	11093	8699	6886	4837	8792	19581	113	2098	0	89	21	1440	8081	10543	2677	987	2476	897	467	8763	826	5756	350	91	143	90	71	20	1035	446	74813	201	79777	879	57839	5511	86747	60	57	457	719	138	1105	954	0	618	231	2056	1711	1757	3211	32	102	165	137	388	32	172	81	3343	447559	2466	2941	4343	0	148	128	206	6558	6598	158	480	285	11998	8700	178	242	502	816	72	199133	268642	523	269090	264683	860	563	563	32	0	578	213	958	74	167	95	0	148	166	132	322	40	864	1754	3964	5171	1276	9587	273	31482	10188	541	28	0	241	14906	46	0	55	47282	55	5727	367	7859	282791	699	2131	108864	17638	17400	300682	301	826	2127	896	11273	8577	1399	45619	5930	115	6585	0	134	0	19733	0	341	249	1101247	79345	37769	1209082	31147	1132	31060	10284	11274	746	644	204	9937	31	65251	66902	66553	2307	1902	140	10044	103	89	0	6602	3354	137	12123	12099	4920	64506	11188	0	258	2711	111	453	416	6698	178	96504	406	157044	815	3328	202	534	195	37	2943	93	9317	251	616	89	166	860	67	1493	1610	156	550	34	9641	562217	929	1104	475	572747	496	2253	2221	40	2559	737	28	52	84	142	172	211	134	21540	24863	76903	4278	566	716	6404	769	805	0	57	66	14401	184	339	24409	12335	8607	229	95	2658	218	5591	158	5827	123	11414	1345	295	3287	79	39	416	1690	797	859	7848	253	9220	373	27	148	148	86	226	9155	444	28	14097	14394	673	191	1221	13328	203	189	1580	706979	52	37	39	39	368	2663	7370	7342	1424	4024	76	34	3762	28	72	387	3127	312	340	0	14085	113	272	11698	35912	7035	11698	1014	7325	1711	6861	6665	488	50556	296	83	0	32735	17	116557	306	72	3493	3594	15503	64	24617	14548	413	13766	3685	30	0	25182	2106	228	534	281	586	10502	155	63	2636	2636	954	2814	4951	1939	41778	41566	13402	361	363	100	28	0	36	1413	1576	499	3861	3055	421	378	6528	94	4562	67	52	26519	8911	1018	0	280	917	466	0	414	1019	4650	122	0	28	57	2466	6108	80	1896	11224	19502	7613	8102	7723	11185	6860	1729	5009	6137	3113	161	5652	1634	462	67	0	1051	25747	1985	485	33	30060	2526	27962	27672	2105	461	8901	1340	1476	532	9862	811	9765	184	313	0	92	0	57	2936	101	2945	2970	931	752	230	799	1466	0	338	27	9462	8647	67	62	487	453	69	141	17860	17738	252	17394	13171	6797	249	610	1451	505	57	122	10646	23061	16211	8572	96	8214	35937	28	80	61	0	237	0	54	61	678	116	78	13854	6072	167	7334	333	11907	57	1929	9461	1359	2828	1712	221	105	0	950	530	16627	69870	2811	6185	0	1432	0	20705	1272	42	3061	589	9390	3942	249	774	2460	7843	1105	32573	29	234	55	58	31	70	716	6404	8778	1600	40	281	667	2028	6871	117	709	3234	1232	1244	5340	3814	697	900	476	687	0	0	206	8382	8382	467	320	1053	5570	1899	3081	3133	1623	1607	1071	0	0	39	550	40	1005	55	100	40	673	1180	187	71	1259	1858	1000	427	567	2222	265	809	198889	0	8629	5462	69	143	4528	185	12831	253	1003	822	801	137	5836	1828	4905	106400	25598	5592	163	106445	4048	21952	89094	1849	12932	268	1038	1223	0	5099	4151	31446	84865	66138	421367	1218	108770	103	9024	858	93084	429	5250	8727	6559	28	58	0	0	2470	67758	2506	0	225	225	95	5220	22378	3895	320	21918	881	0	292	582	8225	2913	10226	353	19288	0	22	58	0	82	0	21	147	39	57	2063	5543	81	112	1814	244	112	57	0	0	31	0	0	194	200	1535	561	1267	353	644	584	147	0	36	30	210	200	1106	1606	1237	305	40	165	0	250	0	89	95	44509	44050	573	655	394	0	40	9060	307	183	1508	27	62	40255	999	42416	116918	5053	4631	4903	627	3423	3632	15324	15679	587	1479	956674	1363981	143839	1364746	957987	495	706	1472	6805	29994	144	5936	19208	638908	1607	325	774	460	437	31	0	664	43	42336	19782	42209	23732	11113	580	22788	42	2343	754	441918	13079	13050	494222	3752	186716	40	11041	1769	139437	3938	4256	1438	6768	6433	399	110080	0	434	4526	191	260	245	131	37605	1730	1818	818	172	3152	19	34	607	4131	413	149	184	1623	0	1274	4280	1071	0	1501	1384	58	185	468	6705	2490	43	8923	39	8014	6316	1398	88	6849	3253	2590	5258	0	2405	2107	434	0	39	66976	5176	5434	194	6484	7604	70390	6590	1136	2075	195	536	0	0	0	0	1497	51	0	11283	197467	214	5257	198516	183526	219656	209719	5891	216199	688	361	417	474	5840	9417	0	44563	9783	20043	241	19975	20034	13131	1029	5447	137773	803	1684991	142996	103	137679	0	515	27092	918	91	92990	93738	1353	0	0	6636	772	493	327	33369	1012	1221	0	151	122643	496	702	82	40	7155	81	204	1879	889	3394	3725	1874	2726	5151	1751	262	40	40	1119	72860	0	1468	0	518	398	491	210	345	1489	58	19496	73	55	178301	244848	241803	634	494	54837	40120	20872	0	3167	3154	7659	192	36	27646	33	2463	0	0	435	401	22443	9604	7604	2942	6666	3596	0	36	61	4070	477	2292	4975	1815	2442	2032	1492	546	0	78	3166	1388	0	10021	1212	351	1389	3121	4526	431	179	2609	560	65	124	212	553	7281	3474	2495	16963	250	31	240	6308	2528	2864	534	1551	3015	2030	2448	199	1674	31	9244	80	1072	1591	37	37	989	1281	4544	2409	3604	618	2202	1930	2352	1011	1167	867	232	1665	5951	129	7397	1024	184	2292	709	1121	11035	14171	13892	7821	2813	641	76	147938	113593	98432	0	8807	8699	329	180	246	146	127	162	85	25800	12445	31	21	115398	692	24	145	55	28	0	219	26273	38193	0	40700	12985	0	61	28662	194	30	82	87	0	1206	34	36	6372	346	39	86	1529	447	556	0	1751	27100	1685	0	0	400	42	100	53594	1980	60764	190	133	25531	173	14218	40	7891	736	219	128	9543	1471	31	76	1471	2056	3088	10784	15879	42	16705	1119	1119	2102	165	45	187	193206	137483	138757	113593	149874	24383	45127	23991	401	0	1036	600	918	9680	9206	116185	117172	1034	116875	205	40	0	363	46	43	6933	3693	28	25892	17172	7263	0	110	258	27090	8912	8821	94	64	172	480	0	18843	542	207	5267	9701	5267	9277	10570	28	30	36	206	1026	34	387	476	20065	78	0	601	1724	102983	1244	28	0	0	4953	4953	331	178660	182909	183583	686	2315	0	2315	629	733	727	29	0	58	597	2129	209	786	353	71950	72654	353	195939	1144	307	463	110	0	28	0	34	1245	7019	18359	9385	40	0	104422	75330	74055	80211	793	38	27	1367	40801	30130	28	28	178	5858	33012	31474	4768	71665	22437	54158	0	431	85	1410	1407	0	40	268	5261	1527	5036	5000	296	25786	0	29	40	0	475	28	24	4608	1154	86095	89643	2171	322	10636	30	30	465	0	746	76	66	0	209	190	419	404	206800	2981	405	83	2740	1131	43	67	377	162	105	197	691	30245	30	31	57	88	0	3078	10164	30	1164	2334	0	0	0	1612	62080	55	42	526	15248	15882	9684	7868	3652	364	6022	0	605	10864	21772	74	0	71861	1027537	640429	0	1511	0	1646	1244	450	3165	940	26930	43952	30772	3736	8	15882	732	73	467	165	294411	1793	305295	305306	912	60	11231	45	61	0	70227	0	6172	171	1063	85	685	497	392	422	7676	0	70	85	208	87	357627	1780	2695	2531	991	863	51	51	367	28	492	307	6561	11195	441	7574	757	0	1056	3357	2983	1897	1031	0	0	112	110	731	0	3505	7168	7168	4909	8043	7888	4529	740	6026	4207	2533	243	206	276	379	170	4524	0	178	83075	20373	8162	17444	6646	0	1724	923	271	466	486	201	36	0	58	36	380	28	176	603	930	753	58	55	3261	0	2196	19	52	291	576	1799	3123	300021	301931	154	4778	4835	502	16524	0	428	5456	0	0	0	148	2961	0	34	31	255	0	25	3343	27	492	1005	514	438	197	15039	31	3148	1329	40	200	69294	68547	63409	103	910052	5558	1029	5439	73	454	294	74	149	262	317	9218	1988	1468	0	69	2643	64	118	4069	40	39	0	39	92	263	254	26041	183	4863	64	0	0	552	1960	62	29	6273	6570	6013	0	0	126	12341	460	345	809	121	6882	57	1887	1753	1371	0	8053	8166	5247	4098	901	384	57	79	54	979	1425	1348	1137	706	29	652	0	0	1654	1661	0	837	2039	156	28	174	2320	364	5118	1625	321	3824	31	28944	0	0	0	929	5858	2379	57	0	0	1526	0	51	295530	3655	207	3579	0	1162	25	131	1794	1913	30	2382	72658	2175	33	67	0	39	14091	95	1139	1122	113	1459	1204	561	11725	3907	12421	477	0	733	511	529	4267	855	9696	20440	28308	0	37	0	352	1540	59	1515	60	2768	31	362	492	1095	1996	70	0	0	163	0	11343	1782	63	679	7348	0	0	0	0	0	1571	37	2750	9364	5873	0	857	80770	204	79459	2880	3152	0	0	0	0	110	110	350	286	286	2641	3818	2375	414	11738	0	40209	336	2231	101	3837	2231	0	8100	7958	7618	46399	0	7180	328	1062	3551	763	1996	254	2087	2271	68920	943	23	0	114	2648	6403	81	89713	3589	62157	3288	421	0	0	94	1195	2088	1794	623363	384092	2415	1667	63	844	736	917	49819	66	66	110	940	476	1147	168	1350	8441	0	1703	28	158	3541	1537	1687	2286	6646	6530	1376
20181107-M7-HILIC-neg-1	mice_M7	460	196	7470224	9894986	5425355	6746496	11309724	11309724	3290310	3395851	7982538	3290310	10181705	12330970	8902260	12634295	11865207	12330970	11865207	4370284	11688318	8902260	1368253	3790043	15278004	11199003	11199003	26511728	15509181	10181705	7996907	6093213	7996907	5425355	6689111	6066228	3291676	11688318	8444615	6066228	6860930	5784431	47856	19303	61822	42644	42670	92744	85413	34953	95865	54972	17945	34961	85413	81814	49005	62797	4542	316519	383786	249747	32729	362272	130511	152735	8210	383759	319353	152735	424760	866660	130511	326315	866660	319353	362272	57164	152476	140954	376944	689076	8210	4263	217	1973	1130	6425	2002	2309	53	10966	0	30	30	0	161	567	567	1031	90	288	184	0	43	8521	60	161	161	89	448	298	123	35	296	3262	6481	2629	1283	18159	3046	26906	217	24162	12477	6621	14486	1323	2629	2218	42555	11367	26906	1637	329	357	233	163	2698	28769	526	834	504	20299	57	2725	136	50	148	582	42	1646	1332	206	348	633	42	35	809	633	232506	399488	58121	184809	442978	272231	82535	18066	320634	151517	154829	195225	320634	12454	151517	69544	195225	90703	114304	215781	9948	9631	12832	7077	4095	7841	4095	109056	2398	3707	706	103	2453	60	1743	587	30	361	0	30	89	997	1044	40	119	68	115	2536	152	37	0	29444	688	380031	327	56	132	2187	0	2682	0	33000	93369	117771	49685	48686	117741	30283	71534	192601	1631	192601	88266	149785	106079	19405	33005	9088	94036	1487	1487	3936	8315	1045	872	174	704	201	143	167	6483	80489	211875	139055	296214	188711	3936711	97205	827485	1457057	1457057	747228	3839213	2241204	1707013	1260924	57717	972135	822965	2005110	80768	3205267	21673	4380256	757240	1939472	3205267	1233130	2340448	83	63	0	131	2064	27	74	218	66856	3318	93212	27521	80022	39182	93212	3096	22432	146508	9145	45616	4842	303	285	371	1500	11649	260	532	1183	33922	44028	1213	43924	28318	42	172	544	1232	155	562	30	4873	58	80	902	85	108	67	49274	169	30	595	27013	22455	909	1875	85	97	695	180	1480	7632	848	42	58	137	78	89	86	31629	86	1306	1002	649	126	282	126	292	1223	292	582	3007	121	0	0	56	786	3843	34144	31759	3143	7852	6064	10533	8290	8291	8291	8860	90	637	38481	30337	37933	2323	30380	236245	233544	97795	163060	392479	236245	217144	73849	108121	15373	82731	55829	45735	15373	157528	107356	70475	58347	190486	190486	60954	2222	1005514	265	179	1159	183	5810	14709	127	326	20659	22016	30358	3053	14121	3216	3175	3114	17560	276	264	42	1429	252	1980	1980	94	42	264	30	10202	69500	32605	168424	165602	93414	195955	334195	202983	255617	8626	699813	363683	23931	503523	3439397	3147181	363683	6347410	629994	62	182	240	126	1044	1327	4408	4408	1487	134	1449	464	909	2471	530	167	1464	239	158	996	1733	106	0	5420	61	20551	554	365	1149	1149	31	276	0	29	93	429	121	1604	54	83	270	56	59	112576	86	1374	5683	1374	147	112418	150	294	294	1183	253	253	227	440	443	0	248	1070	498	169	12345	2310	10695	12288	10695	2310	77	100	114	131	166	30	31	38	158	145	15079	14862	18268	9870	12306	6236	25619	25590	5850	2574	6299	4082	8625	674	115	215	369	1169	120	3103	267	1056	190	26	406	477	1144	270	306369	73647	2507686	199597	3719628	171920	199597	525224	1344189	188669	131251	1698552	1131470	1964162	994541	171920	4689528	1151297	49539	1401088	1944649	1344206	771663	3719628	1944649	2484433	2484433	66255	634229	9782	79	0	31	30	61	34	0	86	322	67	31737	70955	3179	56483	16961	140119	57982	56483	88457	36951	61919	47579	168101	14790	5229	168101	182460	850	273	0	74	9746	37686	0	44645	24408	24408	2047	0	1654	44705	26540	645	48	0	545	557	666	5017	594	288	591	591	112	8062	3976	1548	144370	1451	140	9567	200	218	9567	144425	1625	251	252	316	241	233	4679	174	361	2511	272	267	930	294	311	699	10408	36	469	63	893	20602	83	137	715	13956	8020	1048	7426	40	266	159	93	677	110	510	37319	5935	7889	416	416	5897	233	7948	659	0	1317	232	204	453	2137	238	43	109	242	894	597	30	1320	2074	793	0	0	1029	943	943	69	31	30	141	284	131	0	60	45782	10132	678	1011	19547	2877	855	364	145	1234	18777	1783	37	1428	145	98	0	2560	100	91	0	63	3465	1244	64	1244	2360	3677	48	55	278	3550	0	636	188	779	1913	0	0	65	4903	121	19090	286	1764	1738	33	941	8856	195	272	256	148	1136	2469	208	503	42	356	175	2145	1381	8460	292	812	332	1610	139	39	64	151	44768	44824	44824	33282	1893	1905	604	29191	54	62160	2096	2096	62091	43	91	2196	270	276	520	2865	174	51	0	323	889	1477	8857	223	250	9013	2348	54	0	0	127	7357	274	860	93	0	20	225	611	2519	61	40	6108	34	1801	0	613	39	196	47377	1031	1928	44774	13212	13212	5513	19986	49378	100643	263852	143963	0	2134	6220	3082	143963	44774	10433	100643	42	1926	117	2434	30	120	302	2002	101	95	494	153	109241	28878	45756	383429	67407	3550	203606	5370	141347	24099	3550	9808	0	2502	16195	203606	141347	9603	10406	94	97	8723	278	61	35	61	42	314	1085	2149	3868	926	42638	5865	12615	210	52	151	2411	1349	59	662	30	156	883	37550	1286005	11042	33	37	265	687	8233	54	14103	8684	14077	10505	4507	372	65	0	612	1877	0	470	0	1045	157	21	14448	92879	34	13916	12883	1911	69	654	330	1439	1254	229	1254	409	36	1680	38674	304	582	1143	305	234	262	98	532	857	406	887	204	2295	96	136	625	2549	596	536	1595	1543	548	155	84	432	281	283	753	1288	1468	1381	1673	774	1415	16977	20395	1294	757	350	1082	434	117	91	63	42	50	69	358	2538	674	486	124	120	1469	1112	1140	2623	595	1892	0	0	142	93	31	0	14	1002	246	0	216	216	165	573488	25711	34	42	99	255899	573455	6887051	666	715	128518	1387	112	480899	480899	175	0	0	488	378	61	322	374	15839	23972	14332	10598	31454	40983	15627	15788	23345	2964	309	1892	49	35487	658	74	3021	644	116	124	711	1586	1112929	641383	379390	445061	1604	142	77	173	686	186	916	474	104	175	2320	843	0	0	48047	1905	458	373602	951269	510128	71169	4251	2837	3458	993	313	729	2662	356	0	3403	164	891	757	1888	1943	0	55	11053	10995	1670	118	372	7378	14715	16450	1394	865	282	289	42	15360	5096	64	140	994	617	164	343	147	9909	4226	373	1077	785	1914	629	54275	11435	703	696	1803	132	925	51635	17218	3981	16448	3760	12676	550	2467	720	259	966	216	423	2643	40561	2303	5829	38457	53	460	776	1027	1208	368	283	645	248	304	574	88	150	124	653	135	3620	164	1363	37509	123	63	856	172	16540	89037	144865	38587	102375	34986	26985	32843	16848	8514	21292	17241	644	38506	21151	38587	808	1182	6570	6541	5496	682	0	31	165	286	162	986	292	3379	139308	139308	7093	17014	27300	10551	27300	66	66	997	217	114	358	11443	336	85	11492	4360	8112	5432	932	661	1334	257	169	2753	595	631	995	329	101	1410	687	8351	1242	293	0	86	442	533	2657	2684	1912	135	349	15500	722	499	287	464	789	157	347	434	40	9501	600	1028	347	127	6150	9296	1210	1581	19785	520178	8242	521658	1077	670	286	16334	302	83	150575	149384	3648	226	88	61	88	83	190	396	88	277	2134	208	870	131	4078	979	10107	2287	182	57	4242	775	43590	1432	3425	1718	2224	2043	1411	508	507	3607	4354	6113	76	0	30	0	1596	42	514	223	144	73	42	861	1062	602	313	1953	245	248	1903	113	315	17452	10228	10179	5058	708	72	465	816	45	1534	135	423	14815	1439	1504	0	4982	356	13424	6260	31659	32034	7736	98	79	2141	85	1364	80568	100155	67882	34128	4200	3729	1771	1591	225	2300	127	18792	2699	1809	137	784	34	292	105	1452	3217	4752	454	214	0	167	228	91	350	2573	1584	185	79	530	4258	2154	100298	1260	4627	2715	711	471	43	0	42	1057	5283	684	8904	8904	19997	146	2509	936	40	385	73	124	124	150	18067	1864	50971	282	272	41	17009	8175	85606	12704	970148	10391	26216	0	0	134	32524	32524	147	6113	2485	0	192	163	372	233	1067	96	5616	735	1640	77	43	143	5852	80	2035	75438	74361	42	23250	20075	60938	60961	9024	4739	2630	2027	2027	2512	2630	2089	5073	9310	358	2086	88	149	406	891	847	1413	511	2341	1680	516	570	7505	93	327	83	63	384	401	60	670	60	216	393	0	366	334	0	0	0	341	1615	940	692	104965	104958	50463	4606	0	325	1361	279	3500	4708	2820	297	0	22442	236	59821	12368	3543	10625	10083	3175	62048	42447	44629	53615	62048	13839	144920	12735	26850	22560	22560	6411	751	8967	477	467	301	2827	1027	1043	6529	2880	60	2935	72	2119	1220	80	4176	4331	1793	4476	402	914	10863	2652	11483	216	6900	40	3557	688	572	1373	0	0	1063	243350	243350	851	4615	2344	12140	12140	610	5590	5323	34620	710	34136	4576	148	1113	80	523	165	2496	61	2247	342	7282	701374	347782	187	141	5769	278	5223	1810	1028	269648	218	269290	284	127	127	128	128	157	157	839	331	394	40	6143	295	52	5896	139	396	6008	255	3612	142	575	7477	1026	62	878	441	220	836	1555	1992	157	167	1190	1348	50	30	663	1589	205	42	487	405	8795	1291	2752	1787	380	72987	422	72315	650	0	440	68	133	31	333	2378	393	21323	1531	7688	47	718	1210	1123	1688433	4719	39	31	58	447	508	433	787	42	1535	224	3866	7835	252	3583	896	721	3740	3102	3986	16541	57006	12157	13540	1595375	16541	9966	7676	85	1584	986	43	289	274	228	73	1242	753	264	0	1384	5218	104521	8164	2203	191	2924	173	6102	5708	42	8777	7969	481	5616	1652	326	14621	1233	2560	792168	10108	151	584	199	3728	986	229	3214	72833	9213	41902	41818	10941	267281	246	240	8846	333	91	305	264813	2615477	12680	2649998	2651420	2637	170	38594	743934	0	9520	29941	3941	149	29974	14032	18114	22023	15798	10431	15370	784	1083	766	6310	1002	16872	8206	4122	4416	1169	19897	7059	375908	234036	2156930	3035772	672772	2022003	419374	323239	21846	2022003	3035800	52043	1026765	2064531	975026	1360220	1136120	672846	19868	682183	1464308	21800	2157013	953720	1360220	957813	975103	1576	21846	101325	124223	283319	224685	167371	35981	27531	13881	121396	87818	83062	580	1347	1532	3588	2530	19377	19468	15291	14805	10411	740	477	489	24890	56082	99358	1974	1520	201	0	206	0	2667	349	159	2428	1235	869	83309	91224	206207	166089	20646	2108	1775	7827	2954	2238	908	530	1517	2372	535	1541	32119	128533	128521	11626	11646	12095	121184	12095	8778	10454	118201	31	390	26	28	1100	2003	2003	165	67	0	115	1537	29769	30738	962	22244	323	32362	25812	0	35	35	307	35	0	42	0	1387	826	4025	318	1285	33290	2805	1278	20966	4358	1981	590397	756	590449	67	129	1475	37	0	3265	2210	35	31	117	62888	17387	62889	4287	108	1417	1590	200	482	209	7032	7752	13466	1216	233	1581	256	19432	1003	863	219319	165	1137766	87	0	79	454	789	83	867	203	442	168	2464	145302	59258	2546	88	2463	3330	182	170	149	3226	3697	62	5661	228	21869	83	197	17897	237	519	24489	262	153	0	7033	17215	868	0	205	2904	36	0	512	89	184	209	358	1468	3376	124	43	324	8267	42	2871	869623	155	536	2755	479	2967110	1244488	56660	16405	35975	53	50073	31	1244732	1589963	2967598	49168	9702	667	237	190579	778	3264644	237	23782	710	4836	415	968	12243	329099	31	0	304	1483	1637	280	17517	87996	88082	13695	69	151	3970	3392	77	2866	1270	101	445	380	2690	1368	11117	6609	40	6642	4644	1407	65	2558	0	0	31	750	1049	1823	8887	13138	15101	11608	35886	19680	5971	1716	15101	35342	47944	50070	483	533	1500	91	808	3050	2169	2629	40	17207	245	7575	16632	16063	11724	1898	31299	35423	23493	10799	172419	13834	11830	16481	17925	273848	210280	58221	1261	3384	844	10313	7259	1121	4959	244	4190	557	827	227	375	964	82	65458	46486	153	136	134	248	134	82	3770	262	117	235	137	253	61	0	2177	301	0	2265	3922	17531	3766	514	339	4583	374	16294	570	627	198	43	85	90	2667	4662	3202	52	0	103	332	98	603	246	265	90	35	433	185	74	356	74	534	906	410	0	1137	86	182	557	796	0	10889	60794	1583	13223	390	112036	5873	14819	3102	3708	1734	13577	1784	2702	6602	427	236	1731	2961	4041	4217	2360	1364	547	1868	410	170	329	752	1371	3585	1246	4838	4890	0	32092	3407	13996	7457	14960	4200	1495	85	3120	184	5901	43	127	134	304	386	452	1919	8678	6752	0	0	867	73	13684	114	137	78	167	248	43	223	48	2810	792	1323	1263	161	1556	73	2826	7635	2503	56064	47455	19503	14973	60199	28078	19953	60198	32220	569618	634945	569598	33375	35106	20229	57	2246	132	1101	556	1716	41383	237	3208	9729	170	2663	229227	1301	253749	18330	255509	86453	134	152	3281	851	362	2407	3080	8437	122	29347	40	5589	2730	377	2599	6210	23878	6487	6074	193	6210	335	174989	174885	0	0	0	2222	342	9802	226	47	982	10569	20740	0	0	0	140	53	114	80	2008	947	720	1584	239	4484	264	40	301037	297235	19660	171272	171123	130	33	200	7327	105	675	13518	1086	1385	2530	4531	502	8803	565	8765	7289	6834	255	0	4991	638	738	12700	0	85	14424	2973	26537	2894	2917	76817	876	1200	143	1415	83	2921	2294	0	12564	563536	379657	12568	24474	852	79412	165624	1310	213	56842	2550	623	37	817	4886	574	321	42	3318	9467	857	298	8842	63	170	8940	709	14117	33734	39	39	860	1129	150	14465	35872	146	36164	329	848137	1589	7913	5836	6508	203	759	8230	40767	21743	7499	14860	40	0	0	40	685	963	80	36	1756	6097	1700	5270	12259	186	2284	29303	3162	60256	3910	9685	2084	2285	356	0	919	106	43	1858	1734	348	812	2142	2309	10059	2411	1192	2830	219	199	560	54	32	4218	86	867	80	85	3209	3226	1213	5067	617	312	540	12721	9365	1526	28057	27848	36	2591	3984	7324	39	891	218	918	8771	14264	14326	9829	10402	8037	7852	2879	63	823	1134	0	40	1249	10152	2298	18921	2458	6842	18030	17820	6660	5455	3669	10796	8313	17089	9569	7697	39511	39059	0	31	30	30	0	340	4831	178	4443	257	42	0	1022	297	289	3003	204	144	536	4921	1318	1122	1256	237776	372708	98302	372511	843	107	231	312	1900	1961	183	127	959	322	637	2393	1055	790	449	1497	1123	128	5134	1701	5483	4569	86	444	444	64741	2304	2953	199	406	1968	375	553	1712	7947	76192	1181	4553	17177	67	1390	645	0	1838	39	43	4642	4730	3847	52829	10413	52800	6052	5902	165	1343	3687	467	1163	19353	19395	12608	155	155	395	754	737	12251	1363	1325	4578	9412	10625	27227	17971	805	5795	3322	1683	1922	98	5148	5486	53135	421	574	12090	11893	14889	2482	12268	6073	7803	32716	741	361	1195	2935	1580	919	89	86	4169	323	12448	15061	10236	1067	14474	261	1461	11080	11094	4354	5762	391	178268	193	548	1629	1141	28671	0	837	711	228	842	2802	2536	40	43	294	1724	3245	3147	3706	3565	166162	165442	165877	1496	4085	1780	814	333	78	327	211	42	4805	7484	690	601	0	0	876	550	791	389	139694	68452	35148	1808	46794	32285	10517	9252	0	0	2544	493	138	135	208	92	634	115	344	1239	1523	2200	958	232	114	0	57	4508	1256719	210	151	319	150	2632	2861	10745	2228	6096	10595	2534	6502	5167	1303	15978	267	4381	16134	0	0	30	7422	702	82	2260	3772	361	512	1669	615	5908	199	173	299	38870	39740	38027	21286	374	0	60	90	69	744	2837	588	2035	458	1901	1777	3309	3158	32	3923	173	78	1739	386	2966	7385	22804	25045	8824	6940	13277	52	33	53	7304	767	18	201171	173	291	51166	15771	694	1038	2492	2830	3990	16728	1701	7531	16718	13229	22258	22533	12864	132152	251033	250802	54700	8455	18297	31	5767	506	1237	2215	1961	638	427	2558	0	965	254	281	737	148	0	9059	2081	7958	2867	542	89	3004	0	3813	1107	4066	530	4529	4459	5673	1378	6507	6877	3791	211	1695	43	2353	1857640	4130	14421	36131	10454	1419154	3557887	41952	1318	89	2272	1531	0	787	6570	182	1155	6792	64781	276	282	3965	0	0	55	61	551	757	2481	5626	9218	1306	23222	19222	21750	475	498	687	69	3754	4444	6389	6465	3362	264	2913	22697	14684	14174	5795	7210	1079	79967	9901	1051	9313	5779	253	198	305	1280	153	277	10597	2586	357	1374	2847	1932	9130	26595	8568	1731	1888	1913	1057	39136	3150	399	1360	103	148	835	2324	65	229	1011	7772	5258	5258	5501	4893	7116	3323	7675	70719	1074	166	326	2665	13783	2231	21883	1943	475	17635	15637	16605	496	2369	1139	3062	0	3542	1010	1087	17039	760	17996	256	158	2680	1977	1674	31	142	9946	620	5890	1245	5864	980	73	710	1249	121	159	3565	254579	254667	1461	255840	247	63	168	86	961	2057	1735	1938	6887	481	4769	43	43	43	794	37	465	644	119	9957	0	72	1314	543	2217	245	80	22972	8300	258	12910	19542	42615	50316	72	1461	21722	6864	537	155	7150	5304	155470	729342	2509	18665	19792	802	87	5325	6478	29	45	586	123819	1472	116	131	193	43	2332	6669	2611	181	6232265	2473969	2474021	274	43	72	504820	25776	502261	1774	800	515	1469	757	893	1963	8467	5051	3616	34	640	3563	229	862	166	7243	1017	1909	285	507	1808	2577	562	2769	2521	5367	6194	2325	1719	2105	2967	23219	1968	23599	787	306	1735	504138	3795	38	521	121	42	815	5660	8525	3461	8142	164	1814	2363	228	1619	1237	336	620	72	185	869	390	2539	141	161	161	39	584	1948	4529	2691	1836	538	4818	4338	8156	31	136	34	301	237	11798	723	177	578	1992	3517	142	134	101	89	27748	27706	117	339	285	189	328	2310	288	219	3415	4373	6197	828	29019	26656	145	2462	1310	2292	4944	5217	128	309	225	4853	966	83	210	3369	7337	571	6346	297	218	298	78	5784	5931	15303	51617	690	2572	43695	93374	109	0	2673	442	1159	577	80	604	3484	702	1350	5248	873	42897	11925	182	1243	612	51913	3714	13878	4457	3656	275	2383	768	0	50027	1208	2691	2302	0	5297	6281	5200	6949	4304	6568	3659	208	2794	16	532	80	3368	475	6506	206	346	703	276	222	1244	125	4207	1725	1612	1670	2281	1985	2761	8694	1489	28	370	156	2717	6605	30	26	331	168	963	1204	3923	629	3889	8192	43	675	3415	31	66	404	664	223	469	223	127	1205	11108	11096	17786	25606	15133	97	23839	1381	4476	30	1102	1244	14470	116	173	921	19119	18081	40518	4317	0	6936	5623	4920	131	64	101	1336	43	14231	13736	87	17153	156	164	249	909	2583	2377	1254	1432	8536	871	1847	13004	12531	633	2065	4029	10599	9181	1534	13919	10353	870	815	21767	22810	13069	4650	67	319	732	267	10629	16081	85	454	3246	2393	5816	9573	14978	14904	51502	1056	1214	9799	76089	1488	3926	61	93	116	276	325	272	10758	3014	3814	10336	9398	170	144	7528	450	0	85	19280	21229	21258	104403	717	101147	12721	1129	1090	314	75	1033	14009	120	1819	2537	74	15152	11618	3023	53	53	5088	7696	2332	6553	24460	3313	24627	33435	31456	132	1747	813	72	10730	28	101	75107	5597	372	372	694	694	1306	15111	18878	0	154	15019	280	280	53	110	173	1433	113	2380	2586	4507	7515	17690	4068	16793	16294	264795	223	73	175	323	1058	1735	0	659	43	410	40	1082	21939	2630	4941	20020	64	140	0	162	0	63	92	116	2817	73	73	167417	259674	308475	1001	35	245	102	337	840	2015	12831	328	555	33498	31220	39639	37780	3968	58	58	30	73	8737	496	44	58138	129588	129506	111	455	2643	339	117	1796	594	2921	1501	15106	428	333	4105	248106	1109199	331644	2405	330371	81	4976	229879	1087	0	87	87	42	821	1714	128	314	1420147	1856	1446437	1441751	0	13878	455	134	397	659	1445	1735	5578	3909	1769	324	174	1533	445	279	13154	549	7990	35577	34780	1284	517	9695	429	78169	13744	1555	202466	6247	1939	220989	1016	2382	7864	90863	421	2221	336	0	24528	13045	0	30	4202	16672	54458	8797	187	210	70212	20477	17155	19496	21579472	67893	4487	5772	418	484	683	124	143	372	1336	3344	28	48	313	315	220	2689	461436	3677	3765	977	190	199	1216691	1215502	48936	1589548	47172	48328	1915	481	4411	11819	17819	866370	1300061	2513753	14736	517	0	144	2801	14760	5535	25730	35578	2347	30574	17182	5479	521	0	146	51799	86	89	163	0	37432	6707	69	857389	136	37510	6932	6933	113	37435	6307	6534	202934	661485	30844	2924	428	1938	127865	33	83	1337	8209	1910	187	1285	351	47	9815	42655	106089	1225617	4960	115	74	74	648	737	6354	36479	16373	16364	3672	10137	6453	36433	8739	8996	7495	14672	36479	138	3893	0	194	107	2616	24519	34082	23198	2087	2315	2066	1111	874	1542	3322	558	158	243	114	78	89	1674	549	150148	218	164342	2169	135108	21933	627957	40	549	1220	943	181	1427	9365	34	1292	1090	1063	3638	3477	7534	59	136	122	253	213	110	257	870	6684	1122375	5883	15935	18933	0	589	118	114	11975	13922	693	4743	233	12009	9787	211	339	111	873	0	324982	587824	485	588730	579172	1481	843	843	0	0	469	308	6257	408	35	150	42	182	121	230	230	138	184496	5660	4812	12175	6950	30046	579	249643	85136	1200	31	194	92	16436	103	168	32	51778	194	12019	25879	13453	24194	524	1922	1124759	37075	38021	39681	244	1288	637	1487	30650	38923	3748	645745	30795	154	9626	0	167	2958	20640	166	536	43	729860	2057546	8132	789900	856	57185	57182	35580	42725	32190	19969	322	44792	34	317275	327376	347195	6715	5834	49	66782	76	243	40	5831	12328	102	31853	29975	9822	128780	15486	54	1284	22656	164	341	649	2102	170	245591	517	445275	2611	7371	714	314	975	80	10764	1320	12697	1093	3356	636	13058	557	34	520	1302	981	2193	79	2502	1601598	2835	1615	555	1622206	2469	43500	42465	279	2797	3009	0	165	147	425	1981	872	82	48505	53962	216432	1643	4950	763	20282	7477	7271	0	33	245	42973	64	620	53126	21215	15616	564	243	7584	908	1173	73	11897	96	20401	148	61	1588	40	0	3939	8150	8044	4624	140090	2648	32772	1494	51	150	150	118	86	419	166	31	18254	872692	401	13295	12296	868410	1351	1443	429	800663	0	80	80	80	238	1806	71600	12148	5885	28772	0	0	3255	42	777	122	3193	399	85	79	12105	123	129	11958	34716	3179	12052	1844	23596	2693	22129	20470	3367	333129	652	170	133	82970	30620	58597	217	468	3835	4282	50694	410	85827	43402	876	38860	9538	55	55	285537	7223	2840	2630	1283	626	102287	6373	235	910	955	24801	35221	2766	143	97375	86367	72116	997	997	69	96	73	45	5914	5831	6293	2553	2333	332	88	17794	540	4793	30	297	58476	16891	5071	36	275	1701	101	5775	571	1182	447	486	25	35	82	887	5279	259	2921	13496	97267	35044	12070	35328	95609	12559	9324	5659	16611	35217	127	2423	1144	1625	256	0	194	6447	1454	1811	376	14065	13449	13974	13974	13232	2237	6873	6870	2752	0	10903	85	10640	282	174	0	101	64	62	6824	129	17773	18600	12649	11817	3502	237	43	406	3056	168	5636	5305	214	249	785	1005	42	312	3607	3806	2776	1620	4424	5790	9373	3210	17504	3860	112	12817	4940	6102	4500	4236	2186	2068	795085	0	89	165	326	173	49	193	213	1512	312	68	63173	2026	11001	8341	503	8684	35	23419	4030	995	3413	2990	200	535	274	394	2965	28064	32949	26718	1596	132	6311	119	232	32089	20417	4027	1904	22901	9665	3246	3246	3845	17579	614	9658	89	115	752	34	36	50	904	15158	12937	2199	224	250	645	7525	51000	17431	2558	2471	4162	14035	29410	7794	9032	2479	1173	772	0	24	259	463	463	963	8443	27150	26175	9180	6462	6591	2977	2151	1966	0	0	0	0	0	6484	0	36	0	795	3604	186	236	32664	41555	1046	337	932	4339	805	43	187272	40	1506	2475	172	1967	16538	34	3027	1946	1293	7161	6779	146	1953	823	1933	5048	2564	2976	102	4784	3231	945	3342	3731	2411	483	6683	6396	0	45979	4138	57542	139960	140275	4940	358	17525	268	15607	410	14656	403	4446	10389	5890	30	0	0	0	1737	119345	1702	40	0	39	42	3094	17244	5355	340	20149	3772	697	108	1107	18320	4448	9613	640	7275	24	87	0	31	113	28	33	281	40	66	13300	11181	27	161	4512	630	116	33	58	332	43	140	35	257	160	5464	1905	3396	1507	607	549	0	163	203	0	335	228	4543	2969	2478	498	383	299	0	1275	25	130	152	9283	10232	5877	2663	4565	31	43	2473	765	43	1419	83	171	1806	946	2708	2707	1051	1834	1497	8173	42746	43964	3789	3960	5274	12922	2021517	1006574	604629	1007368	2023388	457	2474	425	569	2647	425	186	619	6548	529	285	1537	4191	3681	115	0	638	100	7253	14763	15321	15506	14199	499	1686	63	125	865	13221	2023	2157	12811	0	8786	0	1441	73	5144	1761	4085	511	34083	34255	539	163314	456	450	6226	559	593	176	226	19636	647	3080	481	0	4852	30	181	12562	3721	1607	399	255	3856	0	4990	612	0	0	6237	3269	183	436	2189	11770	8425	156	800	42	73231	66321	1391	297	3461	3666	4215	6417	92	10778	11589	1170	40	40	1522	398	5587	1603	6441	2043	2100	552	692	5846	461	2779	0	31	88	43	110	185	85	32086	8592	235	991	8925	8271	780	891	1180	870	119	1071	1137	441	8670	182	181	12350	3436	20866	0	20901	20901	15866	66	392	12097	34	4561	1592	40	11945	130	143	3244	1255	453	174038	175156	2221	0	0	8869	613	599	8496	980	72	54	0	43	704	89	1518	107	0	15554	86	94	381	1578	3690	3947	5424	4432	8150	155	58	128	128	1937	58572	86	542	37	561	2877	2150	192	2198	6038	0	18859	0	28	1003246	1484838	1465752	479	189208	465733	330632	120152	77	4869	4855	5869	9182	0	159312	0	4239	0	42	72	72	74083	34896	30904	9368	7713	16401	28	36	33	1214	1367	849	1819	510	7196	8284	7450	3699	30	138	6359	400	0	17859	167	470	72	75	877	493	194	5392	1672	0	31	83	4107	8072	13455	2936	53714	1059	0	127	366	968	703	123	2874	61	0	836	51	3838	0	10773	43	232	11087	40	0	2247	4155	7380	6968	8702	329	4383	1510	3314	902	1592	2086	3059	3681	4808	4475	6028	0	765	4662	651	3137	23550	25760	24531	11634	6111	1922	0	1267242	856437	870261	0	21647	21393	197	87	908	128	31	30	34	250422	138376	0	190	302874	803	91	63	57	0	4060	91	77906	99126	279	105353	23370	0	114	63661	393	0	204	0	0	1474	0	418	15731	202	43	105	657	1896	2167	2748	2882	81069	2305	57	30	418	40	43	53557	2797	61986	86	30	27042	46	16149	0	10969	43	498	251	8562	86	58	0	86	1418	8310	17516	25204	86	13968	2054	963	5642	1275	254	252	1313038	1092954	1094118	973504	1154091	302067	489195	322898	524	88	1691	357	1681	106137	104913	356454	354104	2193	346125	1094	22	0	571	774	188	15367	30419	0	86051	50879	3113	0	1300	2528	75904	16276	15956	87	35	143	1919	0	5720	562	213	15253	18694	15253	14484	18202	68	200	209	155	336	72	2041	1761	25549	116	0	1347	3493	280152	3210	30	0	125	316	317	632	211441	213612	213257	1040	1263	30	1263	1581	2606	3152	0	0	63	1851	2025	1571	1939	4150	143125	141158	386	258909	1146	0	192	0	93	32	76	139	4609	19921	43831	2482	0	30	1138122	841448	827599	983561	131	89	35	1607	299336	104807	0	89	42	113257	199573	170560	6186	120643	44826	120720	30	442	121	14472	4848	30	0	565	0	3184	28440	27829	2296	52172	29	57	0	42	1320	31	37	3416	3422	93649	97099	7368	2115	5460	0	30	1084	39	2020	25	0	37	3545	1336	1719	1115	524360	4659	185	172	6324	1903	60	68	88	446	680	275	461	17446	0	0	121	0	42	8087	11873	0	2758	5243	33	43	43	2272	147124	60	101	994	46287	47410	269310	89840	6282	43	4857	197	0	100654	112755	0	620	361381	690333	1472296	31	17260	0	70	2516	5354	297	8673	12517	63040	17706	7423	140	62687	254	2454	15450	134	271979	1950	383378	383418	1439	73	9947	298	61	78	101975	28	1989	174	108	156	10554	2205	1862	2108	15195	0	57	37	744	129	298957	5511	591	591	42	4095	0	58	101	91	1983	1366	29486	46267	1383	33408	929	0	18245	37400	25754	9614	3764	0	40	39	650	1236	30	5232	25977	25936	22746	19050	61078	12462	4278	51894	31079	13751	1475	43	621	212	327	1450	0	645	229303	37709	11840	37828	12826	0	10645	787	224	945	1672	1271	37	118	46	30	418	1800	765	1167	2475	2291	94	405	8645	0	2270	64	15494	1095	785	2236	2950	383946	386384	232	5766	6983	5405	48360	0	1101	3985	24	0	39	429	5393	0	37	34	2264	28	210	15625	0	1835	7985	278	973	73	85270	145	19103	3994	39	811	44314	44711	42807	0	1859180	7184	1570	12725	246	425	57	195	733	149	648	23711	3102	2365	0	62	9409	33	0	335	0	0	0	0	0	146	576	54976	210	30163	19040	30	22	1920	1605	0	187	16299	15878	8756	0	73	99	178	1072	1072	3535	0	6379	300	2460	5041	72	302	26177	26249	6706	68	489	30	1243	1938	70	543	4196	4310	4098	1842	35	1752	408	0	6810	36	86	2640	7402	37	0	6396	6270	1375	155682	10687	394	47754	753	163979	245	171	354	1119	41514	2768	0	397	215	10880	133	336	600305	4427	98	2550	0	2844	480	179	6619	3417	31	3419	225987	3496	60	517	0	0	66427	60	3432	3679	118	2781	1955	2406	48593	7235	50171	0	77	1718	2445	336	10905	0	29098	56044	66589	0	0	0	500	1129	0	1129	130	9914	0	393	61	3580	3715	184	0	0	1036	208	31337	20697	67	1696	18852	57	0	0	0	0	12567	0	20604	30043	3592	30	5088	613626	2958	611541	17763	12908	0	0	0	0	971	942	278	415	456	8409	6004	7958	250	4890	0	112161	465	14644	220	18860	14558	0	27291	25789	23972	43806	0	10704	324	4468	19232	5696	9896	998	9933	9257	332284	2091	55	33	124	45	4357	0	251051	9363	168897	10487	2968	0	94	154	4815	7028	1423	357355	247200	5061	3719	83	1431	1346	1813	94461	151	151	56	3451	672	3454	485	4685	1822	0	1122	86	59	5057	1165	4492	1362	19604	19027	2849
20181107-M8-HILIC-neg-1	mice_M8	954	116	10991249	5299948	7302026	18038150	8558221	9339718	9596468	3349038	7625285	9596468	5805355	8305699	8102768	10026884	7432233	8305699	10065753	7209968	18608764	8102768	5280477	5099802	5805355	12572668	12572668	44295568	9308675	7159036	14432107	11220146	14432107	7302026	7196220	11220146	25675280	18608764	4555758	6529060	10065753	6556894	136506	70588	71188	84195	84195	82262	77049	75805	130954	48099	48462	52179	77049	68099	42009	22687	5368	317537	272801	184870	25471	145084	159017	183864	4857	135088	218534	34976	440147	977670	159017	316528	977670	218534	445788	63105	141512	141512	400877	464788	11916	3959	424	594	829	12588	1110	1982	201	12951	0	55	30	40	80	385	385	1238	141	182	178	0	42	6828	199	191	190	320	495	483	901	182	537	8904	11094	8492	3175	22629	6066	18581	1377	15667	7613	8668	21173	4330	6191	2283	42898	11202	18581	6191	923	309	199	381	2322	45051	154	3076	146	24919	67	18452	168	82	90	877	0	2700	1296	72	250	920	0	101	358	920	126909	365728	82918	224073	139436	282602	81257	15491	262192	178972	43507	453691	262192	13231	189151	51496	47804	112089	156826	154866	4164	13220	18014	13220	3338	7124	3338	156322	5463	17025	101	368	2575	58	30	1008	0	627	0	0	200	1320	4067	0	121	23	235	5187	348	156	33	36638	906	529014	1114	203	203	2101	70	4515	20	45575	122225	140933	70534	58532	140933	34528	46038	184145	2147	96496	40661	138410	92013	92013	45581	11235	90031	4533	4485	6116	7383	1098	1389	320	823	280	283	602	16118	172860	253176	140749	383871	172860	3645064	164965	984186	5958014	1438234	710753	3580592	1601240	506941	1705470	85560	1127667	1058398	2397694	849621	2422944	8308	4390569	1201875	3645100	2422944	1782808	1281212	76	581	0	66	5108	195	195	277	32587	3968	108021	15268	93999	54557	113966	3673	41198	62881	6308	22631	4531	297	614	486	4559	17463	97	888	2569	23128	93116	2569	92987	33624	0	320	745	1444	520	668	55	2613	88	111	898	188	71	51	111314	1222	31	475	27052	27052	510	2546	370	137	259	308	2810	14654	463	141	118	118	63	646	117	83965	43	1472	1026	2124	428	360	360	1406	9148	1368	508	7052	193	40	40	54	1026	3132	26175	29142	4849	4664	10384	14998	17988	17948	17948	3443	107	2770	34920	18650	36107	3008	18609	582009	347106	99476	175026	389711	549549	191020	169042	19476	51686	74412	66328	66472	51686	142457	43049	68051	29173	209549	209549	29173	4678	1340524	214	91	700	782	6022	22265	141	546	8565	30643	20978	4122	35011	3807	3939	3931	22287	55	3825	60	8282	506	1368	2688	38	0	265	106	10643	225778	90163	77743	53782	179410	53782	328093	185235	115181	10165	654844	352841	24690	433502	3176789	2956953	352841	5924964	306584	33	33	764	121	1553	1227	8266	8266	3945	268	3949	854	619	21364	245	435	2634	296	824	2231	1686	204	204	959	187	61024	1343	831	2393	2393	34	3809	34	128	145	1252	2352	1348	155	57	272	30	57	476506	57	1473	6011	1624	192	476286	503	266	170	1995	237	280	317	354	1761	177	490	1457	199	255	8219	2616	13337	11820	13337	2616	209	179	51	172	321	36	60	34	279	124	18070	9838	12143	10876	10664	5469	17416	17416	10357	2573	5986	5273	10972	411	397	225	318	1888	209	7817	445	2936	258	45	258	660	2936	438	102805	72468	2929002	135174	3313476	161148	251643	512967	1595361	135174	131740	1255812	1148771	2100283	1124100	161148	1263002	1538027	47907	1825234	2128939	1595361	308679	1745310	2128939	3708866	3708866	763254	1016525	9577	0	277	58	35	93	28	320	941	224	33	36999	29698	5639	35734	82761	45398	56074	89893	110781	45398	105305	46310	105305	7755	10488	121096	259645	1167	548	105	189	10580	26522	0	24762	24007	24007	3228	0	1243	24762	17833	942	42	162	1127	3658	3528	2318	2415	745	479	479	187	21215	3374	2762	257241	887	126	19666	157	195	392	257146	232	148	267	388	132	917	9390	176	1462	4783	112	489	198	3330	599	924	14075	182	745	373	163	21616	40	7712	1001	12353	7002	2533	6336	118	424	83	42	940	276	197	41034	29890	13101	429	429	29845	346	13189	802	0	4353	180	233	401	3095	308	0	353	382	667	805	60	1706	1581	580	0	30	3583	3656	3656	76	29	30	95	696	21	0	74	20641	15096	250	3948	14431	8186	3032	328	325	1648	15183	6347	27	1382	269	153	55	2680	33	183	0	120	4119	1223	199	697	4132	4131	83	82	871	3930	0	746	254	765	7945	0	0	28	19262	702	38594	735	7286	6882	1959	1275	11854	173	575	844	323	2568	2568	626	774	0	800	748	2277	1466	60021	1500	1187	744	3302	117	117	117	221	11459	11456	31185	39816	1508	2337	446	19879	121	161351	4356	4356	161157	114	116	6721	357	58	817	6251	406	289	0	455	827	3334	51891	730	407	52203	596	33	0	40	38	48247	197	925	184	108	107	505	2007	1704	60	0	7012	143	2402	245	3802	117	196	72176	152	1555	93743	37093	24832	4512	19223	114140	50767	198110	139379	0	1948	3981	2569	139379	63542	16466	50572	40	2684	192	3416	35	249	442	4295	278	146	765	717	144788	36186	53727	282751	75476	5080	194793	1830	84097	13130	3014	16592	0	4397	21320	194793	73382	1216	15025	0	209	21315	500	58	0	57	142	699	2570	1514	5972	680	44045	5824	5824	324	73	172	6221	2282	30	1100	63	166	1984	31793	1473813	47610	122	42	158	3840	19102	226	11985	13290	14087	10122	11789	95	120	0	802	4034	0	676	0	1105	274	1962	15110	119014	123	23040	19296	2552	42	252	175	837	3321	109	3353	291	89	2385	30013	582	1605	594	283	655	601	79	182	196	510	575	561	17125	209	498	1029	17297	1157	494	2118	1326	1176	1263	239	767	2774	638	1742	1584	2031	2861	1885	627	779	33428	50122	808	1197	171	1182	331	513	60	587	88	104	666	289	2278	583	743	410	292	1030	2470	2723	3470	1029	2747	0	110	109	377	146	0	65	1613	565	0	262	41	471	286266	20403	123	45	123	100943	431906	6684168	984	688	114191	1363	418	617182	617182	174	0	66	361	1149	219	617	1280	8770	16972	9278	16860	20734	8486	8486	13175	17955	3102	42	1187	42	34143	779	217	3301	601	516	107	724	1564	1657804	238431	468750	472919	2877	34	83	341	355	309	1293	556	109	253	303	484	30	0	66196	1024	684	343345	794768	509294	51668	4072	5701	4391	3350	144	648	4966	549	0	2332	352	849	1116	1784	1647	0	126	11939	11912	665	172	1032	8011	27824	31696	653	3886	221	345	116	31692	13053	94	120	1776	1599	409	936	241	12644	5202	1041	1089	1002	2014	796	342314	2546	1608	793	2716	72	1646	76073	16340	1418	13150	3236	3402	474	4223	2038	167	2434	211	28	4061	63979	3724	3566	60477	74	840	849	1004	4516	2396	844	575	114	273	1474	119	516	246	3457	354	2786	472	3352	38068	242	167	348	319	27959	52307	119899	86999	141064	21499	77084	25862	33584	6693	17070	19930	649	27769	22994	45247	808	1077	7593	7535	6933	1613	0	222	30	82	117	1075	256	7362	126038	126038	23513	10848	14522	1725	14522	116	40	1387	893	139	839	4138	522	383	4213	2607	24220	9524	229	2009	963	1024	552	4654	1109	1653	5032	763	354	3577	930	7194	253	721	0	0	405	603	2751	3368	1630	330	533	35518	1609	1328	414	85	379	580	141	399	77	14203	544	965	485	485	7844	13065	320	4457	23409	1071911	11404	1074554	2327	658	550	24094	304	464	125538	124526	3650	373	60	102	60	0	418	1007	324	122	2124	267	1064	453	6816	1342	9587	1822	177	89	4004	1074	87036	2900	18850	4059	3365	3706	2899	1449	705	5556	2692	6182	60	0	30	0	1236	40	121	61	268	36	40	788	1064	942	437	4736	408	530	4736	106	309	183130	10946	11428	9586	842	151	857	1082	97	2304	756	736	35487	575	517	83	6759	714	15546	14600	31468	31287	14104	128	504	1690	127	1387	110070	128961	78953	133608	3876	4385	531	1905	509	9174	46	1016793	3188	2368	587	903	244	882	186	554	3853	6023	407	3799	164	764	819	90	708	4530	2353	741	0	619	3941	1754	96168	1293	5264	2734	640	1209	61	0	42	953	5515	1519	9867	9867	13853	226	1966	1141	44	781	421	0	83	83	12149	2518	84933	523	578	42	9989	8568	68899	9811	858278	12218	22634	0	0	68	8002	40354	196	9352	4394	93	543	276	87	228	4148	129	9968	245	1715	246	165	232	10359	161	2702	51241	75652	252	16378	13294	49870	50174	10137	4117	4257	5157	7737	7636	1815	2508	5191	16370	594	1753	375	287	151	513	1386	906	1285	2198	749	483	1081	4309	145	394	45	52	616	383	140	1983	147	274	123	82	275	301	41	92	92	292	3176	499	940	78369	33890	46883	20156	78	386	645	218	4981	4913	2639	769	0	46610	88	86073	21755	9082	13412	9928	5359	59981	38692	42538	40022	59981	13248	71218	11048	40022	23964	23964	18502	192	14742	1778	206	390	4203	611	463	4898	5662	11	2924	47	2544	3543	80	16271	6038	5763	1213	1204	764	20802	5424	23041	94	24239	0	7870	203	168	3995	58	28	1040	323681	323681	507	6271	1210	25078	24810	1073	5346	5990	19339	729	18754	3912	379	1291	3079	254	171	3631	45	3208	587	9529	1298264	593133	300	296	8081	241	10943	2779	1490	104814	41	168026	167	175	154	1150	140	493	493	1797	371	438	150	10759	692	218	4349	224	104	10984	297	5108	1515	1307	17094	990	49	276	247	357	914	801	513	111	201	1947	1327	43	164	987	4178	964	273	257	458	25242	2182	7925	1226	326	148648	528	148215	625	0	327	38	90	54	317	3783	434	38449	3091	14219	83	1068	1983	1076	3304276	3671	0	60	65	1284	459	459	832	207	2414	296	208	13723	584	4862	3515	2189	4035	4709	3875	15834	56508	11220	7995	1862400	15834	13602	23203	77	1583	1068	427	271	1095	367	34	816	836	130	123	1867	7413	105996	6824	3637	255	6435	159	8828	5851	208	5530	10058	2558	9028	2973	5590	20067	6322	1335	444425	9962	353	415	228	5664	2080	229	5526	35285	14275	63509	63537	15784	233647	768	924	7317	701	407	480	230474	3044165	19094	3108269	3109126	6112	277	23663	496153	57	13857	38270	4023	31	38538	18730	16737	18079	14312	14072	14456	2379	1063	785	10278	350	27256	12408	10180	8916	4115	23638	7512	389373	239453	2192440	3388662	730264	1462051	745695	340003	20437	2005984	3388665	53504	2180543	1021662	1021647	1266784	994417	730264	239444	2006014	1615770	24257	621375	956603	1266784	842697	1021662	3410	19879	121871	144257	104026	92579	113810	104152	179668	14812	121074	68083	56949	673	2064	2088	2301	3072	19722	17323	10194	14464	4780	644	542	523	79039	55358	79039	2216	2993	176	33	188	168	4143	387	419	4098	1433	2013	7714	7714	233712	179690	50307	2023	2708	7309	4197	3834	2638	1381	1602	3832	330	3489	30469	72043	72023	16324	16324	23251	58649	10628	11170	21212	54254	0	383	61	83	909	3295	3295	515	0	30	174	3913	67164	68340	1126	36148	211	67111	60139	0	60	31	172	111	0	0	36	812	803	3024	750	2488	43365	6608	809	21745	5975	2287	777108	946	777078	60	28	2718	39	39	3660	883	61	58	210	84482	14745	84482	3681	113	1965	1879	346	628	1138	6507	11841	20038	2465	532	912	454	22392	2550	404	190434	93	1398273	127	77	39	215	1920	43	950	617	522	724	3709	192607	67872	3478	52	3643	3625	473	175	86	4622	5018	569	10805	140	31337	125	289	20639	251	11941	34947	15536	189	0	13545	12291	112	146	221	2097	0	0	455	414	460	245	417	4550	7033	382	42	526	8780	150	7387	434770	96	591	3572	662	2679485	1148323	44296	13939	34649	58	84406	101	1148814	1444107	2680186	41978	11476	799	268	236627	237	4177307	347	26132	1173	4119	406	652	8715	230178	28	0	1629	1460	2109	153	23674	133682	133756	16248	711	130	4540	5254	118	4294	1595	330	179	435	2541	2009	7531	9150	161	9186	5461	1368	147	3066	0	92	0	1881	2454	883	10050	9975	13152	12962	39028	20131	7503	15833	29463	27986	36798	32819	618	1832	2627	89	603	3498	3846	2103	212	11166	639	10841	12636	7202	7440	765	33240	32401	47924	18675	151847	20448	13273	47940	27295	279201	173077	140179	5173	341	1314	10619	16170	586	7753	497	3946	360	1475	574	523	1509	50	120918	94439	124	37	164	84	164	115	8653	552	182	411	196	487	134	37	3765	541	0	4563	2866	18064	3798	267	609	2919	628	17080	246	456	199	160	160	42	2288	1974	1565	24	0	558	230	70	514	157	376	175	76	341	40	82	430	0	505	962	437	42	1321	164	216	2419	818	159	12245	27101	2938	13372	429	49692	9365	60378	2872	6941	3276	59715	21860	14374	7604	911	249	4102	4115	4413	3461	2674	945	899	1568	467	222	688	34	1613	7121	1030	8129	4958	77	33479	2297	21211	9652	20992	7183	2032	62	3400	114	5217	163	53	245	384	235	235	1311	9308	1505	0	0	991	39	6908	139	189	138	136	172	28	204	2530	752	4342	1165	1195	192	424	219	3135	1942	1853	52265	35706	13034	14606	35706	19934	21911	41264	36292	494893	448200	494911	28095	20922	9477	227	2363	101	1157	446	2384	51630	410	6569	13439	269	3034	119173	1706	131968	15587	131408	30336	161	127	4047	1418	493	3605	3821	15018	0	33320	98	3637	3874	1237	3585	5662	21573	6489	6489	572	5920	536	363162	366046	0	30	0	3023	784	11891	586	95	1204	10814	40833	0	0	28	292	55	129	674	1058	497	1655	6713	299	3405	539	120	313447	304777	15138	111769	111579	207	33	33	8138	62	1272	14178	853	974	1909	2348	437	10734	424	10730	8642	2233	460	40	4761	1318	797	18825	202	94	7248	4096	14793	3875	1959	30705	1506	552	148	1798	42	3347	3969	124	9972	405038	323726	9972	24632	1313	38755	99197	1662	122	42069	2173	1112	36	1535	8371	1332	442	67	1255	20937	1011	303	13935	119	472	14428	1549	11276	11783	0	0	768	495	31	26121	24422	231	47906	563	1120760	1886	12780	9297	9237	425	1113	5980	154962	147193	17074	10885	48	116	116	39	511	1784	44	125	2993	8395	1641	9631	14102	334	2606	58088	2810	176829	9025	17018	1961	398	435	39	1177	288	50	2446	1329	430	1277	1412	1573	7606	6996	2227	4084	136	136	901	177	261	11157	693	750	195	198	2821	2804	5656	2668	264	999	133	10650	36742	1723	8337	8102	0	1737	4518	5733	303	2664	700	2569	9365	8025	7003	4884	13123	8658	5637	4308	66	1077	832	42	0	950	10072	2244	17314	2451	3642	19031	28918	3600	3626	5142	9545	8579	20112	4610	4058	26777	27323	0	89	48	95	0	549	2847	206	2313	81	39	45	1624	578	331	4204	201	41	543	5148	1834	1717	1899	94494	151982	40638	151184	1357	388	466	2739	3600	3682	595	458	1950	464	1001	3893	2329	1378	1027	2472	2012	226	5006	6018	7288	3742	160	612	379	67587	2017	880	305	880	2635	305	3958	1287	3921	183397	18552	17710	9813	109	2019	679	91	1886	0	85	6011	7679	7927	85571	20661	85568	7120	11609	795	1253	5561	411	664	19786	7033	2963	124	214	140	1267	1297	7553	1241	2681	4248	10254	11335	32301	21579	1783	7934	4585	1585	1883	303	6791	4674	51786	419	621	9691	4558	23275	1464	4323	5486	9741	16295	1598	573	1032	5314	2319	799	30	125	3448	183	14883	16810	9001	1370	18291	379	1292	12825	15621	2309	3948	316	154676	184	1089	2016	1456	22203	0	1066	2414	1332	1829	3027	2950	352	122	252	1627	2816	3226	3735	3626	68881	20747	68667	1191	5597	1809	1718	132	168	270	215	169	5962	8103	459	1130	30	0	1499	540	783	319	118729	70900	30863	2106	37676	29190	13762	12578	0	0	2101	2325	117	117	251	156	1135	317	124	2091	997	2197	738	90	230	0	80	4599	1313751	73	345	390	345	3073	5735	12435	4254	12989	12677	4353	12098	4827	1099	14355	1060	6284	23980	0	0	65	13221	419	87	3141	4538	451	521	692	1442	4896	791	613	514	47067	49405	61776	46247	886	0	166	30	143	217	3701	304	4140	407	3493	2873	4570	4371	386	5617	550	208	1606	320	3643	8931	23110	24590	11787	9198	13112	78	54	54	3985	644	0	117556	166	311	57850	8896	703	667	1586	2863	3775	17282	1367	338	19598	23655	22660	16738	10043	72813	135354	134945	33314	6573	18248	73	4956	594	1130	2053	2612	1097	294	2064	0	1281	123	43	1501	269	192	8173	2164	9502	2851	2052	69	3714	93	7190	776	5980	1486	4678	4925	4328	417	7191	8084	3080	207	1672	166	1415	1676901	11853	34703	27106	8988	1283196	3189837	33976	1764	406	3028	2751	0	771	8036	625	1381	5679	44487	168	239	2883	30	0	28	52	768	1466	1235	4359	7942	2650	21323	11303	20993	364	255	1031	110	2281	5002	7610	7723	3510	394	2973	19946	21920	17232	6522	3648	1816	46637	14266	1772	13339	8493	400	391	123	1900	1026	116	6441	3559	455	548	2713	2542	8829	14341	11154	1590	1930	1560	1055	18547	4881	1456	646	88	199	895	2292	223	395	555	8116	4879	3948	4837	2766	10309	2026	5139	57818	1151	681	480	2681	8134	2293	14693	2574	111	14091	13549	14175	790	1980	1393	3133	162	3638	1153	2492	20869	1252	8298	132	172	1259	3652	2284	27	133	13484	703	5355	1970	5394	1333	116	742	1040	39	197	1114	178785	178785	598	179870	183	29	332	29	723	1516	2509	881	6154	264	4606	30	37	30	1236	0	1353	895	195	0	29019	79	877	1795	2547	130	136	26903	13645	862	13490	22960	75236	84574	155	1315	38197	7243	866	371	10114	4773	82960	315090	2038	13360	52654	933	0	5467	7260	269	42	1235	48015	1627	328	256	618	43	2781	5855	243410	232	5794051	1746307	1746467	70	42	64	282880	30276	323461	1704	758	984	1481	895	1179	3852	5998	2326	3732	88	292	5753	729	1264	164	8573	711	2551	631	784	2788	2971	624	3499	3883	4760	7358	2145	903	1348	2921	14265	1434	14824	2021	634	1231	388135	2167	53	333	147	124	1561	3960	1888	1847	9741	155	1690	3781	288	2037	841	1635	1865	319	470	336	605	5016	165	360	360	194	1380	2151	3892	4875	3215	1208	4688	3934	9834	143	97	143	187	707	12820	1122	399	1193	995	3794	110	110	25	179	29228	29226	37	607	708	115	691	683	388	243	4873	6029	5507	1038	30779	29898	122	2588	1173	1399	6078	6571	480	107	271	6979	1730	53	620	2835	677	518	6696	137	587	126	47	4262	4549	8560	33665	674	5718	28320	32861	126	82	2457	450	267	548	219	581	3819	1857	3110	6022	345	31096	13815	180	292	218	60263	3071	9348	5109	1605	494	1228	775	27	52727	1779	2827	1672	0	5684	6770	6119	6870	5195	4121	2886	283	2576	32	104	139	2252	429	7990	579	396	196	234	314	815	55	3919	1609	1817	2816	2119	1162	3501	7656	793	57	634	209	1145	3325	28	49	220	184	764	1906	2489	856	5803	19754	83	1171	1207	149	272	612	854	576	384	576	30	853	26680	25365	22917	38219	25468	175	24298	1204	5354	54	3700	1257	14400	207	414	2083	15353	14010	34181	5860	792	6272	3813	3473	179	40	108	1690	131	9005	13416	46	6723	375	740	551	684	1535	1441	919	928	4886	795	879	9342	8916	450	2346	3580	8226	7324	964	10352	7860	1709	140	39455	38748	23600	6153	103	454	402	259	4944	14902	244	256	3091	2989	4808	6999	11722	8382	71216	1077	1093	8129	107897	1476	4288	238	32	85	810	345	1031	15183	2290	3635	15974	9691	128	118	10607	441	0	124	17453	19143	19158	51499	3868	51286	22226	1826	1519	359	218	1140	8779	51	2787	3108	128	15573	9811	4711	80	80	2783	5750	2896	6296	12044	2547	39894	51877	49588	23	3379	334	45	6133	30	50395	64831	4458	519	519	2255	2255	3161	5170	10253	152	321	11534	42	42	142	46	0	1865	156	1956	1941	3298	7903	10934	2831	10170	8364	94023	395	0	158	86	316	1562	43	503	83	746	45	736	13109	2487	4342	14175	31	299	31	34	106	31	106	26	1778	67	33	157310	228922	257629	714	107	206	198	202	1133	1500	6151	832	392	48113	8675	49376	47616	4498	0	28	58	33	8671	480	0	56454	108266	108255	180	362	3667	3667	623	1897	736	2513	1546	11526	522	600	4280	326224	574146	508335	1982	508321	52	4107	232219	2197	60	158	178	172	588	1886	253	170	1129080	1438	1138536	1137078	38	22955	811	158	739	408	988	1633	5900	5230	1613	407	265	1856	369	586	11396	311	7440	21026	19623	838	246	3768	597	44694	10109	1791	161702	4503	1321	174162	684	1964	8482	63554	472	1664	190	0	3664	10972	82	80	3863	10621	41943	5075	853	737	51513	11629	12613	13588	17477500	49040	1053	4309	448	366	756	75	212	289	707	2460	81	78	293	560	430	1701	261283	2211	3270	1965	324	4645	1222412	1222245	18275	1317009	16969	38478	2062	878	3638	12881	19423	752104	1152960	2261762	12666	580	39	81	2196	7313	5131	25649	36156	1136	29861	8435	5438	526	0	82	30795	70	69	73	0	25376	1960	214	695303	214	26047	5055	5027	485	26047	4118	2625	169553	462049	21506	3148	1688	1964	122006	29	42	855	4630	2041	325	6929	456	121	9385	52165	58993	748378	11697	27	31	35	1711	452	3148	35528	8027	8027	4416	10951	5521	35582	8127	8840	5521	18726	35462	332	3188	0	508	203	2505	34037	42344	11691	487	2282	1729	1048	3540	973	3781	564	60	288	58	194	60	1094	453	190513	79	202801	3374	152161	14743	215800	0	354	593	775	283	2740	8231	36	1122	663	1321	1300	2617	3727	99	368	142	115	97	99	122	491	6694	1471978	4877	8334	10037	57	304	136	110	7559	7559	722	3468	1439	11255	6606	293	77	56	263	0	145551	437707	331	437568	433352	2564	1362	1362	107	0	1756	422	4672	179	179	45	129	187	129	546	928	58	180282	4441	4159	8158	3768	32495	2592	152544	56044	548	101	114	681	8200	45	154	45	103435	258	426	7988	666	21732	761	1981	1559715	16480	17143	29260	844	1131	470	1159	28095	29743	3680	750937	28264	170	4643	60	149	3817	39141	46	779	45	657620	2346740	6401	710676	559	39353	39250	47133	34599	20006	14478	155	44219	34	332444	364218	358499	1345	3730	42	62594	109	155	68	5180	9385	155	24120	24394	13667	100935	16420	72	538	14761	4129	409	658	1174	181	413501	1166	656520	2552	4355	330	521	1053	74	2665	1089	11885	1968	2711	943	10242	298	68	356	4257	901	2463	0	7176	2322632	5472	2026	814	2368576	3812	12951	11608	437	2137	1721	83	149	156	310	2274	477	157	27539	45474	338780	1228	526	594	18463	3615	2819	140	0	168	70766	317	470	27863	25703	20525	209	612	7982	1314	1485	66	7238	82	22611	329	927	1149	42	0	661	7759	5142	877	155824	2595	27384	1862	57	226	226	186	40	666	53	98	627952	627870	107	17953	14369	626833	651	554	0	624403	42	165	3324	3362	164	1392	79889	79333	4156	16460	39	40	5523	125	483	248	3893	467	722	118	10195	57	214	9645	28433	2667	9975	1346	33189	3293	36401	33790	3183	104243	485	0	0	75578	41139	54728	183	1126	2589	2909	91113	466	154652	58094	806	57008	10258	55	0	103517	9548	1187	1989	1734	971	81999	1019	931	946	866	29884	19326	2552	474	138024	112674	104139	1053	1053	0	82	87	36	5545	5526	4016	2120	1847	797	743	23237	206	5438	103	182	23849	16302	747	34	831	2958	429	10523	954	1471	494	166	30	0	60	904	4386	323	468	8742	56280	18103	7888	18183	7185	8429	7233	3844	11389	20939	0	2608	1102	513	305	28	289	1359	575	913	131	13649	9789	14560	14560	10050	785	7688	9153	2968	0	11856	0	11224	761	280	0	70	130	177	5815	101	23472	23963	8856	7514	2182	185	259	421	788	68	6313	5927	285	422	664	509	0	379	3781	3864	2387	4369	4693	7485	8990	4096	7921	1987	105	11104	6669	5608	6237	6054	3706	3644	295874	0	143	273	146	195	42	223	319	672	736	104	80479	1609	7862	9344	661	8524	60	9412	4282	945	3158	1290	93	382	36	460	1301	39099	28020	30357	1122	178	229	0	575	19811	18859	3012	1211	19759	9141	1966	1928	3750	16349	1197	16653	60	271	323	0	0	30	1299	12737	13004	3159	248	350	998	3805	41219	9046	1991	1994	1810	9753	12390	7005	5896	2340	1675	478	0	0	446	2347	2347	1075	5132	13267	19259	3408	4519	4688	2443	2459	1669	0	159	40	42	42	3361	0	69	92	509	2360	158	260	49563	15047	2673	397	1612	5716	1243	85	196712	81	1222	1876	423	1141	9072	131	1333	1184	1044	5461	5223	104	1124	1277	1341	2995	2815	3327	62	3448	2186	3582	3021	5389	3617	725	6044	6124	0	29094	4495	50723	72688	57358	4983	181	12262	277	11630	866	10536	359	6165	5380	7197	66	31	30	97	1957	116672	1948	0	180	194	39	3535	15742	3783	351	15721	1875	450	429	745	13348	4224	8989	651	13714	66	110	0	0	180	34	864	408	76	125	11129	6107	64	119	4814	639	178	0	107	74	122	0	0	572	133	5891	1654	3427	1772	1037	960	107	88	73	0	542	167	4841	4818	3967	1265	156	53	0	386	0	87	137	6376	7190	7339	3621	2671	30	0	2462	1096	0	1782	60	108	1901	790	2502	2523	725	1426	1583	3987	18840	18987	4162	4116	3773	7529	1857511	899890	486598	900982	1859790	256	1369	386	897	4406	386	234	529	12732	607	1323	972	3753	3440	67	0	206	0	13957	14414	14718	13408	11746	401	799	33	90	1549	10728	2086	1079	11072	0	6949	0	1732	36	4318	2367	4387	735	20027	19615	167	169114	198	775	5558	203	203	252	174	14014	891	4276	1481	139	6570	28	348	5693	3537	1381	203	106	7231	28	10684	1828	191	0	3981	4194	167	514	2217	22202	18827	790	730	0	49605	42655	2364	92	3766	1928	2344	9244	92	8679	19087	782	140	137	1487	595	4044	1270	4880	1625	2269	851	555	7845	580	3771	0	57	0	0	159	58	42	33727	7032	506	788	7293	6454	906	232	1672	729	249	1141	2369	913	9434	191	76	29349	6653	33310	291	33283	33283	25056	82	426	10349	165	4380	1217	64	10377	64	163	2181	1951	77	184337	185368	1541	42	58	11560	660	465	10812	3316	60	66	42	42	611	157	1826	53	40	7049	324	118	278	4317	3876	4010	3905	5311	7161	98	36	42	0	2173	73521	82	1068	99	360	2783	1579	268	1445	7258	213	22624	42	56	901654	1408636	1388634	723	88794	454625	286477	127603	31	3656	3731	4283	4131	0	138697	0	3908	0	0	246	212	106826	49998	39241	14153	8878	11442	57	40	61	1514	705	632	935	1392	9292	10048	8445	4419	93	238	6724	1085	0	16096	346	348	30	87	1413	3215	429	3737	1559	31	31	83	1910	5790	6849	3652	66613	1406	34	91	1328	860	1063	230	3146	57	0	1054	142	693	27	24177	0	241	13409	382	0	606	3975	2968	3000	1020	609	4162	2085	3082	1364	1238	3290	2766	4025	4164	7355	5194	203	469	2065	510	2715	35394	40133	40039	15712	7133	1547	155	1121698	678632	775062	0	22340	21881	455	103	664	35	146	34	88	196521	121897	0	101	272926	528	150	89	30	0	5009	335	101206	122411	283	125569	21540	0	41	63931	358	0	107	146	0	2695	43	152	19294	736	42	175	497	2272	2836	3969	4279	44245	2502	38	34	228	42	0	114893	3530	133965	95	182	24538	72	23224	0	11706	82	985	187	9016	670	80	67	748	1113	4969	14966	22055	40	14421	569	774	7221	1494	190	130	1131834	1112437	1119486	969220	1041884	279447	438294	284675	695	148	1520	313	1249	91763	90269	351588	350212	2737	339976	664	76	0	375	590	273	14237	21223	0	86476	47288	4152	0	435	890	75968	17283	17354	500	103	291	1176	0	12011	538	404	13442	10379	13526	13073	8391	64	33	323	69	1078	69	2920	1376	22897	664	0	1797	4102	172683	3813	0	56	72	1165	1165	264	65087	232032	232058	2129	1876	63	1874	1860	1842	1675	0	0	0	1758	2577	866	1318	3722	109760	109017	1265	265947	1789	33	239	76	55	31	137	0	6187	13095	33668	1339	42	48	966472	861729	844635	852151	123	31	64	1490	295661	109447	0	65	143	91647	209407	185572	6469	59528	38107	55660	30	557	187	14878	4741	58	42	356	0	3616	28211	27619	1444	52349	28	31	0	0	1196	28	102	3597	3323	94688	98796	7210	946	8734	58	0	1444	36	2263	131	99	33	4731	1301	2916	1576	334525	2705	249	161	4392	3192	30	157	220	522	877	737	737	24249	0	34	0	21	42	6861	26116	382	2963	4228	31	0	0	3245	116644	61	30	1311	36933	37385	161492	59988	4972	0	5166	197	40	72039	81828	40	183	278661	613335	1372603	61	30088	73	34	1737	5820	150	9219	16861	62696	23072	6799	241	54726	324	295	17874	951	394878	3425	443573	443033	1745	161	8731	222	28	112	112696	27	2106	333	983	106	17699	1928	1786	1968	10429	28	127	72	1998	233	431230	2667	1068	1068	40	2093	91	66	60	63	5250	689	21905	41740	1704	30328	822	0	11300	22203	15685	7090	3506	0	39	39	492	707	6460	11007	16850	16850	15513	86138	85602	17579	17609	50585	25797	8273	602	0	295	316	547	23699	34	1006	223554	32260	10387	32455	12817	30	16226	1870	217	1147	2447	703	0	59	91	65	399	2296	1096	1942	4047	3808	95	410	7738	0	3208	132	4795	1442	936	2011	3930	564070	566683	0	8144	8680	2160	28144	0	974	2945	0	42	0	256	6188	37	0	113	1546	197	132	9662	0	2208	4961	294	432	91	48644	137	22696	3469	0	125	67508	68286	64496	137	2002349	11431	423	23842	613	40	85	64	1983	63	1961	19157	3637	2963	57	137	6541	0	0	1147	0	40	77	40	0	112	163	36730	318	16185	2820	0	0	2155	1627	31	301	13300	12565	15238	40	68	0	57	1451	1451	5692	121	7499	445	5317	4508	28	267	14353	14013	11695	134	635	33	662	1422	109	993	4996	5087	5307	1849	20	999	602	0	4494	0	62	733	4428	0	28	2649	6775	1318	46071	7055	840	19665	1027	125004	353	30	27	1748	22503	2949	102	1551	125	8926	42	411	681120	7366	630	2175	82	4276	213	83	13957	5694	49	5631	208260	4661	165	497	80	39	42900	135	3386	3460	29640	3389	3049	2473	45919	7228	47607	41	32	2572	1888	807	13196	250	24836	47876	57670	0	36	0	515	2899	2870	2870	30	9293	66	381	42	3885	891	140	0	28	707	168	54056	6204	36	1939	36307	58	0	62	25	25	7229	0	16329	6094	3517	35	5237	440137	3117	438046	13411	11289	0	21	0	21	1765	1769	369	32	146	8108	2319	7645	151	8439	28	128438	1761	3957	71	6589	4012	2522	11139	10954	10117	45761	21	10422	537	3883	25631	2066	9053	388	9497	9743	342637	1802	89	0	438	723	9145	51	138727	4583	98693	8308	2370	0	55	0	6264	8379	1741	371468	246069	7846	7551	24	2220	2107	2488	94508	96	125	64	4977	551	5843	598	7810	1117	0	3497	117	125	3575	403	4038	467	13650	13322	2726
20181107-M9-HILIC-neg-1	mice_M9	691	30	7107099	8573536	11765516	4452604	5017946	5017946	6833502	3245774	3204412	6833502	6194284	6382851	8432702	13166687	8787218	8155700	2449524	4227214	10154644	8432702	4054224	4227214	5047969	12257238	12257238	15774204	12506474	8011939	5950656	9501712	5950656	11765516	5612990	12493352	2443207	9274743	7989028	12493352	2449524	10887747	77852	72203	36772	52301	52301	100686	82032	43132	77526	39320	50235	37336	82028	74969	71624	72180	6771	192765	812384	369041	24358	1048682	356320	352356	8698	498546	665889	225741	841271	1738698	321603	872715	1738698	665889	879202	115982	348875	485779	605353	1375294	12172	18422	224	1929	7422	1332	1948	1783	118	9729	39	121	49	0	295	874	874	795	298	205	85	39	41	6102	162	210	210	732	455	420	732	308	286	3276	8848	4486	6851	6938	4643	17253	788	6279	3699	8105	5426	5781	6217	2157	28741	15266	17235	6086	1956	963	696	645	2360	35527	122	1032	723	21209	202	16035	278	33	0	371	116	1473	1481	178	82	64	0	347	388	64	61139	240511	82469	217015	370176	206807	206807	28695	324150	299811	188967	313779	324123	20986	152626	124367	313779	63698	179920	124444	6506	20986	40868	27000	5249	9841	3982	189821	1971	2607	1046	160	1146	175	744	1763	29	540	28	47	63	599	8004	127	32	115	247	2008	276	0	33	24321	1089	480887	258	170	334	1990	31	3384	27	52321	132052	170165	83026	138480	170165	21158	142352	157230	3260	157230	99094	65289	129503	87996	52338	28413	175709	2301	2298	10097	7546	1485	1239	464	669	274	307	142	7279	36980	352855	744981	134072	283111	2643731	134072	1913327	2102758	2102758	775559	3376580	1055138	1804644	2428062	95581	719717	1167324	1904245	88963	3021802	28635	2603291	1722498	2643731	3021802	3376580	613380	85	448	1725	31	28	55	55	159	67311	7545	71035	16909	114476	61302	166940	5077	71735	57222	2324	57222	6109	579	695	440	3429	19476	235	590	812	11288	37589	1951	37610	27611	41	313	858	742	326	643	42	7105	54	94	318	259	83	78	127349	238	54	1319	33474	24219	1256	4503	121	130	643	309	2563	12432	803	161	154	178	194	473	154	37417	154	1684	1457	696	225	425	425	469	736	469	559	2548	617	39	115	131	1414	1517	26950	19291	1347	10321	10072	9345	16519	16580	16580	2334	346	3537	26743	40072	20905	3242	40072	334905	269414	138173	296271	434635	296271	148716	117547	146308	63815	117547	83815	67112	63815	73914	56969	80190	56904	210016	210016	56904	3500	1126860	409	105	740	1267	5654	4515	88	87	16967	20294	16255	4800	25326	2339	2391	2399	17132	167	2103	0	8693	650	2185	2197	24	122	103	39	11300	51409	29601	150883	79121	80492	144271	166291	111873	43679	7975	341378	158020	10400	289475	2079840	2641413	158020	4992998	360837	84	144	114	278	1638	2568	5931	5931	1035	563	1035	249	1280	1823	962	536	2919	70	591	1737	1987	93	93	8137	150	12030	947	353	670	670	83	350	30	221	79	802	106	1372	139	82	130	25	161	793286	115	3017	3017	1380	95	793102	404	57	61	846	90	90	494	362	1731	63	183	1624	183	311	14011	2528	11674	10724	11674	2528	160	251	161	243	398	67	0	42	97	58	7977	20003	26088	23271	5546	9824	29311	29311	11098	7517	7161	4105	7943	831	204	291	254	1467	91	6195	515	1814	204	124	446	305	1809	380	490940	70271	3656743	106317	2854783	265706	86218	569975	1423927	106317	121003	2791537	1268620	2482995	529245	265707	2482995	727443	51450	1517847	2649351	1423927	2184690	2854783	2649351	2291746	2291746	1168643	1545562	13928	98	154	39	307	45	34	151	154	307	98	29079	102676	13018	22716	23314	43126	51128	12073	159206	23314	74609	49340	197244	15819	4322	197244	161139	560	197	164	110	4902	37115	0	38801	24673	24673	1835	0	379	38825	15363	324	122	97	298	264	935	4766	1383	74	761	761	129	8814	3230	1357	127158	1058	87	16292	145	188	16275	127115	762	75	101	582	340	629	4101	256	438	2479	928	607	949	334	312	534	9869	31	794	292	1148	15329	208	6123	1218	4137	7050	1465	6355	20	121	242	23	965	82	632	39470	4256	4128	799	799	4310	366	5906	641	74	1570	143	341	169	1353	200	0	179	144	204	827	30	1383	1785	935	0	0	4093	4102	4102	33	48	80	48	157	40	28	198	25155	11320	522	5213	8273	9937	3939	270	0	3351	8414	7484	52	235	460	103	135	3140	64	0	0	85	5363	389	276	668	2735	3134	0	119	251	2818	0	503	221	786	1307	28	0	0	3210	269	15763	587	5524	5335	1274	1333	8166	185	212	539	198	597	1329	170	628	40	820	447	759	1305	5888	426	925	276	1466	139	164	165	32	60224	57390	17533	64556	2369	2530	344	12659	167	34410	63	2484	34384	20	36	2639	249	26	1483	1746	108	38	0	210	758	2127	63922	457	429	64104	8550	53	39	80	40	61301	180	1142	256	121	279	180	2911	3761	112	0	4599	110	1249	123	191	225	260	26143	914	3614	72234	13292	13292	4402	24616	24946	115126	261351	151380	0	1919	9022	4123	0	52957	7192	115126	82	1450	426	3051	0	47	463	2775	214	307	364	370	37525	27810	14337	379091	14337	8865	217121	10267	156614	36703	3346	13069	0	5235	13606	39	81592	5533	8814	30	119	8223	200	57	28	0	145	908	2059	1629	3133	1218	48033	11362	10756	46	187	205	3696	2121	62	1136	50	113	2893	32828	1009363	27326	90	52	611	911	2460	413	14603	11914	14575	11760	4917	324	32	38	625	7480	69	331	0	570	370	54	11802	74260	103	11549	18558	2129	31	793	177	2068	73	460	1293	63	85	1509	35321	952	1712	504	202	288	288	178	441	85	1298	439	1098	1571	117	403	394	1407	113	288	1043	2632	453	418	48	773	676	334	1669	1153	1032	2276	1216	288	2238	19904	13790	936	328	183	1287	379	262	92	465	155	34	208	110	4443	459	24	115	239	401	1181	1218	1810	233	1364	0	0	196	743	30	0	350	2834	508	40	44	57	304	488610	34240	68	40	33	392462	488610	7124752	535	156	124649	213	213	429327	480	33	34	0	841	356	180	13144	638	7863	15251	17837	3129	25008	30943	30943	9685	17047	13997	359	987	0	34258	480	61	3645	527	108	164	232	1260	1168637	155308	331873	204035	1548	132	39	218	733	166	211	303	96	62	1194	558	0	0	34874	1045	210	166660	513946	354680	46455	8218	6205	1533	857	478	610	5526	358	0	2363	104	2332	1902	1044	1168	0	31	4910	4886	216	279	499	3799	35119	36064	1068	712	153	78	79	35180	3698	142	118	2223	1890	218	394	166	11118	2172	362	698	1186	1119	1294	262741	633	1189	1295	1483	82	1741	39771	11087	5077	14592	4690	12223	782	3417	1074	82	1032	83	590	1647	27534	1809	1111	25783	129	545	731	819	2241	1666	646	1064	646	193	1418	156	1414	73	875	44	3255	467	1985	28705	89	55	1013	65	22725	40225	67685	60948	102043	10821	28983	584	31627	5759	24356	17442	941	24356	17717	38045	432	429	5779	5825	5229	603	39	120	2022	2636	0	520	484	4863	53460	53421	24753	41191	26317	6930	17355	39	77	1131	110	160	175	8680	428	291	8723	2738	14472	9113	570	920	812	636	147	1693	405	774	900	296	328	801	615	6231	421	1895	0	79	363	300	2198	2874	3729	128	808	18107	516	1233	893	1445	1331	588	690	317	39	8727	435	610	298	473	4933	5901	763	1013	11898	786321	6375	785897	637	10383	787	10347	1788	159	115897	115981	6004	992	55	28	55	82	137	868	85	285	1665	231	1082	297	18115	2206	10506	1940	127	167	3743	839	84051	569	2240	1847	3010	1718	1230	634	3010	2585	1021	7104	0	0	0	0	1179	147	93	179	224	201	0	342	620	2615	265	920	387	756	720	87	233	17520	11852	11836	3370	198	176	529	477	82	1814	266	486	18188	428	441	484	484	516	28842	15912	39580	12099	15607	100	70	2065	41	698	121278	131480	125547	57784	4213	3224	1332	1044	148	15765	70	106507	1561	910	142	419	255	86	58	3015	3420	4042	1919	2329	146	601	746	123	652	2736	1667	596	66	2518	3018	1973	54016	1566	6246	1910	344	1058	121	0	0	932	1252	675	6747	6781	18349	214	1126	485	40	239	156	0	82	82	20995	1911	45868	210	398	86	19595	4208	61766	10004	826804	9378	24393	116	0	125	72091	72171	130	6227	1632	40	286	52	286	184	1279	231	12190	487	1747	202	79	118	12425	98	1077	61228	50362	398	18007	14990	42283	41839	11563	2513	1083	1783	1974	7163	1440	382	3939	10374	344	919	215	149	522	484	938	281	1056	859	446	207	645	6097	212	99	119	94	233	304	94	800	86	73	156	124	246	138	37	84	84	675	1364	369	463	61639	32082	45408	16055	95	337	834	103	2562	2843	2295	427	77	28621	306	46254	27368	3366	12493	21824	16011	100936	50683	73303	84059	100936	23290	219113	9821	84059	28895	28871	20404	1424	3863	1425	679	234	4404	3417	593	11411	2746	37	2397	37	1968	1052	116	66464	7679	1763	3195	3124	665	8891	1612	7567	194	4564	76	5882	576	370	827	125	125	227	125118	169492	540	3130	2340	11405	11471	693	2582	2711	26655	1176	26087	3244	472	589	1335	452	125	1988	40	1497	419	4926	373949	212371	272	207	6539	376	4198	2208	699	351596	122	351424	83	332	58	160	222	345	345	853	116	517	102	1675	871	120	1884	149	150	2290	142	1621	357	23	6024	1036	146	341	121	92	81	302	983	139	273	928	788	61	50	238	1077	368	83	386	360	26785	1203	7231	534	201	113199	788	111449	823	0	673	0	27	115	378	2362	96	34062	966	13113	120	426	1320	1484	2153213	1637	0	29	57	694	357	242	758	0	1292	173	1988	14658	204	1231	1053	1868	2144	2632	2425	15653	51479	5175	11051	1713770	30908	5567	10545	45	567	842	82	409	1044	177	0	823	537	53	60	1810	4989	54409	6369	1418	78	3700	231	6707	6749	312	6984	3504	1507	4152	1270	1112	6202	1842	1141	731560	4665	88	314	175	2229	2604	123	4394	80839	7301	29479	29544	8242	122034	561	287	4697	234	63	479	120039	2123216	9478	2162387	2163063	1641	179	32545	818470	0	25731	19148	3419	0	19270	11327	14164	9020	18299	8890	15356	3041	551	398	4655	671	12700	6113	7823	2870	1269	13891	5955	368798	206349	2632490	1142490	694902	1376564	1143439	270604	25749	1775574	1571211	63293	1069206	720409	720393	977974	1099267	694952	62858	1775574	1458183	20399	833935	732175	1259633	782146	720409	5591	24956	66715	135863	90058	94570	138160	57418	22642	12846	86876	57985	44868	303	1294	1318	3053	4986	20135	15819	14013	8622	13278	626	476	1213	47448	46830	65135	1496	981	397	79	218	79	4164	678	936	4342	1292	2491	80851	85177	166065	113790	19042	2111	1231	7644	3271	5045	2552	1088	1137	4991	501	2909	40882	127868	127881	12652	28905	44588	169140	42456	11898	12836	166290	0	398	33	59	1241	1786	1786	533	0	0	54	1919	29542	30674	1470	23154	130	32487	26506	0	36	57	217	183	0	0	135	1190	1526	2767	749	3901	58166	6752	227	35246	5799	2934	508863	492	508961	28	0	2420	72	0	5422	727	50	50	156	63380	11561	63417	2793	149	787	1090	252	718	93	5296	5140	4314	1322	541	2082	325	10443	796	1292	186093	160	1139148	61	43	34	124	1059	85	1085	98	289	192	1304	144720	46613	1975	51	4478	2705	85	181	170	2888	3987	349	10770	76	10953	289	162	14297	488	490	11624	11460	255	75	4070	26465	1715	123	804	3796	0	0	688	196	241	177	181	5150	5107	1099	70	70	5353	90	5253	1040223	106	185	2404	370	1680163	545816	22370	3940	3992	210	16139	229	546194	1135024	1680668	17872	2259	917	328	140485	606	3046196	328	13377	1225	5302	471	1959	11272	340478	28	27	2835	1134	1453	479	14930	86907	14957	10454	91	91	3651	3487	37	2497	2151	88	458	274	1676	2267	9887	6948	166	1110	4076	4714	81	2975	0	72	0	3044	6073	1602	13024	9817	37357	19338	60031	31913	10542	18914	31947	58484	22862	21197	221	1643	2559	182	765	1562	2421	2160	208	11462	197	1399	10986	7580	9410	493	25689	32975	64745	16406	253215	13130	14021	64774	12606	347672	249371	49806	1387	1504	1317	8384	8060	942	4846	169	5559	186	1526	372	145	1525	36	55880	37578	138	113	138	86	170	185	2632	290	138	320	365	456	64	36	2303	419	50	3091	3245	10060	4062	342	404	3292	215	9362	518	259	274	163	163	77	2888	4121	1449	253	0	138	464	154	83	242	203	76	150	436	76	83	226	146	589	838	332	0	1167	79	65	1365	1032	39	5108	38625	3099	8378	190	76926	5310	15561	1387	3513	2546	14256	8938	6394	5972	496	203	1459	2494	3442	863	1362	1622	1713	1223	157	151	854	961	588	3535	501	4415	3516	107	23486	2150	11275	3717	10130	11731	1788	103	2463	134	4858	369	269	153	392	267	267	1318	7510	5476	0	28	1095	37	7749	78	127	181	42	331	0	40	756	2664	4692	1598	1700	216	1438	140	3100	7918	339	47847	12743	21484	15325	12743	21458	11805	46925	18499	615857	698327	616005	27342	13883	4639	199	625	121	1016	241	1103	37915	223	3243	7861	324	2668	237898	1124	256005	18384	255769	30421	89	409	3300	645	124	2065	2993	16894	51	44130	84	3985	2605	452	2469	9867	18935	4888	4170	324	9757	347	120355	120489	0	0	0	1851	181	9204	310	38	743	7441	18349	28	60	30	247	18	42	173	1485	584	1107	4405	639	3849	729	39	280999	274537	13028	132318	132237	85	31	42	3534	1916	1555	9964	2079	1783	1076	1515	404	7319	390	7190	5240	2511	146	45	3463	926	317	13138	80	174	19140	5435	40477	5379	2985	20961	1608	645	134	3186	50	2641	2835	164	9383	563922	380125	8001	20064	1432	22443	60207	1063	90	68974	1316	1205	176	2022	3754	233	387	112	3845	14052	1623	391	18468	725	970	8733	1055	15651	13457	0	0	684	365	30	22482	19629	327	53889	113	657026	1262	10468	5404	5310	226	915	8905	32714	17791	8831	19546	74	37	40	40	880	1326	0	117	3298	7617	1085	6705	9682	405	2921	21822	3144	54445	3065	7356	2337	160	444	0	1027	103	160	1806	1055	1080	332	5147	6566	6734	2374	635	3779	97	97	176	64	77	1814	104	732	49	60	2244	2247	4991	3630	279	583	238	11466	14859	1154	11772	13329	0	1076	5614	3598	631	1473	234	1758	6358	6988	6808	5986	6479	5958	5601	1570	57	402	469	0	39	897	7440	2120	16093	4070	7424	49960	21861	8046	10257	6249	7647	8499	41670	6413	4375	19442	19265	0	58	0	28	0	498	2707	132	2476	328	37	40	948	273	461	2654	140	318	267	5745	1520	1403	988	197883	301239	300018	300356	980	275	63	857	1516	1615	489	192	944	32	833	1761	1029	148	1333	968	1989	195	5418	874	3827	2938	84	331	412	60344	3345	1355	0	917	1891	446	5886	1100	8393	72494	3618	3483	9749	72	1072	392	74	2626	40	39	1827	5839	2565	43052	9026	43010	5090	4883	123	1567	4638	488	385	5779	5779	10075	168	70	49	535	706	13163	1421	1607	3379	9116	10793	14789	14816	482	5560	3228	1337	2321	115	3771	2964	23974	685	208	8252	7870	12034	1360	7583	4917	5502	12739	1142	195	889	4726	1961	663	88	322	2659	492	13701	11668	6343	1526	11165	271	870	10443	8735	3880	6060	1028	118013	346	605	58	849	18034	0	1075	1430	1080	892	3292	3558	126	79	140	1495	1762	3587	3210	2872	203675	203048	203391	1772	3178	1145	1564	81	546	213	252	80	2387	4134	879	492	28	0	928	142	430	135	76028	57084	63656	3987	53667	36866	9622	8371	0	0	3587	1255	171	114	171	171	1078	169	150	719	248	2048	933	78	128	0	37	5396	1386298	168	128	159	214	2434	1471	7380	3035	7336	7347	3456	6520	6854	1367	23164	1394	3999	25906	0	0	29	7118	550	0	1898	3687	535	1188	526	706	7005	1595	1585	1330	20288	21722	22117	14919	332	0	28	102	82	1205	4534	396	1231	224	955	850	3353	3153	142	3966	312	194	1734	283	3347	7575	16462	18348	8897	6379	9381	37	37	19	9463	523	25	222403	130	234	16132	8886	383	393	1887	2862	2658	22843	1546	3779	18165	9155	31022	23270	17275	147985	253987	253802	35575	5529	41085	20	3891	386	427	1255	896	227	171	1999	41	965	144	130	965	158	52	9296	2047	9494	1568	1780	162	4128	40	1407	1332	9081	1656	4195	4373	2414	506	3321	3173	3448	172	751	95	789	1264717	1472	6624	9194	3252	563852	1951498	10804	1011	211	1200	1551	0	320	3835	720	963	4797	42874	155	262	2404	0	121	54	87	780	461	2175	6307	9685	613	20849	8905	19663	143	482	740	288	2307	4501	5845	5882	1582	50	2274	17199	10691	12107	3482	2722	1361	30160	11035	1361	9758	5827	177	194	58	658	145	127	4498	2687	455	1354	2962	2237	8519	18195	9261	1401	1999	950	767	9154	2227	954	1980	158	69	531	1214	104	288	1207	3022	4889	4874	4751	1619	3462	2391	7476	44755	1492	545	726	1454	14953	2526	20915	2913	682	24416	22740	23847	558	2248	1093	3108	124	2321	719	709	14204	589	12410	71	264	1146	2748	2306	54	175	12291	477	4798	1617	4850	4249	166	281	2347	49	77	4216	228774	228865	688	229579	577	121	218	40	389	1817	3014	1205	7713	222	5390	55	103	55	178	0	766	499	88	34	156	41	1059	718	1713	159	106	9179	11233	559	1651	7867	66604	75793	289	760	17773	6766	539	752	4950	2804	47724	242972	2920	10121	13406	600	45	3731	4465	311	42	225	32304	884	144	214	342	82	2293	8385	663	71	4303566	1086998	1087224	236	246	68	187207	13070	185662	1820	716	480	1097	905	1188	1985	7115	1646	4087	73	454	4968	126	651	484	5692	908	2275	127	436	2086	2646	1015	3254	2609	3281	4436	2657	1318	1443	1566	26209	2470	26623	1617	313	1462	408606	4384	81	291	88	157	859	3793	2298	2664	6117	167	1245	2124	332	1623	1190	1076	954	266	215	264	562	4601	449	208	244	39	821	1318	3169	1916	1703	166	3454	4440	7933	0	150	83	85	510	6288	440	290	653	1726	3078	50	50	57	33	20130	20090	0	1100	287	547	217	739	68	92	5604	6567	3545	433	30300	28486	40	4241	1133	1800	5081	5222	125	223	161	3519	1088	79	397	2715	3619	677	7576	83	319	2207	39	5634	5882	9486	23619	166	4916	17245	17078	111	157	3420	294	705	1004	194	547	4663	1751	1454	2984	193	21530	7806	190	2177	1393	42172	2684	1114	1928	1719	175	2714	549	24	26673	898	4370	1003	74	6177	6968	5647	7071	6593	6892	4414	977	4168	29	202	167	2463	1166	5705	402	309	287	117	66	1094	681	3269	1501	1538	1669	2042	610	2555	6912	316	0	338	143	808	4501	0	19	362	161	964	1056	1749	318	5454	3273	47	380	1314	27	117	670	725	788	1801	683	0	559	5744	5772	16500	27883	19165	197	22048	1709	3820	27	590	1836	8459	0	163	1417	17744	16601	28764	6656	38	6557	4414	3899	40	40	31	911	88	10021	9034	131	14130	181	363	292	473	2078	2046	815	1519	5301	590	1447	25902	25182	955	2956	3232	3097	4165	1007	3165	3799	685	975	33607	34782	24219	8177	83	109	637	42	6823	11184	353	567	1178	1178	6146	8098	10437	10398	44945	1422	758	7699	71881	1962	4383	190	94	175	326	125	318	11265	2862	2119	10693	11994	86	78	5903	324	37	82	12678	13794	13761	30456	384	28950	10493	346	1755	379	196	923	4920	353	1285	1662	0	8500	6595	1950	94	94	2154	3186	3114	3388	7931	882	35461	48088	47319	104	1035	696	131	4617	0	15081	19873	1709	606	483	305	305	946	4484	13293	17	112	10283	200	159	588	80	121	1966	80	1482	1770	3679	5848	8034	2891	7584	6900	45765	669	69	193	40	1019	1470	0	107	42	667	39	862	21856	2151	2183	12444	56	309	32	31	72	0	0	134	3722	34	62	112168	235606	285042	720	54	165	196	622	441	1252	11641	1834	602	40124	7778	41401	40699	4766	29	28	28	63	8293	521	0	37604	62798	63748	50	388	3133	370	223	367	721	2162	1321	12251	739	259	2908	359409	608291	601170	2067	601173	196	6275	185282	854	57	185	79	160	1021	900	150	975	1055700	1365	1063355	1064928	42	10887	119	88	290	240	1318	829	3115	2698	1914	332	157	880	731	510	8288	909	6432	22595	21724	1202	260	6785	1352	23673	10295	968	187525	4374	1081	201876	429	1675	8303	71050	338	1091	133	0	24249	7127	40	87	3076	8769	35499	3019	563	542	46664	10800	11139	1371	18859216	44750	2706	2399	290	246	384	107	70	94	548	2688	50	0	514	317	630	1326	273257	1685	2762	3759	59	1255	662600	662859	17380	1498729	16496	43856	2567	1033	2621	12607	3141	273174	788419	1276186	3182	114	0	3025	12376	7802	6016	15907	41505	2106	35003	14043	4795	879	0	148	30124	30	65	98	0	32534	9515	154	650993	327	33097	10389	7617	923	33195	6445	11258	183130	497694	48294	3772	828	2455	132293	85	234	2219	6600	2022	174	932	614	120	7392	44380	85588	1014784	8074	141	89	30	401	487	3412	15075	12851	8884	3897	13433	15698	18031	11263	3635	8527	5082	17996	219	1317	0	215	187	1101	31952	38667	8021	2293	4459	389	868	1566	706	4989	583	36	130	87	48	107	1303	446	229512	264	240145	2060	187573	11738	111398	114	139	1414	1064	158	2321	1290	67	759	703	939	1372	1767	5592	146	230	54	24	486	146	416	340	4184	1453705	3587	6244	7537	78	260	84	113	15521	16183	153	801	369	10171	5164	366	334	114	625	0	231218	579056	353	580446	575410	1300	774	774	140	40	691	629	5288	182	101	27	0	186	84	736	841	60	129359	3039	2703	7928	4836	23145	188	206239	102831	155	57	62	118	20511	57	86	50	31314	71	8376	229	645	14858	469	2490	974828	27165	27231	28956	136	917	1567	2622	25078	37840	5300	563880	31349	174	7900	35	74	156	14210	54	759	98	883486	2640845	6331	942277	1028	81822	1053	32106	39229	24163	23415	98	48108	0	69390	74820	104839	6195	3730	82	15110	52	257	73	4147	6654	219	22353	22704	10879	80117	7354	122	708	17358	1433	381	276	1303	127	337492	1656	602593	2575	2633	358	83	669	36	9936	260	10338	711	2083	318	6955	401	613	400	1314	1232	1439	25	12952	2077281	3163	1793	570	2127327	2517	6696	5408	183	2283	1841	92	218	419	458	1166	798	361	49492	63530	292574	4030	4227	703	24972	2994	3134	0	30	118	69327	78	357	31026	25714	20147	512	560	2873	1097	983	196	7932	136	20080	110	419	1680	39	44	3289	3029	5516	4584	74262	2790	20608	2002	29	104	104	251	83	467	104	143	479427	478983	1600	14143	14901	477469	476	332	31	728249	39	116	74	74	361	1392	45045	8309	3490	12316	0	0	7221	366	443	243	4600	431	399	0	6900	57	207	8644	26234	3137	8788	1872	36288	3642	35557	33766	2232	70451	371	74	80	34474	20146	27818	585	1575	1451	1692	64193	871	119725	58778	419	57374	12568	0	50	182043	9707	757	2457	1398	684	103238	6586	4075	844	1188	21331	14175	4461	313	124784	102530	92284	1688	1688	0	25	80	40	4980	4687	213	3293	2498	136	1112	19354	450	4791	107	104	27909	16066	3312	0	460	1641	696	1838	144	2001	161	200	68	37	64	1400	4825	198	265	10647	70410	25410	7950	24729	70312	8116	6670	6148	12655	26315	39	2507	957	828	256	0	134	1478	927	1973	384	10874	3379	7052	10922	10902	1896	6904	5305	3124	0	11841	60	11616	629	1133	0	85	176	43	4947	147	21479	21741	10061	9152	3380	221	42	245	1680	27	9614	8678	378	316	329	298	82	436	3407	3440	2155	3981	4243	8806	8542	5138	4239	3757	80	16257	5813	8037	5391	5286	2008	2615	155777	27	73	197	206	187	82	48	86	1210	84	120	86477	2102	6541	8336	332	8656	60	4727	3622	767	2743	3410	132	319	0	662	1466	17124	49832	47629	1547	122	8797	39	14211	14007	12358	3619	2036	18621	9998	2497	2385	2659	14752	323	6121	97	191	536	33	0	57	927	6544	7260	1418	153	161	1142	4487	27479	10003	3211	3410	1039	9967	20224	6733	6607	2263	1379	311	0	0	290	434	434	627	5684	15575	16435	2615	5205	5288	1975	2513	1321	0	0	0	0	106	3777	28	48	39	523	1976	192	94	22854	18083	4384	106	1082	4928	710	40	239670	60	1005	1430	239	2244	8439	161	2999	850	606	6642	6272	131	2133	343	997	3587	2210	3674	172	3721	2670	2729	3301	2654	2234	509	2137	2189	0	38059	4932	31336	62730	61742	5259	630	12227	171	7185	853	9328	466	4594	16705	7848	28	0	28	30	624	70017	808	37	105	81	0	2808	14548	4065	371	12482	2637	636	245	1135	11167	3912	5793	690	5161	68	42	0	0	112	0	406	525	76	142	8465	10999	63	171	5293	794	200	100	34	103	64	153	0	377	111	4149	1220	3308	1362	1286	1100	70	77	161	0	563	392	5363	3656	3008	478	93	328	57	961	33	101	290	5833	6646	4397	2307	998	68	40	2227	375	0	1648	167	358	1414	1100	1869	1249	807	2281	1468	2172	11131	10970	3784	4024	3054	5470	969897	554443	151795	555068	971349	285	2202	297	355	1866	297	92	504	5461	1279	893	628	2481	2203	95	0	589	0	11454	17349	17975	17967	16310	517	1724	89	31	373	10163	1184	1194	9866	0	7710	40	177	77	4461	2357	4653	1234	23747	24283	80	158237	224	364	4837	803	275	80	40	12341	1004	2665	340	65	6381	28	384	3261	4932	2076	531	380	3006	0	2522	935	0	72	5280	2540	191	754	1092	16397	8612	542	631	0	40075	34409	1603	138	3823	1922	2741	4677	228	5531	7195	384	49	0	825	543	4381	783	5720	492	720	605	1206	5384	230	2353	0	28	0	0	291	137	40	62786	4211	173	1006	4836	3970	877	868	1378	810	39	766	1158	655	17954	348	181	16959	4890	17515	0	17397	17397	9264	183	800	8240	183	3112	1007	39	8197	40	148	909	882	426	179803	180655	952	25	36	5000	366	409	7308	228	39	73	0	40	413	102	1113	34	0	11705	72	150	214	2317	2974	3648	4407	3423	7465	230	0	0	0	1872	96463	48	793	79	372	2166	1354	250	1060	5954	80	23879	48	66	716892	1094483	1084954	597	129259	342405	233656	97609	41	2276	2140	7308	6575	0	114286	73	3886	39	80	206	206	81272	36080	28098	9778	9158	9728	0	96	38	2343	590	635	1051	1425	4992	4994	4556	2360	29	209	3963	370	0	8103	94	53	94	0	234	2167	213	4269	872	28	0	108	3250	3337	12879	3415	50859	709	31	40	246	937	1189	89	2953	0	88	728	293	1749	52	7342	80	255	7916	37	115	1029	2692	5961	4535	5083	110	2818	2709	2268	1458	1255	1763	2275	4878	4526	7674	5775	301	498	2821	260	2159	33604	40656	38796	19670	6746	1126	50	1114172	727696	802205	0	9239	9203	153	337	516	88	109	71	155	220783	142420	0	135	295428	421	108	28	28	30	3015	302	86953	117247	122	121925	30462	0	0	67553	134	391	60	74	0	2987	40	232	18095	0	100	88	606	1652	2027	2433	2908	74263	2610	82	55	641	0	40	78140	2663	95865	42	158	15913	31	21372	0	8741	39	886	103	5683	42	152	86	0	1590	2984	29891	45024	42	18062	826	1174	6455	1274	311	144	1007202	910064	913527	807783	860178	249018	434586	323031	252	54	877	380	1293	75637	72991	384578	384946	1322	383845	958	318	43	329	597	145	14655	21734	30	93252	56124	2883	40	1113	2701	85024	9221	9145	226	40	212	1582	0	4339	80	300	5777	9083	5817	6601	9219	115	335	182	217	836	69	2245	1403	13925	653	0	1222	3449	274248	2956	83	28	0	188	188	366	52368	125211	125080	1107	1469	0	1439	1873	2492	2737	0	21	0	1345	1330	1464	2869	4372	218000	217369	83	227354	1183	920	141	45	112	86	40	68	4448	24401	77747	2514	0	80	1092228	853687	845574	934970	55	0	31	2118	346937	201998	33	93	63	107763	225631	206903	6068	48098	22268	53593	0	146	162	13465	4649	28	0	167	0	1934	27051	26496	1370	24101	54	58	50	0	428	54	56	3631	1772	8818	80060	6820	1141	2893	64	64	1014	0	1978	28	35	27	3464	1592	1688	1083	552968	3385	406	29	3838	1345	28	31	85	546	614	175	450	20658	28	0	57	31	0	8747	6907	113	3012	4542	33	0	42	767	250359	63	32	1038	84186	85816	271690	139712	9138	0	6070	108	0	135484	178746	76	168	75956	350164	661208	30	11780	0	24	1175	6461	0	10390	23534	48489	30164	9577	49	33988	302	958	15108	140	409380	2851	396908	294724	1575	795	6780	426	0	55	77015	54	1403	166	728	88	14359	2132	1295	1252	20212	27	92	67	1495	200	385558	5345	296	296	0	3383	0	23	32	85	1941	550	40425	75831	271	55130	522	0	18875	35600	24035	8187	4188	51	77	310	587	1232	0	4023	37741	37741	35682	20569	19717	15308	2062	22296	17383	11288	729	0	687	235	123	11270	119	430	175598	17387	9418	17247	6281	0	10244	1568	309	1122	1303	1020	0	64	57	57	636	1545	724	1134	1134	912	67	121	7129	27	1764	56	8620	1086	531	1089	1536	402736	404158	89	5321	5219	2382	48171	28	1127	1865	27	0	0	163	6677	40	69	64	1734	55	27	12852	25	1187	4315	361	1846	58	28390	216	17873	3305	39	152	63525	62991	59038	137	1776467	7789	425	7673	592	155	108	0	774	0	628	31877	2722	2140	27	122	7006	0	0	42	0	0	0	0	0	132	731	25066	41	9252	1644	28	60	1630	1137	140	259	12315	12172	5131	125	0	230	106	834	1109	3378	114	8071	433	5083	5425	32	154	26707	25971	3859	28	0	28	679	965	27	573	3742	3759	3628	1128	250	1100	190	30	5056	35	106	922	4591	36	0	2000	6773	280	38298	6709	505	17845	67	46952	54	114	96	1321	20639	3640	55	404	41	5334	41	50	652102	4624	273	5274	80	2966	897	140	6654	2994	82	2410	363256	2207	30	487	0	0	19176	28	2350	2657	0	1933	1581	1896	37896	11718	39363	39	28	2697	954	745	8089	40	19146	52367	78751	0	0	0	500	1481	117	1414	0	12399	0	307	186	1652	810	86	0	58	281	56	12169	5306	0	2028	7318	30	27	0	0	0	10811	0	6404	18304	2971	28	6092	200861	636	199228	8924	8997	27	0	39	0	521	521	309	284	284	7082	5187	7269	121	3779	0	103834	782	6028	146	9572	5861	0	25597	25370	24365	61884	24	5068	397	3152	22667	28	6144	311	6742	6228	517559	2058	47	0	458	83	5252	86	99681	2739	69141	6529	2048	36	72	73	4031	6300	2226	394221	271807	3354	5840	111	1274	1178	1525	59085	65	65	83	2770	784	3280	308	4363	1815	0	644	80	104	3702	776	2854	998	15522	15635	815
[truncated: 2,974,248 more chars]
