# Supplementary material for: Integrated microbiota and metabolite profiles link Crohn’s disease to sulfur metabolism
Source: Nat Commun. 2020 Aug 28;11:4322. doi: 10.1038/s41467-020-17956-1 (PMC7456324; doi:10.1038/s41467-020-17956-1)
Supplement: Supplementary file 8 — Supplementary Data 6 [file 41467_2020_17956_MOESM8_ESM.zip › Raw peak areas/HILIC-postive ionization.txt]

sample,group,HILIC_pos_M56.0485_T7.98,HILIC_pos_M57.0323_T4.27,HILIC_pos_M57.0326_T1.05,HILIC_pos_M57.0326_T1.94,HILIC_pos_M57.0327_T5.19,HILIC_pos_M57.0328_T4.74,HILIC_pos_M57.0329_T2.79,HILIC_pos_M57.033_T5,HILIC_pos_M57.033_T5.49,HILIC_pos_M57.033_T3.43,HILIC_pos_M57.0694_T5,HILIC_pos_M58.0645_T7.9,HILIC_pos_M59.0595_T13.79,HILIC_pos_M59.0595_T16.95,HILIC_pos_M59.0597_T18.46,HILIC_pos_M59.0597_T8.31,HILIC_pos_M59.0597_T9.37,HILIC_pos_M59.0597_T18.3,HILIC_pos_M59.0597_T3.78,HILIC_pos_M59.0598_T0.83,HILIC_pos_M59.0598_T10.04,HILIC_pos_M59.0598_T7.52,HILIC_pos_M59.0598_T9.23,HILIC_pos_M59.0598_T8.55,HILIC_pos_M59.0599_T2.6,HILIC_pos_M59.0599_T6.51,HILIC_pos_M59.0599_T10.93,HILIC_pos_M59.0599_T9.76,HILIC_pos_M59.0599_T0.15,HILIC_pos_M59.0599_T6.82,HILIC_pos_M59.06_T8.03,HILIC_pos_M59.06_T1.96,HILIC_pos_M59.06_T0.53,HILIC_pos_M59.06_T4.28,HILIC_pos_M59.06_T5.27,HILIC_pos_M59.0601_T2.91,HILIC_pos_M59.0601_T10.58,HILIC_pos_M59.0601_T5.61,HILIC_pos_M59.0601_T6.28,HILIC_pos_M59.0601_T4.1,HILIC_pos_M59.0601_T1.41,HILIC_pos_M59.0602_T8.76,HILIC_pos_M59.0602_T3.58,HILIC_pos_M59.0602_T4.96,HILIC_pos_M59.0602_T3.21,HILIC_pos_M59.0603_T6.1,HILIC_pos_M59.0604_T11.45,HILIC_pos_M60.0434_T8.36,HILIC_pos_M60.0435_T19.87,HILIC_pos_M60.0437_T8.81,HILIC_pos_M60.0437_T14.92,HILIC_pos_M60.0437_T14.74,HILIC_pos_M60.0437_T5.91,HILIC_pos_M60.0438_T3.36,HILIC_pos_M60.0438_T4.03,HILIC_pos_M60.0439_T19.07,HILIC_pos_M60.044_T2.04,HILIC_pos_M60.044_T17.51,HILIC_pos_M60.044_T2.26,HILIC_pos_M60.044_T18.64,HILIC_pos_M60.0441_T8.15,HILIC_pos_M60.0441_T18.84,HILIC_pos_M60.0441_T0.52,HILIC_pos_M60.0441_T2.54,HILIC_pos_M60.0441_T1.77,HILIC_pos_M60.0442_T1.57,HILIC_pos_M60.0442_T0.12,HILIC_pos_M60.0442_T0.29,HILIC_pos_M60.0442_T3.1,HILIC_pos_M60.0443_T4.86,HILIC_pos_M60.0443_T4.62,HILIC_pos_M60.0443_T4.27,HILIC_pos_M60.0443_T0.88,HILIC_pos_M60.0445_T5.47,HILIC_pos_M60.0445_T5.16,HILIC_pos_M60.0445_T6.51,HILIC_pos_M60.0769_T5.06,HILIC_pos_M61.0099_T1.16,HILIC_pos_M61.028_T14.88,HILIC_pos_M61.028_T14.66,HILIC_pos_M61.028_T15.19,HILIC_pos_M61.0281_T16.16,HILIC_pos_M61.0282_T15.83,HILIC_pos_M61.0284_T18.04,HILIC_pos_M61.0287_T16.47,HILIC_pos_M61.0324_T17.83,HILIC_pos_M61.0378_T5.76,HILIC_pos_M61.0386_T1.41,HILIC_pos_M61.0388_T5.22,HILIC_pos_M61.039_T2.69,HILIC_pos_M61.039_T2.33,HILIC_pos_M61.0391_T2.12,HILIC_pos_M61.0391_T2.99,HILIC_pos_M61.0391_T19.43,HILIC_pos_M61.0392_T1.64,HILIC_pos_M61.0392_T4.2,HILIC_pos_M61.0392_T0.82,HILIC_pos_M61.0392_T1.85,HILIC_pos_M61.0392_T3.4,HILIC_pos_M61.0393_T19.61,HILIC_pos_M61.0393_T19.76,HILIC_pos_M61.0394_T0.97,HILIC_pos_M61.0394_T0.44,HILIC_pos_M61.0396_T3.65,HILIC_pos_M61.0397_T3.96,HILIC_pos_M62.9886_T1.17,HILIC_pos_M63.9966_T1.38,HILIC_pos_M63.9969_T1.17,HILIC_pos_M70.0643_T7.6,HILIC_pos_M70.0644_T2.48,HILIC_pos_M71.0851_T4.37,HILIC_pos_M72.0791_T9.54,HILIC_pos_M72.0796_T9.22,HILIC_pos_M72.0798_T5.58,HILIC_pos_M72.0798_T7.59,HILIC_pos_M72.08_T9.85,HILIC_pos_M74.0598_T8.41,HILIC_pos_M74.0955_T4.55,HILIC_pos_M74.0955_T3.96,HILIC_pos_M74.0964_T5,HILIC_pos_M75.0427_T3.32,HILIC_pos_M75.0428_T3.95,HILIC_pos_M75.0429_T5,HILIC_pos_M75.0429_T1.94,HILIC_pos_M75.0433_T4.28,HILIC_pos_M75.0433_T1.04,HILIC_pos_M75.0433_T3.74,HILIC_pos_M75.0433_T4.75,HILIC_pos_M76.0379_T8.55,HILIC_pos_M76.0745_T6.61,HILIC_pos_M78.7827_T1.17,HILIC_pos_M78.9411_T1.18,HILIC_pos_M78.9571_T1.17,HILIC_pos_M79.0203_T2.13,HILIC_pos_M79.0203_T2.52,HILIC_pos_M79.0204_T2.7,HILIC_pos_M79.0205_T1.17,HILIC_pos_M79.0205_T1.83,HILIC_pos_M79.0206_T1.42,HILIC_pos_M79.4876_T1.12,HILIC_pos_M79.5063_T1.12,HILIC_pos_M79.6014_T1.12,HILIC_pos_M80.0231_T1.37,HILIC_pos_M80.0484_T0.85,HILIC_pos_M81.0156_T1.39,HILIC_pos_M81.0434_T3.93,HILIC_pos_M81.0445_T3.11,HILIC_pos_M82.9966_T10.86,HILIC_pos_M83.0592_T2.71,HILIC_pos_M83.0592_T3.37,HILIC_pos_M83.0843_T5.22,HILIC_pos_M84.0431_T9.18,HILIC_pos_M84.0805_T10.04,HILIC_pos_M85.0386_T13.76,HILIC_pos_M85.05_T5.79,HILIC_pos_M85.0743_T13.76,HILIC_pos_M85.0747_T13.62,HILIC_pos_M85.0752_T5.39,HILIC_pos_M85.9904_T1.11,HILIC_pos_M86.0579_T8.12,HILIC_pos_M86.0585_T1.33,HILIC_pos_M86.0589_T2.76,HILIC_pos_M86.059_T2.22,HILIC_pos_M86.0591_T1.12,HILIC_pos_M86.0592_T4.72,HILIC_pos_M86.0675_T3.18,HILIC_pos_M86.0947_T4.97,HILIC_pos_M86.0951_T9.37,HILIC_pos_M86.0951_T5.37,HILIC_pos_M86.0953_T9.08,HILIC_pos_M86.0954_T7.16,HILIC_pos_M86.0955_T7,HILIC_pos_M86.0956_T9.64,HILIC_pos_M87.0432_T8.16,HILIC_pos_M87.0904_T13.78,HILIC_pos_M87.0905_T13.61,HILIC_pos_M88.0204_T0.74,HILIC_pos_M88.0862_T5.79,HILIC_pos_M88.1109_T4.03,HILIC_pos_M88.1111_T4.37,HILIC_pos_M89.0586_T1.57,HILIC_pos_M89.1065_T9.84,HILIC_pos_M90.0538_T8.23,HILIC_pos_M93.0361_T1.09,HILIC_pos_M93.0534_T5.21,HILIC_pos_M93.0537_T2.71,HILIC_pos_M93.0555_T3.26,HILIC_pos_M93.9941_T4.35,HILIC_pos_M94.0638_T5.65,HILIC_pos_M94.0642_T4.38,HILIC_pos_M95.0588_T4.53,HILIC_pos_M95.059_T5.41,HILIC_pos_M95.0592_T7.93,HILIC_pos_M95.0595_T3.72,HILIC_pos_M95.0597_T4.73,HILIC_pos_M95.0844_T0.73,HILIC_pos_M97.0281_T9.12,HILIC_pos_M97.0758_T3.98,HILIC_pos_M98.0591_T1.97,HILIC_pos_M98.0597_T3.08,HILIC_pos_M98.9747_T13.58,HILIC_pos_M98.9748_T11.41,HILIC_pos_M98.9795_T16.76,HILIC_pos_M98.982_T4.46,HILIC_pos_M98.9824_T2.74,HILIC_pos_M98.9825_T1.31,HILIC_pos_M98.9825_T2.18,HILIC_pos_M98.9826_T18.57,HILIC_pos_M98.9827_T0.36,HILIC_pos_M98.9827_T1.74,HILIC_pos_M98.9827_T1.56,HILIC_pos_M98.9827_T0.91,HILIC_pos_M98.9829_T0.12,HILIC_pos_M98.9829_T18.77,HILIC_pos_M98.983_T0.54,HILIC_pos_M98.983_T17.38,HILIC_pos_M98.9831_T2.47,HILIC_pos_M98.9832_T18.95,HILIC_pos_M99.0433_T1.48,HILIC_pos_M99.0438_T5.22,HILIC_pos_M99.055_T3.93,HILIC_pos_M99.0904_T5.17,HILIC_pos_M99.978_T1.12,HILIC_pos_M99.9933_T1.15,HILIC_pos_M100.0743_T18.98,HILIC_pos_M100.0744_T1.7,HILIC_pos_M100.0744_T17.43,HILIC_pos_M100.0745_T2.23,HILIC_pos_M100.0745_T18.82,HILIC_pos_M100.0745_T0.9,HILIC_pos_M100.0746_T0.13,HILIC_pos_M100.0747_T1.1,HILIC_pos_M100.1112_T5.22,HILIC_pos_M100.1118_T2.5,HILIC_pos_M101.0072_T10.85,HILIC_pos_M101.0589_T7.95,HILIC_pos_M101.0592_T0.67,HILIC_pos_M102.0349_T6.15,HILIC_pos_M102.0359_T7.38,HILIC_pos_M102.0537_T8.42,HILIC_pos_M102.054_T9.18,HILIC_pos_M102.0901_T6.1,HILIC_pos_M102.1261_T3.46,HILIC_pos_M102.1276_T3.23,HILIC_pos_M102.9666_T11.37,HILIC_pos_M103.0381_T1.07,HILIC_pos_M103.0531_T4.63,HILIC_pos_M103.0533_T4.18,HILIC_pos_M103.122_T9.64,HILIC_pos_M104.0696_T8.15,HILIC_pos_M104.0698_T8,HILIC_pos_M104.1061_T5.8,HILIC_pos_M104.1061_T5.32,HILIC_pos_M104.1061_T8.82,HILIC_pos_M104.1062_T3.03,HILIC_pos_M104.9827_T4.65,HILIC_pos_M104.9911_T11.17,HILIC_pos_M104.9911_T12.03,HILIC_pos_M104.9912_T9.81,HILIC_pos_M104.9913_T10.67,HILIC_pos_M104.9913_T10.44,HILIC_pos_M104.9913_T6,HILIC_pos_M104.9913_T12.14,HILIC_pos_M104.9914_T9.12,HILIC_pos_M104.9914_T6.55,HILIC_pos_M104.9915_T8.64,HILIC_pos_M104.9915_T7.27,HILIC_pos_M104.9915_T7.7,HILIC_pos_M104.9915_T8.09,HILIC_pos_M104.9916_T13.24,HILIC_pos_M104.9917_T7.48,HILIC_pos_M104.9917_T13.09,HILIC_pos_M104.9918_T8.82,HILIC_pos_M104.9953_T4.18,HILIC_pos_M105.032_T3.73,HILIC_pos_M105.069_T4.64,HILIC_pos_M105.0692_T4.21,HILIC_pos_M106.0489_T8.81,HILIC_pos_M107.0362_T2.91,HILIC_pos_M107.0476_T3.67,HILIC_pos_M107.0602_T1.92,HILIC_pos_M108.0438_T2.93,HILIC_pos_M108.0793_T3.61,HILIC_pos_M109.0251_T8.07,HILIC_pos_M109.0754_T2.64,HILIC_pos_M109.0756_T7.18,HILIC_pos_M109.0758_T2.19,HILIC_pos_M109.1_T0.73,HILIC_pos_M110.0592_T6.08,HILIC_pos_M110.0795_T3.15,HILIC_pos_M111.0432_T0.67,HILIC_pos_M111.0528_T2.02,HILIC_pos_M111.0528_T4.77,HILIC_pos_M111.0534_T5.44,HILIC_pos_M112.0492_T6.46,HILIC_pos_M112.0493_T4.99,HILIC_pos_M112.0495_T5.48,HILIC_pos_M112.0858_T7.93,HILIC_pos_M112.086_T5.99,HILIC_pos_M112.0863_T4.57,HILIC_pos_M112.8945_T6.72,HILIC_pos_M113.033_T3.88,HILIC_pos_M113.0336_T2.23,HILIC_pos_M113.0337_T3.72,HILIC_pos_M113.0342_T1.73,HILIC_pos_M113.057_T1.39,HILIC_pos_M113.0694_T4.72,HILIC_pos_M113.0694_T4.13,HILIC_pos_M113.07_T3.67,HILIC_pos_M113.0825_T5.79,HILIC_pos_M113.1057_T6.84,HILIC_pos_M113.106_T7.11,HILIC_pos_M113.106_T4.69,HILIC_pos_M113.1062_T7.36,HILIC_pos_M113.1062_T7.58,HILIC_pos_M113.9747_T3.42,HILIC_pos_M113.9765_T3.16,HILIC_pos_M113.9944_T3.18,HILIC_pos_M114.0541_T2.76,HILIC_pos_M114.06_T1,HILIC_pos_M114.0654_T3.16,HILIC_pos_M114.0655_T3.41,HILIC_pos_M114.0897_T0.88,HILIC_pos_M114.0903_T7.11,HILIC_pos_M115.0391_T0.72,HILIC_pos_M115.0489_T2.81,HILIC_pos_M115.0847_T1.22,HILIC_pos_M115.9783_T1.97,HILIC_pos_M116.0691_T10.11,HILIC_pos_M116.0692_T4.75,HILIC_pos_M116.0693_T1.03,HILIC_pos_M116.0694_T1.57,HILIC_pos_M116.0694_T4.26,HILIC_pos_M116.0695_T1.97,HILIC_pos_M116.0696_T7.61,HILIC_pos_M116.0697_T5.18,HILIC_pos_M116.0697_T2.79,HILIC_pos_M116.0698_T4.47,HILIC_pos_M116.0699_T4.97,HILIC_pos_M116.1053_T5.36,HILIC_pos_M116.1061_T3.05,HILIC_pos_M117.0536_T5.47,HILIC_pos_M117.0537_T5.17,HILIC_pos_M117.054_T4.69,HILIC_pos_M117.1122_T2.91,HILIC_pos_M118.084_T5.98,HILIC_pos_M118.0842_T4.38,HILIC_pos_M118.085_T16.16,HILIC_pos_M118.0851_T10.63,HILIC_pos_M118.0851_T5.65,HILIC_pos_M118.0852_T6.74,HILIC_pos_M118.0852_T6.39,HILIC_pos_M118.0852_T9.18,HILIC_pos_M118.0854_T11.27,HILIC_pos_M118.0855_T6.99,HILIC_pos_M118.0855_T7.96,HILIC_pos_M118.0855_T7.59,HILIC_pos_M118.121_T3,HILIC_pos_M119.0155_T0.8,HILIC_pos_M119.0689_T4.25,HILIC_pos_M119.069_T4.5,HILIC_pos_M119.0691_T3.27,HILIC_pos_M119.0691_T5,HILIC_pos_M119.0694_T1.94,HILIC_pos_M119.0698_T1.07,HILIC_pos_M119.0699_T4.75,HILIC_pos_M119.0844_T0.77,HILIC_pos_M119.9928_T0.72,HILIC_pos_M120.0019_T8.55,HILIC_pos_M120.0643_T8.42,HILIC_pos_M120.0795_T0.9,HILIC_pos_M120.08_T6.94,HILIC_pos_M120.1013_T6.1,HILIC_pos_M121.0382_T1.37,HILIC_pos_M121.0384_T3.33,HILIC_pos_M121.0387_T1.01,HILIC_pos_M121.0393_T3.93,HILIC_pos_M121.064_T5.8,HILIC_pos_M121.0752_T3.46,HILIC_pos_M121.0756_T2.76,HILIC_pos_M121.0997_T0.73,HILIC_pos_M122.0232_T1.01,HILIC_pos_M122.0702_T7.17,HILIC_pos_M122.0807_T8,HILIC_pos_M122.0951_T2.74,HILIC_pos_M122.0953_T0.89,HILIC_pos_M122.0953_T4.64,HILIC_pos_M122.0953_T2.89,HILIC_pos_M122.0955_T4.21,HILIC_pos_M123.0406_T7.71,HILIC_pos_M123.0539_T1.27,HILIC_pos_M123.0887_T3.75,HILIC_pos_M123.0901_T3.15,HILIC_pos_M123.091_T2.69,HILIC_pos_M123.1152_T0.78,HILIC_pos_M124.0239_T10.87,HILIC_pos_M124.0382_T5.23,HILIC_pos_M124.0383_T5.64,HILIC_pos_M124.0385_T5.83,HILIC_pos_M124.0388_T6.16,HILIC_pos_M124.041_T2.93,HILIC_pos_M124.0746_T5.37,HILIC_pos_M124.0746_T5.21,HILIC_pos_M124.0753_T5.67,HILIC_pos_M124.0856_T7.51,HILIC_pos_M125.0696_T0.9,HILIC_pos_M125.1012_T4.34,HILIC_pos_M125.1058_T6.23,HILIC_pos_M125.1061_T1.9,HILIC_pos_M125.1061_T0.85,HILIC_pos_M125.1061_T0.28,HILIC_pos_M125.1062_T3.16,HILIC_pos_M125.1062_T5.32,HILIC_pos_M125.1063_T0.54,HILIC_pos_M125.1064_T1.58,HILIC_pos_M125.1064_T2.2,HILIC_pos_M125.1064_T4.14,HILIC_pos_M125.1065_T3.6,HILIC_pos_M125.1065_T18.01,HILIC_pos_M126.0211_T7.72,HILIC_pos_M126.0214_T4.62,HILIC_pos_M126.0647_T5.22,HILIC_pos_M126.1017_T7.18,HILIC_pos_M127.0139_T1.31,HILIC_pos_M127.014_T1.76,HILIC_pos_M127.014_T4.32,HILIC_pos_M127.0141_T0.91,HILIC_pos_M127.0141_T4.47,HILIC_pos_M127.0142_T0.12,HILIC_pos_M127.0142_T0.55,HILIC_pos_M127.0142_T17.39,HILIC_pos_M127.0143_T18.89,HILIC_pos_M127.0144_T1.55,HILIC_pos_M127.0144_T2.15,HILIC_pos_M127.0146_T18.77,HILIC_pos_M127.0152_T2.36,HILIC_pos_M127.0469_T1.51,HILIC_pos_M127.0484_T3.1,HILIC_pos_M127.0491_T1.93,HILIC_pos_M128.1061_T6.83,HILIC_pos_M128.1063_T6.61,HILIC_pos_M129.0536_T7.13,HILIC_pos_M129.0537_T2.7,HILIC_pos_M129.0538_T3.13,HILIC_pos_M129.0538_T6.4,HILIC_pos_M129.054_T0.67,HILIC_pos_M129.0541_T1.65,HILIC_pos_M129.0548_T3.31,HILIC_pos_M129.0653_T5.47,HILIC_pos_M129.0667_T5.12,HILIC_pos_M129.1007_T5.6,HILIC_pos_M129.1013_T1.37,HILIC_pos_M129.1015_T5.46,HILIC_pos_M129.1017_T8.99,HILIC_pos_M129.7122_T5.79,HILIC_pos_M129.9987_T5.79,HILIC_pos_M130.0423_T6.29,HILIC_pos_M130.0484_T7.73,HILIC_pos_M130.0488_T8.75,HILIC_pos_M130.0492_T9.2,HILIC_pos_M130.0498_T1.74,HILIC_pos_M130.0514_T2.36,HILIC_pos_M130.0634_T2.14,HILIC_pos_M130.0635_T0.75,HILIC_pos_M130.0686_T2.36,HILIC_pos_M130.0809_T2.14,HILIC_pos_M130.0842_T1.25,HILIC_pos_M130.0845_T6.97,HILIC_pos_M130.0855_T10.04,HILIC_pos_M130.0858_T2.36,HILIC_pos_M130.0864_T1.84,HILIC_pos_M130.0983_T5.95,HILIC_pos_M130.1576_T1.58,HILIC_pos_M130.1584_T2.14,HILIC_pos_M130.1585_T2.37,HILIC_pos_M131.0671_T0.99,HILIC_pos_M131.0687_T4.28,HILIC_pos_M131.0687_T0.79,HILIC_pos_M131.0691_T3.33,HILIC_pos_M131.0695_T3.95,HILIC_pos_M131.0695_T3.73,HILIC_pos_M131.0695_T5,HILIC_pos_M131.0695_T1.54,HILIC_pos_M131.0696_T4.75,HILIC_pos_M131.1171_T7.1,HILIC_pos_M131.1283_T9.5,HILIC_pos_M132.067_T1.92,HILIC_pos_M132.0759_T8.28,HILIC_pos_M132.1005_T2.54,HILIC_pos_M132.1007_T1.44,HILIC_pos_M132.1009_T2.83,HILIC_pos_M132.1012_T7.16,HILIC_pos_M132.1013_T6.96,HILIC_pos_M132.1121_T6.4,HILIC_pos_M132.1375_T4.15,HILIC_pos_M132.138_T5.49,HILIC_pos_M133.0307_T7.37,HILIC_pos_M133.0596_T8.88,HILIC_pos_M133.085_T1.28,HILIC_pos_M133.0964_T1.97,HILIC_pos_M133.0974_T10.11,HILIC_pos_M134.0181_T8.25,HILIC_pos_M134.043_T9.61,HILIC_pos_M134.0601_T0.8,HILIC_pos_M134.0681_T7.93,HILIC_pos_M134.08_T4.45,HILIC_pos_M134.0811_T8.52,HILIC_pos_M134.1164_T6.14,HILIC_pos_M134.1173_T6.44,HILIC_pos_M135.002_T5.91,HILIC_pos_M135.0288_T5.81,HILIC_pos_M135.0306_T3.01,HILIC_pos_M135.0646_T4.7,HILIC_pos_M135.0648_T5.17,HILIC_pos_M135.0654_T5.47,HILIC_pos_M135.0796_T0.77,HILIC_pos_M135.1157_T0.73,HILIC_pos_M135.9853_T2.93,HILIC_pos_M136.0394_T3.03,HILIC_pos_M136.0426_T3.32,HILIC_pos_M136.0474_T8.29,HILIC_pos_M136.0604_T3.33,HILIC_pos_M136.0609_T2.81,HILIC_pos_M136.0745_T1.73,HILIC_pos_M136.0849_T5.39,HILIC_pos_M136.0865_T4.53,HILIC_pos_M136.1584_T6.66,HILIC_pos_M136.1586_T6.39,HILIC_pos_M136.9181_T3.8,HILIC_pos_M136.9392_T3.81,HILIC_pos_M136.9396_T6.72,HILIC_pos_M136.9508_T4.5,HILIC_pos_M136.9615_T3.83,HILIC_pos_M136.9799_T3.89,HILIC_pos_M137.0259_T0.8,HILIC_pos_M137.0451_T5.91,HILIC_pos_M137.0451_T4.56,HILIC_pos_M137.0452_T3.87,HILIC_pos_M137.0453_T4.41,HILIC_pos_M137.0478_T2.46,HILIC_pos_M137.0698_T0.96,HILIC_pos_M137.0704_T6.46,HILIC_pos_M137.1056_T3.19,HILIC_pos_M137.1064_T2.88,HILIC_pos_M137.1312_T0.77,HILIC_pos_M137.6325_T5.67,HILIC_pos_M137.9464_T5.64,HILIC_pos_M137.9671_T5.65,HILIC_pos_M138.0536_T0.77,HILIC_pos_M138.0544_T5.64,HILIC_pos_M138.0547_T7.25,HILIC_pos_M138.0595_T6.24,HILIC_pos_M138.0905_T1.82,HILIC_pos_M138.0905_T5.72,HILIC_pos_M139.0491_T3.69,HILIC_pos_M139.0492_T4.21,HILIC_pos_M139.0493_T4.8,HILIC_pos_M139.0493_T5.06,HILIC_pos_M139.0495_T3.3,HILIC_pos_M139.0498_T3.92,HILIC_pos_M139.0851_T1.39,HILIC_pos_M139.0854_T1.05,HILIC_pos_M139.0856_T3.36,HILIC_pos_M139.0867_T2.76,HILIC_pos_M139.1219_T17.95,HILIC_pos_M139.1221_T2.07,HILIC_pos_M140.0009_T13.56,HILIC_pos_M140.0014_T11.41,HILIC_pos_M140.0355_T1.69,HILIC_pos_M140.0675_T6.98,HILIC_pos_M140.0697_T6.61,HILIC_pos_M140.0789_T2.86,HILIC_pos_M140.0804_T3.55,HILIC_pos_M140.081_T1.92,HILIC_pos_M140.0921_T6.23,HILIC_pos_M140.1063_T0.8,HILIC_pos_M141.065_T8.12,HILIC_pos_M141.065_T1.3,HILIC_pos_M141.065_T3.08,HILIC_pos_M142.0047_T0.9,HILIC_pos_M142.0259_T5.74,HILIC_pos_M142.0338_T10.86,HILIC_pos_M142.0966_T2.23,HILIC_pos_M142.1211_T6.35,HILIC_pos_M143.0186_T10.87,HILIC_pos_M143.081_T2.83,HILIC_pos_M143.0819_T5.59,HILIC_pos_M143.1163_T3.28,HILIC_pos_M143.1669_T6.45,HILIC_pos_M143.1671_T6.29,HILIC_pos_M144.0459_T0.89,HILIC_pos_M144.0465_T7.16,HILIC_pos_M144.0624_T8,HILIC_pos_M144.0748_T1.1,HILIC_pos_M144.0802_T5.15,HILIC_pos_M144.0804_T4.89,HILIC_pos_M144.0996_T6.31,HILIC_pos_M144.1008_T5.74,HILIC_pos_M144.1011_T6.96,HILIC_pos_M144.1365_T5.73,HILIC_pos_M145.0067_T16.73,HILIC_pos_M145.007_T14.36,HILIC_pos_M145.0071_T14.59,HILIC_pos_M145.0748_T2.97,HILIC_pos_M145.078_T0.9,HILIC_pos_M145.0842_T1.87,HILIC_pos_M145.0954_T4.65,HILIC_pos_M145.0972_T4.34,HILIC_pos_M145.1329_T6.61,HILIC_pos_M145.133_T6.83,HILIC_pos_M145.1692_T9.17,HILIC_pos_M146.0588_T1.06,HILIC_pos_M146.0591_T2.21,HILIC_pos_M146.0592_T2.5,HILIC_pos_M146.0592_T1.88,HILIC_pos_M146.0609_T4.9,HILIC_pos_M146.0796_T1.34,HILIC_pos_M146.0808_T1.62,HILIC_pos_M146.1158_T2.76,HILIC_pos_M146.1162_T1.99,HILIC_pos_M146.1165_T0.93,HILIC_pos_M146.1167_T0.1,HILIC_pos_M146.1167_T0.72,HILIC_pos_M146.1168_T8.06,HILIC_pos_M146.1168_T7.68,HILIC_pos_M146.1173_T13.11,HILIC_pos_M146.1525_T5.03,HILIC_pos_M147.0644_T1.41,HILIC_pos_M147.0648_T0.67,HILIC_pos_M147.0748_T5.12,HILIC_pos_M147.0755_T8.75,HILIC_pos_M147.1122_T10.04,HILIC_pos_M148.0287_T5.5,HILIC_pos_M148.0336_T7.91,HILIC_pos_M148.0341_T8.17,HILIC_pos_M148.0422_T8.52,HILIC_pos_M148.0543_T5.42,HILIC_pos_M148.0597_T9.2,HILIC_pos_M148.0713_T5.52,HILIC_pos_M148.0733_T2.91,HILIC_pos_M148.0753_T0.8,HILIC_pos_M148.0944_T7.3,HILIC_pos_M148.1329_T5.5,HILIC_pos_M148.9057_T1.02,HILIC_pos_M148.9352_T1.01,HILIC_pos_M148.9669_T0.97,HILIC_pos_M149.0215_T18.65,HILIC_pos_M149.0218_T1.57,HILIC_pos_M149.0222_T17.32,HILIC_pos_M149.0223_T2.26,HILIC_pos_M149.0224_T16.78,HILIC_pos_M149.029_T0.97,HILIC_pos_M149.0324_T3.06,HILIC_pos_M149.0344_T1.92,HILIC_pos_M149.0345_T2.69,HILIC_pos_M149.0345_T1.37,HILIC_pos_M149.0796_T4.95,HILIC_pos_M149.0798_T1.51,HILIC_pos_M149.0799_T1.07,HILIC_pos_M149.08_T4.5,HILIC_pos_M149.08_T4.26,HILIC_pos_M149.0802_T1.97,HILIC_pos_M149.0803_T4.74,HILIC_pos_M149.0805_T1.3,HILIC_pos_M149.0952_T0.7,HILIC_pos_M149.1073_T3.41,HILIC_pos_M149.1303_T0.73,HILIC_pos_M150.013_T8.82,HILIC_pos_M150.0374_T1.44,HILIC_pos_M150.0538_T1.9,HILIC_pos_M150.0546_T2.16,HILIC_pos_M150.0574_T7.38,HILIC_pos_M150.0901_T3.22,HILIC_pos_M150.1745_T6.22,HILIC_pos_M151.0483_T3.08,HILIC_pos_M151.0484_T1.64,HILIC_pos_M151.0494_T1.32,HILIC_pos_M151.05_T2.66,HILIC_pos_M151.0526_T1.96,HILIC_pos_M151.0835_T8.99,HILIC_pos_M151.0953_T1.25,HILIC_pos_M151.6251_T9.51,HILIC_pos_M151.972_T5.81,HILIC_pos_M152.0193_T3.41,HILIC_pos_M152.0336_T3.02,HILIC_pos_M152.0348_T3.33,HILIC_pos_M152.0546_T6.42,HILIC_pos_M152.0565_T5.85,HILIC_pos_M152.0696_T3.16,HILIC_pos_M152.0698_T1.01,HILIC_pos_M152.0698_T2.93,HILIC_pos_M152.0892_T5.2,HILIC_pos_M152.1057_T0.88,HILIC_pos_M153.0221_T1.8,HILIC_pos_M153.0399_T5.28,HILIC_pos_M153.0408_T3.02,HILIC_pos_M153.0651_T2.09,HILIC_pos_M153.0659_T2.49,HILIC_pos_M153.066_T1.59,HILIC_pos_M153.0994_T7.11,HILIC_pos_M153.101_T4.65,HILIC_pos_M153.1014_T4.08,HILIC_pos_M153.1015_T3.33,HILIC_pos_M153.9572_T2.93,HILIC_pos_M153.996_T4.57,HILIC_pos_M154.0484_T3.62,HILIC_pos_M154.0494_T3.18,HILIC_pos_M154.0497_T3.03,HILIC_pos_M154.0533_T2.2,HILIC_pos_M154.0581_T8.3,HILIC_pos_M154.0831_T6.92,HILIC_pos_M154.0967_T5.41,HILIC_pos_M154.0968_T4.51,HILIC_pos_M154.9784_T5.86,HILIC_pos_M154.9799_T3.11,HILIC_pos_M155.0454_T5.4,HILIC_pos_M155.0456_T1.52,HILIC_pos_M155.0457_T18.68,HILIC_pos_M155.0458_T3.64,HILIC_pos_M155.0459_T1.73,HILIC_pos_M155.046_T17.38,HILIC_pos_M155.046_T0.13,HILIC_pos_M155.046_T0.91,HILIC_pos_M155.046_T18.88,HILIC_pos_M155.046_T2.58,HILIC_pos_M155.0461_T0.27,HILIC_pos_M155.0461_T4.3,HILIC_pos_M155.0461_T2.05,HILIC_pos_M155.0461_T0.51,HILIC_pos_M155.0462_T4.85,HILIC_pos_M155.0465_T4.46,HILIC_pos_M155.0474_T2.76,HILIC_pos_M155.0782_T6.35,HILIC_pos_M155.0798_T5.92,HILIC_pos_M155.0808_T8.14,HILIC_pos_M155.1054_T0.8,HILIC_pos_M155.1537_T16.79,HILIC_pos_M155.9732_T6.66,HILIC_pos_M155.9734_T9.78,HILIC_pos_M155.9735_T14.08,HILIC_pos_M155.9736_T16.74,HILIC_pos_M156.0412_T6.77,HILIC_pos_M156.0414_T6.97,HILIC_pos_M156.0759_T9.6,HILIC_pos_M156.0769_T1.32,HILIC_pos_M156.1002_T1.79,HILIC_pos_M156.1503_T9.22,HILIC_pos_M157.0492_T0.72,HILIC_pos_M157.0733_T2.15,HILIC_pos_M157.0963_T6.16,HILIC_pos_M157.1315_T5.64,HILIC_pos_M157.1321_T3.64,HILIC_pos_M157.1328_T3.23,HILIC_pos_M157.1692_T2.06,HILIC_pos_M157.1693_T2.27,HILIC_pos_M157.9736_T8.67,HILIC_pos_M157.9737_T9.7,HILIC_pos_M157.9737_T10.69,HILIC_pos_M157.9737_T10.23,HILIC_pos_M157.9739_T8.84,HILIC_pos_M157.9739_T11,HILIC_pos_M157.9742_T9.47,HILIC_pos_M157.9743_T10.41,HILIC_pos_M157.9743_T9.13,HILIC_pos_M158.116_T6.81,HILIC_pos_M158.1162_T0.8,HILIC_pos_M158.1169_T3.74,HILIC_pos_M158.117_T3.42,HILIC_pos_M158.1286_T5.24,HILIC_pos_M158.1537_T5.57,HILIC_pos_M158.1538_T0.72,HILIC_pos_M158.9926_T16.64,HILIC_pos_M158.996_T11.41,HILIC_pos_M158.9963_T11.81,HILIC_pos_M159.027_T3.92,HILIC_pos_M159.0755_T9.01,HILIC_pos_M159.0755_T0.68,HILIC_pos_M159.0907_T4.68,HILIC_pos_M159.0914_T3.87,HILIC_pos_M159.1118_T2.41,HILIC_pos_M159.1119_T2.7,HILIC_pos_M159.1132_T6.31,HILIC_pos_M159.1486_T6.35,HILIC_pos_M159.969_T8.72,HILIC_pos_M159.9693_T10.44,HILIC_pos_M159.9694_T8.87,HILIC_pos_M159.9704_T9.13,HILIC_pos_M160.0339_T5.67,HILIC_pos_M160.034_T7.61,HILIC_pos_M160.0361_T7.28,HILIC_pos_M160.0596_T8,HILIC_pos_M160.0959_T1.65,HILIC_pos_M160.097_T1.97,HILIC_pos_M160.1326_T5.89,HILIC_pos_M160.1326_T7.75,HILIC_pos_M161.08_T1.34,HILIC_pos_M161.0914_T8.79,HILIC_pos_M161.1057_T4.87,HILIC_pos_M161.1063_T5.15,HILIC_pos_M161.127_T7.18,HILIC_pos_M161.1304_T0.72,HILIC_pos_M162.0495_T7.61,HILIC_pos_M162.0495_T7.96,HILIC_pos_M162.0536_T4.17,HILIC_pos_M162.054_T1.59,HILIC_pos_M162.0543_T2.11,HILIC_pos_M162.0578_T7.02,HILIC_pos_M162.0753_T1.9,HILIC_pos_M162.0753_T2.46,HILIC_pos_M162.0753_T2.81,HILIC_pos_M162.1112_T6.91,HILIC_pos_M162.1115_T8.3,HILIC_pos_M162.1118_T8.08,HILIC_pos_M162.1125_T7.59,HILIC_pos_M162.1129_T6.36,HILIC_pos_M162.6164_T9.53,HILIC_pos_M162.998_T6.66,HILIC_pos_M163.017_T16.58,HILIC_pos_M163.0174_T14.48,HILIC_pos_M163.0475_T8.12,HILIC_pos_M163.0606_T9.12,HILIC_pos_M163.0958_T1.57,HILIC_pos_M164.0282_T8.44,HILIC_pos_M164.0698_T1.95,HILIC_pos_M164.0702_T2.24,HILIC_pos_M164.0912_T3.12,HILIC_pos_M164.092_T3.33,HILIC_pos_M164.1165_T2.6,HILIC_pos_M164.1277_T6.72,HILIC_pos_M165.0496_T10.85,HILIC_pos_M165.0543_T7.68,HILIC_pos_M165.0547_T3.43,HILIC_pos_M165.0753_T1.66,HILIC_pos_M165.0755_T6.63,HILIC_pos_M165.0755_T6.4,HILIC_pos_M165.0756_T7.13,HILIC_pos_M165.0757_T2.21,HILIC_pos_M165.1014_T0.77,HILIC_pos_M165.1621_T0.72,HILIC_pos_M166.0607_T5.67,HILIC_pos_M166.0719_T4.92,HILIC_pos_M166.0723_T3.55,HILIC_pos_M166.0841_T2.11,HILIC_pos_M166.0848_T1.79,HILIC_pos_M166.0854_T6.95,HILIC_pos_M166.0857_T6.24,HILIC_pos_M166.105_T1.3,HILIC_pos_M166.1068_T4.74,HILIC_pos_M166.1068_T1.5,HILIC_pos_M166.1077_T4.95,HILIC_pos_M167.045_T1.38,HILIC_pos_M167.0454_T1.01,HILIC_pos_M167.0536_T2.08,HILIC_pos_M167.056_T2.51,HILIC_pos_M167.0566_T5.49,HILIC_pos_M167.0573_T8.97,HILIC_pos_M167.0886_T6.83,HILIC_pos_M167.0906_T3.25,HILIC_pos_M167.1148_T6.61,HILIC_pos_M167.115_T6.83,HILIC_pos_M167.1423_T0.72,HILIC_pos_M167.9926_T0.8,HILIC_pos_M168.0619_T2.09,HILIC_pos_M168.0988_T8.08,HILIC_pos_M168.1009_T0.92,HILIC_pos_M168.1117_T4.18,HILIC_pos_M168.1124_T3.34,HILIC_pos_M168.1125_T3.66,HILIC_pos_M168.1127_T4.71,HILIC_pos_M168.1481_T8.12,HILIC_pos_M169.0576_T8.76,HILIC_pos_M169.0584_T2.03,HILIC_pos_M169.06_T3.08,HILIC_pos_M169.0695_T2.68,HILIC_pos_M169.0763_T2.5,HILIC_pos_M169.9649_T3.21,HILIC_pos_M169.965_T4.76,HILIC_pos_M169.9655_T4.19,HILIC_pos_M169.9655_T2.24,HILIC_pos_M169.9656_T1.39,HILIC_pos_M169.9657_T5.22,HILIC_pos_M169.9657_T0.47,HILIC_pos_M169.9658_T0.16,HILIC_pos_M169.9659_T2.02,HILIC_pos_M169.9659_T1.68,HILIC_pos_M169.9659_T2.75,HILIC_pos_M169.9661_T4.58,HILIC_pos_M169.9662_T2.52,HILIC_pos_M169.9664_T3.71,HILIC_pos_M169.9688_T5.47,HILIC_pos_M169.9852_T7.72,HILIC_pos_M170.0571_T6.91,HILIC_pos_M170.0628_T7.93,HILIC_pos_M170.0783_T7.3,HILIC_pos_M170.116_T0.85,HILIC_pos_M170.1176_T1.3,HILIC_pos_M171.062_T1.02,HILIC_pos_M171.0623_T1.29,HILIC_pos_M171.0623_T1.51,HILIC_pos_M171.0816_T1.49,HILIC_pos_M171.1129_T5.74,HILIC_pos_M171.1361_T0.7,HILIC_pos_M171.1481_T6.09,HILIC_pos_M171.1484_T16.78,HILIC_pos_M172.0715_T0.8,HILIC_pos_M172.0955_T1.1,HILIC_pos_M172.1147_T0.7,HILIC_pos_M172.1324_T0.77,HILIC_pos_M173.0307_T10.18,HILIC_pos_M173.0784_T1.48,HILIC_pos_M173.1272_T1.45,HILIC_pos_M173.1642_T6.04,HILIC_pos_M173.9593_T14.31,HILIC_pos_M173.96_T0.8,HILIC_pos_M173.9601_T5.86,HILIC_pos_M173.9603_T4.52,HILIC_pos_M173.9603_T4.7,HILIC_pos_M173.9607_T14.71,HILIC_pos_M173.9608_T14.51,HILIC_pos_M173.961_T16.45,HILIC_pos_M173.961_T16.74,HILIC_pos_M174.0218_T2.51,HILIC_pos_M174.0529_T2.54,HILIC_pos_M174.0539_T1.8,HILIC_pos_M174.0542_T1.97,HILIC_pos_M174.0545_T2.2,HILIC_pos_M174.0751_T9.27,HILIC_pos_M174.0752_T1.73,HILIC_pos_M174.0753_T2.45,HILIC_pos_M174.0907_T2.22,HILIC_pos_M174.0909_T2.43,HILIC_pos_M174.1106_T1.74,HILIC_pos_M174.1243_T7.25,HILIC_pos_M174.1474_T0.72,HILIC_pos_M174.1484_T5.25,HILIC_pos_M174.1598_T5.63,HILIC_pos_M175.0003_T10.16,HILIC_pos_M175.0007_T3.81,HILIC_pos_M175.0011_T4,HILIC_pos_M175.0491_T4.04,HILIC_pos_M175.0519_T2.61,HILIC_pos_M175.0845_T2.34,HILIC_pos_M175.0855_T3.51,HILIC_pos_M175.1186_T9.91,HILIC_pos_M175.1434_T8.13,HILIC_pos_M175.1435_T9.61,HILIC_pos_M176.0103_T5.67,HILIC_pos_M176.0108_T7.27,HILIC_pos_M176.04_T8.3,HILIC_pos_M176.0653_T7.17,HILIC_pos_M176.0655_T7.02,HILIC_pos_M176.0905_T4.97,HILIC_pos_M176.1021_T9.01,HILIC_pos_M176.1069_T2.46,HILIC_pos_M176.128_T8.29,HILIC_pos_M176.1287_T6.44,HILIC_pos_M177.054_T0.72,HILIC_pos_M177.0626_T8.14,HILIC_pos_M178.0474_T2.74,HILIC_pos_M178.0492_T0.9,HILIC_pos_M178.0497_T2.31,HILIC_pos_M178.1066_T3.31,HILIC_pos_M178.1423_T5.19,HILIC_pos_M179.0788_T7.68,HILIC_pos_M179.1277_T9.7,HILIC_pos_M180.0643_T3.73,HILIC_pos_M180.0657_T0.95,HILIC_pos_M180.1007_T1.3,HILIC_pos_M180.1017_T0.96,HILIC_pos_M180.1373_T3.03,HILIC_pos_M180.9779_T11.43,HILIC_pos_M181.0716_T1.29,HILIC_pos_M181.0725_T5.13,HILIC_pos_M181.0858_T0.8,HILIC_pos_M181.1073_T1.57,HILIC_pos_M181.12_T0.72,HILIC_pos_M181.1297_T2.69,HILIC_pos_M181.1305_T6.35,HILIC_pos_M181.1596_T0.72,HILIC_pos_M182.0572_T6.96,HILIC_pos_M182.078_T7.49,HILIC_pos_M182.0802_T1.96,HILIC_pos_M182.0805_T0.82,HILIC_pos_M182.0807_T7.69,HILIC_pos_M182.0999_T2.24,HILIC_pos_M182.114_T5.89,HILIC_pos_M182.1145_T7.74,HILIC_pos_M182.1281_T4.02,HILIC_pos_M182.129_T2.61,HILIC_pos_M182.1296_T3.18,HILIC_pos_M182.9613_T2.64,HILIC_pos_M183.0771_T3.52,HILIC_pos_M183.0774_T5.25,HILIC_pos_M183.0775_T16.82,HILIC_pos_M183.0776_T18.71,HILIC_pos_M183.0777_T0.13,HILIC_pos_M183.0777_T2.14,HILIC_pos_M183.0777_T0.47,HILIC_pos_M183.0778_T1.74,HILIC_pos_M183.0778_T0.91,HILIC_pos_M183.0778_T17.38,HILIC_pos_M183.0779_T4.29,HILIC_pos_M183.0779_T18.47,HILIC_pos_M183.0779_T4.5,HILIC_pos_M183.0779_T5.72,HILIC_pos_M183.078_T18.9,HILIC_pos_M183.0782_T4.8,HILIC_pos_M183.0785_T3.21,HILIC_pos_M183.0788_T5.48,HILIC_pos_M183.082_T2.31,HILIC_pos_M183.0827_T2.64,HILIC_pos_M183.0994_T0.8,HILIC_pos_M183.1087_T5.47,HILIC_pos_M183.1122_T6.29,HILIC_pos_M184.0449_T10.86,HILIC_pos_M184.061_T1.51,HILIC_pos_M184.0637_T3.04,HILIC_pos_M184.0737_T3.43,HILIC_pos_M184.0739_T5.52,HILIC_pos_M184.0936_T8.11,HILIC_pos_M184.0936_T7.6,HILIC_pos_M184.0943_T8.3,HILIC_pos_M184.1061_T1.47,HILIC_pos_M184.9799_T6.67,HILIC_pos_M185.0269_T8.12,HILIC_pos_M185.0899_T1.92,HILIC_pos_M185.1279_T6.39,HILIC_pos_M185.1386_T8.15,HILIC_pos_M185.1517_T0.72,HILIC_pos_M186.0333_T14.25,HILIC_pos_M186.0334_T16.74,HILIC_pos_M186.0733_T4.2,HILIC_pos_M186.0748_T7.97,HILIC_pos_M186.0751_T2.56,HILIC_pos_M186.0752_T6.76,HILIC_pos_M186.0756_T3.15,HILIC_pos_M186.1226_T3.46,HILIC_pos_M186.9932_T12.82,HILIC_pos_M186.9947_T6.55,HILIC_pos_M186.9947_T5.98,HILIC_pos_M186.9947_T10.18,HILIC_pos_M186.9948_T13.09,HILIC_pos_M186.9948_T8.67,HILIC_pos_M186.9949_T11.21,HILIC_pos_M186.995_T9.14,HILIC_pos_M186.995_T10.4,HILIC_pos_M186.9951_T10.65,HILIC_pos_M186.9952_T9.3,HILIC_pos_M186.9954_T12.03,HILIC_pos_M186.9956_T7.27,HILIC_pos_M186.9957_T7.7,HILIC_pos_M186.9957_T7.48,HILIC_pos_M186.996_T12.31,HILIC_pos_M186.9961_T8.07,HILIC_pos_M186.9963_T7.11,HILIC_pos_M187.0575_T1.67,HILIC_pos_M187.0821_T2.81,HILIC_pos_M187.0968_T1.98,HILIC_pos_M187.0969_T1.32,HILIC_pos_M187.143_T4.72,HILIC_pos_M187.1443_T1.31,HILIC_pos_M187.1451_T3.93,HILIC_pos_M187.1802_T5.81,HILIC_pos_M188.0701_T6.99,HILIC_pos_M188.1024_T1.54,HILIC_pos_M188.1054_T3.38,HILIC_pos_M188.1055_T3.1,HILIC_pos_M188.1063_T2.18,HILIC_pos_M188.1254_T0.87,HILIC_pos_M188.1756_T9.46,HILIC_pos_M189.073_T3.26,HILIC_pos_M189.1032_T4.85,HILIC_pos_M189.1231_T7.85,HILIC_pos_M189.1594_T9.65,HILIC_pos_M190.0487_T6.85,HILIC_pos_M190.0824_T7.68,HILIC_pos_M190.0968_T0.88,HILIC_pos_M190.0976_T1.11,HILIC_pos_M190.1078_T1.39,HILIC_pos_M190.1256_T0.77,HILIC_pos_M190.9871_T16.6,HILIC_pos_M191.037_T0.8,HILIC_pos_M191.0403_T8.76,HILIC_pos_M191.0442_T1.93,HILIC_pos_M191.0449_T2.66,HILIC_pos_M191.0453_T1.1,HILIC_pos_M191.0459_T3.08,HILIC_pos_M191.0762_T10.04,HILIC_pos_M191.0907_T2.1,HILIC_pos_M191.1536_T2.27,HILIC_pos_M191.1788_T0.77,HILIC_pos_M191.9711_T16.58,HILIC_pos_M192.0236_T9.24,HILIC_pos_M192.0648_T2.21,HILIC_pos_M192.065_T2.5,HILIC_pos_M192.0653_T1.88,HILIC_pos_M192.0863_T1.44,HILIC_pos_M192.0878_T1.76,HILIC_pos_M192.1034_T5.52,HILIC_pos_M192.139_T3.03,HILIC_pos_M192.1588_T5.47,HILIC_pos_M192.1592_T3.02,HILIC_pos_M192.1593_T3.66,HILIC_pos_M192.1597_T4.17,HILIC_pos_M192.9597_T2.67,HILIC_pos_M193.0359_T8.15,HILIC_pos_M193.0597_T3.11,HILIC_pos_M193.0604_T1.48,HILIC_pos_M193.0605_T2,HILIC_pos_M193.0605_T2.65,HILIC_pos_M193.0606_T1.32,HILIC_pos_M193.0609_T4.04,HILIC_pos_M194.0212_T7.39,HILIC_pos_M194.1168_T5.17,HILIC_pos_M194.1171_T1,HILIC_pos_M194.1174_T4.98,HILIC_pos_M194.153_T2.54,HILIC_pos_M195.0523_T2.31,HILIC_pos_M195.0759_T2.42,HILIC_pos_M195.0849_T0.82,HILIC_pos_M195.0903_T1.99,HILIC_pos_M195.1142_T3.93,HILIC_pos_M195.1173_T0.67,HILIC_pos_M195.1194_T0.94,HILIC_pos_M195.1221_T1.23,HILIC_pos_M195.1378_T0.74,HILIC_pos_M195.1488_T2.41,HILIC_pos_M195.172_T0.72,HILIC_pos_M196.0597_T2.74,HILIC_pos_M196.0603_T2.31,HILIC_pos_M196.0753_T6.81,HILIC_pos_M196.1077_T5.65,HILIC_pos_M196.1429_T2.24,HILIC_pos_M196.1439_T3.46,HILIC_pos_M196.144_T2.76,HILIC_pos_M196.1449_T9.22,HILIC_pos_M197.1017_T9.91,HILIC_pos_M197.1019_T2.71,HILIC_pos_M197.1113_T2.04,HILIC_pos_M197.1259_T8.12,HILIC_pos_M197.133_T0.7,HILIC_pos_M197.164_T16.79,HILIC_pos_M198.0442_T8.52,HILIC_pos_M198.0515_T7.49,HILIC_pos_M198.0848_T9.01,HILIC_pos_M198.0877_T5.89,HILIC_pos_M198.0953_T3.91,HILIC_pos_M198.1105_T7.55,HILIC_pos_M198.1109_T8.29,HILIC_pos_M198.1235_T8.69,HILIC_pos_M198.1277_T16.79,HILIC_pos_M198.1487_T1.1,HILIC_pos_M199.0003_T10.18,HILIC_pos_M199.0826_T5.12,HILIC_pos_M199.0845_T3.28,HILIC_pos_M199.0849_T3.44,HILIC_pos_M199.1677_T0.7,HILIC_pos_M200.0227_T11.38,HILIC_pos_M200.0674_T7.59,HILIC_pos_M200.0677_T8.1,HILIC_pos_M200.0686_T8.3,HILIC_pos_M200.175_T8.89,HILIC_pos_M201.0478_T1.64,HILIC_pos_M201.0853_T5.02,HILIC_pos_M201.1234_T6.31,HILIC_pos_M201.1474_T0.8,HILIC_pos_M201.1971_T5.58,HILIC_pos_M201.9923_T1.94,HILIC_pos_M202.0818_T7.9,HILIC_pos_M202.143_T1.44,HILIC_pos_M202.1798_T5.03,HILIC_pos_M202.18_T5.43,HILIC_pos_M202.2272_T4.74,HILIC_pos_M202.2279_T4.52,HILIC_pos_M202.9682_T7.56,HILIC_pos_M202.9687_T6.76,HILIC_pos_M202.9688_T7.31,HILIC_pos_M203.0518_T7.68,HILIC_pos_M203.0889_T1.57,HILIC_pos_M203.0925_T0.72,HILIC_pos_M203.1395_T4.72,HILIC_pos_M203.14_T3.51,HILIC_pos_M203.1461_T9.34,HILIC_pos_M204.0784_T1.07,HILIC_pos_M204.085_T4.09,HILIC_pos_M204.0857_T3.23,HILIC_pos_M204.0859_T6.78,HILIC_pos_M204.0862_T2.51,HILIC_pos_M204.0868_T7.97,HILIC_pos_M204.1013_T3.75,HILIC_pos_M204.1014_T3.99,HILIC_pos_M204.121_T7.43,HILIC_pos_M205.0282_T14.48,HILIC_pos_M205.0477_T3.28,HILIC_pos_M205.0482_T9.84,HILIC_pos_M205.0604_T1.97,HILIC_pos_M205.0695_T7.58,HILIC_pos_M205.0841_T0.91,HILIC_pos_M205.0847_T17.32,HILIC_pos_M205.0854_T16.78,HILIC_pos_M205.0963_T6.98,HILIC_pos_M205.1059_T1.96,HILIC_pos_M205.1067_T1.42,HILIC_pos_M205.194_T0.72,HILIC_pos_M206.1527_T2.64,HILIC_pos_M207.0581_T4.63,HILIC_pos_M207.0757_T1.96,HILIC_pos_M208.0596_T4.17,HILIC_pos_M208.0949_T1.27,HILIC_pos_M208.1312_T5.22,HILIC_pos_M208.1694_T2.29,HILIC_pos_M209.0542_T1.57,HILIC_pos_M209.0551_T3.08,HILIC_pos_M209.0553_T1.92,HILIC_pos_M209.0556_T2.67,HILIC_pos_M209.0556_T1.1,HILIC_pos_M209.0892_T2.11,HILIC_pos_M209.0921_T2.44,HILIC_pos_M209.1225_T0.84,HILIC_pos_M209.1635_T16.79,HILIC_pos_M209.188_T0.72,HILIC_pos_M210.0499_T6.96,HILIC_pos_M210.0683_T1.99,HILIC_pos_M210.0749_T1.73,HILIC_pos_M210.1112_T0.9,HILIC_pos_M210.1119_T1.54,HILIC_pos_M210.1122_T1.19,HILIC_pos_M210.1598_T9.02,HILIC_pos_M210.9914_T19.18,HILIC_pos_M210.9923_T0.79,HILIC_pos_M210.9924_T3.15,HILIC_pos_M210.9924_T3.68,HILIC_pos_M210.9925_T0.13,HILIC_pos_M210.9925_T5.19,HILIC_pos_M210.9925_T0.47,HILIC_pos_M210.9926_T4.69,HILIC_pos_M210.9926_T2.54,HILIC_pos_M210.9926_T2.23,HILIC_pos_M210.9926_T1.68,HILIC_pos_M210.9927_T2.75,HILIC_pos_M210.9927_T4.48,HILIC_pos_M210.9927_T4.12,HILIC_pos_M210.9927_T1.37,HILIC_pos_M210.9928_T1.99,HILIC_pos_M210.9928_T4.94,HILIC_pos_M210.9931_T5.47,HILIC_pos_M210.9933_T19.83,HILIC_pos_M210.9935_T19.47,HILIC_pos_M211.0702_T1.33,HILIC_pos_M211.0713_T2.65,HILIC_pos_M211.0713_T2.01,HILIC_pos_M211.0716_T3.11,HILIC_pos_M211.1051_T7.86,HILIC_pos_M211.1067_T4.87,HILIC_pos_M211.1333_T1.92,HILIC_pos_M211.1345_T2.26,HILIC_pos_M211.1416_T0.81,HILIC_pos_M211.1427_T3.43,HILIC_pos_M211.1683_T0.77,HILIC_pos_M211.4676_T2.41,HILIC_pos_M211.9586_T1.99,HILIC_pos_M211.9588_T2.4,HILIC_pos_M211.977_T2.39,HILIC_pos_M211.9787_T1.99,HILIC_pos_M211.9926_T2.39,HILIC_pos_M212.0933_T1.94,HILIC_pos_M212.1019_T2.43,HILIC_pos_M212.1053_T2.98,HILIC_pos_M212.1181_T1.68,HILIC_pos_M212.1181_T1.99,HILIC_pos_M212.1182_T3.41,HILIC_pos_M212.1183_T2.39,HILIC_pos_M212.1402_T9.56,HILIC_pos_M212.1638_T1.07,HILIC_pos_M212.1642_T3.38,HILIC_pos_M213.0575_T8.37,HILIC_pos_M213.1217_T7.5,HILIC_pos_M213.1834_T0.7,HILIC_pos_M214.0042_T9.24,HILIC_pos_M214.0828_T8.27,HILIC_pos_M214.0832_T7.55,HILIC_pos_M214.1181_T6.27,HILIC_pos_M214.1187_T6.63,HILIC_pos_M214.9871_T14.33,HILIC_pos_M214.9872_T16.74,HILIC_pos_M215.1013_T2.06,HILIC_pos_M215.1017_T2.31,HILIC_pos_M215.1023_T3.61,HILIC_pos_M215.1073_T0.77,HILIC_pos_M215.1195_T2.86,HILIC_pos_M215.121_T7.93,HILIC_pos_M215.1357_T2.49,HILIC_pos_M215.1378_T6.24,HILIC_pos_M215.1381_T6.61,HILIC_pos_M215.1388_T5.71,HILIC_pos_M216.0621_T0.9,HILIC_pos_M216.1135_T0.77,HILIC_pos_M216.123_T1.87,HILIC_pos_M217.0682_T6.87,HILIC_pos_M217.0692_T4.1,HILIC_pos_M217.0798_T9.46,HILIC_pos_M217.103_T9.46,HILIC_pos_M217.1046_T5.17,HILIC_pos_M217.1048_T1.27,HILIC_pos_M217.1059_T2.02,HILIC_pos_M217.106_T2.2,HILIC_pos_M217.1062_T17.32,HILIC_pos_M217.1063_T1.51,HILIC_pos_M217.1063_T1.01,HILIC_pos_M217.1064_T0.12,HILIC_pos_M217.1065_T4.55,HILIC_pos_M217.1066_T17.49,HILIC_pos_M217.1508_T2.56,HILIC_pos_M217.1522_T7.33,HILIC_pos_M217.153_T9.17,HILIC_pos_M217.153_T3.43,HILIC_pos_M217.1531_T4.53,HILIC_pos_M217.1546_T3.7,HILIC_pos_M217.1585_T0.72,HILIC_pos_M217.192_T0.72,HILIC_pos_M218.0468_T5.79,HILIC_pos_M218.0796_T5.44,HILIC_pos_M218.0925_T3,HILIC_pos_M218.1034_T2.45,HILIC_pos_M218.1382_T6.92,HILIC_pos_M218.9432_T6.72,HILIC_pos_M219.0639_T9.63,HILIC_pos_M219.073_T1.52,HILIC_pos_M219.076_T1.05,HILIC_pos_M219.0819_T9.91,HILIC_pos_M219.0839_T2.51,HILIC_pos_M219.084_T2.69,HILIC_pos_M219.1251_T7.01,HILIC_pos_M219.1335_T3.08,HILIC_pos_M219.1371_T4.27,HILIC_pos_M219.1725_T0.72,HILIC_pos_M219.1731_T1.93,HILIC_pos_M219.2077_T0.71,HILIC_pos_M220.0585_T1.3,HILIC_pos_M220.066_T9.02,HILIC_pos_M220.1007_T1.99,HILIC_pos_M220.1052_T8.69,HILIC_pos_M220.1176_T3.99,HILIC_pos_M220.1177_T4.29,HILIC_pos_M220.1179_T4.65,HILIC_pos_M220.118_T3.49,HILIC_pos_M220.1183_T5.17,HILIC_pos_M220.1186_T5.54,HILIC_pos_M220.1192_T5.8,HILIC_pos_M221.0388_T7.78,HILIC_pos_M221.0915_T2.52,HILIC_pos_M221.0946_T3.75,HILIC_pos_M221.0969_T2.23,HILIC_pos_M221.1018_T3.15,HILIC_pos_M221.1022_T3.36,HILIC_pos_M221.1025_T1.07,HILIC_pos_M221.117_T0.8,HILIC_pos_M221.1277_T1.71,HILIC_pos_M221.1287_T5.24,HILIC_pos_M221.1542_T1.07,HILIC_pos_M221.1656_T5.69,HILIC_pos_M222.0192_T3.03,HILIC_pos_M222.1116_T2.11,HILIC_pos_M222.1484_T6.34,HILIC_pos_M222.1602_T8.69,HILIC_pos_M223.0529_T4.58,HILIC_pos_M223.0635_T0.77,HILIC_pos_M223.0702_T1.94,HILIC_pos_M223.0727_T1.62,HILIC_pos_M223.1173_T1.82,HILIC_pos_M223.1174_T1.92,HILIC_pos_M223.1176_T1.42,HILIC_pos_M223.1421_T2.16,HILIC_pos_M223.1673_T1.67,HILIC_pos_M223.1687_T1.05,HILIC_pos_M224.0406_T4.62,HILIC_pos_M224.0901_T1.94,HILIC_pos_M224.0907_T2.31,HILIC_pos_M224.0927_T1.44,HILIC_pos_M224.1279_T3.4,HILIC_pos_M224.1286_T6.41,HILIC_pos_M224.1756_T8.97,HILIC_pos_M225.0095_T10.86,HILIC_pos_M225.0123_T4.92,HILIC_pos_M225.0321_T7.88,HILIC_pos_M225.0749_T1.03,HILIC_pos_M225.0766_T0.77,HILIC_pos_M225.0834_T2.26,HILIC_pos_M225.087_T1.95,HILIC_pos_M225.1217_T3.65,HILIC_pos_M225.1237_T3.46,HILIC_pos_M225.1377_T1.67,HILIC_pos_M225.2064_T8.89,HILIC_pos_M226.0247_T6.96,HILIC_pos_M226.044_T7.65,HILIC_pos_M226.0677_T7.98,HILIC_pos_M226.081_T3.53,HILIC_pos_M226.0827_T4.71,HILIC_pos_M226.094_T5.85,HILIC_pos_M226.1036_T1.99,HILIC_pos_M226.1041_T7.43,HILIC_pos_M226.1554_T9.37,HILIC_pos_M226.1563_T8.77,HILIC_pos_M226.18_T1.07,HILIC_pos_M226.2145_T0.75,HILIC_pos_M227.0305_T4.9,HILIC_pos_M227.064_T0.72,HILIC_pos_M227.0795_T7.85,HILIC_pos_M227.1024_T2.85,HILIC_pos_M227.1069_T2.21,HILIC_pos_M227.1096_T4.67,HILIC_pos_M227.1132_T5.17,HILIC_pos_M227.114_T5.47,HILIC_pos_M227.1236_T3.16,HILIC_pos_M227.1269_T1.88,HILIC_pos_M227.1353_T0.9,HILIC_pos_M227.1496_T4.6,HILIC_pos_M227.1514_T3.93,HILIC_pos_M227.1746_T0.88,HILIC_pos_M227.1753_T17.66,HILIC_pos_M227.1761_T16.79,HILIC_pos_M228.0514_T8.89,HILIC_pos_M228.0983_T5.46,HILIC_pos_M228.1138_T3.65,HILIC_pos_M228.1949_T1.96,HILIC_pos_M228.1954_T17.42,HILIC_pos_M228.1957_T0.77,HILIC_pos_M228.2316_T0.75,HILIC_pos_M228.267_T1.57,HILIC_pos_M228.2682_T1.12,HILIC_pos_M228.2685_T1.34,HILIC_pos_M228.2686_T1.8,HILIC_pos_M229.117_T4.87,HILIC_pos_M229.1177_T3.63,HILIC_pos_M229.1292_T9.04,HILIC_pos_M229.1317_T2.75,HILIC_pos_M229.1333_T2.49,HILIC_pos_M229.1523_T0.9,HILIC_pos_M229.1543_T8.23,HILIC_pos_M229.1543_T7.4,HILIC_pos_M229.1562_T2.96,HILIC_pos_M229.9982_T1.87,HILIC_pos_M230.0981_T2.26,HILIC_pos_M230.1864_T7,HILIC_pos_M231.0829_T3.08,HILIC_pos_M231.0867_T0.72,HILIC_pos_M231.1136_T5.67,HILIC_pos_M231.17_T6.86,HILIC_pos_M231.1701_T3.58,HILIC_pos_M231.2068_T9.14,HILIC_pos_M232.0267_T1.04,HILIC_pos_M232.076_T2.51,HILIC_pos_M232.1074_T1.25,HILIC_pos_M232.1367_T0.7,HILIC_pos_M232.153_T6.53,HILIC_pos_M233.0528_T9.78,HILIC_pos_M233.0533_T9.99,HILIC_pos_M233.0535_T9.4,HILIC_pos_M233.0538_T10.69,HILIC_pos_M233.0539_T10.29,HILIC_pos_M233.0539_T8.71,HILIC_pos_M233.0544_T6.56,HILIC_pos_M233.0998_T2.26,HILIC_pos_M233.1544_T0.72,HILIC_pos_M233.226_T0.73,HILIC_pos_M233.982_T14.88,HILIC_pos_M233.982_T15.03,HILIC_pos_M233.9823_T16.6,HILIC_pos_M233.9826_T14.67,HILIC_pos_M234.019_T1.94,HILIC_pos_M234.1226_T8.65,HILIC_pos_M234.1318_T0.82,HILIC_pos_M234.1346_T1,HILIC_pos_M234.9175_T6.72,HILIC_pos_M235.0581_T2.7,HILIC_pos_M235.1072_T1.6,HILIC_pos_M235.1186_T3.94,HILIC_pos_M235.1188_T5.08,HILIC_pos_M235.1188_T7.43,HILIC_pos_M235.1556_T0.89,HILIC_pos_M235.1665_T2.09,HILIC_pos_M235.1669_T2.34,HILIC_pos_M235.1682_T1.69,HILIC_pos_M236.0793_T8.69,HILIC_pos_M236.1121_T3.16,HILIC_pos_M236.1137_T0.7,HILIC_pos_M236.1284_T1.77,HILIC_pos_M236.1302_T2.02,HILIC_pos_M236.1492_T7.95,HILIC_pos_M236.1625_T4.65,HILIC_pos_M236.1667_T4.2,HILIC_pos_M236.1763_T8.49,HILIC_pos_M237.1594_T5.39,HILIC_pos_M238.1063_T1.25,HILIC_pos_M238.1173_T3.93,HILIC_pos_M238.1213_T2.88,HILIC_pos_M238.1256_T1.09,HILIC_pos_M238.1559_T6.09,HILIC_pos_M238.1923_T8.74,HILIC_pos_M239.0834_T5.99,HILIC_pos_M239.0992_T2.06,HILIC_pos_M239.1025_T1.64,HILIC_pos_M239.1126_T3.36,HILIC_pos_M239.1363_T3.13,HILIC_pos_M239.1488_T1.27,HILIC_pos_M240.0048_T3.01,HILIC_pos_M240.0064_T2.6,HILIC_pos_M240.1246_T1.42,HILIC_pos_M240.1375_T3.21,HILIC_pos_M240.1447_T1.43,HILIC_pos_M240.1492_T1.99,HILIC_pos_M240.1498_T2.22,HILIC_pos_M240.1716_T8.59,HILIC_pos_M240.2684_T6.09,HILIC_pos_M241.0619_T1.89,HILIC_pos_M241.0808_T1.89,HILIC_pos_M241.0863_T3.75,HILIC_pos_M241.1272_T5.02,HILIC_pos_M241.1274_T5.59,HILIC_pos_M241.1278_T4.74,HILIC_pos_M241.1284_T5.36,HILIC_pos_M241.1313_T9.96,HILIC_pos_M241.1546_T8.15,HILIC_pos_M241.1808_T0.67,HILIC_pos_M242.0474_T4.8,HILIC_pos_M242.1166_T3.05,HILIC_pos_M242.2484_T1.88,HILIC_pos_M242.2833_T0.83,HILIC_pos_M242.2839_T1.51,HILIC_pos_M242.2841_T1.06,HILIC_pos_M243.0215_T10.78,HILIC_pos_M243.084_T1.06,HILIC_pos_M243.089_T1.34,HILIC_pos_M243.1341_T3.46,HILIC_pos_M243.1342_T3.65,HILIC_pos_M243.1349_T6.29,HILIC_pos_M243.1695_T9.54,HILIC_pos_M243.1834_T5.3,HILIC_pos_M244.0531_T7.64,HILIC_pos_M244.0535_T7.98,HILIC_pos_M244.0784_T6.74,HILIC_pos_M244.0787_T7.17,HILIC_pos_M244.0794_T6.88,HILIC_pos_M244.1337_T2.59,HILIC_pos_M244.1391_T4.69,HILIC_pos_M244.1392_T5.47,HILIC_pos_M244.1395_T5.19,HILIC_pos_M244.1902_T0.72,HILIC_pos_M244.2021_T6.56,HILIC_pos_M244.2632_T2.2,HILIC_pos_M244.9534_T6.88,HILIC_pos_M244.9536_T7.16,HILIC_pos_M244.9537_T7.47,HILIC_pos_M244.9538_T6.56,HILIC_pos_M245.0459_T0.8,HILIC_pos_M245.0487_T8.25,HILIC_pos_M245.0635_T9.12,HILIC_pos_M245.0997_T1.66,HILIC_pos_M245.1002_T1.4,HILIC_pos_M245.103_T2.39,HILIC_pos_M245.1278_T3.68,HILIC_pos_M245.1297_T3.98,HILIC_pos_M245.1486_T6.17,HILIC_pos_M245.149_T1.95,HILIC_pos_M245.1837_T2.14,HILIC_pos_M245.1863_T6.4,HILIC_pos_M245.1973_T1.31,HILIC_pos_M246.1236_T1.3,HILIC_pos_M246.1694_T6.2,HILIC_pos_M246.1814_T9.8,HILIC_pos_M246.207_T5.07,HILIC_pos_M247.0038_T10.9,HILIC_pos_M247.0605_T8.67,HILIC_pos_M247.1249_T0.72,HILIC_pos_M247.239_T8.99,HILIC_pos_M247.2418_T0.72,HILIC_pos_M248.0219_T0.9,HILIC_pos_M248.0493_T7.97,HILIC_pos_M248.0759_T5.85,HILIC_pos_M248.1293_T1.54,HILIC_pos_M248.164_T4.67,HILIC_pos_M248.165_T4.05,HILIC_pos_M248.2212_T3.46,HILIC_pos_M248.2225_T3.03,HILIC_pos_M248.9746_T5.49,HILIC_pos_M249.0737_T2.26,HILIC_pos_M249.0936_T3.93,HILIC_pos_M249.0943_T4.67,HILIC_pos_M249.0943_T4.15,HILIC_pos_M249.0946_T5.17,HILIC_pos_M249.0955_T5.44,HILIC_pos_M249.1169_T1.9,HILIC_pos_M249.1579_T16.8,HILIC_pos_M249.1693_T1.77,HILIC_pos_M249.1827_T1.07,HILIC_pos_M249.1962_T0.7,HILIC_pos_M249.2189_T0.72,HILIC_pos_M250.0795_T5.64,HILIC_pos_M250.096_T8.65,HILIC_pos_M250.1026_T8.09,HILIC_pos_M250.1286_T2.52,HILIC_pos_M250.1437_T2.31,HILIC_pos_M250.1772_T4.95,HILIC_pos_M250.1778_T16.78,HILIC_pos_M250.1792_T3.43,HILIC_pos_M250.1802_T3.83,HILIC_pos_M250.9995_T4.4,HILIC_pos_M250.9996_T0.11,HILIC_pos_M250.9998_T1.65,HILIC_pos_M250.9998_T2.07,HILIC_pos_M250.9998_T18.54,HILIC_pos_M250.9999_T16.78,HILIC_pos_M251.0002_T0.55,HILIC_pos_M251.0002_T17.33,HILIC_pos_M251.0002_T18.71,HILIC_pos_M251.0003_T2.21,HILIC_pos_M251.003_T1.32,HILIC_pos_M251.094_T2.79,HILIC_pos_M251.1026_T1.01,HILIC_pos_M251.1322_T0.75,HILIC_pos_M251.1364_T8.21,HILIC_pos_M251.1366_T7.41,HILIC_pos_M251.137_T7.97,HILIC_pos_M251.1628_T1.52,HILIC_pos_M251.2012_T0.96,HILIC_pos_M251.9889_T7.75,HILIC_pos_M252.1085_T2.79,HILIC_pos_M252.1682_T7,HILIC_pos_M252.1707_T5.81,HILIC_pos_M252.9958_T2.11,HILIC_pos_M252.9968_T0.93,HILIC_pos_M253.1541_T2.03,HILIC_pos_M253.1813_T1.67,HILIC_pos_M253.253_T0.75,HILIC_pos_M254.0655_T1.03,HILIC_pos_M254.1024_T3.26,HILIC_pos_M254.1387_T1.36,HILIC_pos_M254.1393_T1.77,HILIC_pos_M254.1499_T2.1,HILIC_pos_M254.1612_T6.94,HILIC_pos_M254.1907_T2.06,HILIC_pos_M254.2476_T0.75,HILIC_pos_M254.2483_T4.62,HILIC_pos_M254.9115_T1.05,HILIC_pos_M254.9133_T0.77,HILIC_pos_M254.9828_T7.45,HILIC_pos_M255.0658_T0.8,HILIC_pos_M255.0659_T1.05,HILIC_pos_M255.0956_T8.32,HILIC_pos_M255.1083_T7.93,HILIC_pos_M255.119_T0.8,HILIC_pos_M255.1431_T3.93,HILIC_pos_M255.1702_T2.15,HILIC_pos_M255.1703_T1.71,HILIC_pos_M255.2142_T0.69,HILIC_pos_M255.964_T14.79,HILIC_pos_M255.9643_T14.98,HILIC_pos_M255.9643_T16.59,HILIC_pos_M255.9647_T14.59,HILIC_pos_M255.9807_T2.6,HILIC_pos_M256.0741_T0.88,HILIC_pos_M256.0808_T6.91,HILIC_pos_M256.1397_T2.69,HILIC_pos_M256.1398_T3.36,HILIC_pos_M256.1401_T3.14,HILIC_pos_M256.2994_T1.33,HILIC_pos_M256.2995_T1.09,HILIC_pos_M256.2998_T1.88,HILIC_pos_M256.3004_T1.66,HILIC_pos_M256.9653_T11.4,HILIC_pos_M257.0551_T1.89,HILIC_pos_M257.0804_T0.95,HILIC_pos_M257.081_T0.8,HILIC_pos_M257.1143_T3.37,HILIC_pos_M257.123_T7.14,HILIC_pos_M257.1391_T0.8,HILIC_pos_M257.1474_T6.98,HILIC_pos_M257.197_T8.99,HILIC_pos_M257.223_T0.69,HILIC_pos_M257.2305_T8.84,HILIC_pos_M258.0695_T7.06,HILIC_pos_M258.0898_T0.9,HILIC_pos_M258.1101_T8.82,HILIC_pos_M258.1313_T7.88,HILIC_pos_M258.155_T5,HILIC_pos_M258.1555_T4.74,HILIC_pos_M259.058_T1.07,HILIC_pos_M259.0693_T2.93,HILIC_pos_M259.0718_T1.89,HILIC_pos_M259.0941_T8.47,HILIC_pos_M259.0957_T0.8,HILIC_pos_M259.1914_T0.67,HILIC_pos_M259.2043_T1.97,HILIC_pos_M260.0527_T6.73,HILIC_pos_M260.0592_T1.02,HILIC_pos_M260.0855_T0.77,HILIC_pos_M260.2594_T4.97,HILIC_pos_M260.9574_T11.37,HILIC_pos_M261.0197_T0.8,HILIC_pos_M261.0381_T9.12,HILIC_pos_M261.0735_T1.4,HILIC_pos_M261.074_T1.68,HILIC_pos_M261.0919_T0.77,HILIC_pos_M261.0938_T3.31,HILIC_pos_M261.0945_T2.7,HILIC_pos_M261.095_T3.13,HILIC_pos_M261.1235_T5.47,HILIC_pos_M261.1309_T1.28,HILIC_pos_M261.1368_T0.72,HILIC_pos_M261.2201_T1.72,HILIC_pos_M261.2202_T1.97,HILIC_pos_M261.2215_T0.92,HILIC_pos_M261.2571_T0.72,HILIC_pos_M262.0133_T1.95,HILIC_pos_M262.1003_T0.77,HILIC_pos_M262.1105_T2.04,HILIC_pos_M262.1651_T6.68,HILIC_pos_M262.9437_T4.77,HILIC_pos_M262.967_T5,HILIC_pos_M262.9795_T13.28,HILIC_pos_M262.9814_T11.61,HILIC_pos_M262.9815_T11.48,HILIC_pos_M262.982_T13.51,HILIC_pos_M263.0824_T0.78,HILIC_pos_M263.1082_T5.59,HILIC_pos_M263.1103_T4.5,HILIC_pos_M263.1104_T3.41,HILIC_pos_M263.1104_T3.95,HILIC_pos_M263.1106_T4.96,HILIC_pos_M263.1111_T3.73,HILIC_pos_M263.1112_T4.74,HILIC_pos_M263.1115_T4.26,HILIC_pos_M263.1142_T8.62,HILIC_pos_M263.1459_T6.48,HILIC_pos_M263.2369_T0.74,HILIC_pos_M264.0512_T5.83,HILIC_pos_M264.1182_T7.76,HILIC_pos_M264.16_T1.69,HILIC_pos_M264.1954_T2.47,HILIC_pos_M264.196_T2.19,HILIC_pos_M265.0685_T5.43,HILIC_pos_M265.0685_T4.15,HILIC_pos_M265.069_T5.19,HILIC_pos_M265.0694_T3.9,HILIC_pos_M265.07_T4.68,HILIC_pos_M265.1106_T6.89,HILIC_pos_M265.1119_T7.16,HILIC_pos_M265.1153_T6.49,HILIC_pos_M265.1313_T16.78,HILIC_pos_M265.1451_T1.56,HILIC_pos_M265.1523_T6.19,HILIC_pos_M265.1527_T4.03,HILIC_pos_M265.2527_T0.75,HILIC_pos_M266.0364_T10.86,HILIC_pos_M266.0738_T6.61,HILIC_pos_M266.086_T9.54,HILIC_pos_M266.1291_T0.75,HILIC_pos_M266.138_T5.99,HILIC_pos_M266.1578_T8.08,HILIC_pos_M266.1585_T0.72,HILIC_pos_M266.16_T8.58,HILIC_pos_M266.16_T0.1,HILIC_pos_M266.1602_T7.81,HILIC_pos_M266.1629_T13.21,HILIC_pos_M266.9814_T6.68,HILIC_pos_M267.0398_T1.47,HILIC_pos_M267.1099_T8.2,HILIC_pos_M267.1102_T7.4,HILIC_pos_M267.1231_T2.11,HILIC_pos_M267.1352_T8.6,HILIC_pos_M267.1463_T2.55,HILIC_pos_M267.173_T5.94,HILIC_pos_M268.104_T3.85,HILIC_pos_M268.1051_T2.51,HILIC_pos_M268.1104_T1.1,HILIC_pos_M268.1671_T6.55,HILIC_pos_M268.2623_T4.47,HILIC_pos_M268.9978_T9.72,HILIC_pos_M268.9982_T10.63,HILIC_pos_M268.9983_T8.89,HILIC_pos_M268.9984_T9.34,HILIC_pos_M268.9985_T10.06,HILIC_pos_M268.9986_T9.12,HILIC_pos_M268.9986_T11.21,HILIC_pos_M268.9987_T12.25,HILIC_pos_M268.9987_T13.19,HILIC_pos_M268.9987_T5.99,HILIC_pos_M268.9988_T8.65,HILIC_pos_M268.9988_T10.33,HILIC_pos_M268.9991_T6.55,HILIC_pos_M268.9992_T12.82,HILIC_pos_M268.9993_T7.27,HILIC_pos_M268.9995_T8.09,HILIC_pos_M268.9996_T7.71,HILIC_pos_M268.9997_T7.48,HILIC_pos_M268.9999_T12.02,HILIC_pos_M269.0585_T3.8,HILIC_pos_M269.0807_T1.05,HILIC_pos_M269.115_T1.34,HILIC_pos_M269.1742_T1.48,HILIC_pos_M269.1744_T1.61,HILIC_pos_M269.2479_T0.8,HILIC_pos_M270.0918_T4.92,HILIC_pos_M270.1255_T3.48,HILIC_pos_M270.1624_T7.06,HILIC_pos_M270.2797_T1.75,HILIC_pos_M270.3141_T1.08,HILIC_pos_M270.3151_T1.78,HILIC_pos_M270.3152_T1.32,HILIC_pos_M271.0599_T0.97,HILIC_pos_M271.0606_T0.8,HILIC_pos_M271.0808_T1.38,HILIC_pos_M271.1406_T8,HILIC_pos_M271.2417_T0.72,HILIC_pos_M271.31_T6.28,HILIC_pos_M271.3106_T6.48,HILIC_pos_M271.3173_T1.66,HILIC_pos_M272.0854_T7.68,HILIC_pos_M272.111_T2.56,HILIC_pos_M272.1273_T0.77,HILIC_pos_M272.1323_T7.93,HILIC_pos_M272.258_T4.6,HILIC_pos_M272.2592_T2.24,HILIC_pos_M272.2951_T2.1,HILIC_pos_M273.0492_T1.27,HILIC_pos_M273.0493_T1.1,HILIC_pos_M273.0751_T0.8,HILIC_pos_M273.1882_T0.68,HILIC_pos_M273.2253_T0.7,HILIC_pos_M274.0686_T3.14,HILIC_pos_M274.0917_T8.66,HILIC_pos_M274.1046_T7.88,HILIC_pos_M274.1445_T0.79,HILIC_pos_M274.1494_T7.13,HILIC_pos_M274.2733_T4.18,HILIC_pos_M274.2735_T4.87,HILIC_pos_M274.9735_T11.34,HILIC_pos_M275.0666_T2.91,HILIC_pos_M275.0687_T1.94,HILIC_pos_M275.0758_T4.49,HILIC_pos_M275.1038_T5.64,HILIC_pos_M275.1133_T1.55,HILIC_pos_M275.2383_T0.71,HILIC_pos_M276.0707_T5.64,HILIC_pos_M276.1182_T0.75,HILIC_pos_M276.1193_T9.12,HILIC_pos_M276.1431_T6.93,HILIC_pos_M276.1603_T0.77,HILIC_pos_M276.1746_T2.1,HILIC_pos_M276.9344_T7.93,HILIC_pos_M277.0682_T3.33,HILIC_pos_M277.069_T2.71,HILIC_pos_M277.0696_T3.13,HILIC_pos_M277.0895_T7.86,HILIC_pos_M277.0897_T7.62,HILIC_pos_M277.0905_T3.08,HILIC_pos_M277.0911_T7.08,HILIC_pos_M277.093_T3.53,HILIC_pos_M277.1046_T1.29,HILIC_pos_M277.1289_T4.51,HILIC_pos_M277.1289_T3.93,HILIC_pos_M277.1294_T0.72,HILIC_pos_M277.2161_T0.74,HILIC_pos_M277.2168_T0.96,HILIC_pos_M277.2522_T0.71,HILIC_pos_M278.2442_T0.77,HILIC_pos_M278.8896_T7.16,HILIC_pos_M278.9247_T6.46,HILIC_pos_M278.927_T7.11,HILIC_pos_M278.9491_T7.15,HILIC_pos_M278.9622_T6.63,HILIC_pos_M279.066_T3.41,HILIC_pos_M279.0833_T4.45,HILIC_pos_M279.0846_T3.95,HILIC_pos_M279.0846_T3.73,HILIC_pos_M279.0847_T4.96,HILIC_pos_M279.0851_T4.74,HILIC_pos_M279.0851_T3.31,HILIC_pos_M279.0853_T4.25,HILIC_pos_M279.0918_T0.82,HILIC_pos_M279.1026_T8.6,HILIC_pos_M279.1056_T7.13,HILIC_pos_M279.1061_T6.63,HILIC_pos_M279.1061_T6.41,HILIC_pos_M279.1488_T0.9,HILIC_pos_M279.149_T3.75,HILIC_pos_M279.1567_T2.22,HILIC_pos_M279.1571_T1.64,HILIC_pos_M279.1577_T18.78,HILIC_pos_M279.1592_T17.31,HILIC_pos_M279.1595_T16.78,HILIC_pos_M279.1655_T5.68,HILIC_pos_M279.1705_T6.38,HILIC_pos_M279.1789_T8.98,HILIC_pos_M279.2308_T1.97,HILIC_pos_M279.2316_T0.76,HILIC_pos_M280.0924_T8.82,HILIC_pos_M280.1477_T0.74,HILIC_pos_M280.1558_T2.84,HILIC_pos_M280.1595_T1.47,HILIC_pos_M280.19_T5.17,HILIC_pos_M280.2636_T0.73,HILIC_pos_M280.2654_T4.45,HILIC_pos_M280.9531_T10.28,HILIC_pos_M280.954_T9.11,HILIC_pos_M280.9544_T8.68,HILIC_pos_M280.9547_T8.87,HILIC_pos_M282.0493_T6.53,HILIC_pos_M282.1374_T4.35,HILIC_pos_M282.1412_T0.72,HILIC_pos_M282.1478_T0.97,HILIC_pos_M282.2223_T1.82,HILIC_pos_M282.2237_T1.32,HILIC_pos_M282.2785_T0.72,HILIC_pos_M282.279_T4.37,HILIC_pos_M282.2793_T3.61,HILIC_pos_M283.0371_T1.37,HILIC_pos_M283.0374_T1.07,HILIC_pos_M283.0626_T10.87,HILIC_pos_M283.1096_T0.74,HILIC_pos_M283.1357_T0.75,HILIC_pos_M283.1382_T1.99,HILIC_pos_M283.1556_T0.74,HILIC_pos_M283.1621_T6.98,HILIC_pos_M283.1662_T2.1,HILIC_pos_M283.2632_T0.73,HILIC_pos_M283.4564_T1.66,HILIC_pos_M283.4565_T1.03,HILIC_pos_M283.4568_T1.27,HILIC_pos_M284.0101_T8.55,HILIC_pos_M284.0484_T10.81,HILIC_pos_M284.0761_T1.26,HILIC_pos_M284.0859_T1.48,HILIC_pos_M284.0869_T1.71,HILIC_pos_M284.1003_T1.27,HILIC_pos_M284.1007_T1.02,HILIC_pos_M284.1021_T1.68,HILIC_pos_M284.1469_T5.83,HILIC_pos_M284.1473_T1.05,HILIC_pos_M284.1553_T1.63,HILIC_pos_M284.1597_T0.81,HILIC_pos_M284.1642_T1.28,HILIC_pos_M284.1704_T1.68,HILIC_pos_M284.1715_T1.04,HILIC_pos_M284.1757_T1.4,HILIC_pos_M284.1917_T1.66,HILIC_pos_M284.1934_T1.29,HILIC_pos_M284.2021_T1.03,HILIC_pos_M284.272_T1.47,HILIC_pos_M284.2956_T0.7,HILIC_pos_M284.3079_T1.37,HILIC_pos_M284.3301_T7.83,HILIC_pos_M284.3304_T17.68,HILIC_pos_M284.3304_T10.53,HILIC_pos_M284.3305_T11.46,HILIC_pos_M284.3307_T13.08,HILIC_pos_M284.3307_T12.35,HILIC_pos_M284.3308_T17.25,HILIC_pos_M284.3308_T6.45,HILIC_pos_M284.331_T8.33,HILIC_pos_M284.3311_T8.07,HILIC_pos_M284.3312_T19.75,HILIC_pos_M284.3314_T3.51,HILIC_pos_M284.3314_T13.74,HILIC_pos_M284.3314_T2.73,HILIC_pos_M284.3314_T19.16,HILIC_pos_M284.3315_T2.95,HILIC_pos_M284.3315_T9.07,HILIC_pos_M284.3316_T12.64,HILIC_pos_M284.3317_T5.86,HILIC_pos_M284.3317_T5.29,HILIC_pos_M284.3318_T7.47,HILIC_pos_M284.3318_T7.23,HILIC_pos_M284.3318_T9.93,HILIC_pos_M284.3318_T2.5,HILIC_pos_M284.3318_T4.16,HILIC_pos_M284.3319_T1.04,HILIC_pos_M284.3319_T4.99,HILIC_pos_M284.3319_T8.65,HILIC_pos_M284.332_T0.77,HILIC_pos_M284.3321_T6.97,HILIC_pos_M284.3322_T6.25,HILIC_pos_M284.3322_T11.19,HILIC_pos_M284.3324_T1.89,HILIC_pos_M284.3324_T17.83,HILIC_pos_M284.3324_T11.77,HILIC_pos_M284.3324_T1.63,HILIC_pos_M284.3325_T10.28,HILIC_pos_M284.3325_T12.08,HILIC_pos_M284.3326_T3.21,HILIC_pos_M284.3326_T4.67,HILIC_pos_M284.3327_T1.28,HILIC_pos_M284.3327_T3.73,HILIC_pos_M284.3328_T10.82,HILIC_pos_M284.3332_T18.47,HILIC_pos_M284.8917_T1.47,HILIC_pos_M284.9719_T5.92,HILIC_pos_M284.9723_T6.76,HILIC_pos_M284.9726_T7.37,HILIC_pos_M284.9727_T7.58,HILIC_pos_M284.9728_T7.83,HILIC_pos_M284.9731_T7.17,HILIC_pos_M284.9733_T6.51,HILIC_pos_M285.0351_T10.83,HILIC_pos_M285.051_T5.69,HILIC_pos_M285.052_T1.6,HILIC_pos_M285.0588_T10.88,HILIC_pos_M285.0599_T1.48,HILIC_pos_M285.0758_T0.98,HILIC_pos_M285.0759_T0.77,HILIC_pos_M285.083_T1.31,HILIC_pos_M285.0949_T0.9,HILIC_pos_M285.0998_T1.44,HILIC_pos_M285.1212_T1.1,HILIC_pos_M285.1649_T0.9,HILIC_pos_M285.1788_T6.91,HILIC_pos_M285.1861_T0.9,HILIC_pos_M285.2123_T1.77,HILIC_pos_M285.2277_T16.81,HILIC_pos_M285.2408_T1.97,HILIC_pos_M285.3343_T7.36,HILIC_pos_M285.3347_T0.7,HILIC_pos_M285.3349_T5.22,HILIC_pos_M285.3361_T5.79,HILIC_pos_M285.3362_T6.61,HILIC_pos_M285.3363_T7.58,HILIC_pos_M285.9775_T0.72,HILIC_pos_M286.0485_T1.87,HILIC_pos_M286.0516_T1.63,HILIC_pos_M286.1396_T10.2,HILIC_pos_M286.1411_T1.27,HILIC_pos_M286.1445_T0.73,HILIC_pos_M286.1522_T5.42,HILIC_pos_M286.1608_T7.18,HILIC_pos_M286.166_T1.52,HILIC_pos_M286.1726_T1.82,HILIC_pos_M286.2509_T1.58,HILIC_pos_M286.2726_T1.71,HILIC_pos_M286.273_T1.1,HILIC_pos_M286.2734_T2.22,HILIC_pos_M286.274_T2.85,HILIC_pos_M286.2755_T4.47,HILIC_pos_M286.2771_T2.54,HILIC_pos_M286.3097_T3.24,HILIC_pos_M286.4131_T1.52,HILIC_pos_M286.9802_T0.73,HILIC_pos_M287.0321_T1.74,HILIC_pos_M287.0475_T9.84,HILIC_pos_M287.0545_T1.1,HILIC_pos_M287.0696_T5.67,HILIC_pos_M287.0759_T9.09,HILIC_pos_M287.0803_T1.3,HILIC_pos_M287.1141_T1.95,HILIC_pos_M287.1636_T1.59,HILIC_pos_M287.2444_T9.18,HILIC_pos_M287.2918_T1.74,HILIC_pos_M287.3482_T1.72,HILIC_pos_M287.4173_T1.73,HILIC_pos_M287.4824_T1.72,HILIC_pos_M287.501_T1.77,HILIC_pos_M287.5245_T1.7,HILIC_pos_M287.5593_T1.69,HILIC_pos_M287.5753_T1.77,HILIC_pos_M287.5756_T1.52,HILIC_pos_M287.6312_T1.52,HILIC_pos_M287.6531_T1.74,HILIC_pos_M287.6952_T1.73,HILIC_pos_M287.7282_T1.69,HILIC_pos_M287.7883_T1.52,HILIC_pos_M287.8484_T1.69,HILIC_pos_M287.9093_T1.74,HILIC_pos_M287.9284_T1.62,HILIC_pos_M288.0039_T13.95,HILIC_pos_M288.0842_T2.53,HILIC_pos_M288.1305_T1.61,HILIC_pos_M288.1498_T1.79,HILIC_pos_M288.1852_T1.72,HILIC_pos_M288.2061_T1.77,HILIC_pos_M288.2167_T5.52,HILIC_pos_M288.228_T9.56,HILIC_pos_M288.2879_T2.44,HILIC_pos_M288.2897_T4.79,HILIC_pos_M288.2899_T4.03,HILIC_pos_M288.2901_T2.09,HILIC_pos_M288.4135_T1.74,HILIC_pos_M288.5424_T1.79,HILIC_pos_M288.8505_T1.79,HILIC_pos_M290.0437_T4.28,HILIC_pos_M290.0448_T4.78,HILIC_pos_M291.0488_T4.41,HILIC_pos_M291.0493_T4.54,HILIC_pos_M291.083_T1.32,HILIC_pos_M291.086_T1.54,HILIC_pos_M291.0868_T2.41,HILIC_pos_M291.1455_T3.2,HILIC_pos_M291.2054_T2.69,HILIC_pos_M292.0516_T6.98,HILIC_pos_M292.1009_T8.65,HILIC_pos_M292.1573_T1.69,HILIC_pos_M292.2647_T4.5,HILIC_pos_M292.8756_T6.73,HILIC_pos_M293.0211_T0.77,HILIC_pos_M293.0628_T7.9,HILIC_pos_M293.0644_T7.08,HILIC_pos_M293.1004_T3.91,HILIC_pos_M293.1061_T0.92,HILIC_pos_M293.14_T0.7,HILIC_pos_M293.2084_T1.47,HILIC_pos_M293.2111_T1,HILIC_pos_M293.2118_T0.74,HILIC_pos_M293.2468_T0.71,HILIC_pos_M294.1714_T1.37,HILIC_pos_M294.2428_T0.77,HILIC_pos_M295.08_T6.4,HILIC_pos_M295.0805_T7.13,HILIC_pos_M295.0809_T6.68,HILIC_pos_M295.0938_T0.8,HILIC_pos_M295.2271_T1,HILIC_pos_M295.2279_T1.3,HILIC_pos_M295.2292_T0.75,HILIC_pos_M295.2628_T0.69,HILIC_pos_M296.0667_T8.81,HILIC_pos_M296.0692_T0.92,HILIC_pos_M296.1369_T1.54,HILIC_pos_M296.1743_T2.88,HILIC_pos_M296.2587_T4.6,HILIC_pos_M296.26_T0.75,HILIC_pos_M297.0807_T7.6,HILIC_pos_M297.0881_T5.67,HILIC_pos_M297.1146_T1.03,HILIC_pos_M297.1172_T1.81,HILIC_pos_M297.154_T1.93,HILIC_pos_M297.1793_T6.95,HILIC_pos_M297.2426_T0.93,HILIC_pos_M297.2784_T0.68,HILIC_pos_M297.9234_T0.72,HILIC_pos_M297.9911_T11.37,HILIC_pos_M298.0258_T8.25,HILIC_pos_M298.0965_T1.86,HILIC_pos_M298.1408_T1.25,HILIC_pos_M298.1557_T1.54,HILIC_pos_M298.156_T2.08,HILIC_pos_M298.1562_T1.37,HILIC_pos_M298.1565_T1.77,HILIC_pos_M298.2173_T2.31,HILIC_pos_M298.2719_T0.75,HILIC_pos_M298.2752_T4.42,HILIC_pos_M298.3095_T6.26,HILIC_pos_M298.3464_T1.6,HILIC_pos_M298.3469_T1.04,HILIC_pos_M298.3471_T0.82,HILIC_pos_M298.3491_T1.25,HILIC_pos_M299.0095_T7.57,HILIC_pos_M299.0211_T8.55,HILIC_pos_M299.0879_T4.8,HILIC_pos_M299.1327_T0.7,HILIC_pos_M299.1559_T6.94,HILIC_pos_M299.2419_T0.74,HILIC_pos_M299.2559_T2.29,HILIC_pos_M299.2581_T1.96,HILIC_pos_M299.2581_T0.74,HILIC_pos_M300.0624_T2.11,HILIC_pos_M300.0627_T2.42,HILIC_pos_M300.0655_T3.08,HILIC_pos_M300.134_T3.54,HILIC_pos_M300.135_T4.12,HILIC_pos_M300.1351_T4.69,HILIC_pos_M300.1358_T5.17,HILIC_pos_M300.1491_T2.71,HILIC_pos_M300.16_T0.76,HILIC_pos_M300.1658_T2.07,HILIC_pos_M300.2018_T1.31,HILIC_pos_M300.289_T2.43,HILIC_pos_M300.2891_T2.78,HILIC_pos_M300.2891_T2.16,HILIC_pos_M300.2892_T3.93,HILIC_pos_M300.2894_T0.76,HILIC_pos_M300.2895_T1.74,HILIC_pos_M300.2896_T3.6,HILIC_pos_M300.2898_T4.37,HILIC_pos_M300.2899_T4.66,HILIC_pos_M300.3235_T3.18,HILIC_pos_M300.3257_T1.77,HILIC_pos_M300.9463_T6.74,HILIC_pos_M301.0459_T1.5,HILIC_pos_M301.0464_T1.94,HILIC_pos_M301.0471_T1.07,HILIC_pos_M301.0835_T1.49,HILIC_pos_M301.087_T7.17,HILIC_pos_M301.1117_T7.98,HILIC_pos_M301.1126_T7.65,HILIC_pos_M301.1167_T1.64,HILIC_pos_M301.1167_T1.88,HILIC_pos_M301.1195_T1.42,HILIC_pos_M301.1553_T1.07,HILIC_pos_M301.1556_T2.26,HILIC_pos_M301.1557_T0.77,HILIC_pos_M301.2523_T0.71,HILIC_pos_M302.0188_T9.7,HILIC_pos_M302.0203_T9.43,HILIC_pos_M302.231_T5.19,HILIC_pos_M302.2443_T9.5,HILIC_pos_M302.3046_T3.91,HILIC_pos_M302.3057_T4.68,HILIC_pos_M302.8762_T1.47,HILIC_pos_M302.9176_T0.74,HILIC_pos_M303.009_T6.66,HILIC_pos_M303.0599_T5.64,HILIC_pos_M303.0614_T1.87,HILIC_pos_M303.0617_T1.54,HILIC_pos_M303.0624_T2.93,HILIC_pos_M303.0645_T2.21,HILIC_pos_M303.0865_T0.8,HILIC_pos_M303.0875_T5.64,HILIC_pos_M303.1051_T8.27,HILIC_pos_M303.1187_T8.81,HILIC_pos_M303.1333_T1.58,HILIC_pos_M303.1542_T9.03,HILIC_pos_M303.1697_T2.46,HILIC_pos_M303.1704_T1.32,HILIC_pos_M303.1716_T2.03,HILIC_pos_M303.2681_T0.7,HILIC_pos_M304.0651_T1.88,HILIC_pos_M304.3001_T1.58,HILIC_pos_M304.3013_T0.81,HILIC_pos_M305.0763_T1.85,HILIC_pos_M305.0764_T1.65,HILIC_pos_M305.0778_T6.56,HILIC_pos_M305.0801_T5.69,HILIC_pos_M305.0855_T9.12,HILIC_pos_M305.1198_T2.39,HILIC_pos_M305.1218_T2.56,HILIC_pos_M305.1264_T5.94,HILIC_pos_M305.1837_T1.3,HILIC_pos_M305.1864_T1.1,HILIC_pos_M305.2469_T0.7,HILIC_pos_M306.0046_T3.82,HILIC_pos_M306.0417_T2.69,HILIC_pos_M306.0687_T1.72,HILIC_pos_M306.1789_T8.02,HILIC_pos_M306.1799_T8.67,HILIC_pos_M306.2425_T2.69,HILIC_pos_M306.2807_T5.76,HILIC_pos_M307.013_T10.86,HILIC_pos_M307.0449_T5.99,HILIC_pos_M307.1293_T0.68,HILIC_pos_M307.1662_T3.58,HILIC_pos_M307.1666_T1.39,HILIC_pos_M307.168_T1.92,HILIC_pos_M307.2437_T1.62,HILIC_pos_M307.9385_T1.1,HILIC_pos_M308.1712_T7.04,HILIC_pos_M308.1949_T3.08,HILIC_pos_M308.258_T2.53,HILIC_pos_M308.2586_T2.81,HILIC_pos_M308.2951_T1.54,HILIC_pos_M309.1075_T2.11,HILIC_pos_M309.1093_T2.47,HILIC_pos_M309.1099_T1.89,HILIC_pos_M309.1147_T7.82,HILIC_pos_M309.1568_T2.79,HILIC_pos_M309.1659_T10.79,HILIC_pos_M309.1788_T3.55,HILIC_pos_M309.1794_T6.96,HILIC_pos_M309.1807_T2.88,HILIC_pos_M309.2268_T9.18,HILIC_pos_M309.2437_T0.72,HILIC_pos_M309.2571_T1.82,HILIC_pos_M309.2578_T1.06,HILIC_pos_M309.2579_T1.37,HILIC_pos_M309.2601_T0.72,HILIC_pos_M310.1402_T1.94,HILIC_pos_M310.165_T2.78,HILIC_pos_M310.2411_T0.77,HILIC_pos_M310.2756_T4.49,HILIC_pos_M311.0913_T1.1,HILIC_pos_M311.1205_T7.21,HILIC_pos_M311.1231_T2.09,HILIC_pos_M311.1239_T2.47,HILIC_pos_M311.1463_T4.42,HILIC_pos_M311.1548_T2.69,HILIC_pos_M311.2205_T1.44,HILIC_pos_M311.2585_T0.72,HILIC_pos_M311.2919_T0.7,HILIC_pos_M312.0419_T8.2,HILIC_pos_M312.0423_T7.91,HILIC_pos_M312.1282_T3.58,HILIC_pos_M312.1374_T1.27,HILIC_pos_M312.1597_T0.72,HILIC_pos_M312.2873_T0.9,HILIC_pos_M312.291_T4.25,HILIC_pos_M312.3268_T0.7,HILIC_pos_M312.3627_T1.57,HILIC_pos_M312.3636_T1.37,HILIC_pos_M312.3639_T1.01,HILIC_pos_M313.1537_T0.92,HILIC_pos_M313.2154_T1.99,HILIC_pos_M313.2723_T5.22,HILIC_pos_M313.2732_T2.23,HILIC_pos_M313.2737_T1.91,HILIC_pos_M313.2738_T3.83,HILIC_pos_M313.2741_T0.75,HILIC_pos_M313.2743_T4.8,HILIC_pos_M313.2745_T0.89,HILIC_pos_M313.3294_T0.75,HILIC_pos_M314.0312_T8.55,HILIC_pos_M314.0663_T0.94,HILIC_pos_M314.0852_T8.67,HILIC_pos_M314.1511_T2.25,HILIC_pos_M314.1519_T2.75,HILIC_pos_M314.2337_T5.29,HILIC_pos_M314.3059_T2.13,HILIC_pos_M314.3076_T2.76,HILIC_pos_M314.9747_T4.92,HILIC_pos_M315.0646_T1.07,HILIC_pos_M315.1352_T0.79,HILIC_pos_M315.1462_T5.27,HILIC_pos_M315.1515_T4.95,HILIC_pos_M315.1615_T0.1,HILIC_pos_M315.1619_T0.9,HILIC_pos_M315.1888_T0.92,HILIC_pos_M315.2319_T0.72,HILIC_pos_M315.2532_T0.92,HILIC_pos_M316.0547_T3.55,HILIC_pos_M316.0558_T3.37,HILIC_pos_M316.0571_T2.14,HILIC_pos_M316.0588_T2.86,HILIC_pos_M316.0594_T3.11,HILIC_pos_M316.1115_T0.86,HILIC_pos_M316.1116_T1.66,HILIC_pos_M316.208_T1.05,HILIC_pos_M316.2115_T1.39,HILIC_pos_M316.2121_T1.83,HILIC_pos_M316.2481_T5.22,HILIC_pos_M316.2845_T0.8,HILIC_pos_M316.3209_T4.61,HILIC_pos_M316.3209_T3.01,HILIC_pos_M316.3224_T3.83,HILIC_pos_M316.9208_T6.73,HILIC_pos_M316.9856_T11.4,HILIC_pos_M317.0408_T1.52,HILIC_pos_M317.0541_T3.65,HILIC_pos_M317.1063_T1.32,HILIC_pos_M317.1258_T1.37,HILIC_pos_M317.149_T2.33,HILIC_pos_M317.1703_T7.3,HILIC_pos_M317.1721_T8.89,HILIC_pos_M317.2479_T0.72,HILIC_pos_M318.0726_T2.13,HILIC_pos_M318.0728_T2.44,HILIC_pos_M318.0734_T3.55,HILIC_pos_M318.0736_T5.52,HILIC_pos_M318.0749_T3.06,HILIC_pos_M318.0754_T4.7,HILIC_pos_M318.131_T2.64,HILIC_pos_M318.1718_T1.32,HILIC_pos_M318.3023_T5.36,HILIC_pos_M319.0747_T3.11,HILIC_pos_M319.0753_T2.48,HILIC_pos_M319.0794_T8.26,HILIC_pos_M319.0951_T1.49,HILIC_pos_M319.1365_T3.18,HILIC_pos_M319.1375_T1.87,HILIC_pos_M319.1491_T9.34,HILIC_pos_M319.1608_T10.14,HILIC_pos_M319.1646_T1.67,HILIC_pos_M319.1649_T2.2,HILIC_pos_M319.1649_T2.01,HILIC_pos_M319.165_T2.6,HILIC_pos_M319.1653_T1.49,HILIC_pos_M319.2421_T2,HILIC_pos_M319.2498_T0.82,HILIC_pos_M320.2961_T1.99,HILIC_pos_M321.0558_T9.1,HILIC_pos_M321.0894_T2.78,HILIC_pos_M321.0955_T2.5,HILIC_pos_M321.0991_T1.34,HILIC_pos_M321.1312_T1.33,HILIC_pos_M321.1809_T2.09,HILIC_pos_M321.181_T1.28,HILIC_pos_M321.1814_T2.39,HILIC_pos_M321.2404_T0.72,HILIC_pos_M321.279_T0.74,HILIC_pos_M321.3155_T0.72,HILIC_pos_M323.1556_T1.89,HILIC_pos_M323.2593_T0.69,HILIC_pos_M323.2938_T0.79,HILIC_pos_M324.0406_T7.63,HILIC_pos_M324.1453_T2.71,HILIC_pos_M324.1724_T3.75,HILIC_pos_M324.2266_T9.54,HILIC_pos_M324.2438_T1.71,HILIC_pos_M324.2903_T0.75,HILIC_pos_M324.2924_T4.32,HILIC_pos_M324.988_T6.67,HILIC_pos_M325.0112_T10.82,HILIC_pos_M325.1133_T9.12,HILIC_pos_M325.1393_T0.69,HILIC_pos_M325.1708_T2.13,HILIC_pos_M325.1748_T1.83,HILIC_pos_M325.1941_T4,HILIC_pos_M325.2281_T1.95,HILIC_pos_M325.2537_T1.96,HILIC_pos_M325.2542_T1.6,HILIC_pos_M326.0567_T7.98,HILIC_pos_M326.057_T7.63,HILIC_pos_M326.0841_T0.95,HILIC_pos_M326.1559_T2.76,HILIC_pos_M326.1603_T5.22,HILIC_pos_M326.2322_T1.72,HILIC_pos_M326.2678_T1.04,HILIC_pos_M326.3056_T0.75,HILIC_pos_M326.3061_T4.62,HILIC_pos_M326.3778_T1.47,HILIC_pos_M327.0064_T4.38,HILIC_pos_M327.0077_T4.88,HILIC_pos_M327.0078_T2.23,HILIC_pos_M327.0078_T10.81,HILIC_pos_M327.008_T0.93,HILIC_pos_M327.0081_T3.75,HILIC_pos_M327.0082_T0.5,HILIC_pos_M327.0082_T2.62,HILIC_pos_M327.0084_T18.76,HILIC_pos_M327.0085_T18.6,HILIC_pos_M327.0085_T0.11,HILIC_pos_M327.0086_T1.34,HILIC_pos_M327.0087_T2.07,HILIC_pos_M327.0087_T17.33,HILIC_pos_M327.0088_T16.78,HILIC_pos_M327.0088_T1.6,HILIC_pos_M327.0089_T1.78,HILIC_pos_M327.0093_T4.38,HILIC_pos_M327.0096_T19.01,HILIC_pos_M327.0096_T4.65,HILIC_pos_M327.0102_T3.08,HILIC_pos_M327.052_T8.25,HILIC_pos_M327.2017_T1.36,HILIC_pos_M327.3378_T4.03,HILIC_pos_M328.0365_T8.44,HILIC_pos_M328.2486_T5.22,HILIC_pos_M328.2846_T0.82,HILIC_pos_M328.321_T3.8,HILIC_pos_M328.3215_T4.57,HILIC_pos_M329.0049_T3.7,HILIC_pos_M329.0053_T5.34,HILIC_pos_M329.0054_T3.13,HILIC_pos_M329.0058_T18.72,HILIC_pos_M329.006_T1.79,HILIC_pos_M329.006_T0.58,HILIC_pos_M329.0061_T18.54,HILIC_pos_M329.0066_T18.91,HILIC_pos_M329.0068_T0.36,HILIC_pos_M329.0071_T1.3,HILIC_pos_M329.0071_T10.94,HILIC_pos_M329.0118_T2.29,HILIC_pos_M329.0118_T0.96,HILIC_pos_M329.012_T0.72,HILIC_pos_M329.1025_T1.07,HILIC_pos_M329.1093_T1.49,HILIC_pos_M329.1434_T7.04,HILIC_pos_M329.1496_T0.77,HILIC_pos_M329.2692_T0.72,HILIC_pos_M330.0715_T1.94,HILIC_pos_M330.0935_T1.05,HILIC_pos_M330.1257_T0.86,HILIC_pos_M330.1404_T9,HILIC_pos_M330.1606_T0.97,HILIC_pos_M330.1652_T1.64,HILIC_pos_M330.1709_T2.54,HILIC_pos_M330.1768_T4.05,HILIC_pos_M330.2043_T9.51,HILIC_pos_M330.2632_T3.48,HILIC_pos_M330.2634_T3.03,HILIC_pos_M330.2638_T2.28,HILIC_pos_M330.2646_T2.55,HILIC_pos_M330.3003_T0.85,HILIC_pos_M330.3365_T4.52,HILIC_pos_M330.3383_T2.26,HILIC_pos_M331.0021_T2.15,HILIC_pos_M331.1187_T0.87,HILIC_pos_M331.1506_T10.78,HILIC_pos_M331.1562_T0.74,HILIC_pos_M331.214_T0.72,HILIC_pos_M331.2878_T0.72,HILIC_pos_M331.9553_T5.22,HILIC_pos_M332.1068_T1.57,HILIC_pos_M332.1406_T1.48,HILIC_pos_M332.1419_T0.87,HILIC_pos_M332.1423_T5.23,HILIC_pos_M332.1684_T3.8,HILIC_pos_M332.2222_T5.17,HILIC_pos_M332.2942_T0.68,HILIC_pos_M332.3297_T0.8,HILIC_pos_M332.3334_T1.49,HILIC_pos_M332.8949_T6.73,HILIC_pos_M333.056_T3.08,HILIC_pos_M333.0615_T3.53,HILIC_pos_M333.1187_T6.61,HILIC_pos_M333.1395_T7.43,HILIC_pos_M333.1441_T0.75,HILIC_pos_M333.1444_T1.42,HILIC_pos_M333.1809_T1.28,HILIC_pos_M333.2417_T0.72,HILIC_pos_M333.9932_T7.74,HILIC_pos_M334.1212_T1.05,HILIC_pos_M335.0223_T0.76,HILIC_pos_M335.0234_T1,HILIC_pos_M335.0936_T8.79,HILIC_pos_M335.095_T9,HILIC_pos_M335.1036_T0.92,HILIC_pos_M335.1085_T3.18,HILIC_pos_M335.1109_T1.89,HILIC_pos_M335.1121_T2.41,HILIC_pos_M335.1291_T4.18,HILIC_pos_M335.1308_T3.93,HILIC_pos_M335.1325_T5.05,HILIC_pos_M335.134_T6.93,HILIC_pos_M335.1573_T1.54,HILIC_pos_M335.1959_T1.21,HILIC_pos_M335.2374_T1.4,HILIC_pos_M335.2564_T1.72,HILIC_pos_M335.2568_T1.07,HILIC_pos_M335.2591_T4.75,HILIC_pos_M335.9602_T11.36,HILIC_pos_M336.0677_T8.67,HILIC_pos_M336.2901_T0.9,HILIC_pos_M336.2908_T1.44,HILIC_pos_M336.322_T0.73,HILIC_pos_M337.1146_T2.24,HILIC_pos_M337.1158_T1.12,HILIC_pos_M337.132_T4.92,HILIC_pos_M337.147_T6.6,HILIC_pos_M337.1477_T6.87,HILIC_pos_M337.1724_T2.23,HILIC_pos_M337.1777_T1.96,HILIC_pos_M337.2525_T1.06,HILIC_pos_M337.2528_T2.2,HILIC_pos_M337.2532_T2,HILIC_pos_M337.2556_T0.73,HILIC_pos_M337.2738_T0.69,HILIC_pos_M337.3064_T0.65,HILIC_pos_M338.0552_T7.7,HILIC_pos_M338.1378_T2.16,HILIC_pos_M338.1498_T2.79,HILIC_pos_M338.151_T0.85,HILIC_pos_M338.3036_T3.31,HILIC_pos_M338.3051_T2.81,HILIC_pos_M338.3421_T0.72,HILIC_pos_M338.9686_T11.41,HILIC_pos_M339.1911_T1.69,HILIC_pos_M339.2668_T2.21,HILIC_pos_M339.2678_T1.14,HILIC_pos_M339.27_T0.78,HILIC_pos_M339.2902_T1.82,HILIC_pos_M340.0723_T7.19,HILIC_pos_M340.073_T7.04,HILIC_pos_M340.1553_T1.13,HILIC_pos_M340.1555_T0.84,HILIC_pos_M340.1559_T1.38,HILIC_pos_M341.1027_T0.75,HILIC_pos_M341.1075_T2.02,HILIC_pos_M341.2294_T1.3,HILIC_pos_M341.2481_T2.09,HILIC_pos_M341.3042_T0.72,HILIC_pos_M341.3529_T3.6,HILIC_pos_M341.3529_T3.93,HILIC_pos_M342.1425_T7.83,HILIC_pos_M342.2088_T1.84,HILIC_pos_M342.2629_T4.99,HILIC_pos_M342.2998_T0.87,HILIC_pos_M343.1233_T9.1,HILIC_pos_M343.1521_T0.9,HILIC_pos_M343.1628_T2.46,HILIC_pos_M343.2648_T1.61,HILIC_pos_M343.2962_T5.02,HILIC_pos_M344.0141_T9.43,HILIC_pos_M344.2203_T0.72,HILIC_pos_M344.2289_T1.36,HILIC_pos_M344.279_T4.95,HILIC_pos_M344.2802_T2.45,HILIC_pos_M344.2805_T2.91,HILIC_pos_M344.3161_T0.87,HILIC_pos_M344.9837_T13.5,HILIC_pos_M344.9849_T11.27,HILIC_pos_M344.9849_T12.14,HILIC_pos_M344.985_T11.66,HILIC_pos_M344.9855_T11.82,HILIC_pos_M344.9862_T13.2,HILIC_pos_M345.1438_T1.94,HILIC_pos_M345.199_T7.61,HILIC_pos_M345.2015_T8.3,HILIC_pos_M345.2103_T0.67,HILIC_pos_M346.0096_T10.19,HILIC_pos_M346.0104_T8.96,HILIC_pos_M346.0106_T9.44,HILIC_pos_M346.0112_T9.67,HILIC_pos_M346.1208_T0.86,HILIC_pos_M346.1214_T1.1,HILIC_pos_M347.0953_T7.33,HILIC_pos_M347.0959_T7.01,HILIC_pos_M347.0962_T7.61,HILIC_pos_M347.0962_T7.82,HILIC_pos_M347.0977_T2.17,HILIC_pos_M347.1598_T0.8,HILIC_pos_M348.1307_T1.99,HILIC_pos_M348.1339_T1.04,HILIC_pos_M348.1356_T0.8,HILIC_pos_M348.7276_T1.79,HILIC_pos_M349.0141_T10.36,HILIC_pos_M349.1197_T2.34,HILIC_pos_M349.2741_T0.72,HILIC_pos_M350.3076_T0.81,HILIC_pos_M351.0012_T6.58,HILIC_pos_M351.0017_T8.1,HILIC_pos_M351.002_T7.27,HILIC_pos_M351.0023_T7.48,HILIC_pos_M351.0023_T7.71,HILIC_pos_M351.0178_T0.87,HILIC_pos_M351.0689_T9,HILIC_pos_M351.1051_T3.27,HILIC_pos_M351.1052_T2.92,HILIC_pos_M351.1061_T3.97,HILIC_pos_M351.1063_T4.2,HILIC_pos_M351.1066_T3.68,HILIC_pos_M351.1082_T5.09,HILIC_pos_M351.1271_T6.29,HILIC_pos_M351.156_T1.22,HILIC_pos_M351.1567_T1.54,HILIC_pos_M351.192_T1.6,HILIC_pos_M351.2512_T1.05,HILIC_pos_M351.2559_T0.75,HILIC_pos_M351.2863_T0.72,HILIC_pos_M352.2206_T5.07,HILIC_pos_M352.222_T4.08,HILIC_pos_M352.223_T4.5,HILIC_pos_M352.2239_T5.32,HILIC_pos_M353.1114_T4.92,HILIC_pos_M353.1221_T6.8,HILIC_pos_M353.1528_T3.08,HILIC_pos_M353.2475_T2.44,HILIC_pos_M353.2484_T1.39,HILIC_pos_M353.2686_T0.76,HILIC_pos_M353.2693_T1.75,HILIC_pos_M353.2694_T2.04,HILIC_pos_M353.2972_T0.72,HILIC_pos_M354.0741_T1.34,HILIC_pos_M354.089_T7.68,HILIC_pos_M354.1688_T1.99,HILIC_pos_M354.2859_T0.7,HILIC_pos_M354.9817_T2,HILIC_pos_M355.0015_T2.21,HILIC_pos_M355.0065_T2,HILIC_pos_M355.0121_T9.99,HILIC_pos_M355.0406_T2.01,HILIC_pos_M355.0618_T2,HILIC_pos_M355.0689_T2.22,HILIC_pos_M355.0706_T1.79,HILIC_pos_M355.082_T0.72,HILIC_pos_M355.0828_T2,HILIC_pos_M355.1049_T2.08,HILIC_pos_M355.1422_T1.07,HILIC_pos_M355.1867_T1.43,HILIC_pos_M355.1891_T1.99,HILIC_pos_M355.2625_T6.13,HILIC_pos_M355.2634_T5.92,HILIC_pos_M355.2636_T2.21,HILIC_pos_M355.2637_T1.05,HILIC_pos_M355.2639_T1.6,HILIC_pos_M355.2645_T1.99,HILIC_pos_M355.2646_T0.73,HILIC_pos_M355.2819_T0.75,HILIC_pos_M356.0803_T8.25,HILIC_pos_M356.281_T4.97,HILIC_pos_M357.2408_T1.79,HILIC_pos_M357.2503_T9.69,HILIC_pos_M357.2789_T2.12,HILIC_pos_M357.2794_T1.13,HILIC_pos_M357.2799_T2.79,HILIC_pos_M357.2804_T0.75,HILIC_pos_M357.2963_T0.73,HILIC_pos_M358.029_T7.43,HILIC_pos_M358.2574_T5.57,HILIC_pos_M358.2955_T4.47,HILIC_pos_M358.3335_T0.85,HILIC_pos_M358.3683_T2.18,HILIC_pos_M358.3685_T4.25,HILIC_pos_M358.3685_T1.9,HILIC_pos_M358.3687_T1.49,HILIC_pos_M359.0751_T0.75,HILIC_pos_M359.0907_T7.93,HILIC_pos_M359.1353_T2.38,HILIC_pos_M359.2245_T0.72,HILIC_pos_M359.2573_T0.72,HILIC_pos_M359.259_T2.09,HILIC_pos_M359.296_T0.93,HILIC_pos_M360.1001_T5.32,HILIC_pos_M360.1506_T9.11,HILIC_pos_M360.1508_T8.89,HILIC_pos_M360.1799_T0.9,HILIC_pos_M360.2168_T2.36,HILIC_pos_M360.2946_T2.23,HILIC_pos_M361.109_T7.15,HILIC_pos_M361.134_T4.77,HILIC_pos_M361.1404_T1.07,HILIC_pos_M361.1461_T7.57,HILIC_pos_M361.1721_T2.31,HILIC_pos_M361.1765_T1.61,HILIC_pos_M361.1768_T1.94,HILIC_pos_M361.1779_T0.94,HILIC_pos_M361.2832_T4.51,HILIC_pos_M362.0887_T3.63,HILIC_pos_M362.1473_T3.38,HILIC_pos_M362.2161_T4.67,HILIC_pos_M362.9576_T8.9,HILIC_pos_M362.9581_T10.33,HILIC_pos_M362.9584_T8.72,HILIC_pos_M362.9589_T10.56,HILIC_pos_M363.0689_T7.83,HILIC_pos_M363.0697_T7,HILIC_pos_M363.0878_T7.85,HILIC_pos_M363.0907_T7.63,HILIC_pos_M363.1259_T7.33,HILIC_pos_M363.128_T8.28,HILIC_pos_M363.1302_T1.25,HILIC_pos_M363.1341_T1.67,HILIC_pos_M363.1942_T0.68,HILIC_pos_M363.196_T1.25,HILIC_pos_M363.2177_T1.61,HILIC_pos_M363.2197_T1.32,HILIC_pos_M363.2947_T0.72,HILIC_pos_M364.1187_T10.14,HILIC_pos_M364.9019_T9.12,HILIC_pos_M365.0332_T0.95,HILIC_pos_M365.062_T1.3,HILIC_pos_M365.1058_T9.84,HILIC_pos_M365.1062_T8.9,HILIC_pos_M365.1063_T8.61,HILIC_pos_M365.1067_T9.2,HILIC_pos_M365.2083_T1.12,HILIC_pos_M365.3531_T3.55,HILIC_pos_M366.1391_T7.78,HILIC_pos_M366.2171_T1.99,HILIC_pos_M366.2357_T3.23,HILIC_pos_M366.2373_T2.98,HILIC_pos_M366.2392_T5.2,HILIC_pos_M366.2392_T4.08,HILIC_pos_M366.2394_T4.57,HILIC_pos_M366.2414_T4.95,HILIC_pos_M366.9742_T6.78,HILIC_pos_M367.0214_T10.84,HILIC_pos_M367.1166_T9.13,HILIC_pos_M367.1591_T6.26,HILIC_pos_M367.2199_T1.32,HILIC_pos_M367.2255_T0.95,HILIC_pos_M367.3691_T3.48,HILIC_pos_M367.3701_T3.75,HILIC_pos_M367.9912_T10.2,HILIC_pos_M367.9919_T9.66,HILIC_pos_M367.9921_T9.44,HILIC_pos_M367.9922_T8.96,HILIC_pos_M368.0544_T1.27,HILIC_pos_M368.0895_T0.77,HILIC_pos_M369.1634_T3.6,HILIC_pos_M369.1653_T3.28,HILIC_pos_M369.201_T1.96,HILIC_pos_M369.2053_T2.31,HILIC_pos_M369.252_T5.22,HILIC_pos_M369.3512_T1.42,HILIC_pos_M369.3512_T0.71,HILIC_pos_M369.3877_T3.43,HILIC_pos_M370.0645_T2.03,HILIC_pos_M370.7341_T1.84,HILIC_pos_M371.0746_T0.7,HILIC_pos_M371.1022_T0.65,HILIC_pos_M371.1027_T15.37,HILIC_pos_M371.1036_T16.14,HILIC_pos_M371.2407_T6.96,HILIC_pos_M371.2563_T4.18,HILIC_pos_M371.2578_T0.93,HILIC_pos_M371.2585_T1.39,HILIC_pos_M371.2678_T8.5,HILIC_pos_M371.2793_T0.75,HILIC_pos_M371.318_T0.67,HILIC_pos_M371.3241_T4.8,HILIC_pos_M371.3644_T0.71,HILIC_pos_M372.1576_T1.07,HILIC_pos_M372.1584_T1.39,HILIC_pos_M372.1584_T1.79,HILIC_pos_M372.2349_T1.77,HILIC_pos_M372.3047_T2.49,HILIC_pos_M372.3127_T4.6,HILIC_pos_M372.346_T2.88,HILIC_pos_M372.3484_T0.85,HILIC_pos_M372.9785_T1.05,HILIC_pos_M372.9936_T1.99,HILIC_pos_M373.0278_T1.99,HILIC_pos_M373.0521_T1.99,HILIC_pos_M373.0916_T1.99,HILIC_pos_M373.1186_T2.26,HILIC_pos_M373.2733_T2.49,HILIC_pos_M373.2736_T6.15,HILIC_pos_M373.274_T1.68,HILIC_pos_M373.2741_T2.2,HILIC_pos_M373.2744_T1.06,HILIC_pos_M373.2745_T1.43,HILIC_pos_M373.2749_T1.99,HILIC_pos_M373.275_T5.92,HILIC_pos_M373.2751_T0.73,HILIC_pos_M373.2954_T0.75,HILIC_pos_M374.0568_T6.97,HILIC_pos_M374.1571_T1.39,HILIC_pos_M374.1952_T0.92,HILIC_pos_M374.2126_T2.86,HILIC_pos_M374.329_T2.46,HILIC_pos_M375.1813_T2.24,HILIC_pos_M375.256_T3.78,HILIC_pos_M376.0781_T2.54,HILIC_pos_M376.0782_T3.08,HILIC_pos_M376.1674_T1.01,HILIC_pos_M377.1477_T6.15,HILIC_pos_M377.2087_T1.92,HILIC_pos_M377.237_T0.72,HILIC_pos_M377.2608_T0.72,HILIC_pos_M377.3261_T0.72,HILIC_pos_M378.1452_T1.07,HILIC_pos_M379.0837_T7.61,HILIC_pos_M379.1221_T7.83,HILIC_pos_M379.1232_T8.96,HILIC_pos_M379.2323_T0.65,HILIC_pos_M379.2327_T9.69,HILIC_pos_M379.2545_T1.82,HILIC_pos_M379.2953_T4.75,HILIC_pos_M379.2962_T5.08,HILIC_pos_M379.2964_T5.8,HILIC_pos_M381.0795_T8.62,HILIC_pos_M381.0795_T8.89,HILIC_pos_M381.0798_T9.14,HILIC_pos_M381.08_T9.4,HILIC_pos_M381.099_T7.65,HILIC_pos_M381.2121_T1.57,HILIC_pos_M382.0177_T0.7,HILIC_pos_M382.3319_T1.05,HILIC_pos_M382.9475_T6.76,HILIC_pos_M383.0419_T0.9,HILIC_pos_M383.1143_T7.98,HILIC_pos_M383.1156_T7.63,HILIC_pos_M383.1529_T7.53,HILIC_pos_M383.1828_T2.81,HILIC_pos_M383.2273_T1.54,HILIC_pos_M383.3288_T0.7,HILIC_pos_M383.3633_T0.74,HILIC_pos_M383.3674_T1.43,HILIC_pos_M385.1207_T0.7,HILIC_pos_M385.1463_T6.49,HILIC_pos_M385.1486_T5.39,HILIC_pos_M385.2038_T0.8,HILIC_pos_M385.2376_T0.95,HILIC_pos_M385.2568_T6.93,HILIC_pos_M385.3091_T2.02,HILIC_pos_M385.3478_T0.7,HILIC_pos_M386.2912_T5.33,HILIC_pos_M387.0117_T0.71,HILIC_pos_M388.1526_T8.45,HILIC_pos_M388.1533_T3,HILIC_pos_M388.1547_T2.75,HILIC_pos_M388.1759_T1.87,HILIC_pos_M388.2272_T2.19,HILIC_pos_M388.2556_T1.4,HILIC_pos_M388.3073_T1.49,HILIC_pos_M389.0165_T10.86,HILIC_pos_M389.1639_T2.29,HILIC_pos_M389.2691_T1.39,HILIC_pos_M389.2708_T0.93,HILIC_pos_M389.3411_T0.92,HILIC_pos_M389.9716_T8.97,HILIC_pos_M389.972_T9.68,HILIC_pos_M389.9748_T9.45,HILIC_pos_M390.0916_T1.95,HILIC_pos_M390.1476_T3.01,HILIC_pos_M390.1952_T5.21,HILIC_pos_M390.1956_T5.44,HILIC_pos_M391.1637_T2.29,HILIC_pos_M391.1953_T0.75,HILIC_pos_M391.2847_T1.82,HILIC_pos_M391.2852_T2.22,HILIC_pos_M391.2853_T1.05,HILIC_pos_M391.2856_T2,HILIC_pos_M391.2856_T1.4,HILIC_pos_M391.2857_T0.8,HILIC_pos_M392.2799_T1,HILIC_pos_M392.2811_T0.77,HILIC_pos_M392.7505_T2.06,HILIC_pos_M393.1375_T7.39,HILIC_pos_M393.1454_T1.41,HILIC_pos_M393.1511_T1.79,HILIC_pos_M393.2499_T1.32,HILIC_pos_M394.1216_T0.95,HILIC_pos_M395.0942_T8.92,HILIC_pos_M395.0959_T7.82,HILIC_pos_M395.198_T1.05,HILIC_pos_M395.2053_T9.69,HILIC_pos_M395.2158_T8.08,HILIC_pos_M395.2665_T1.1,HILIC_pos_M395.2666_T1.29,HILIC_pos_M395.28_T0.72,HILIC_pos_M395.2891_T5.59,HILIC_pos_M395.3324_T0.71,HILIC_pos_M395.3665_T1.45,HILIC_pos_M396.3111_T2.46,HILIC_pos_M396.3487_T0.98,HILIC_pos_M397.1687_T7.42,HILIC_pos_M397.1703_T7.16,HILIC_pos_M397.2413_T1.92,HILIC_pos_M397.3122_T1.43,HILIC_pos_M397.3831_T0.74,HILIC_pos_M397.3834_T1.42,HILIC_pos_M398.1196_T2.61,HILIC_pos_M398.3234_T0.7,HILIC_pos_M398.3428_T2.62,HILIC_pos_M398.343_T2.28,HILIC_pos_M398.9243_T6.75,HILIC_pos_M399.1733_T3.65,HILIC_pos_M399.1758_T4.2,HILIC_pos_M399.1784_T3.41,HILIC_pos_M399.2177_T0.72,HILIC_pos_M399.3274_T1.82,HILIC_pos_M400.3419_T4.26,HILIC_pos_M400.3575_T2.17,HILIC_pos_M400.3578_T2.47,HILIC_pos_M401.264_T2.06,HILIC_pos_M402.1852_T0.87,HILIC_pos_M402.2048_T1.97,HILIC_pos_M402.3589_T2.35,HILIC_pos_M403.0947_T2.51,HILIC_pos_M403.2129_T0.8,HILIC_pos_M403.3163_T2.02,HILIC_pos_M403.3563_T0.9,HILIC_pos_M403.3683_T3.55,HILIC_pos_M404.2474_T1.32,HILIC_pos_M404.3148_T1.05,HILIC_pos_M405.2648_T1.48,HILIC_pos_M406.1227_T0.75,HILIC_pos_M406.1305_T8.77,HILIC_pos_M406.1326_T8.35,HILIC_pos_M406.1638_T3.71,HILIC_pos_M406.168_T7.3,HILIC_pos_M406.2023_T1.92,HILIC_pos_M406.2034_T1.62,HILIC_pos_M407.118_T10.16,HILIC_pos_M407.2799_T1.38,HILIC_pos_M407.286_T1.74,HILIC_pos_M407.2912_T1.03,HILIC_pos_M407.3311_T0.72,HILIC_pos_M408.126_T3.26,HILIC_pos_M408.1263_T3.01,HILIC_pos_M408.147_T9.89,HILIC_pos_M408.9584_T6.88,HILIC_pos_M409.112_T7.34,HILIC_pos_M409.2133_T0.92,HILIC_pos_M409.295_T1.07,HILIC_pos_M409.3229_T0.72,HILIC_pos_M409.3457_T0.75,HILIC_pos_M409.3478_T1.25,HILIC_pos_M409.3816_T0.72,HILIC_pos_M410.0993_T6.88,HILIC_pos_M410.2713_T4.08,HILIC_pos_M410.2767_T5.32,HILIC_pos_M410.2774_T5.07,HILIC_pos_M410.9337_T1.05,HILIC_pos_M411.1464_T7.07,HILIC_pos_M411.1835_T7.17,HILIC_pos_M411.1848_T7.54,HILIC_pos_M411.3_T0.65,HILIC_pos_M411.3475_T0.65,HILIC_pos_M411.3629_T0.71,HILIC_pos_M412.0995_T1.47,HILIC_pos_M412.2853_T1.43,HILIC_pos_M412.2866_T6.91,HILIC_pos_M413.166_T7.99,HILIC_pos_M413.1751_T1.12,HILIC_pos_M413.2902_T3.11,HILIC_pos_M413.3415_T0.72,HILIC_pos_M413.3777_T0.7,HILIC_pos_M414.301_T2.44,HILIC_pos_M414.3011_T1.33,HILIC_pos_M414.3011_T2.01,HILIC_pos_M414.3013_T2.75,HILIC_pos_M414.3015_T5.99,HILIC_pos_M414.3017_T1.74,HILIC_pos_M414.3018_T1.13,HILIC_pos_M414.7625_T2.11,HILIC_pos_M414.8978_T6.74,HILIC_pos_M414.9554_T11.38,HILIC_pos_M415.2138_T0.78,HILIC_pos_M415.3172_T1.41,HILIC_pos_M415.9956_T7.74,HILIC_pos_M416.317_T1.59,HILIC_pos_M416.3172_T1.29,HILIC_pos_M416.3265_T0.7,HILIC_pos_M416.3518_T2.36,HILIC_pos_M416.3542_T1.95,HILIC_pos_M417.1069_T2.67,HILIC_pos_M417.1208_T3.6,HILIC_pos_M417.1969_T0.72,HILIC_pos_M417.3326_T0.72,HILIC_pos_M418.2376_T2.04,HILIC_pos_M418.2959_T1.1,HILIC_pos_M418.9901_T7.45,HILIC_pos_M419.1194_T3.08,HILIC_pos_M419.1195_T2.66,HILIC_pos_M419.3536_T0.92,HILIC_pos_M420.972_T11.47,HILIC_pos_M421.129_T7.18,HILIC_pos_M421.1346_T6.6,HILIC_pos_M421.1371_T6.83,HILIC_pos_M421.1399_T7.43,HILIC_pos_M421.166_T7.55,HILIC_pos_M421.2654_T1.82,HILIC_pos_M421.3477_T0.8,HILIC_pos_M421.3478_T1.43,HILIC_pos_M422.1032_T8.77,HILIC_pos_M422.1646_T8.6,HILIC_pos_M423.1479_T8.24,HILIC_pos_M423.1911_T2.52,HILIC_pos_M423.1914_T1.89,HILIC_pos_M423.194_T2.88,HILIC_pos_M423.2585_T1.25,HILIC_pos_M423.2798_T2.15,HILIC_pos_M423.3244_T0.72,HILIC_pos_M423.3613_T6.92,HILIC_pos_M423.3622_T0.78,HILIC_pos_M424.1535_T8.17,HILIC_pos_M424.2932_T4.08,HILIC_pos_M424.2936_T5.21,HILIC_pos_M424.307_T1.32,HILIC_pos_M424.3432_T4.21,HILIC_pos_M424.363_T0.75,HILIC_pos_M425.166_T8.07,HILIC_pos_M425.2102_T3.58,HILIC_pos_M425.2732_T1.21,HILIC_pos_M425.3108_T0.72,HILIC_pos_M425.3411_T0.73,HILIC_pos_M425.3425_T1.12,HILIC_pos_M426.3219_T2.21,HILIC_pos_M426.3229_T1.99,HILIC_pos_M426.3581_T4.03,HILIC_pos_M427.1779_T7.9,HILIC_pos_M427.1805_T8.03,HILIC_pos_M427.2224_T1.27,HILIC_pos_M427.2504_T2.46,HILIC_pos_M427.2565_T1.94,HILIC_pos_M427.3054_T5.24,HILIC_pos_M427.3597_T1.25,HILIC_pos_M428.3756_T3.99,HILIC_pos_M428.3763_T2.3,HILIC_pos_M429.2395_T1.07,HILIC_pos_M429.2997_T1.1,HILIC_pos_M429.301_T2.04,HILIC_pos_M429.3731_T0.68,HILIC_pos_M430.2946_T1.98,HILIC_pos_M430.2957_T6.91,HILIC_pos_M430.2973_T1.59,HILIC_pos_M430.3147_T0.72,HILIC_pos_M430.3326_T1,HILIC_pos_M430.3366_T1.44,HILIC_pos_M430.3883_T2.28,HILIC_pos_M431.2739_T2.23,HILIC_pos_M431.2816_T1.37,HILIC_pos_M431.3144_T1.2,HILIC_pos_M431.3162_T0.93,HILIC_pos_M431.3527_T2.21,HILIC_pos_M432.2391_T0.77,HILIC_pos_M432.2801_T1.44,HILIC_pos_M432.3124_T5.98,HILIC_pos_M433.0039_T5.99,HILIC_pos_M433.0056_T8.09,HILIC_pos_M433.0057_T10.31,HILIC_pos_M433.0061_T9.15,HILIC_pos_M433.0066_T6.54,HILIC_pos_M433.0067_T7.27,HILIC_pos_M433.007_T7.48,HILIC_pos_M433.0074_T7.71,HILIC_pos_M433.0094_T8.72,HILIC_pos_M433.1145_T2.71,HILIC_pos_M433.2345_T0.7,HILIC_pos_M433.2975_T1.89,HILIC_pos_M433.3069_T1.02,HILIC_pos_M433.3325_T0.77,HILIC_pos_M434.0112_T7.33,HILIC_pos_M434.1906_T7.53,HILIC_pos_M435.2897_T0.72,HILIC_pos_M436.7802_T2.26,HILIC_pos_M437.1059_T6.73,HILIC_pos_M437.1312_T8.02,HILIC_pos_M437.1918_T0.77,HILIC_pos_M437.3295_T1.07,HILIC_pos_M437.3423_T0.8,HILIC_pos_M438.299_T5.88,HILIC_pos_M439.1422_T8.65,HILIC_pos_M439.1422_T9.04,HILIC_pos_M439.1448_T9.54,HILIC_pos_M439.358_T0.8,HILIC_pos_M439.3583_T2.35,HILIC_pos_M439.3584_T1.43,HILIC_pos_M439.361_T3.51,HILIC_pos_M439.3793_T0.65,HILIC_pos_M440.173_T7.99,HILIC_pos_M440.2502_T6.39,HILIC_pos_M440.2809_T6.12,HILIC_pos_M440.411_T0.89,HILIC_pos_M441.1685_T3.93,HILIC_pos_M441.1748_T1.91,HILIC_pos_M441.2027_T0.87,HILIC_pos_M441.2039_T1.17,HILIC_pos_M441.2745_T2.04,HILIC_pos_M441.2988_T0.74,HILIC_pos_M441.3463_T0.73,HILIC_pos_M441.3734_T0.79,HILIC_pos_M441.4127_T0.77,HILIC_pos_M442.2701_T6.37,HILIC_pos_M443.1877_T4.77,HILIC_pos_M443.2776_T2.14,HILIC_pos_M443.35_T0.74,HILIC_pos_M444.2783_T1.52,HILIC_pos_M445.2304_T1.13,HILIC_pos_M445.2345_T0.85,HILIC_pos_M445.2599_T2.47,HILIC_pos_M445.2607_T3.78,HILIC_pos_M445.2905_T2.26,HILIC_pos_M445.3676_T0.7,HILIC_pos_M446.2198_T0.72,HILIC_pos_M446.3138_T0.72,HILIC_pos_M446.3822_T0.7,HILIC_pos_M446.3979_T0.7,HILIC_pos_M447.2499_T2.22,HILIC_pos_M447.2723_T3.73,HILIC_pos_M447.3108_T1.1,HILIC_pos_M447.3116_T2.04,HILIC_pos_M448.3094_T6.91,HILIC_pos_M448.3449_T2.59,HILIC_pos_M448.9789_T6.78,HILIC_pos_M448.9796_T7.3,HILIC_pos_M448.9803_T7.51,HILIC_pos_M449.025_T10.82,HILIC_pos_M449.1455_T5.63,HILIC_pos_M449.2881_T1.37,HILIC_pos_M450.3225_T5.96,HILIC_pos_M451.1288_T0.8,HILIC_pos_M451.1293_T0.99,HILIC_pos_M451.2433_T0.75,HILIC_pos_M451.319_T0.77,HILIC_pos_M453.1418_T0.92,HILIC_pos_M453.1682_T0.77,HILIC_pos_M453.3453_T16.78,HILIC_pos_M454.0879_T4.72,HILIC_pos_M454.2929_T6.09,HILIC_pos_M454.3883_T3.85,HILIC_pos_M455.1168_T9.54,HILIC_pos_M455.2091_T0.75,HILIC_pos_M455.2948_T1.77,HILIC_pos_M456.1723_T7.5,HILIC_pos_M456.4052_T3.8,HILIC_pos_M457.3305_T1.02,HILIC_pos_M457.3667_T2.36,HILIC_pos_M457.3672_T0.78,HILIC_pos_M457.3683_T1.43,HILIC_pos_M458.2231_T9.71,HILIC_pos_M459.349_T0.72,HILIC_pos_M460.3975_T0.74,HILIC_pos_M461.3329_T1.07,HILIC_pos_M462.214_T0.75,HILIC_pos_M462.2693_T6.45,HILIC_pos_M462.2707_T7.46,HILIC_pos_M462.2718_T6.04,HILIC_pos_M462.3925_T0.72,HILIC_pos_M463.214_T1.39,HILIC_pos_M463.2167_T2.05,HILIC_pos_M463.2675_T3.78,HILIC_pos_M463.2701_T2.48,HILIC_pos_M463.3411_T1.05,HILIC_pos_M463.3872_T0.81,HILIC_pos_M464.2839_T5.54,HILIC_pos_M464.2845_T1.1,HILIC_pos_M464.2845_T1.73,HILIC_pos_M464.3036_T5.04,HILIC_pos_M464.3136_T5.85,HILIC_pos_M464.4487_T0.72,HILIC_pos_M464.4878_T0.66,HILIC_pos_M464.6364_T5,HILIC_pos_M464.953_T6.76,HILIC_pos_M465.166_T9.27,HILIC_pos_M465.3607_T1.06,HILIC_pos_M465.4713_T0.65,HILIC_pos_M466.1117_T0.67,HILIC_pos_M466.2994_T1.29,HILIC_pos_M466.3156_T6.91,HILIC_pos_M466.3305_T5.84,HILIC_pos_M467.022_T10.81,HILIC_pos_M467.1242_T0.86,HILIC_pos_M467.2663_T0.95,HILIC_pos_M467.2962_T1.92,HILIC_pos_M467.3069_T2.41,HILIC_pos_M467.348_T1.99,HILIC_pos_M467.4107_T0.65,HILIC_pos_M468.3094_T5.51,HILIC_pos_M468.3701_T1.43,HILIC_pos_M468.4424_T0.92,HILIC_pos_M470.7522_T8.02,HILIC_pos_M471.02_T10.85,HILIC_pos_M471.1071_T0.67,HILIC_pos_M471.2227_T11.35,HILIC_pos_M471.3482_T0.8,HILIC_pos_M471.3517_T1,HILIC_pos_M472.1465_T7.52,HILIC_pos_M472.3042_T6,HILIC_pos_M472.3359_T0.67,HILIC_pos_M473.1056_T5.99,HILIC_pos_M473.1663_T5.83,HILIC_pos_M473.1938_T0.68,HILIC_pos_M473.2671_T0.77,HILIC_pos_M473.3632_T1.05,HILIC_pos_M473.3998_T0.65,HILIC_pos_M474.1965_T0.67,HILIC_pos_M475.3272_T16.78,HILIC_pos_M475.3809_T0.9,HILIC_pos_M476.2252_T4.72,HILIC_pos_M476.308_T1.49,HILIC_pos_M477.23_T2.05,HILIC_pos_M477.231_T1.79,HILIC_pos_M477.3069_T5.96,HILIC_pos_M478.2109_T6.39,HILIC_pos_M478.2642_T6.71,HILIC_pos_M478.2938_T6.09,HILIC_pos_M478.3001_T2.64,HILIC_pos_M478.3806_T0.69,HILIC_pos_M478.9775_T5.16,HILIC_pos_M479.1169_T6.98,HILIC_pos_M479.2112_T2.36,HILIC_pos_M479.2113_T2.75,HILIC_pos_M479.288_T7.4,HILIC_pos_M479.2896_T8.25,HILIC_pos_M479.3141_T5.16,HILIC_pos_M480.2277_T6.37,HILIC_pos_M480.2756_T1.64,HILIC_pos_M480.2775_T6.04,HILIC_pos_M480.2775_T6.44,HILIC_pos_M480.2803_T1.43,HILIC_pos_M480.3471_T5.63,HILIC_pos_M480.9291_T6.75,HILIC_pos_M481.1378_T0.92,HILIC_pos_M481.1891_T7.57,HILIC_pos_M481.2811_T3.87,HILIC_pos_M481.2827_T2.46,HILIC_pos_M481.2841_T5.54,HILIC_pos_M482.3499_T1.08,HILIC_pos_M482.3503_T0.82,HILIC_pos_M482.3613_T5.89,HILIC_pos_M483.3215_T1.05,HILIC_pos_M483.3239_T0.85,HILIC_pos_M483.3241_T1.57,HILIC_pos_M483.3297_T2.04,HILIC_pos_M485.223_T7.81,HILIC_pos_M485.2727_T6.2,HILIC_pos_M488.0502_T7.68,HILIC_pos_M488.2814_T5.96,HILIC_pos_M488.3004_T6.91,HILIC_pos_M488.4323_T0.75,HILIC_pos_M489.1364_T5.81,HILIC_pos_M489.3197_T2.54,HILIC_pos_M489.4081_T0.67,HILIC_pos_M490.0639_T7.64,HILIC_pos_M490.0648_T7.98,HILIC_pos_M490.2991_T5.62,HILIC_pos_M490.3552_T0.85,HILIC_pos_M490.3563_T1.12,HILIC_pos_M490.4268_T0.67,HILIC_pos_M490.9635_T6.92,HILIC_pos_M490.9667_T7.5,HILIC_pos_M491.3741_T1.05,HILIC_pos_M492.3116_T0.8,HILIC_pos_M492.3121_T3.31,HILIC_pos_M492.3124_T2.21,HILIC_pos_M492.313_T2.72,HILIC_pos_M492.479_T0.72,HILIC_pos_M493.2604_T0.9,HILIC_pos_M493.2813_T0.76,HILIC_pos_M493.2857_T6.07,HILIC_pos_M493.6521_T5.26,HILIC_pos_M493.9516_T11.36,HILIC_pos_M493.9875_T5.26,HILIC_pos_M494.3201_T5.22,HILIC_pos_M494.3263_T0.77,HILIC_pos_M494.3304_T1.41,HILIC_pos_M494.335_T4.72,HILIC_pos_M495.277_T0.77,HILIC_pos_M495.2976_T5.94,HILIC_pos_M495.4426_T0.65,HILIC_pos_M495.8194_T5.74,HILIC_pos_M496.0696_T5.74,HILIC_pos_M496.2994_T5.84,HILIC_pos_M496.3419_T5.82,HILIC_pos_M496.902_T6.75,HILIC_pos_M496.9588_T11.39,HILIC_pos_M497.1884_T8.29,HILIC_pos_M498.0006_T7.74,HILIC_pos_M498.2889_T6.44,HILIC_pos_M498.3057_T2.46,HILIC_pos_M498.3449_T1.44,HILIC_pos_M499.2563_T0.85,HILIC_pos_M499.2891_T6.19,HILIC_pos_M499.29_T6.04,HILIC_pos_M499.2905_T5.78,HILIC_pos_M499.4269_T0.72,HILIC_pos_M500.3612_T2.04,HILIC_pos_M500.3705_T0.67,HILIC_pos_M500.9939_T7.45,HILIC_pos_M500.9974_T7.68,HILIC_pos_M501.1939_T3.43,HILIC_pos_M501.3929_T1,HILIC_pos_M503.2867_T0.85,HILIC_pos_M503.2887_T1.12,HILIC_pos_M504.0808_T7.21,HILIC_pos_M504.0816_T7.08,HILIC_pos_M504.3596_T1.57,HILIC_pos_M506.4954_T0.72,HILIC_pos_M506.8265_T5.76,HILIC_pos_M507.0826_T5.76,HILIC_pos_M507.2802_T0.77,HILIC_pos_M507.3254_T1.07,HILIC_pos_M508.2453_T0.95,HILIC_pos_M508.3087_T5.62,HILIC_pos_M508.3307_T5.34,HILIC_pos_M508.3774_T5.83,HILIC_pos_M508.6647_T5.34,HILIC_pos_M509.0003_T5.32,HILIC_pos_M509.1638_T1.39,HILIC_pos_M509.3408_T1.42,HILIC_pos_M509.3441_T2.11,HILIC_pos_M509.4522_T4.25,HILIC_pos_M509.4659_T4.5,HILIC_pos_M510.281_T6.91,HILIC_pos_M510.3234_T3.31,HILIC_pos_M510.3242_T2.19,HILIC_pos_M510.325_T2.72,HILIC_pos_M510.3953_T5.81,HILIC_pos_M510.4888_T0.72,HILIC_pos_M511.3331_T2.71,HILIC_pos_M512.3402_T1.32,HILIC_pos_M512.8759_T6.74,HILIC_pos_M513.4042_T0.69,HILIC_pos_M515.006_T5.96,HILIC_pos_M515.0082_T10.21,HILIC_pos_M515.0105_T7.27,HILIC_pos_M515.0114_T7.71,HILIC_pos_M515.0115_T7.48,HILIC_pos_M515.2849_T6.01,HILIC_pos_M515.3522_T0.72,HILIC_pos_M515.4146_T0.65,HILIC_pos_M516.4802_T0.72,HILIC_pos_M517.2449_T1.13,HILIC_pos_M517.3879_T1.05,HILIC_pos_M517.8325_T5.79,HILIC_pos_M518.0786_T5.79,HILIC_pos_M518.3245_T5.82,HILIC_pos_M519.405_T0.8,HILIC_pos_M519.4084_T1.05,HILIC_pos_M520.1705_T6.09,HILIC_pos_M520.3361_T1.55,HILIC_pos_M520.3402_T6.09,HILIC_pos_M520.3417_T5.8,HILIC_pos_M520.5107_T5.71,HILIC_pos_M520.5112_T0.72,HILIC_pos_M521.2926_T2.04,HILIC_pos_M521.8013_T2.71,HILIC_pos_M522.2037_T9.81,HILIC_pos_M523.0065_T5.4,HILIC_pos_M523.2007_T8.68,HILIC_pos_M523.2028_T8.32,HILIC_pos_M523.3405_T5.4,HILIC_pos_M523.4706_T2.14,HILIC_pos_M523.4724_T0.65,HILIC_pos_M523.4736_T2.66,HILIC_pos_M523.4738_T4.2,HILIC_pos_M523.4742_T4.39,HILIC_pos_M523.4742_T4.7,HILIC_pos_M523.5345_T5.96,HILIC_pos_M523.6739_T5.37,HILIC_pos_M523.7402_T5.96,HILIC_pos_M524.3732_T5.76,HILIC_pos_M524.5078_T0.72,HILIC_pos_M525.335_T1.42,HILIC_pos_M526.2547_T2.19,HILIC_pos_M526.2555_T2.65,HILIC_pos_M526.2557_T3.21,HILIC_pos_M526.2595_T0.95,HILIC_pos_M526.3204_T1.92,HILIC_pos_M526.3208_T5.62,HILIC_pos_M526.521_T0.72,HILIC_pos_M527.1565_T10.53,HILIC_pos_M527.1598_T9.95,HILIC_pos_M527.1601_T9.46,HILIC_pos_M527.1716_T1.39,HILIC_pos_M527.3399_T6.09,HILIC_pos_M527.3515_T1.67,HILIC_pos_M527.3521_T1.44,HILIC_pos_M527.5043_T6.09,HILIC_pos_M527.6785_T6.09,HILIC_pos_M528.269_T1.52,HILIC_pos_M528.3322_T3.31,HILIC_pos_M528.3377_T2.74,HILIC_pos_M528.3594_T1.59,HILIC_pos_M528.8405_T5.81,HILIC_pos_M528.8511_T6.73,HILIC_pos_M529.0956_T5.81,HILIC_pos_M529.7677_T0.67,HILIC_pos_M530.3712_T1.54,HILIC_pos_M530.3777_T0.8,HILIC_pos_M530.4971_T0.72,HILIC_pos_M530.9822_T6.78,HILIC_pos_M530.9842_T7.3,HILIC_pos_M530.9847_T7.53,HILIC_pos_M531.0934_T0.67,HILIC_pos_M531.1183_T0.68,HILIC_pos_M531.1486_T0.67,HILIC_pos_M531.1675_T0.67,HILIC_pos_M531.1867_T0.68,HILIC_pos_M531.4108_T0.67,HILIC_pos_M531.4124_T1.91,HILIC_pos_M532.0039_T5.44,HILIC_pos_M532.3429_T5.99,HILIC_pos_M532.3508_T1.72,HILIC_pos_M532.351_T1.97,HILIC_pos_M532.547_T5.99,HILIC_pos_M533.3259_T6.44,HILIC_pos_M533.3445_T2.9,HILIC_pos_M533.8842_T6.56,HILIC_pos_M534.2985_T5.81,HILIC_pos_M534.6818_T6.09,HILIC_pos_M534.8467_T6.12,HILIC_pos_M535.0162_T6.09,HILIC_pos_M535.2704_T0.72,HILIC_pos_M535.2744_T0.92,HILIC_pos_M535.3992_T1.07,HILIC_pos_M535.887_T16.8,HILIC_pos_M536.1689_T0.65,HILIC_pos_M536.5057_T0.77,HILIC_pos_M536.506_T2.25,HILIC_pos_M537.4907_T4.12,HILIC_pos_M537.491_T4.31,HILIC_pos_M537.6802_T5.48,HILIC_pos_M537.8795_T17.76,HILIC_pos_M537.8811_T5.83,HILIC_pos_M537.8819_T16.8,HILIC_pos_M537.9462_T5.99,HILIC_pos_M538.0164_T5.47,HILIC_pos_M538.0658_T6.98,HILIC_pos_M538.347_T5.47,HILIC_pos_M538.5204_T5.91,HILIC_pos_M538.5217_T0.72,HILIC_pos_M538.5256_T6.78,HILIC_pos_M539.3445_T6.11,HILIC_pos_M539.4431_T0.92,HILIC_pos_M539.5076_T6.11,HILIC_pos_M539.8536_T5.81,HILIC_pos_M540.0983_T5.81,HILIC_pos_M540.5369_T0.72,HILIC_pos_M541.1492_T5.99,HILIC_pos_M541.3239_T2.36,HILIC_pos_M541.3315_T2.02,HILIC_pos_M541.3347_T1.37,HILIC_pos_M541.3495_T6.01,HILIC_pos_M542.0148_T6.14,HILIC_pos_M542.1849_T6.14,HILIC_pos_M542.2512_T1.83,HILIC_pos_M542.2529_T1.32,HILIC_pos_M542.3538_T6.14,HILIC_pos_M542.5167_T0.77,HILIC_pos_M542.7737_T6.21,HILIC_pos_M542.9307_T6.21,HILIC_pos_M543.1342_T9.81,HILIC_pos_M543.3451_T3.03,HILIC_pos_M543.3459_T3.6,HILIC_pos_M543.8118_T2.86,HILIC_pos_M544.3254_T5.62,HILIC_pos_M544.5104_T0.72,HILIC_pos_M545.1873_T1.39,HILIC_pos_M545.3174_T1.1,HILIC_pos_M545.3914_T0.67,HILIC_pos_M546.3589_T5.76,HILIC_pos_M546.5267_T0.72,HILIC_pos_M546.6871_T6.11,HILIC_pos_M546.8546_T6.11,HILIC_pos_M546.9534_T6.01,HILIC_pos_M546.9579_T6.76,HILIC_pos_M547.1201_T8,HILIC_pos_M547.123_T7.65,HILIC_pos_M547.4052_T0.65,HILIC_pos_M547.439_T1,HILIC_pos_M547.4686_T0.65,HILIC_pos_M548.5425_T0.72,HILIC_pos_M549.0668_T6.24,HILIC_pos_M549.2017_T6.24,HILIC_pos_M549.254_T0.92,HILIC_pos_M549.344_T3.05,HILIC_pos_M549.3524_T6.15,HILIC_pos_M549.5195_T6.16,HILIC_pos_M549.687_T6.16,HILIC_pos_M549.9551_T6.04,HILIC_pos_M550.1544_T6.04,HILIC_pos_M550.3115_T0.85,HILIC_pos_M550.8554_T5.84,HILIC_pos_M551.1059_T5.84,HILIC_pos_M551.2699_T0.92,HILIC_pos_M551.427_T0.69,HILIC_pos_M552.3555_T5.52,HILIC_pos_M552.5342_T0.74,HILIC_pos_M552.5369_T6.76,HILIC_pos_M552.5443_T5.91,HILIC_pos_M552.6909_T5.52,HILIC_pos_M553.0276_T5.52,HILIC_pos_M553.3931_T0.68,HILIC_pos_M554.0228_T6.11,HILIC_pos_M554.1881_T6.14,HILIC_pos_M554.5172_T2.09,HILIC_pos_M554.5184_T3.16,HILIC_pos_M554.5187_T0.77,HILIC_pos_M554.5509_T0.72,HILIC_pos_M555.3561_T6.24,HILIC_pos_M555.3577_T3.12,HILIC_pos_M555.3596_T6.01,HILIC_pos_M555.4984_T6.24,HILIC_pos_M555.5516_T6.01,HILIC_pos_M555.644_T6.24,HILIC_pos_M556.2715_T1.49,HILIC_pos_M556.5107_T0.77,HILIC_pos_M556.5317_T0.77,HILIC_pos_M556.5335_T2.17,HILIC_pos_M556.694_T6.16,HILIC_pos_M556.8594_T6.16,HILIC_pos_M557.0273_T6.16,HILIC_pos_M557.4333_T0.72,HILIC_pos_M557.4587_T0.91,HILIC_pos_M557.5115_T0.77,HILIC_pos_M558.5265_T0.72,HILIC_pos_M558.7593_T6.04,HILIC_pos_M558.959_T6.05,HILIC_pos_M559.2603_T8.1,HILIC_pos_M559.3406_T5.78,HILIC_pos_M561.2072_T3.31,HILIC_pos_M561.3578_T6.14,HILIC_pos_M561.4885_T3.99,HILIC_pos_M561.5242_T6.16,HILIC_pos_M561.6445_T6.24,HILIC_pos_M561.7876_T6.26,HILIC_pos_M561.868_T5.86,HILIC_pos_M561.9398_T6.26,HILIC_pos_M562.1143_T5.86,HILIC_pos_M562.5231_T1.99,HILIC_pos_M562.9329_T6.76,HILIC_pos_M563.2686_T1.34,HILIC_pos_M564.0284_T6.17,HILIC_pos_M564.1981_T6.17,HILIC_pos_M564.2157_T0.8,HILIC_pos_M564.3626_T1.61,HILIC_pos_M564.3635_T6.17,HILIC_pos_M564.4327_T0.65,HILIC_pos_M564.442_T5.74,HILIC_pos_M564.5375_T0.74,HILIC_pos_M565.2507_T0.9,HILIC_pos_M565.5687_T0.7,HILIC_pos_M565.8177_T3.06,HILIC_pos_M566.2891_T2.71,HILIC_pos_M566.5523_T0.72,HILIC_pos_M567.0327_T5.56,HILIC_pos_M567.2636_T0.75,HILIC_pos_M567.368_T5.55,HILIC_pos_M567.5067_T1.07,HILIC_pos_M567.562_T6.06,HILIC_pos_M567.7025_T5.55,HILIC_pos_M567.7704_T6.06,HILIC_pos_M567.9407_T6.26,HILIC_pos_M567.9662_T6.05,HILIC_pos_M568.0845_T6.26,HILIC_pos_M568.4299_T0.72,HILIC_pos_M568.4958_T1.01,HILIC_pos_M568.5655_T0.72,HILIC_pos_M568.691_T6.16,HILIC_pos_M568.8651_T6.14,HILIC_pos_M569.3673_T0.67,HILIC_pos_M569.4084_T0.67,HILIC_pos_M569.4313_T0.7,HILIC_pos_M569.4782_T0.67,HILIC_pos_M570.0522_T7.67,HILIC_pos_M570.3126_T1.42,HILIC_pos_M570.548_T1.94,HILIC_pos_M570.5482_T0.77,HILIC_pos_M571.2868_T0.72,HILIC_pos_M571.3548_T1.05,HILIC_pos_M571.3695_T6.18,HILIC_pos_M571.5349_T6.18,HILIC_pos_M571.7032_T6.19,HILIC_pos_M572.0685_T7.64,HILIC_pos_M572.0694_T7.99,HILIC_pos_M572.5269_T3.41,HILIC_pos_M572.5284_T3.2,HILIC_pos_M572.8618_T5.89,HILIC_pos_M572.9465_T11.37,HILIC_pos_M573.1207_T5.89,HILIC_pos_M573.1666_T6.04,HILIC_pos_M573.3722_T1.07,HILIC_pos_M573.4556_T0.9,HILIC_pos_M574.2291_T6.26,HILIC_pos_M574.3704_T6.26,HILIC_pos_M574.5118_T6.26,HILIC_pos_M574.5577_T0.72,HILIC_pos_M575.4694_T0.91,HILIC_pos_M575.5054_T3.99,HILIC_pos_M575.5054_T6.29,HILIC_pos_M576.0317_T5.57,HILIC_pos_M576.0413_T6.16,HILIC_pos_M576.1996_T6.16,HILIC_pos_M576.3694_T6.08,HILIC_pos_M576.469_T1.02,HILIC_pos_M576.5721_T6.07,HILIC_pos_M576.7693_T6.04,HILIC_pos_M577.3718_T3.37,HILIC_pos_M577.4852_T0.67,HILIC_pos_M577.5211_T2.05,HILIC_pos_M577.5212_T0.67,HILIC_pos_M578.7046_T6.19,HILIC_pos_M578.8712_T6.19,HILIC_pos_M578.9058_T6.76,HILIC_pos_M579.0392_T6.19,HILIC_pos_M580.0057_T7.74,HILIC_pos_M580.5372_T0.72,HILIC_pos_M580.5673_T0.72,HILIC_pos_M580.6577_T6.29,HILIC_pos_M581.2382_T8.07,HILIC_pos_M581.2432_T0.75,HILIC_pos_M581.2772_T0.9,HILIC_pos_M581.5199_T0.71,HILIC_pos_M581.71_T5.6,HILIC_pos_M581.9675_T6.04,HILIC_pos_M582.0422_T5.59,HILIC_pos_M582.376_T5.59,HILIC_pos_M582.548_T0.73,HILIC_pos_M582.5787_T0.72,HILIC_pos_M583.3777_T6.16,HILIC_pos_M583.5306_T0.72,HILIC_pos_M583.5371_T6.16,HILIC_pos_M583.8774_T5.89,HILIC_pos_M584.126_T5.91,HILIC_pos_M584.2619_T1.34,HILIC_pos_M584.2636_T1.84,HILIC_pos_M584.3105_T0.8,HILIC_pos_M584.5256_T0.72,HILIC_pos_M584.5652_T0.77,HILIC_pos_M585.1738_T6.08,HILIC_pos_M585.3606_T0.65,HILIC_pos_M585.3791_T6.09,HILIC_pos_M585.5752_T6.06,HILIC_pos_M586.0828_T7.21,HILIC_pos_M586.2107_T6.19,HILIC_pos_M586.3795_T6.19,HILIC_pos_M586.3895_T3.28,HILIC_pos_M586.8085_T6.29,HILIC_pos_M586.9514_T6.29,HILIC_pos_M587.0942_T6.29,HILIC_pos_M587.2905_T1.92,HILIC_pos_M587.291_T2.74,HILIC_pos_M587.8304_T3.28,HILIC_pos_M589.302_T2.11,HILIC_pos_M589.3027_T3.08,HILIC_pos_M589.4651_T0.68,HILIC_pos_M590.4847_T1.01,HILIC_pos_M590.5557_T1.94,HILIC_pos_M590.5813_T0.72,HILIC_pos_M590.707_T5.62,HILIC_pos_M590.7119_T6.21,HILIC_pos_M590.8699_T6.19,HILIC_pos_M590.9755_T6.04,HILIC_pos_M591.2648_T0.72,HILIC_pos_M591.3185_T2.19,HILIC_pos_M591.3199_T3.16,HILIC_pos_M591.3207_T2.63,HILIC_pos_M591.4618_T0.92,HILIC_pos_M592.4745_T5.69,HILIC_pos_M592.5361_T0.72,HILIC_pos_M593.0976_T6.29,HILIC_pos_M593.2413_T6.29,HILIC_pos_M593.281_T0.87,HILIC_pos_M593.4852_T0.92,HILIC_pos_M593.5472_T6.21,HILIC_pos_M593.7153_T6.21,HILIC_pos_M593.9815_T6.09,HILIC_pos_M594.1817_T6.1,HILIC_pos_M594.4921_T6.78,HILIC_pos_M594.5941_T1.97,HILIC_pos_M594.8818_T6.75,HILIC_pos_M594.8839_T5.91,HILIC_pos_M595.1302_T5.94,HILIC_pos_M595.4706_T0.65,HILIC_pos_M596.3425_T7.01,HILIC_pos_M596.3851_T5.65,HILIC_pos_M596.4607_T0.67,HILIC_pos_M596.7177_T5.64,HILIC_pos_M597.0126_T8.07,HILIC_pos_M597.014_T7.27,HILIC_pos_M597.0145_T7.48,HILIC_pos_M597.0147_T7.71,HILIC_pos_M597.0538_T5.64,HILIC_pos_M597.5177_T5.54,HILIC_pos_M598.0492_T6.19,HILIC_pos_M598.2175_T6.19,HILIC_pos_M598.5488_T0.7,HILIC_pos_M599.3793_T6.06,HILIC_pos_M599.3881_T3.67,HILIC_pos_M599.4123_T0.72,HILIC_pos_M599.5066_T0.65,HILIC_pos_M599.5269_T6.29,HILIC_pos_M599.5856_T6.06,HILIC_pos_M600.4216_T0.77,HILIC_pos_M600.5223_T0.65,HILIC_pos_M600.555_T3.06,HILIC_pos_M600.8884_T6.21,HILIC_pos_M601.051_T6.21,HILIC_pos_M601.4053_T3.6,HILIC_pos_M602.3805_T5.62,HILIC_pos_M602.6006_T0.72,HILIC_pos_M602.7864_T6.1,HILIC_pos_M602.9894_T6.11,HILIC_pos_M603.1857_T6.09,HILIC_pos_M603.3868_T6.21,HILIC_pos_M603.4922_T0.65,HILIC_pos_M603.5366_T0.66,HILIC_pos_M603.5375_T3.73,HILIC_pos_M603.6312_T1.27,HILIC_pos_M603.6354_T1.59,HILIC_pos_M603.6362_T1.05,HILIC_pos_M604.1817_T7.99,HILIC_pos_M604.4615_T1.05,HILIC_pos_M604.6021_T1.44,HILIC_pos_M604.6048_T0.72,HILIC_pos_M604.644_T1.21,HILIC_pos_M604.6611_T1.57,HILIC_pos_M605.3601_T5.98,HILIC_pos_M605.3859_T6.19,HILIC_pos_M605.5527_T0.71,HILIC_pos_M605.562_T6.21,HILIC_pos_M605.6277_T1.18,HILIC_pos_M605.6322_T1.51,HILIC_pos_M605.6324_T0.9,HILIC_pos_M605.6426_T1.64,HILIC_pos_M605.8188_T6.31,HILIC_pos_M605.8918_T5.94,HILIC_pos_M605.9606_T6.31,HILIC_pos_M606.1425_T5.95,HILIC_pos_M607.2664_T0.12,HILIC_pos_M607.3488_T1.3,HILIC_pos_M608.2234_T6.22,HILIC_pos_M608.3894_T1.68,HILIC_pos_M608.3935_T6.22,HILIC_pos_M608.5013_T6.76,HILIC_pos_M608.615_T1.94,HILIC_pos_M609.2823_T0.1,HILIC_pos_M609.2823_T0.84,HILIC_pos_M610.1875_T0.65,HILIC_pos_M610.359_T6.86,HILIC_pos_M610.5824_T0.75,HILIC_pos_M610.8544_T6.74,HILIC_pos_M611.06_T5.68,HILIC_pos_M611.2023_T5.62,HILIC_pos_M611.2922_T0.75,HILIC_pos_M611.3916_T5.68,HILIC_pos_M611.5402_T5.52,HILIC_pos_M611.5939_T6.11,HILIC_pos_M611.7267_T5.68,HILIC_pos_M611.7929_T6.11,HILIC_pos_M611.9691_T6.31,HILIC_pos_M611.9929_T6.11,HILIC_pos_M612.1115_T6.31,HILIC_pos_M612.7254_T6.21,HILIC_pos_M612.8818_T6.21,HILIC_pos_M613.4854_T4.75,HILIC_pos_M613.4861_T1.07,HILIC_pos_M613.4875_T0.65,HILIC_pos_M614.4912_T0.8,HILIC_pos_M615.4689_T0.92,HILIC_pos_M615.5007_T0.65,HILIC_pos_M615.561_T6.23,HILIC_pos_M615.7269_T6.23,HILIC_pos_M616.8965_T5.96,HILIC_pos_M617.1493_T5.96,HILIC_pos_M617.1985_T6.11,HILIC_pos_M617.3919_T5.76,HILIC_pos_M618.0386_T5.64,HILIC_pos_M618.4018_T6.31,HILIC_pos_M618.4795_T1.04,HILIC_pos_M619.4678_T0.7,HILIC_pos_M620.0709_T6.21,HILIC_pos_M620.2282_T6.21,HILIC_pos_M620.3956_T6.12,HILIC_pos_M620.5989_T6.12,HILIC_pos_M620.6003_T0.74,HILIC_pos_M620.6085_T2.02,HILIC_pos_M621.3915_T3.88,HILIC_pos_M621.3992_T4.13,HILIC_pos_M622.6271_T1.92,HILIC_pos_M622.6335_T0.8,HILIC_pos_M622.9_T6.24,HILIC_pos_M623.0673_T6.24,HILIC_pos_M623.5017_T2.54,HILIC_pos_M623.5052_T2.86,HILIC_pos_M624.6315_T1.37,HILIC_pos_M624.685_T6.34,HILIC_pos_M624.8359_T6.34,HILIC_pos_M625.5543_T5.51,HILIC_pos_M625.7344_T5.72,HILIC_pos_M625.7981_T6.09,HILIC_pos_M625.998_T6.11,HILIC_pos_M626.0681_T5.72,HILIC_pos_M626.3345_T6.75,HILIC_pos_M626.3984_T5.72,HILIC_pos_M626.8311_T6.73,HILIC_pos_M627.3897_T6.21,HILIC_pos_M627.5691_T6.21,HILIC_pos_M627.6774_T1.05,HILIC_pos_M627.6785_T0.82,HILIC_pos_M627.679_T1.51,HILIC_pos_M627.6801_T1.27,HILIC_pos_M627.6808_T1.73,HILIC_pos_M627.6957_T0.94,HILIC_pos_M627.905_T5.98,HILIC_pos_M628.1531_T5.98,HILIC_pos_M628.556_T0.65,HILIC_pos_M628.5903_T3.15,HILIC_pos_M628.5912_T2.98,HILIC_pos_M628.6099_T0.72,HILIC_pos_M628.6852_T1.22,HILIC_pos_M629.1245_T7.65,HILIC_pos_M629.2025_T6.13,HILIC_pos_M629.4037_T6.13,HILIC_pos_M629.6765_T1.69,HILIC_pos_M630.2351_T6.25,HILIC_pos_M630.4048_T6.25,HILIC_pos_M630.5692_T6.25,HILIC_pos_M630.6212_T0.72,HILIC_pos_M630.6227_T5.57,HILIC_pos_M630.6267_T1.42,HILIC_pos_M630.6473_T1.64,HILIC_pos_M630.6589_T1.24,HILIC_pos_M631.1169_T6.34,HILIC_pos_M631.4955_T0.92,HILIC_pos_M632.4911_T1.1,HILIC_pos_M632.6363_T0.72,HILIC_pos_M633.5142_T0.77,HILIC_pos_M634.6069_T6.11,HILIC_pos_M634.7379_T6.24,HILIC_pos_M634.8055_T6.14,HILIC_pos_M634.9006_T6.24,HILIC_pos_M634.9987_T6.16,HILIC_pos_M637.2664_T6.34,HILIC_pos_M637.5187_T2.81,HILIC_pos_M637.5223_T2.54,HILIC_pos_M637.5747_T6.25,HILIC_pos_M637.7391_T6.26,HILIC_pos_M638.0078_T6.14,HILIC_pos_M638.2082_T6.14,HILIC_pos_M638.6099_T2.92,HILIC_pos_M638.8159_T6.12,HILIC_pos_M638.9148_T5.99,HILIC_pos_M639.158_T5.99,HILIC_pos_M639.2952_T0.75,HILIC_pos_M640.4139_T5.74,HILIC_pos_M640.5953_T1.52,HILIC_pos_M640.6276_T1.95,HILIC_pos_M640.7445_T5.74,HILIC_pos_M641.0786_T5.74,HILIC_pos_M641.513_T2.79,HILIC_pos_M641.5153_T2.54,HILIC_pos_M642.0642_T6.24,HILIC_pos_M642.2457_T6.24,HILIC_pos_M643.2417_T8.69,HILIC_pos_M643.4107_T4.3,HILIC_pos_M643.4133_T6.11,HILIC_pos_M643.5596_T6.36,HILIC_pos_M643.6098_T6.14,HILIC_pos_M643.9155_T4.25,HILIC_pos_M644.9129_T6.27,HILIC_pos_M645.0031_T7.75,HILIC_pos_M645.08_T6.27,HILIC_pos_M646.6148_T0.75,HILIC_pos_M646.8127_T6.15,HILIC_pos_M647.0141_T6.15,HILIC_pos_M648.6317_T0.73,HILIC_pos_M648.6349_T1.97,HILIC_pos_M649.3231_T1.94,HILIC_pos_M649.3248_T2.76,HILIC_pos_M649.3264_T2.99,HILIC_pos_M649.3268_T2.43,HILIC_pos_M649.4066_T6.26,HILIC_pos_M649.5783_T6.26,HILIC_pos_M649.7429_T6.26,HILIC_pos_M649.9183_T5.99,HILIC_pos_M650.1711_T6,HILIC_pos_M650.4786_T4.55,HILIC_pos_M650.4789_T4.27,HILIC_pos_M650.5348_T0.87,HILIC_pos_M650.6477_T0.71,HILIC_pos_M650.6491_T1.37,HILIC_pos_M650.653_T0.87,HILIC_pos_M651.1935_T6.16,HILIC_pos_M652.087_T6.26,HILIC_pos_M652.2443_T6.29,HILIC_pos_M652.4139_T1.74,HILIC_pos_M652.4188_T6.27,HILIC_pos_M652.6091_T6.16,HILIC_pos_M653.3541_T2.49,HILIC_pos_M653.358_T2.94,HILIC_pos_M653.3599_T3.38,HILIC_pos_M654.3627_T2.98,HILIC_pos_M654.6089_T0.8,HILIC_pos_M654.6437_T1.89,HILIC_pos_M655.0863_T5.76,HILIC_pos_M655.3927_T5.96,HILIC_pos_M655.4224_T5.76,HILIC_pos_M655.5291_T2.51,HILIC_pos_M655.5303_T2.8,HILIC_pos_M655.6183_T6.15,HILIC_pos_M655.8206_T6.16,HILIC_pos_M656.0184_T6.15,HILIC_pos_M656.0229_T6.36,HILIC_pos_M656.4248_T6.19,HILIC_pos_M656.5879_T0.65,HILIC_pos_M656.6205_T3.07,HILIC_pos_M656.6227_T2.9,HILIC_pos_M656.7521_T6.26,HILIC_pos_M656.9212_T6.26,HILIC_pos_M659.5869_T6.29,HILIC_pos_M659.6035_T0.72,HILIC_pos_M659.759_T6.29,HILIC_pos_M660.9224_T6.01,HILIC_pos_M661.176_T6.02,HILIC_pos_M661.222_T6.08,HILIC_pos_M662.0656_T5.74,HILIC_pos_M664.2474_T6.26,HILIC_pos_M664.4226_T6.17,HILIC_pos_M664.4949_T4.65,HILIC_pos_M664.4956_T4.39,HILIC_pos_M664.496_T4.21,HILIC_pos_M664.6218_T2.79,HILIC_pos_M664.6248_T6.17,HILIC_pos_M665.2318_T6.16,HILIC_pos_M665.4251_T4.86,HILIC_pos_M666.4069_T5.99,HILIC_pos_M666.61_T1.52,HILIC_pos_M666.6102_T0.8,HILIC_pos_M666.6481_T1.94,HILIC_pos_M666.6488_T2.82,HILIC_pos_M666.765_T6.26,HILIC_pos_M666.9263_T6.3,HILIC_pos_M667.0955_T6.29,HILIC_pos_M667.337_T1.93,HILIC_pos_M668.6585_T0.75,HILIC_pos_M668.6606_T1.94,HILIC_pos_M669.761_T5.79,HILIC_pos_M669.8293_T6.14,HILIC_pos_M670.0292_T6.14,HILIC_pos_M670.0966_T5.76,HILIC_pos_M670.6384_T2.83,HILIC_pos_M670.6393_T2.96,HILIC_pos_M671.6006_T6.29,HILIC_pos_M671.9313_T6.03,HILIC_pos_M672.1805_T6.03,HILIC_pos_M673.2292_T6.17,HILIC_pos_M673.4305_T6.17,HILIC_pos_M674.0353_T6.17,HILIC_pos_M674.0984_T6.29,HILIC_pos_M674.2605_T6.32,HILIC_pos_M674.2963_T6.91,HILIC_pos_M675.551_T5.59,HILIC_pos_M678.5125_T4.11,HILIC_pos_M678.5126_T4.3,HILIC_pos_M678.8321_T6.14,HILIC_pos_M678.9238_T5.99,HILIC_pos_M679.0186_T7.48,HILIC_pos_M679.0187_T7.27,HILIC_pos_M679.0189_T7.71,HILIC_pos_M679.0297_T6.14,HILIC_pos_M679.4695_T2.55,HILIC_pos_M679.4763_T2.88,HILIC_pos_M679.5441_T5.91,HILIC_pos_M680.6234_T2.83,HILIC_pos_M680.6257_T3.08,HILIC_pos_M680.686_T0.72,HILIC_pos_M681.4324_T6.29,HILIC_pos_M681.6047_T6.29,HILIC_pos_M681.777_T6.29,HILIC_pos_M682.0346_T6.18,HILIC_pos_M682.2377_T6.19,HILIC_pos_M682.4348_T6.18,HILIC_pos_M682.5651_T1.57,HILIC_pos_M682.6366_T2.98,HILIC_pos_M682.6384_T0.8,HILIC_pos_M682.6389_T2.83,HILIC_pos_M682.9395_T6.03,HILIC_pos_M683.1872_T6.04,HILIC_pos_M683.3665_T2.4,HILIC_pos_M684.2087_T0.65,HILIC_pos_M684.257_T10.78,HILIC_pos_M684.4362_T5.81,HILIC_pos_M684.6184_T0.65,HILIC_pos_M684.6512_T2.94,HILIC_pos_M684.6545_T2.82,HILIC_pos_M684.765_T5.81,HILIC_pos_M685.4309_T2.2,HILIC_pos_M686.535_T2.02,HILIC_pos_M687.442_T5.04,HILIC_pos_M687.641_T6.16,HILIC_pos_M687.8361_T6.16,HILIC_pos_M688.433_T5.99,HILIC_pos_M688.5543_T0.8,HILIC_pos_M689.1075_T6.29,HILIC_pos_M689.2173_T10.78,HILIC_pos_M689.2176_T10.33,HILIC_pos_M689.2198_T10.11,HILIC_pos_M690.5087_T4.1,HILIC_pos_M690.5098_T4.45,HILIC_pos_M690.5723_T0.77,HILIC_pos_M690.8397_T6.19,HILIC_pos_M691.0413_T6.19,HILIC_pos_M691.2432_T6.19,HILIC_pos_M692.4144_T1.74,HILIC_pos_M692.6282_T1.49,HILIC_pos_M693.4798_T2.81,HILIC_pos_M693.4908_T2.53,HILIC_pos_M693.5588_T5.9,HILIC_pos_M693.9411_T6.05,HILIC_pos_M694.1951_T6.05,HILIC_pos_M694.64_T1.49,HILIC_pos_M695.5878_T0.65,HILIC_pos_M696.2845_T6.29,HILIC_pos_M696.4387_T1.79,HILIC_pos_M696.4439_T6.31,HILIC_pos_M696.5459_T2.17,HILIC_pos_M698.5576_T2.25,HILIC_pos_M698.5595_T2.72,HILIC_pos_M699.1145_T5.84,HILIC_pos_M699.4233_T6.01,HILIC_pos_M699.6453_T6.19,HILIC_pos_M699.8458_T6.19
20181107-M1-HILIC-pos-1,mice_M1,2313,201,110,87,54,51,165,65,54,108,65,48,46698,85535,143222,869675,209458,143213,2531883,3554502,227752,356575,844158,765815,655422,1613619,366559,209458,6587322,2086458,869586,355213,7085873,1285078,10180195,891735,366586,7643270,3334332,1285078,4144652,604789,2531883,8038300,891745,3334332,475444,21572,376867,69265,32304,27249,30399,616341,1460189,1848582,976974,2498062,1104286,876570,41666,1143187,961959,1104110,976783,976843,720671,720671,741354,1419764,1419942,1098774,1759029,721843,727802,157466,725362,116729,768806,257573,721237,1223799,187077,335500,20719,335553,3359,34361,30652,44759,44759,43624,12280,79045,34373,58043,40243,42356,27333,97847,20147,112926,27442,27291,57977,7204,244911,245369,4849,89,0,378,136,333,25909,282,4908,1613,11757,697,50,54,18,127,64,18,43,18,774,72,15771,44753,4203182,287900,56189,21815,14803864,447149,14377528,4269,4165,6160,222463,9814,429250,3590,596,17620,3303,451,335,7589,997,29641,83,20090,29584,83,18,476,178,383,444,178,632,513,614,132,1020,146,31603,49062,132,824,34469,38616,20,349,153,598,326,36,11034,3384,18,56,127,0,45,191,431,72,38,522,379,2651,653,5849,214,346,121252,668057,12462,4051,6490,8025,5166,10046,4198,3583,3583,4703,2804,7842,8267,18798,6490,7842,768,418,777,392,361,425,5522,9340,15313,9725,5346,3686,4492,38995,1752,5378,7921,7605,308,0,4806,4654,8373,600,3230,3213,3214,42,38,38,18,1644,1644,8291,867762,1893,1044,36,2282,2196,2307,2394,3201,0,2196,2356,1247,5378,182016,81460,1314,1322,182016,1322,2356,0,59,61,23,6946,256,1349,355,531,1221,94,935,145,135,1453,250,134,2634,1331,4307,1653,1552,2103,9379,323,300,104,4191,113,15635,18060,910,608,1008,821,20903,348,789,719,935,1265,1265,110,54,145,3242,1703,31030,31030,3650,432,425,172,138,0,195,160,202,1514,68,1184,81515,61,279,160,43,61,1143,41,46,108,544,12365,1425,16354,38177,28934,77844,14881,43589,26150,77817,26974,43121,1238,18,74,124,92,235,497,72,124,181,18,777,16383,183,50311,531,441,6279,594,254,60,6293,392,748,1013,4370,584,5292,107927,16948,9690,6251,3939,4995,8874,4677,1921,13114,850541,52909,973,2255,2323,2431,52896,53211,1379,10728,5034,2267,203,5738,5019,931,2658,636,707,3442,1735,2244,4502,4183,15562,706,451,136,8213,64252,4958,4834,4958,2700,4685,19097,9865,9626,4446,9865,5156,9690,13287,64311,277,288,16,56,111,103,182,191,213,107,118,102,0,107,2922,0,0,134,2440,23248,43764,270,241,241,327,274,436,69,324,9464,190,240,548,7393,4791,10912,172,41,239,126,59,59,54,60,55,322,18,231,28094,0,89,2366,53444,123358,781,56,161,3951,7122,761,4171,129,5997,2079,54,99,292,173,787,299,0,0,32,70,36,38,1081,1027,239,682,1097,1639,1270,761,400,36,238,0,0,5690,7101,44271,715,8175,11155,207,1111,138140,1341179,138140,856,352,273,1060,901,525,0,18,0,1393,59,5120,523,796,72,3999,1440,387,494,650971,778,1409,2615,653800,936,1809,825,23958,172932,108,9509,20263,262,5091,435,5691,292,177,105,907,20,18,18984,157,64,103669,94,18,68,22,111,6521,3342,138,0,250,0,365,36,1702,36,19250,107195,29707,2320,663,102,55,28,371,599,155,18,1153,65,20137,18,74,21509,308,800,442,114,442,1571,174,96,629,98,410,54,19798,16305,18,439,39,184,18,142287,18,65,89,588,1858,92,109,2228,51361,18922,57608,19219,22678,9060,16998,17459,16241,9586,184,870,531,373,386,307,78,275,850,1433,845,1444,254,425,1446,12035,1271,0,1334,1421,1543,1084,6473,448,1687,11042,18,189,99,170,5059,68,119,392,332,725,464,2650,9558,179,368,372,3180,59,400,450,446,0,18,90,74,96,94,865,235,529,521,267,65,9636,23810,28580,15902,23810,34066,7687,15629,22373,15300,7687,13424,11844,14514,14562,13424,15300,5679,6817,5800,1242,834,17,591,67941,254181,29532,29532,12447,1061,449,719,132,485,28,203,246,69,36,36,378,233941,105903,781225,378,68676,205548,781225,19285,599,442,25964,413,431,1047,344,18552,61269,12397,5632,40314,4556,1379,4090,2101,1021,451,72,13,180596,13,3850,54,28445,1553,1754,3694,206,275106,7094,85,655,36,94,23,607,35545,2485,4551,50,116,58,134,106,125,18,18,5221,600,0,1152,0,18742,20306,35,92,515,3390,74,96,34,37,181,260,12189,1982,75,679,54,0,18,176,1485,301,70,4509,3562,172,252,80500,105,37,4491,72,4491,427,1699,1529,568,114,286,3170,1102,9295,22954,1648,215,376,101,741,256,1181,212,185,422,1511,455,187,4482,166,17734,9882,19399,13934,13844,7621,4977,10039,13934,13254,13259,9882,9233,33583,7621,4577,304,15,65,429,342,79,52,136,192,74,142,106,220,103,107,333,921,27462,642,446,23,423699,2156,18365,690,690,50293,447789,322631,372358,157,1205,12439,12457,909,3916,12502,1276,945,1276,1868,331,36,14433,0,38634,7088,7088,128,71,2368,182,4194,36,36,36,10467,365,22612,9135,49,30904,128,121,568,4959,41,20,275,170,111,59,901,29,136,289,116,287,169,20407,63,79,367,182,617,255,56,476,143,7843,137,170,7843,342,65,7842,171,162,185,54,53555,18241,21504,108510,69804,75817,46394,77932,47653,219450,56871,108510,54999,6226,108510,77656,100417,18241,75823,77176,45153,18213,11680,25224,5472,6857,4218,1029,3207,2165,394,5220,18,0,788,36,2806,241,20952,7019,883,31,1702,1744,3719,3059,679,2057,280,767,825,4012,1070,2381,642,1597,1679,976,397868,116923,397881,1203,1490,14690,73,193,366,113,18,95,150,34,1088,36,99,212,27,112,10130,250,56,5848,609,3712,172,86,53,23,77,22410,143,1153,173,18,44,0,242,527,1914,713,25963,2180,56,107,27337,81,27372,18,157,0,147,35197,4480,36,0,13,90,1491,38,90,36,4642,18,80,0,231,320,694,2513,3294,6784,1595,2790,6681,5891,3545,1156,127,108,20,103,108,221,71,110,148,79,310,73,121,562,0,13,8317,134,2269,620,77,87,343,467,31703,51,1127,260,349,5056,1333,2792,18,125,0,23,0,578,0,0,186,72,293,24111,350,280,9389,16,9389,7078,148,125,206,217,1604,58,292,152,5431,6225,224,42,292,679,16440,7654,2081,9725,748,6139,63212,18671,1490,9797,7274,293,54,38,292,11394,40,94,30,188,201,162,89,121,231,151,1327,711,820,2471,126,188,181,284,147,38,40979,11827,62505,101516,24855,4801,9752,73926,59355,30833,36760,20485,39717,54824,33725,30833,21381,17437,70030,56538,280,398,474,273,17899,134,705,1001,1024,486,796,0,2203,2864,9349,2583,9349,136,545,468,331,170,261,578,36,345,356,39,706,377,477,23,72,45,54,72613,49685,127,1562,6569,206,261,8480,1523,38,41,41,197,274,92,7739,8755,3935,6528,12729,15041,8363,15327,16426,8363,17729,16501,13490,16426,17122,18215,9312,11560,10432,9622,6806,1482,36,706,19391,1757,1735,2779,638,95,88,1910,837,382,207,2571,1817,4133,5341,4019,80,1877,392,92,169,230,222,119790,101,182,61,18,1745,116,1432,171,6557,440,446,339,416,467,35,1734,88,63,0,707,6199,1007,1296,1107,1115,2215,515,599,542,138,89,190,273,455,77,533,76714,18,0,511,555,198,590,476,476,2275,18,2596,2923,706,2434,2200,1965,1607,1765,69,90,4060,748,107,175,29902,2075,606,1249,383,127,900,9198,1296,1254,3855,1364,1148,764,331,3506,387,3204,28288,6452,6221,90,39,36,90,89,2627,3433,133,205,1187,7000,5878,461,1632,250,28311,1075,43,72,4397,97,18,45,111,58,141,1965,6355,6355,5546,7983,70684,191,3204,343,1747,1341,62853,62840,58739,54271,99,282,1101,1155,26365,177,10430,173,4773,79,1200,374,620,3622,847,1226,837,2866,984,2665,462,267,72,348,73,389,134,62,78,46,122,1981,1068,3340,1026,8903,38,0,773,1491,857,394,394,77,16,195,163,193,198,91,198,103,90,925,349,18,826,72,18,0,18,1880,264,1470,411,411,21,1354,161,1022,835,1180,1593,1180,181,17,39,69,599,501,41,34,2537,2537,18,94,431,85,207,207,572,536,152,1727,1781,263,1710,37,47,1219,923,781,5036,99,118,36,1597,36,18,143,55,41,41,451,20,0,164,41,224,41,77,15,246,358,252,341,417,479,125,72,79,2137,2217,90,3699,606,197,1009,529,1269,1269,1271,12401,1142,2883,390,979,1436,401,354,1704,1705,2781,658,3262,2254,809,2198,197,36,780,641,349,548,220,307,125,107,89,268,154,206,315,0,3881,1223,14125,205331,600618,81,356,91059,340,1112,369,405,64656,24219,150922,68595,0,80086,63,111,213,213,28,82,18,70,90017,75,6753,6753,193,1943,572,1997,134,601,18,829,810,41,152,56,54,139,427,55,54,266,980,205,2034,59,122,80,1397,80,159,117,92,22,139,84,121,66,985,51,74,103,135,1258,0,80,391,36,18,0,3905,19032,19032,5290,80,69,165,71,93,136,56,136,712,110,54,9963,36,1118,153,0,54,0,23,0,185,74,20800,48395,2499,110,1736,16,32,2127,131402,865,663,190,18,42,199,858,0,282,36,27,18,2390,2269,256,2913,2515,86,1368,268,154,34,0,775,211,2019,803,501,2019,507,267,430,0,1091,289,465,430,719943,2005,206762,719912,451,95,2755,615,5481,381,253,54,18,41,38,16,38,0,234611,330523,4720,1807,215,0,0,18,100,289,845,183,18,2723,2550,85,2449,8186,278,277,54,1218,18,278,152,18,116,3385,54,121,1179,39,85,426,23,90,16,0,128,194,0,2226,940,1143,988,64,1261,394,2562,4619,351,419,522,1925,1895,1576,387,18,20,18,18,0,583,530,462,381,470,530,681,554,940,489,480,682,416,8310,23192,11391,12039,46715,89948,21637,2978,925,1848,704,3684,465,1338,1446,1855,183,1008,125,9552,53,36,36,2664,203,21,215,306,0,1919,1255,43,59,79,6631,202,922,724,1048,90,872,816,0,18,18,63,4802,51,97,97,51,173,103,36,100,171,469,575,131,89,144,144,602,215,108,591,81,54,134,18,18,0,0,134,58,54,18,455,115,0,185,274,124,18,0,96,239,18,18,23,185,330,173,146,54,626,18,34,18,192,272,0,192,18,45,117,247,63,170,18,89,18,0,0,16778,16778,11953,5265,572,6149,18,3852,5997,4685,17388,11727,10875,17324,11014,12797,206,56,798,3246,242,2954,0,59,0,54,18,18,23,417,450,9779,634,142,3154,402,59,103,18,296,122,59,1672,108,239,145,18,41,221,20,2004,827,702,2003,54472,154,1567,0,0,0,0,0,0,0,0,0,18,0,18,18,0,0,18,18,0,2724,125,4197,112,682,77,1048,1074,1163,537,2427,0,0,0,18,18,9296,9296,38,76,105,167,791,54,0,125,18,473,18,155,18,20,74,128,1881,602,1156,1113,565,161,0,468,468,36,1425,234,1463,1378,456,18,93,124,36,204,680,36,59,154,208,81,3330,2332,0,880,687,2253,38,126,116,60,311,21,512,251,0,20,85,215,106,4706,141,18,308,45,2572,140,1833,2509,0,36,40,109,65,33,58,210,334,778,3002,1658,5790,981,54,1131,41,18,1233,123,127,39,170,69,18,69,379,91,339,1506,1060,208,1060,1057,86,1141,279,72,72,386,60902,0,3742,0,36,0,19,172,137,43,280,84,56,72,1090,1185,569,164,1100,115,148,102,2008,605,36,36,18,54,45,107,107,89,2065,2057,464,9588,0,36,20,36,18,18,15720,121,26145,151,180,279,805,18,18,36,1054,34,437,239,36,239,16,598,508,318,54,1053,77,1287,225,548,957,1279,72,320,80,40,166,346,110,121,17862,132,1645,2145,2217,15,40,52,35,81,3606,36,171,107,107,135,325,3750,817,440,28620,240,33485,1371,33485,7719,197,878,403,75,54,85,498,627,0,235,167,37,36,16,163,154,1202,1158,0,18,0,414,33,36,375,83,3573,8206,137,1362,530,460,226,1920,214,0,63,1382,1526,589,82,58,211,41,110,36,0,330,18,180,74,343,99,130,36,64,90,111,152,6132,120,1690,1690,158,120,349,727,58,103,132,173,2521,2638,125,1239,78,610,203,115,157,282,108,5398,41,98,474,93,4236,36,0,6787,120,3937,337,470,131,1069,1016,299,455,5825,117,18,18,224,1157,2428,20,483,4743,2173,3917,6787,4689,7252,2592,4172,5231,4282,2450,3150,2605,10801,46821,821,4348,4743,5231,5810,4130,3202,3229,92,331,18,1020,36,54,3144,1281,6822,4704,4453,2456,3897,4704,2179,2785,5064,4348,3240,3240,660,34,630,152,986,21,36,41,58,37,54,70,36,2381,16,74,3897,334,3363,107,3826,1576,445,36,391,425,2687,0,46,58,135,109,107,36,324,306,406,4011,23,36,36,87,111,185,150,279,1361,74,0,232,234,234,36,74,18,19,73,18,161,80,177,186,113,146,237,162,152,39,583,82,498,132,117,179,122,122,254,254,727,272,406,10769,10858,11385,236,0,18,81,456,559,13628,16551,39,158,869,8344,4563,2594,2594,36,74,23,54,74,1858,599,2604,18,76,49,94,38,964,56,97,75,216,2881,0,501,5595,146,111,65,7203,1173,17,669,2107,2193,1173,317,110,18,320,0,18,0,0,44,73,179,36,70,441,20,92,49,136,16,0,41,54,261,56,18,48,39125,39125,7425,90,187,18,0,40,40,43,18,0,125,127,230,150,296,215,18,79,42,0,0,18,39,451,1164,929,580,173,942,0,170,23,303,18,0,18,18,78,78,103,161,443,228,246,719,146,169,17667,17649,6859,1354,26234,26234,1634,1580,246,20,685,20,605,21115,126,1201,1144,1414,77,27,690,133320,27,3919,13891,16,13,93,231,63,8727,256,54,1762,3045,66,86,47,54,20,79,18,166,122,92,177,402,0,0,0,0,1069,0,1086,263,36,287,40,72,38,1957,177,1638,289,132,145,560,18,18,20,22,63,6519,2756,5093,60,18,258,107,38,0,0,41,0,0,18,8053,49,18,130,1610,56,56,0,0,0,0,0,36,34,125,222,112,36,64,1236,84,18,0,1148,1192,408,532,107,20729,724,6121,18,1306,1092,1597,551,60,29,16,53,278,148,113,463,0,18,54,91,230,84,99,14828,14840,16483,453,12574,14840,14810,327,184,72,108,47,89,0,36,65,36,34,36,461,121,1001,1101,555,72,1440,16,36,63,18,1838,291,396,237,1259,6788,5617,107,1328,45,0,195,0,72,63,1861,1725,54,2822,10604,1643,6430,277,18,23,4682,5058,59,86,1002,57,0,18,36,36,61,142,1655,690,1778,36,1194,993,123,0,0,0,18,38,18,36,0,31,726,812,1010,812,5899,635,306,53,0,381,349,1266,387,36,18,18,177,18,59,108,108,167,85,1169,2436,0,116,54,0,45,896,4805,36820,41,251,286,23,0,83,0,50,149,288,36,107,54,198,36,36,224,129,777,18,287,72,101,59,184,18,961,250,18,0,72,18,18,286,110,612,249,0,0,0,18,1277,104,310,1143,1718,49,1198,0,18,20,38,0,494,506,20,4839,6265,3371,18,249,18,54,52,497,4147,4437,147,44,146,147,0,146,111,18,308,4695,279,596,347,193,193,1357,56,152,92,186,112,836,36,85,6031,0,0,691,3265,0,0,0,0,0,54,3115,770,1210,114,0,31,20985,54,104,44,19027,36,21366,0,14601,0,42,14481,5285,36,0,198,1275,2328,611,895,1555,386,41,56,104,404,548,270,159,41,18,877,2425,1674,38348,122,38,321,1107,17730,224,0,89,60,189,194,94,304,309,0,0,104,0,23,0,185855,185856,15416,134,264,41,79,123,184,7014,709,347,0,18,818,59,673,1079,501,0,0,0,8654,111,1385,114,8446,36,54,615,2863,36,36,1133,286,107,970,20395,20990,17680,3332,27,339,3910,150,66,80,408,96,399,3005,56,331,4418,4400,40,54,117,149,18,72,0,4143,4143,2207,18,89,0,917,917,89,2740,101,101,43,0,2062,72,18,892,188,3321,36,1199,231,14990,987,0,772,130,108,18,89,18,25,86,18,18,0,20,56,43,0,85,61,0,81,270,39,0,20,0,69,76,18,36,0,434,2531,536,107,353,54,367,106,7834,639,2730,0,460,54,18,2459,1345,2026,38,277,18,36,51043,1234,1020,5988,6996,41,50,0,181,36,36,36,253,137,987,0,54,0,0,20,0,18,0,23,18309,107,358,6413,18,57,0,18,0,54,40,18,322,305,659,86,193,217,183,36,0,493,20,0,501,0,164,460,331,50,29,143,63,1167,0,965,84,36,0,56,18,55,36,72,86,54,18,23,0,38,0,0,69,16654,65,0,41,7686,9423,36,1516,59,322,0,18,18,280,20,23,43,80,16,150,13927,2063,0,172,64,108,98,98,85,381,0,0,74,41,36,18,18,18,0,0,18,47,18,2169,2152,23,0,36,0,72,72,0,0,134,91,0,0,177292,8253,177292,0,1131,338,54,34,142,0,0,56,46,36,0,169,0,8631,36,12754,18,0,13,0,29,29,20,2163,417,22,11275,414,357,18,0,0,1292,93,65,36,0,18,36,36,18,18,0,165,31,0,0,18,107,0,0,0,0,18,0,0,215,0,36,67,18,18,0,33,4079,89,107,143,143,143,75021,36,18,0,18,18,0,41,206,0,496,0,18,0,284,284,54,19141,3325,355,2682,6506,6506,18,41401,1340,229915,206,0,18,0,942,751,966,36,36,286,0,36,1346,18,41,54,18,54,0,36,18,18,0,1121,18,18,115,0,0,0,63,357,0,41,90,18,206,18,45,96,90,0,116,202,18,72,206,0,18,74,0,36,18,0,0,18,0,18,0,23,157,72,624,556,474,0,0,279,0,23,937,1024,5119,194,0,18,0,0,0,0,18,5356,5456,3439,0,0,18,145,165,1327,195,0,0,0,59,0,170,1100,22,0,0,0,18,0,108,18,0,0,0,18,18,36,125,0,244,36,1516,0,0,627,0,37,0,103,18,0,0,144,89,0,2995,2245,192,0,0,188,1149,1167,958,170,0,0,3618,36,36,0,0,0,143,18,0,17052,0,374,0,0,0,38,0,0,23,98,316,3443,1611,0,0,0,0,318,36,0,121,5514,1721,6256,0,0,18,0,143,270,270,0,0,18,18,145,0,0,18,18,135,98,0,36,18,0,0,0,18,18,822,776,18,178,0,0,18,0,0,0,0,0,0,54,56,0,0,98,16525,276,54,80,0,0,0,36,0,0,89,18,94,18,215,0,0,18,77,0,0,54,0,0,18,0,0,0,268,27,23,54,0,0,44924,44924,1543,18,418,0,0,337,0,18,197,28536,116,18,423,7984,962,0,0,18,89,268,18,18,18,36,5649,8350,204,0,0,18,0,379,18,767,18,0,4377,0,1545,0,0,0,98,0,18,0,18,0,0,36,18,36,0,54,0,0,18,5877,18,303,116,0,18,18,18,1507,18,0,0,18,0,0,0,0,54,104,746,764,103,2408,0,0,18,0,0,0,18,0,112,183,0,0,0,0,116,125,0,63,259,116,0,0,2966,0,36,0,0,1961,0,0,0,0,18,0,36,18,18,18,0,0,0,0,18,0,0,85,4473,4473,176,18,89,0,0,0,0,0,0,107,18,0,18,18,0,197,59,367,189,0,0,0,0,0,18,0,861,0,0,0,0,1544,0,0,18,18,18,52,6395,0,18,18,6145,0,0,0,0,0,0,0,18,0,0,0,179,0,0,197,40,0,1037,1037,36,18,18,18,0,0,0,1457,18,80,0,80,0,0,0,18,18,18,0,18,45,18,305,1697,18,36,36,2565,16,0,0,0,0,0,152,21,19236,0,0,0,74,0,0,0,0,18,18,0,102,193,9767,662,18,0,36,13,36,550,197,1287,0,0,0,0,1163,2317,18,0,18,0,6313,0,0,0,0,0,0,0,0,0,0,18,5227,5227,0,0,17883,17865,509,0,5531,31,1137,1319,18,304,0,0,0,0,0,0,134,36,928,13037,0,18,0,3039,0,0,321,16,18245,36,0,26,0,18,0,0,177,0,18,0,0,201,39,18,36,0,0,0,31,39,1403,894,0,18,0,18,0,18,0,706,4000,54,0,0,0,20
20181107-M2-HILIC-pos-1,mice_M2,4598,72,101,147,32,54,381,54,29,130,54,0,25372,8225,5527,14490,32361,9963,1105872,73758,10307,4261,32361,20684,2365967,171672,19025,21869,25037,171672,14490,490754,25015,96918,240180,459903,29991,425314,162994,1105918,94945,13011,126297,374756,158464,163025,10689,3453,187487,14632,41495,26852,22157,681117,214250,1389316,448675,1492322,502518,414568,3453,1124703,682608,502422,865949,865949,450388,450388,302787,288517,288517,336823,728363,108059,190151,7247,189501,137295,540355,540404,473180,1349942,489048,432473,21177,432355,9702,111100,59413,101246,101245,165454,109027,347378,147468,163324,97024,134681,146882,377434,48391,137191,95866,114489,66337,10979,14767,301227,697,11448,18,150,0,1386,3590,144,1879,965,12369,483,72,119,36,71,75,38,119,0,196,510,19071,54632,132321,468233,138440,92506,18111808,784353,17318334,5053,5928,6884,272595,10825,532168,2144,4193,16064,398,424,124,4168,456,11488,375,20979,20979,235,0,74,303,1293,260,303,792,425,63,72,1219,72,6505,6505,93,310,18688,18697,94,162,713,1118,679,37,3661,5857,20,36,59,0,18,98,82,38,0,255,82,3241,550,4708,1212,710,175853,1012636,19223,27410,12968,8697,7697,11912,6706,10192,13234,18973,6706,11912,3509,22961,11614,11912,685,227,395,239,108,162,15073,24732,27094,15850,15068,13305,21685,13305,4361,7999,9391,1627,768,4109,355,2212,4833,1861,1038,6786,3688,129,36,88,54,1962,1962,192896,990148,14595,180,50,27444,59830,48238,26014,61164,73371,25866,56049,20548,148203,761881,775854,66842,36281,491476,12738,56049,18,38,36,273,3866,181,11011,298,77,442,206,365,59,685,3553,72,200,6174,3691,1818,4362,2044,2476,5135,63,564,93,3005,39957,17561,233,2441,980,1205,45571,1957,1073,770,251,458,430,430,18,38,38,2785,14650,9789,4319,14719,496,1144,307,255,18,245,23,1013,1645,118,2138,9437,64,732,138,64,64,732,54,54,77,461,4870,20178,17638,6401,6145,19026,25427,4962,3919,1502,3844,5306,4087,197,778,778,63,66,91,268,24,907,89,2950,6211,1669,7049,5935,398,552,524,297,240,722,4927,1427,74,2115,40,1273,5896,72,1273,384,5302,308,3960,1044,3710,6577,813670,3212,1292,1447,25219,842,1955,1213,1955,12522,37979,8141,2861,28030,37698,10148,21002,23979,26753,32351,45141,8287,18140,41881,1025,381,1000,16,14439,19528,11689,20786,11689,4300,4999,36740,18388,19528,4875,18388,7327,19710,22763,141288,36,380,18,249,227,65,631,190,227,288,231,288,156,288,104,0,175,36,1143,6542,21073,421,289,3989,960,318,3954,27,47,5457,318,2263,1282,3017,15299,1560,55,23,1162,41,41,41,36,183,36,677,35,327,5746,2642,313,133,10076,22807,307,79,179,447,1721,3346,10470,166,33259,1200,184,78,23,160,2689,113,0,0,36,69,64,54,3060,2935,84,2315,7887,2160,7876,2315,714,48,36,0,0,7998,10100,57475,1205,11179,11998,652,2679,72742,1552305,72742,515,1098,916,446,1023,1387,0,0,0,1061,18,672,1002,334,0,352,2920,195,23985,389,2920,5241,1874,2677,2924,3111,4537,32051,302976,697,16553,32634,9038,1295,591,5083,1029,166,233,230,52,54,8037,343,36,119742,234,116,93,36,0,9922,783,32,10118,442,442,188,1430,222,1407,32914,139546,73921,49,1722,535,18,31,720,250,0,2220,1389,38456,447,439,33394,33456,24323,15395,41144,147276,46295,1819,270,131,4349,585,1256,405,6031,6072,18,1270,279,962,18,71198,0,43,193,63,3771,56,56,1068,12532,4741,26538,4279,16368,5205,4061,7844,4168,4000,150,629,287,263,166,313,120,842,3193,1791,2608,7255,312,388,564,1219,207,18,528,1120,3567,1941,1940,312,5270,9409,18,96,469,158,2476,69,516,58,531,210,756,6890,4727,245,339,348,7829,501,202,459,389,18,29,893,117,134,671,1338,29492,119,1247,92,166,15344,41157,44911,27275,41157,112304,29970,55016,44911,32964,49362,37793,40681,39549,20187,37829,38543,8637,11652,10233,2983,1003,163,9805,78317,127142,7693,7105,10395,3466,449,361,592,2698,56,855,39,116,36,54,96775,22005,41135,308054,142757,90782,134752,308054,204928,56,701,207,29762,463,3982,503,14664,122371,7396,28338,5081,10756,1733,5086,3992,3752,2905,483,29929,68348,32086,48838,30,12787,901,1528,12392,532,55481,7219,297,906,94,61,117,1688,26625,2448,139,206,3576,36,232,3617,217,0,2126,2126,343,28,20987,58183,10017,29420,244,61,283,10652,171,145,227,1072,108,36,15672,798,88,395,54,53,0,73,7122,1187,202,4668,2520,253,218,12773,147,108,4685,108,4685,200,333,494,1284,61,56,654,222,120,1271,909,974,1364,664,1026,49,259,282,63,347,1622,446,1309,11525,11888,36548,21702,37138,55707,37680,8528,24447,54457,55707,55180,26487,21702,41056,24131,628,1242,6496,288,40,359,960,223,55,280,129,63,982,45,233,218,29,1096,3202,1237,2576,1370,0,591416,6644,1875,251463,251445,176575,591381,355124,431919,28098,30627,243,170,735,3837,223,30616,783,783,235,41,139,13745,20,300,10133,10133,5117,3849,4436,52,6326,0,72,18,4700,1186,28281,42559,89,2964,1017,36,246,9077,328,129,615,488,556,1621,18,175,45,4588,250,4597,389,100339,85,37,1512,518,1500,115,68,1149,116,90,929,806,3768,823,35852,3768,54,393,94,53,89994,53678,38756,175038,278940,300580,178644,206093,184823,391263,87857,130350,53223,26947,175038,53223,95597,25273,300578,87745,185160,25272,19966,37257,12660,5786,8163,1861,6780,1414,6780,11632,35600,54,1655,111,681,875,27179,8182,530,23,3126,2743,1767,5782,6425,27923,136712,37353,33718,170456,54178,60850,30824,21329,75350,14906,1819596,1797265,1216045,14906,139984,1819596,144,584,89,188,45,171,54,18,94,69,403,340,221,177,12500,386,221,2211,768,2337,36,288,83,79,332,30638,293,4103,77,208,13,88,1646,143,3203,2493,17584,8259,70,51450,91,370,61,94,26254,94,26158,8484,299,18,18,72,191,121,2825,191,63,2060,225,962,225,65,555,2511,3261,1084,1946,3260,3204,15200,4442,1552,3751,202,45,72,82,123,96,250,0,480,73,508,18,1345,772,0,0,2229,10005,65,18,74,54,429,31,8847,70,9781,107,1069,9623,344,872,872,45,115,54,0,1574,0,18,371,1186,229540,749,153085,19340,18708,45920,18725,15971,194,636,0,18,1646,0,57,4113,7982,1538,97,2018,163,112,23327,6414,726,3343,1783,4672,11354,13426,1399,2919,7072,1691,18,0,164,127,35,36,52,341,101,153,132,403,434,298,2121,635,2253,15500,1133,1150,913,214,169,0,45654,92203,98087,52468,90432,7242,72892,25025,102782,140617,186162,100891,128903,128921,97086,140617,10078,14790,90008,59342,0,155,427,135,18408,145,3987,2918,5392,371,4983,18,14000,8155,6812,11862,6830,359,1092,881,503,503,243,1110,36,267,138,54,375,1605,5987,0,78,36,36,92598,51432,599,3395,6771,1417,417,432,3327,128,108,127,1871,2148,220,7549,5477,8305,8323,8574,14954,34415,24565,6358,34432,34674,21406,9871,6358,10996,8010,9437,19444,11528,13603,20991,4778,18,962,25367,1859,1014,36234,400,456,749,1149,1437,2701,690,1244,3369,13479,3269,11320,0,2555,390,275,72,74,81,137,18,14943,0,18,25019,1198,25022,918,890,461,1574,632,164,824,1478,0,1357,141,63,180,19768,1443,1360,1313,812,1224,689,1279,937,148,741,227,1069,9019,288,58,63512,18,4355,1364,4161,484,603,417,520,702,0,1436,731,1147,4396,3017,1397,2318,2198,120,72,7345,2298,79,1019,4478,6248,1638,239,149,113,7761,2151,2255,142,315,2168,237,721,160,1503,112,9181,73033,30953,30664,72,34,95,65,70,4997,1925,646,348,5753,8017,3049,694,6433,390,6924,1055,783,259,2427,1040,0,81,2924,57,509,1581,153,153,99,34,153,420,75,316,3976,3365,61494,61494,110082,61494,402,514,2428,2409,5426,162,24190,26693,625,87,3459,5382,9042,2318,1102,5216,2826,5974,1958,2540,804,173,129,598,136,273,302,174,297,0,1777,1442,1849,2483,3827,29034,0,0,2079,387,1996,655,655,18,0,311,634,4776,39,101,41,60,286,1267,842,513,280,41,80,18,0,1566,952,8142,534,534,82,2193,268,1461,567,72458,12807,72458,240,155,18,18,1814,1070,143,51966,17513,2387,4174,1308,1724,1499,335,259,201,1413,608,36,703,120,2706,2405,169,357,1361,762,53850,322,1652,0,4479,175,18,38,199,54,23,23,685,0,395,72,89,58,156,156,204,396,320,381,2617,2524,11780,36,135,716,318,435,8505,94,454,1033,1087,2068,2208,2036,14480,964,3673,2037,1027,1454,447,1163,1795,8305,8300,6012,4176,4662,327,6859,11858,72,1213,2123,507,661,2315,366,53,179,617,250,123,51,637,0,1021,235,6441,38597,184027,35,162,19713,194,196,346,1126,116388,35414,152686,111078,20,18415,18,54,97,97,28,34,0,18,182135,130,26914,22965,276,486,2547,486,183,1600,0,2679,2895,796,88,27,27,317,27,196,63,822,5430,328,16812,132,125,36,2843,452,1262,667,155,1027,139,132,219,183,3852,1015,38,38,4956,4820,20,536,1000,47,72,146,8241,172372,172372,23495,421,54,29,129,23,20,2276,43,204,0,63,16916,38,1463,287,18,54,36,36,41,32,36,236,12047,288,229,1434,219,35,4925,122836,12667,197,12978,791,98,13002,982,55515,311,589,12029,54,2151,1863,8171,536,386,78,27121,88,429,425,18,107298,32703,126736,155599,62654,155597,92218,17629,43454,277570,126721,82343,48263,81363,3432930,197886,3547360,2293344,50269,1682,1169,629,30764,30746,1445,54,97,54,80,36,54,54,122375,92737,3998,936,1673,18,0,0,94,471,1637,144,18,1603,1553,123,12192,53629,1334,1391,789,158,94,508,72,358,18,3808,130,227,3831,123,317,2031,0,322,0,59,342,115,18,971,1207,1015,1993,11,650,621,1051,7687,110,253,1047,5457,5348,4608,1062,54,0,36,39,150,886,764,688,435,884,339,692,688,1379,601,710,469,912,5712,5108,8315,4156,11443,13539,17392,1898,1139,477,1698,18980,4314,937,741,1281,167,3349,0,54138,45473,23493,33101,5744,127,287,224,434,41,5618,18,3561,27,112,134,1021,1692,676,1393,74,1617,2292,0,194,194,3984,1755,81,297,297,129,226,249,54,360,974,508,974,974,345,953,930,930,351,69,702,150,18,0,0,0,0,0,0,0,18,18,0,0,0,0,20,36,0,0,18,0,0,0,18,18,0,0,18,0,532,0,0,0,143,0,0,96,0,0,36,0,96,72,0,18,54,24271,85957,42623,42623,7882,42636,5326,4546,66,6344,4144,6471,30482,14160,22759,30461,23034,24483,645,4612,3824,132,206,190,0,69,0,36,0,0,59,291,563,7264,1403,304,961,304,244,168,203,1399,662,4102,335,18,190,18,0,77,183,16,396,50,721,679,180012,460,2393,93,0,0,0,0,23,15,0,54,36,0,0,0,0,0,0,0,36,189,421,15027,276,117,36,1341,114,0,3144,535,0,0,0,23,18,10684,10684,207,235,31,302,60,1006,0,472,0,1365,98,395,63,38,372,498,302,1617,12547,12673,189,2280,17,117,54,103,5940,461,6090,5815,1016,132,502,123,18,1293,18,38,432,392,355,72,11875,15784,0,2976,28251,3852,77,942,220,941,573,90,2643,18,0,54,0,196,51,1383,773,18,1427,18,8911,2654,555,8901,62,36,74,81,61,43,0,216,492,149,4566,85,36,15333,396,6882,6194,3313,0,0,36,6019,27036,94,92,626,1252,80,338,231,3820,1337,2982,4579,895,4287,2186,146,310,1847,47804,9804,0,0,18,7111,20,1037,818,23,22,291,20,61,1166,2297,1089,149,2678,418,1163,159,335,327,123,123,56,76,461,139,63,242,1416,975,1854,9417,36,36,60,38,18,36,59154,492,67266,78,333,80,672,18,36,54,45,36,46,3140,54,3140,36,123,170,1527,18,144,1054,8752,529,1329,2193,8057,514,116,1761,0,740,977,151,205,34,225,647,25198,24446,278,679,188,0,290,4451,0,853,38,38,350,1003,424,0,38405,2502,498,103814,479,103814,23291,244,4215,976,101,127,13,4798,75,21,1113,17602,683,439,87783,17543,17136,4033,4029,18,18,45,18,18,1224,291,5563,10273,3580,98,4224,0,69,895,8439,1193,76,18,1584,4469,2170,23,80,1290,18,94,36,0,59,38,247,275,15,74,134,18,336,452,268,281,4309,238,163,54,4648,689,114,1245,42,304,149,56,3112,3321,114,1832,143,1335,1382,523,135,2510,1549,11957,112,89,4212,65,69390,0,8438,5318,93,12693,286,281,146,485,581,913,1897,27633,420,66,89,249,566,21144,0,135,2321,1285,6419,6126,7127,3985,5254,8782,5057,9377,2707,8142,6419,4487,55470,9769,3916,2321,5057,2321,3056,7417,1862,0,7722,36,6071,0,0,5523,3167,3105,7935,6557,4698,6751,7935,5337,4188,56402,6557,4312,4312,1343,266,200,1703,27185,206,254,402,217,416,95,207,89,668,13993,189,36,36,8066,0,0,2161,1870,34,2063,1888,3808,47,276,183,406,18,15,18,639,418,107,733,18,36,114,538,352,223,511,794,1180,75,18,36,2571,872,224,77,70,27,36,18,18,18,595,355,1032,289,448,54,939,127,1749,18,1580,208,185,103,132,18,384,384,3387,1268,924,23647,23824,23083,1235,174,141,743,358,190,54535,69999,329,5109,1424,22157,293,31108,37862,141,666,186,646,81,304,902,6554,36,36,54,81,18,692,161,578,94,678,84,18,638,2248,36,173,72,7939,6345,38157,47965,90664,47965,34449,1089,77,38,1601,0,72,0,0,131,270,297,91,282,70,97,367,90,184,184,18,436,36,641,345,2102,6874,147777,123809,174716,54,242,110,18,80,80,36,0,18,117,196,302,288,2353,2207,20,54,0,63,18,20,15,140,5195,3223,1126,1126,2985,55,90,2023,1493,58,18,36,38,134,134,115,187,1744,140,119,2141,258,181,6460,0,22659,14258,479,12726,5120,4861,340,18,334,54,580,622,0,3155,3137,2007,18,0,1592,0,0,172145,27281,143,151,941,506,460,170,631,18,2812,2812,206,442,79159,0,63,82,27,179,127,283,343,18,18,74,0,54649,50205,38294,6687,54,18,18,54,0,36,214,185,4768,125,123,123,1710,54,5142,39,0,306,43172,4663,23968,105,0,145,72,174,0,18,0,0,18,7696,9375,631,74,1344,4576,18,0,60,72,90,146,0,18,51,60,2472,265,0,181,8460,36,59,0,4323,4396,208,832,50,348,2787,4842,81,3021,2273,55,1381,193,50,74,47,87,43,54,1456,36,26,85,85,74,172,5295,8835,2221,7926,5330,7808,2365,0,1065,832,10124,89,266,36,742,161,36,36,18,107,835,85,2897,3034,1444,54,169,297,707,758,18,74,655,121,304,451,9098,9098,3526,268,87,0,40,3650,56,13,640,560,41,1506,4571,6037,25551,264,45,0,10798,11464,18,54,1425,36,0,18,56,18,25,77,542,194,18568,44,2398,1178,506,13,0,286,0,36,18,18,42,349,173,314,8640,231,3847,1749,1210,758,18,36,151,1633,176,56,57,45,230,36,0,256,256,986,68,3959,6277,456,248,0,36,54,1423,14100,122425,18,883,18,349,2215,18,0,0,698,248,0,41,0,242,135,38,20,79,1485,38,555,0,232,163,228,69,3382,778,0,0,478,693,72,1909,85,706,2943,0,0,20,15662,18,389,891,4382,6382,388,4733,0,0,0,36,0,615,597,20,2245,10503,10644,41,92,0,18,236,548,17575,18224,33,57,39,56,18,72,134,0,532,12853,1003,674,312,84,69,4370,18,0,28,451,458,3764,14,115,5121,18,36,2704,28706,0,0,0,0,0,124,10066,2031,1243,116,35,41,114,0,91,37,67112,54,71373,23,18,0,1514,199,16080,18,18,253,6219,9533,441,977,47,36,18,18,60,36,145,0,125,116,38,1135,355,159,166511,54,18,34,1934,81610,18,36,125,117,0,13,4937,216,517,0,25665,26364,7204,11354,4146,797209,696224,947291,8452,698,142,92,228,1696,29565,161,943,0,18,3473,241,1743,3410,903,50,41,107,29798,195,3952,185,28646,20,673,4144,11762,18,84,1452,1449,74,3605,86698,87476,78036,262,0,153,7439,83,592,264,97,41,123,14901,467,685,117800,117872,198,36,265,220,18,52,15509,16939,16955,5645,18,185,0,72,72,289,13189,229,208,80,0,4337,0,0,2172,206,3791,0,1829,112,60737,1516,0,3569,992,123,54,1336,18,1070,3722,34,85,18,64,113,2343,36,115,28,18,324,438,367,0,8402,18,18,224,36,18,18,572,2068,132,363,372,136,52,123,7373,339,4254,0,8719,18,0,1039,1021,630,0,492,0,80,158514,2104,110,19610,26370,72,135,0,204,63,20,880,1384,658,1373,18,648,0,170,0,0,27,0,0,408,36,783,208,18,32,4400,54,36,36,260,36,917,467,2105,62,412,600,131,0,125,1987,63,0,205,0,38,412,4392,697,18,410,91,3302,21202,3637,49,226,36,56,54,304,226,261,122,18,99,0,0,80,0,0,372,3248,108,0,36,3842,4457,1285,6763,41,504,16,232,18,279,319,317,36,143,0,232,13248,13248,0,0,634,117,5218,5218,72,1837,0,0,206,0,18,152,0,18,0,0,20,36,72,0,26,0,18,0,0,18,80,20,18,170,292,16133,3992,743046,958718,740484,23,537,1568,208,41,27,16,18,3478,116,0,18,185,0,3629,0,81930,16,0,109,0,18,18,18,18,474,1582,63,20,6293,18,0,36,1206,358,624,89,18,18,20,0,921,453,101,1474,54,25,18,30,69,0,0,57,0,23,18,0,18,0,125,36,152,304,10498,12802,19595,373,373,582,619,655,226265,0,0,20,0,38,0,36,52,81,1651,0,18,36,156,235,41,18647,13718,1499,5052,49,49,0,37868,26,230862,18,18,1624,0,638,5037,222,20,0,152,0,0,8052,0,18,18,620,0,36,36,0,54,0,6201,0,116,407,0,0,0,1702,3573,23,36,536,734,1082,0,18,435,5567,0,241,511,13,429,1424,18,250,41,0,0,0,0,18,45,50,23,18,75,527,116,1666,89,536,0,0,4936,0,0,1117,0,1788,671,0,18,18,0,0,0,0,48655,48776,6041,0,18,0,417,666,11475,1368,0,0,0,212,0,51,36,0,0,0,0,18,0,0,3567,0,18,18,63,54,18,455,0,1193,63,4787,0,0,2605,0,88,0,84,36,0,0,101,54,0,7553,1077,915,0,18,11863,12032,4938,1833,3333,0,0,48183,98,0,0,0,0,5609,657,49569,0,0,1607,18,0,0,13,0,0,18,232,367,91,511,0,0,18,18,1007,0,18,0,9057,23,10099,0,0,1494,0,777,1231,1088,0,0,72,308,449,0,0,0,0,587,533,18,741,0,18,0,18,18,220,5868,6169,0,758,0,18,6674,18,18,0,0,18,0,92,36,0,23,36,1974,709,41,152,0,0,0,37,38,0,18,0,277,0,1284,18,0,115,786,0,0,0,18,353,54,314,0,18,436,107,0,277,0,4519,142365,174388,222243,0,657,161,18,986,18,0,253,55513,36,0,593,16416,16,0,0,0,0,770,0,18,0,18,11456,15922,0,0,0,0,0,268,18,1933,0,18,18,0,2972,0,36,18,420,0,0,18,0,0,32503,16,36,18,0,580,0,46639,20385,17414,0,822,18,0,18,2047,18,1523,0,0,18,36,0,0,0,18,0,18,1579,1186,121,4596,0,0,0,77,66,18,0,0,211,635,0,0,0,0,402,206,18,18,375,295,0,0,0,0,285,0,0,1974,0,0,0,18,18,72,18,0,0,0,0,0,0,0,0,36,18,425,11874,0,476,0,447,0,18,0,0,18,0,560,0,0,0,0,18,41,0,1347,733,0,0,0,18,18,27,0,0,18,18,0,0,0,0,0,0,77,18,452,9377,0,0,0,0,0,0,0,0,0,18,0,0,0,36,0,638,0,18,900,36,18,18,18,0,18,0,0,0,0,980,18,125,705,0,705,0,0,0,0,0,18,0,18,18,0,1151,3857,0,0,18,0,0,0,0,0,18,0,407,66268,36,0,0,0,107,18,0,0,18,0,0,18,6711,0,0,34,0,0,18,0,25,1346,697,0,0,18,0,0,3511,4844,0,0,0,0,35,26912,0,0,18,0,18,0,0,18,0,0,0,0,0,0,80320,58723,101772,1267,18,18,1568,75,3977,1146,0,0,0,18,0,0,188,40621,2156,770,0,18,0,10261,0,0,1299,60121,41177,18,0,36,0,0,0,0,180,0,206,112,20,18,170,206,0,0,0,0,0,0,36,1845,0,0,0,345,18,0,0,182,9309,0,0,18,0,0
20181107-M3-HILIC-pos-1,mice_M3,3244,60,197,104,18,115,70,59,18,96,59,54,43267,81568,610537,339595,252658,554068,1862468,3748790,680739,348958,795141,339595,580537,1803101,549681,794729,6642423,2042954,388091,368176,7157826,1977765,10040821,909545,450347,8029920,3218376,1977765,4496111,655367,1353700,8278940,747120,3218376,356216,90277,342242,72307,75704,75704,52746,894960,305098,2360313,838000,2665693,1641636,808404,90272,611774,1253086,1641449,1399106,1102345,730884,730969,894960,1342701,1342803,517649,1597539,402990,953546,104216,888715,117010,527115,458339,527115,1290247,363395,324896,18498,328099,15384,23196,38733,27909,27909,35838,20156,34733,23196,44306,40530,39953,33916,34733,34733,116478,22252,53411,51200,8654,242800,242764,2412,4467,18,264,264,726,15771,328,4537,2542,17105,1758,71,72,79,45,72,89,59,79,634,107,15366,46020,88008,315845,80784,46421,15423454,466492,14951162,4684,5528,5576,229728,11880,450625,2161,1218,17647,918,1408,277,3521,593,9243,31,9226,9226,71,0,206,253,622,568,253,1451,1107,160,190,810,190,24261,37568,146,227,22334,15771,36,232,148,396,622,47,6891,4492,18,54,39,0,27,249,450,162,44,250,222,1934,520,5597,424,878,162331,751473,14464,8432,9714,8430,5658,6775,5799,6938,10722,4744,3093,9390,5514,22950,5612,9390,157,580,1035,597,90,110,7187,10363,14547,6697,5132,5939,3799,5939,4452,5553,7662,5010,875,840,2388,4145,3620,7184,3886,3886,2877,77,36,18,18,2680,2680,4485,2130391,4724,2058,18,4256,3484,3168,2981,3289,0,1482,2728,1373,3407,210301,89425,2946,2576,210301,2576,3180,0,56,158,36,5174,230,6978,436,553,736,206,1472,54,263,2184,104,125,2334,2468,1918,1790,2185,576,8353,106,372,72,3632,161,15876,22789,732,255,921,2565,26286,401,473,1317,867,987,987,1105,0,1238,5080,1747,204379,204379,3471,409,297,227,177,0,276,52,224,317,138,755,46352,125,159,138,125,143,2541,18,94,43,664,15231,2673,13189,13055,26087,30186,15498,41940,36850,66235,21827,31834,915,0,190,213,162,164,219,116,213,217,0,652,11665,145,32959,9884,255,3124,634,137,187,3219,415,269,1615,9401,268,8065,112939,14134,8481,6035,3476,4494,12141,5660,6973,12246,942389,43931,622,610,367,2453,43547,44018,787,13907,5075,1941,267,5803,4751,1320,2192,1060,611,1641,2758,1258,3502,5103,35994,558,1263,325,8989,68076,7945,6042,7945,6419,6364,23833,7335,11947,2125,7335,7409,12009,13685,68296,194,194,54,59,101,41,178,128,310,108,84,186,112,186,3111,0,0,338,3597,12008,18013,89,343,694,487,326,730,56,204,8065,326,735,925,6231,9307,14265,160,0,328,72,54,72,32,81,36,620,23,247,21382,77,113,2422,43903,227297,4519,18,429,2086,4116,683,3596,79,5135,1013,58,63,206,105,925,657,18,18,36,92,70,40,730,730,153,206,1462,1243,1654,335,729,34,237,0,0,3638,4515,28047,1055,5176,5996,116,5983,163360,731881,163360,560,747,7446,1503,643,569,0,18,36,1541,302,8907,584,476,248,3423,625,133,185,224884,3423,418,3069,226659,1619,1570,643,36420,205238,237,9743,21167,167,9097,362,6986,144,293,122,536,54,18,19643,285,23,121430,249,41,124,18,54,4443,3689,150,4461,331,41,339,487,1189,487,21853,119758,50848,3036,496,122,18,114,877,877,72,48,1862,165,18188,36,69,18528,165,553,194,29,194,1262,70,54,485,106,150,129,10822,12124,54,797,24,1095,94,59976,0,137,154,345,2294,127,112,3092,20336,8376,89850,17018,22890,7600,13014,17009,17238,17064,814,996,1368,753,472,1075,814,724,662,1316,539,1266,415,721,1332,5660,431,0,2511,882,1317,937,7070,506,1515,10572,0,860,170,909,2636,32,203,258,203,105,457,26,4086,248,105,502,4888,79,423,439,532,18,18,91,84,84,122,711,1949,709,692,265,144,9800,38413,15049,23883,38413,77283,26034,13907,15040,30170,26034,15954,25472,11915,11862,15954,17990,7540,5855,5367,756,794,24,470,53902,69796,35193,35193,9671,2006,310,559,139,877,18,398,257,394,36,54,3855,63310,314271,132991,10470,78780,276579,314271,75566,426,271,32323,470,8776,11649,288,22403,73172,10246,1555,14557,7742,1804,4559,893,967,1443,198,191,24702,191,15553,18,14833,2959,1551,4649,77,233422,4144,246,252,132,132,36,173,27515,1619,1167,132,242,88,242,89,63,36,40,3085,1150,0,973,39,19841,22051,18,99,134,2480,289,289,96,72,81,245,15130,310,141,458,36,18,0,259,2420,118,92,6224,4306,34,89,55669,72,40,6197,159,6201,716,1508,875,1183,187,58,2399,1384,7779,15130,1580,96,676,266,477,387,726,599,172,441,924,315,654,5981,6035,16735,31091,11131,10947,10404,11998,3812,9789,10947,4134,7753,31091,10561,23188,11998,9307,3898,18,18,869,46,144,115,227,217,91,299,62,275,55,223,159,522,9310,641,483,54,460767,1569,14301,419,417,241249,460767,217812,375967,500,1509,12025,12025,117,3699,12140,1469,277,1451,1249,1120,18,10747,26,10126,4508,218,0,769,2285,254,5946,18,18,36,10251,273,17682,17248,36,10213,117,67,1447,5079,13,54,408,206,392,339,2133,17,111,436,91,463,80,26300,100,182,563,215,444,196,208,285,77,2027,220,363,2045,384,78,2085,123,21,145,143,102494,23105,30327,283391,78094,77465,41719,124934,46156,268665,55286,251922,13392,17387,21203,68143,48339,17387,77458,145988,46197,17396,16231,34750,9016,7095,5536,1551,3078,2160,272,6918,0,54,1191,78,1674,221,19457,7590,81,56,2420,4398,4277,3030,958,1388,131,1261,309,2123,992,1172,2202,2202,1172,1129,416992,112146,416993,1223,1476,14129,125,179,315,267,106,103,58,18,0,115,192,151,135,54,8995,81,77,3852,590,1797,59,41,106,90,59,27718,41,903,98,50,61,36,259,116,1335,358,40231,1009,85,31,27534,127,27549,54,195,54,160,33940,4823,20,0,20,123,1559,59,123,41,2157,80,244,80,304,749,3561,3022,4962,2019,2107,3183,2403,3612,2564,3179,34,83,18,115,261,135,182,23,36,147,403,0,504,700,18,103,2634,208,3457,576,36,2390,384,277,8281,36,1475,1475,259,5741,1399,2130,0,45,45,36,0,483,18,0,291,228,334,28542,234,222,8646,107,8646,0,150,127,89,194,456,121,123,12327,13953,6569,138,124,118,733,12322,8457,1803,10858,671,6437,61931,18252,463,10919,1905,206,75,58,474,2667,0,38,254,129,232,107,87,209,414,478,1158,491,406,2277,399,399,534,71,218,18,30208,10042,33976,65330,24574,12341,5490,8628,43528,33519,29010,16928,36544,39804,27038,22860,11534,12341,2867,42209,82,138,373,103,15312,132,1013,852,1145,644,1054,0,2392,3256,7598,2420,7585,128,1008,623,595,266,448,1132,38,316,423,16,1296,291,416,18,150,21,54,80630,47388,73,2152,4286,346,224,2740,2020,106,106,65,72,116,149,7344,10411,13035,13033,7487,8041,18595,15120,30654,18595,6346,10619,6911,30654,13252,7352,5146,8242,13657,12517,7834,1258,0,670,22008,1330,1027,2205,1162,585,235,1440,225,852,1081,5803,3167,4574,3502,4078,28,1063,331,2292,149,119,268,85433,112,176,176,18,3263,195,3153,387,5550,373,495,751,482,542,78,1807,373,36,18,299,10829,944,688,915,915,1392,1192,512,731,54,669,374,243,4004,250,107,85430,36,38,497,554,674,242,909,909,1849,36,2174,454,1455,764,3660,2490,2291,1589,184,155,1629,766,47,329,21380,1997,2149,737,306,152,353,7486,2092,717,3912,767,1638,1227,523,2617,168,1108,34504,3033,2874,100,55,100,92,91,3142,1800,193,174,884,24193,13622,479,1784,301,105971,1026,176,110,5603,387,18,18,26,60,51,1392,13054,6164,12560,6637,45910,301,1992,705,1512,1004,21495,31845,120830,37328,197,425,439,655,12285,117,7679,385,5703,74,1058,623,1751,7394,5876,1590,979,4564,1573,3685,845,224,54,266,186,158,108,186,63,20,44,1114,1317,1745,1897,6717,36,0,556,1708,554,469,347,57,0,201,185,1214,142,165,177,165,98,2766,243,18,800,39,23,18,18,1803,166,2000,252,252,36,1469,1407,824,633,2518,5141,2518,279,93,112,141,1147,457,18,36,3669,3669,54,143,503,54,49,101,556,557,62,846,1254,55,793,137,69,892,758,1014,5558,36,340,18,940,54,20,98,89,54,0,1299,18,0,36,152,97,152,38,27,234,241,181,548,735,760,188,36,36,2688,2706,153,3306,835,103,1065,579,2650,3082,2448,11632,655,2528,2445,3082,1031,354,494,901,6838,8409,2456,2301,3434,1282,649,813,74,1412,947,495,436,307,174,165,192,115,277,102,291,144,20,1902,564,15026,93987,289767,83,492,49547,339,875,506,330,74473,48967,161962,74473,0,31347,134,72,88,88,18,58,80,31,103483,15,46950,62324,129,1025,2542,1043,125,406,0,632,4265,399,388,39,55,334,366,50,54,476,1536,174,6585,93,75,54,1312,333,94,165,86,337,87,148,153,33,1111,491,129,144,202,1380,18,63,475,72,18,0,4195,13118,13118,5951,468,54,382,123,109,128,123,153,364,74,72,6959,36,498,127,36,36,0,54,0,173,37,23209,53081,3776,150,2121,13,91,1191,160276,564,303,202,73,46,139,2853,56,3168,36,0,18,6057,5371,755,7969,1708,59,939,263,178,389,63,692,432,1192,1080,483,854,572,155,500,18,2255,436,358,500,759918,1844,198373,759918,160,148,1162,520,4320,544,328,0,78,18,36,20,36,36,128274,128340,1751,6504,194,0,0,36,91,341,760,600,103,2131,2042,96,6728,27935,429,514,72,3326,99,125,54,40,36,2393,27,142,1718,118,163,624,0,114,0,18,85,72,18,999,951,836,504,225,1314,294,1091,1473,309,480,596,1771,1712,1512,196,23,38,0,23,0,601,593,1011,605,150,296,777,197,808,305,417,421,1515,8726,26555,13156,9208,30333,85408,23537,4811,1579,1526,867,3342,244,843,2049,1495,428,716,72,1663,1896,18,18,1665,169,79,132,342,33,1434,2364,36,18,58,6843,501,1243,1221,1188,144,630,324,0,18,18,36,6007,143,143,92,179,340,161,72,395,121,448,284,167,448,221,221,284,535,18,649,18,18,59,41,18,0,0,59,88,36,36,161,330,0,205,227,144,0,18,145,111,54,54,0,170,269,574,252,0,620,54,88,63,446,371,0,446,35,0,166,306,18,330,41,121,0,0,15,24151,23436,11841,20162,631,7753,0,1808,7618,2047,62192,39669,3730,62104,3768,51160,354,584,681,2762,205,2796,0,89,18,0,0,0,36,431,1227,5884,550,272,2229,473,176,92,56,246,50,18,821,83,304,72,0,0,222,18,1639,524,602,203,36733,363,3838,31,18,0,0,0,0,0,0,0,0,0,0,0,0,0,0,0,0,3295,74,3705,315,529,154,1055,314,628,561,981,0,0,0,18,36,13644,13644,90,39,286,110,506,54,20,32,18,480,39,363,54,94,112,96,1668,789,1302,1317,196,226,18,355,355,232,1234,842,1301,1167,681,59,127,92,90,174,179,36,330,150,181,125,3722,1738,0,1480,359,2099,0,95,89,59,529,75,373,107,0,0,63,143,63,4063,85,20,816,54,1675,47,788,1653,89,56,20,77,89,89,284,164,222,773,1518,1058,3351,463,135,1131,44,135,2446,135,53,72,249,36,36,40,1271,92,1224,1306,1594,1046,1597,1116,890,1160,360,54,54,284,43987,0,3149,0,18,18,18,140,92,36,139,249,36,36,1767,551,534,197,2058,72,247,14,503,442,72,72,18,23,85,135,135,18,1111,1110,689,5021,18,32,45,0,58,36,16838,669,73348,132,97,202,1050,0,27,112,384,59,663,163,72,163,107,335,358,498,18,762,0,1091,345,421,1156,800,36,164,162,0,194,349,159,193,24993,200,3428,1299,1253,27,41,111,39,133,1200,0,259,36,36,197,325,3356,289,771,23968,308,24714,1170,24672,3953,331,603,777,137,23,97,483,475,0,190,315,36,36,18,300,200,1335,1307,0,18,18,18,18,34,263,165,4907,13809,126,1504,262,207,177,1673,711,36,331,738,870,846,60,94,439,89,31,37,0,325,18,176,163,601,166,172,36,96,251,144,149,4629,117,4133,4151,201,172,552,796,72,101,168,224,1322,1361,247,750,66,385,331,107,217,214,178,3492,63,45,494,126,3713,27,0,7331,122,6231,530,805,130,1268,1233,237,244,5189,47,72,54,258,561,1814,18,595,6686,3708,3548,7680,2340,4184,3396,5499,5725,5725,3635,884,3548,17399,44626,906,1358,6686,5533,6686,5499,3514,953,54,274,36,982,0,0,3251,3527,3709,9109,4747,2550,9109,9109,3264,3854,3872,4747,4958,4958,280,92,275,927,604,43,41,103,130,146,59,68,57,3045,18,36,2992,18,3368,54,3252,1036,683,38,675,521,1975,0,73,55,132,38,130,18,645,520,427,2265,54,72,63,367,328,305,234,207,1984,54,0,525,229,229,92,223,72,20,18,36,295,54,110,299,309,149,283,61,411,94,356,76,352,54,76,99,108,108,250,175,1103,251,2474,10379,10305,10137,1044,56,56,145,542,421,11607,17324,145,229,732,6651,3107,1963,1963,116,111,72,74,54,1144,676,1173,25,56,18,163,54,1062,112,289,97,263,2560,0,506,1243,363,85,43,14914,851,145,1641,1976,1223,762,199,41,36,1034,0,0,0,0,107,38,164,92,140,140,23,175,0,59,40,0,54,90,233,59,0,26,42512,42519,7600,549,153,27,18,20,20,59,45,18,361,344,436,182,310,297,18,78,18,18,20,36,104,934,3091,1052,131,375,1026,0,108,230,217,402,22,490,0,1042,1042,18,1100,446,1128,1061,715,146,856,12278,12278,253,1491,179664,180551,1740,1669,250,72,2136,18,21,3473,199,1131,1096,759,41,18,785,113491,0,3255,11265,89,49,182,84,89,7733,174,0,1283,1495,118,139,89,36,36,312,18,99,189,118,392,572,0,36,0,18,360,18,820,384,18,386,70,20,31,4071,36,3371,338,87,87,500,18,63,89,0,40,4698,3462,4031,108,18,3011,77,36,36,19,18,54,18,45,10714,125,38,90,1563,18,23,0,0,18,0,0,36,51,69,126,179,36,18,2836,59,36,0,1296,1319,562,732,50,10661,1107,1726,122,1020,945,1181,400,0,296,148,39,231,143,178,744,18,89,91,185,510,185,55,12307,75858,22659,518,12216,75858,12334,183,121,69,1469,70,32,18,199,56,36,36,77,450,492,910,821,398,54,627,36,0,93,18,1766,79,540,332,1653,3584,3627,100,909,106,54,134,0,20,89,1183,1129,36,2522,3956,2062,10677,232,72,0,4277,5094,47,140,548,36,0,36,54,0,74,449,545,264,1734,68,1522,1708,181,0,0,0,20,18,18,18,56,34,1251,696,874,1251,6618,356,133,133,0,384,1123,1204,416,31,36,16,91,0,0,184,202,278,61,1411,3273,54,93,36,36,75,903,3868,55000,18,222,154,0,80,49,36,49,309,216,287,20,93,130,54,60,233,72,721,54,245,36,1784,97,157,18,2684,564,54,18,61,101,18,478,42,399,632,0,0,18,0,1007,199,461,1309,1930,419,1344,0,0,39,20,0,219,218,36,2753,4690,3446,0,153,18,0,148,435,4854,5175,76,145,277,76,54,277,145,0,295,6344,510,399,536,92,69,1766,51,105,41,447,246,911,18,15,6960,0,35,601,3851,0,0,0,0,18,112,2428,1935,2907,501,132,59,20777,59,53,78,13888,183,15466,36,6883,18,145,7611,4420,0,39,128,1522,2527,270,2030,9216,140,18,0,99,128,687,211,272,188,46,1058,2148,1001,60924,71,89,183,1546,31465,151,116,61,269,250,145,15,184,304,18,0,30,0,18,0,190188,190188,14732,69,360,54,143,49,317,7762,876,579,0,0,497,135,790,657,639,28,52,18,6423,361,4090,377,6175,36,412,117,1920,18,18,2090,845,56,974,20810,20896,17260,600,36,415,5330,113,34,98,242,17,161,4792,63,333,7578,7597,58,36,222,83,0,68,36,4438,4438,2022,18,46,45,1450,1450,97,2468,1094,1103,54,18,1296,36,0,1967,181,2420,36,704,389,20897,2939,175,1068,107,31,72,220,107,253,215,40,40,40,56,67,355,80,54,33,18,229,159,84,0,0,0,79,121,0,36,0,618,3121,977,89,94,54,174,70,7509,332,1886,0,714,18,0,2250,1218,1681,0,326,0,0,62264,1755,704,7249,7965,92,113,18,194,20,38,36,1001,354,1293,36,144,0,0,72,0,54,18,23,3335,723,1588,1206,63,152,0,551,20,36,0,29,621,502,2834,130,164,248,78,18,0,363,18,18,190,0,185,152,354,20,20,159,82,778,0,769,217,101,36,18,18,172,54,36,1064,0,18,37,0,18,59,0,159,5101,69,18,0,6419,8091,18,1547,80,354,18,36,18,407,36,36,54,161,18,136,13294,2149,0,93,1397,199,107,107,107,557,0,0,111,123,36,23,0,23,0,18,22,20,0,1279,201,0,0,18,18,18,18,0,0,95,167,0,0,178188,8113,178212,18,1099,498,80,25,39,0,0,207,125,31,0,80,65,11321,18,25412,39,0,70,0,18,18,17,1320,324,63,6355,110,209,0,0,0,4475,94,35,69,18,18,72,54,72,137,0,323,0,18,0,18,36,0,0,18,23,18,72,0,146,0,72,36,36,45,0,203,3606,36,18,72,72,72,69647,72,0,54,0,0,0,74,72,18,571,18,0,0,182,182,73,17355,2963,435,2208,4629,4611,0,36852,974,213623,56,0,0,0,355,1942,404,0,45,0,45,18,2963,23,0,18,18,72,0,18,38,82,50,761,0,0,116,0,90,0,36,781,18,54,79,18,229,0,18,262,27,54,134,346,33,54,568,0,0,50,38,18,18,0,0,23,20,36,0,18,74,223,477,410,333,0,18,247,0,18,679,1116,1626,69,0,13,0,0,0,0,18,5265,5331,2885,0,0,0,165,164,1630,222,0,0,0,125,0,161,849,18,36,0,0,77,0,36,0,36,0,0,0,36,27,20,0,456,54,1024,0,36,446,0,59,18,16,18,18,36,38,20,18,2063,996,154,0,18,223,896,936,626,107,18,0,3927,72,23,0,0,0,125,36,0,21602,0,474,18,0,0,0,0,18,0,72,230,4865,1531,0,18,0,0,383,0,0,139,5706,1602,6382,0,18,18,0,304,602,486,0,0,0,41,155,0,0,0,72,255,250,0,125,0,0,0,22,75,16,661,764,0,241,0,18,18,0,0,0,0,18,0,154,16,0,18,0,6527,272,36,18,0,18,0,20,0,23,36,36,146,0,91,18,18,54,66,0,0,18,0,0,54,18,0,0,246,0,0,123,0,18,49044,49018,1709,0,250,0,0,562,36,0,317,30444,244,18,477,8466,1103,18,0,18,89,420,0,0,0,0,6978,10153,813,0,0,36,0,375,18,870,0,0,4244,16,1697,27,18,0,232,18,0,0,0,0,0,0,18,18,0,18,37,0,56,6483,0,240,45,0,18,36,18,763,0,0,0,18,0,0,0,0,116,56,618,775,166,1902,0,0,0,0,0,16,18,20,107,241,18,18,18,0,172,125,125,72,199,237,18,0,1207,0,72,0,0,651,18,18,0,0,18,18,54,0,50,18,18,0,0,18,18,0,0,378,4863,4863,447,0,36,0,0,0,0,0,0,635,0,18,0,18,0,27,36,581,79,18,0,0,0,0,0,18,0,0,0,0,0,1850,0,0,0,0,0,53,4907,0,0,23,3127,0,0,0,18,0,0,18,0,18,36,0,322,0,0,322,89,18,134,0,0,18,18,18,0,0,36,653,36,393,18,393,0,0,0,0,36,0,0,20,20,0,345,2515,0,0,18,885,19,0,0,0,0,0,299,51,27007,0,0,18,98,0,0,0,18,0,0,36,60,50,5180,2368,18,0,74,18,0,915,331,4213,0,0,0,0,1364,3100,18,18,0,0,16062,0,0,0,0,0,23,0,0,0,0,0,3983,3983,0,0,23149,23149,532,0,2265,206,687,2223,20,402,0,0,0,0,0,0,161,0,856,18844,0,0,0,3081,18,0,805,9,34221,36,18,0,0,18,0,0,225,18,18,36,0,187,23,89,0,0,18,23,18,56,840,651,0,18,0,80,0,18,0,673,4296,18,18,18,0,0
20181107-M4-HILIC-pos-1,mice_M4,1438,129,215,130,43,109,146,43,18,183,43,396,47909,75417,522228,1098488,263516,522049,2047422,3531332,696614,385773,887209,680000,802151,1498903,308798,738938,6554415,2166394,1098488,2219796,6553995,1624926,9866375,1371281,551206,8099537,3508801,1624926,2925706,679973,2047622,8081629,1448388,3509130,497552,72119,1049930,53136,37126,37126,96006,1373817,1090306,1322531,1228322,2299090,747407,231346,72101,1322468,1023198,1128168,1807975,1807668,1116517,1116630,854145,1744327,1744327,1114210,1471616,596859,883610,156960,879721,118333,542422,577198,542422,1128258,676230,45979,38314,337663,16325,31453,44068,26096,26096,27219,59964,39032,42466,30109,36242,31031,48144,54225,54225,114930,16459,42851,45117,7609,245625,245859,2768,1674,36,129,79,862,23692,129,4129,651,8761,1430,163,36,60,72,18,54,32,106,366,63,15096,44730,62748,310624,66744,31715,15195949,473409,14732525,3967,5082,5293,230353,9786,445166,1912,1559,5130,2356,1306,573,14685,515,17231,204,20226,43153,60,18,1113,148,441,251,131,700,544,292,113,780,125,31236,59013,212,2644,60760,60778,112,112,109,199,410,118,14408,4509,36,102,157,0,76,137,406,237,18,549,406,3018,1132,5261,481,418,157347,716450,18406,9318,9855,9144,6674,9122,9753,7860,7860,5264,9753,9122,4230,22350,8513,9122,788,561,858,579,27,51,7534,10468,16238,4633,7534,5818,4264,5818,2784,4894,2738,1875,436,319,5563,4368,14326,746,3793,3793,2667,94,0,0,72,4704,4704,3975,1321706,3234,816,27,2069,2341,2867,2790,3494,0,2639,1866,1222,5431,121545,79382,2803,1654,121545,1654,1714,0,41,500,36,5316,258,3513,320,633,693,1304,887,45,486,1462,197,111,3083,4859,1743,3128,1078,7104,7026,161,504,136,3464,238,13847,19800,2988,554,784,1190,22321,620,564,603,810,685,685,23,0,23,2263,1423,5799,5799,3368,1547,396,393,90,77,379,108,382,375,412,3001,55025,113,128,412,58,113,637,18,108,117,428,13929,1970,6010,20142,17749,31670,16409,53588,26145,42382,13629,43567,1181,54,74,110,106,422,63,143,143,146,20,227,12816,193,67969,532,570,4580,726,359,175,4299,563,505,1294,16108,380,9022,117754,8007,9972,11386,10260,5292,16686,8047,3631,11436,297828,140017,956,1295,1737,1858,139850,139993,1406,9822,5747,3544,239,5106,5649,1566,4654,1140,897,5124,2015,3527,3130,4926,6934,958,722,320,10079,50447,5944,6104,5944,4345,7784,23683,17452,16693,4214,17452,4735,13564,17731,50462,227,571,54,183,160,54,126,95,160,186,123,186,93,186,2932,0,18,171,5483,8796,77386,527,286,527,106,424,504,86,1673,3899,424,504,501,4226,1839,15577,85,18,89,80,28,28,36,74,36,2806,18,391,21114,59,108,2793,52541,163977,72,112,145,5418,675,677,4724,213,7030,2310,36,208,771,483,418,1827,18,39,49,63,18,36,720,708,217,606,2452,1154,2590,710,435,48,110,0,0,13451,16268,21135,916,17424,22139,210,9158,138534,2675089,138534,402,547,10512,980,459,784,18,0,0,1545,442,2797,765,352,406,7032,715,532,240,374266,7032,1559,1994,376062,1896,1834,701,26927,205714,334,8371,32291,197,9379,494,3843,696,189,219,1000,36,1443,7238,197,47,28806,99,49,136,0,36,17201,5480,234,363,442,72,1073,91,2438,60,35196,61324,9875,4313,799,156,36,166,1546,676,0,477,2420,43,32609,153,485,33784,558,862,423,186,396,33753,73,98,1811,185,553,15,7923,6222,38,1697,592,1229,58,255115,213,55,56,145,2380,99,99,1904,48023,25845,81626,19390,22372,7953,10883,15084,11338,16130,193,1053,729,533,376,903,213,374,1055,1968,1011,1024,382,926,1327,16722,1165,0,2626,568,725,1189,5700,507,1749,10644,0,99,38,160,1648,114,226,331,187,1512,331,152,22878,101,302,146,2950,145,168,200,695,0,18,72,60,60,57,884,474,975,878,110,45,3273,31471,58362,20252,24431,70767,13613,35964,58362,24402,13613,30037,26844,16695,24748,30037,24402,3471,6884,1509,1054,900,18,425,57357,126089,24743,24743,5165,1215,459,98,507,1355,18,2298,190,229,36,36,81,281805,504160,533508,5752,79617,20323,533508,53805,553,783,8747,1024,781,497,496,13842,53002,19189,778,38250,5012,1465,3135,480,1309,1448,331,0,100062,0,11527,61,19358,824,2799,3117,38,282617,39878,374,3393,58,59,48,617,32488,806,2688,194,1121,239,1159,193,58,117,40,20766,1628,18,1369,18,25161,29466,36,91,348,2368,1172,161,246,58,73,158,4153,865,260,849,54,0,0,259,4825,322,53,15212,1208,340,247,110653,410,103,15151,257,15152,420,2273,2711,1051,79,89,4591,1993,1441,8088,2032,99,351,1923,570,383,732,411,225,1008,767,282,514,3897,4001,15432,13036,8416,14095,10119,6617,3920,11485,14079,18267,13175,13036,13175,16949,6617,2146,1145,51,54,846,224,84,115,146,187,68,155,68,286,54,117,326,611,11752,570,576,79,481112,1638,16176,408,408,131963,157743,255590,496184,978,2955,21541,21541,2154,7393,21549,2852,2051,2939,2001,93,51,23058,10,19914,11558,217,8,529,2851,130,636,54,41,27,5492,274,20447,8771,74,33736,159,125,107,8473,78,39,568,432,181,80,1849,18,133,929,995,1174,54,30748,230,254,691,859,678,269,18,393,177,20631,1345,187,20677,1199,54,20646,336,413,189,170,128178,33181,31550,282242,86419,71691,81048,57164,98461,265950,49067,225410,53585,6896,282225,88416,60409,6896,71722,136891,23829,33100,10842,9957,4663,2347,11440,2955,8524,3789,289,5446,0,54,990,113,7370,304,22173,7733,1523,184,1400,7864,1487,1041,1133,1976,397,510,1133,2976,1315,1412,1147,1147,1412,1317,223508,106976,223525,1317,1345,13780,143,206,332,143,63,102,157,91,115,117,174,560,146,577,1752,173,36,9248,161,5819,362,72,18,0,74,30422,103,631,85,107,42,18,107,163,1603,776,27197,2741,82,18,47138,113,47077,18,320,36,315,3799,820,18,18,18,145,2050,72,145,18,5698,88,290,74,253,776,3237,3380,5046,2596,5478,5460,5746,5625,3086,3545,278,185,36,90,339,103,222,72,36,205,274,102,611,656,0,82,8609,328,2763,2138,107,18,360,332,13139,112,4545,3721,289,4842,2680,6815,6815,54,38,36,34,926,18,0,1305,145,456,6969,557,516,7794,18,7794,20315,116,264,127,509,816,87,1276,3685,22622,4043,259,11,1276,612,25764,13826,1344,8273,713,5777,53560,18684,677,8332,12437,466,105,96,291,6012,110,47,68,112,95,145,14,360,113,592,884,537,721,3740,241,243,550,129,550,18,14154,11055,38991,41824,24813,3840,5970,21667,10536,13672,25702,12576,21667,28735,17564,13672,17604,8911,11919,14159,0,94,311,81,43512,321,1363,1363,3873,546,3561,0,1105,3560,3566,1116,3566,465,799,697,881,598,199,823,77,352,476,54,1022,297,468,0,18,36,74,53342,53413,103,2391,13762,341,197,5619,2498,90,79,242,337,276,177,6594,14517,9009,8963,11561,12341,13031,17607,27187,13031,14445,5096,14006,27187,5985,18348,10798,17335,10269,8492,8121,1471,27,834,29224,1428,2251,2093,475,115,342,821,1748,70,881,4129,2306,3580,2442,3489,122,2025,292,98,98,548,365,426634,103,132,132,0,3545,441,3094,339,17703,459,660,670,868,673,129,38,492,54,0,582,4404,1942,1574,773,773,713,608,630,590,98,277,607,111,398,97,74,6091,0,4,1548,493,345,499,750,750,4227,41,3158,1398,1705,3035,5035,1951,2666,1833,194,147,2945,680,68,158,53363,2279,2498,1308,472,329,713,9297,2290,1340,2128,1435,689,916,29,1855,258,1808,38544,6865,6137,74,13,36,79,159,8085,2762,356,356,1723,762,10950,461,1205,322,64636,392,151,36,30291,573,0,18,45,56,231,2322,11281,11281,5432,9486,34088,385,1222,705,2155,1185,17999,17999,113005,42232,117,291,2049,2017,7312,560,22773,386,7790,42,1217,736,537,2236,803,2923,579,5295,1250,1503,1097,289,57,703,166,247,86,53,38,18,75,2071,938,1314,1908,8076,0,18,865,581,796,456,165,63,72,165,186,237,209,46,209,87,125,1546,331,63,182,65,44,36,69,107,199,728,675,675,194,1620,307,836,179,3775,6231,3775,149,218,56,90,1161,2463,72,13,1988,1988,0,39,538,173,220,110,883,536,100,12756,2108,1010,13248,204,54,2772,1480,390,3802,78,327,54,1021,45,63,161,152,36,54,465,0,18,64,20,233,69,89,18,135,270,552,932,1292,1265,127,72,18,1290,1251,538,2991,222,178,1480,1017,1135,2279,2231,11410,1096,5798,2213,2279,1412,142,544,1007,265,3576,265,4807,3547,434,1905,585,163,764,757,352,1355,382,411,256,274,163,282,440,148,18,23,0,0,11096,311,869,66,923,869,438,541,482,732,130501,67169,158966,119847,0,284,54,291,310,310,129,156,49,38,75880,22,296,296,745,786,280,786,120,940,18,764,63,209,136,69,98,231,544,149,129,82,3162,1270,13581,77,193,630,974,369,204,77,116,189,60,118,255,99,912,455,56,18,409,1594,0,116,117,46,18,0,3432,10635,10635,2807,374,220,623,130,72,125,130,137,623,18,38,7957,92,2734,80,38,38,36,63,36,63,106,38306,107354,3499,313,448,400,244,3272,10690,355,90,152,49,177,160,1190,29,76,172,0,18,426,325,1446,1848,4227,105,3150,333,90,56,319,517,204,928,976,517,928,675,469,345,0,2590,575,358,345,396770,1685,186440,396770,469,102,98,1429,15148,249,1258,54,98,36,18,16,18,0,12547,12535,2576,1437,715,18,0,0,97,346,272,271,73,3218,3035,83,1770,5151,349,505,554,3769,72,158,54,36,808,2616,90,197,1014,78,225,615,36,179,23,324,111,210,0,2415,953,2909,3554,619,763,263,3391,4338,486,375,510,3408,3280,2518,408,0,38,0,0,0,1300,501,542,1945,327,690,1166,680,862,346,306,890,890,7288,14426,24197,25671,17289,50872,25919,5752,1783,2566,974,5007,262,1359,1663,2840,160,1121,245,4036,35,63,63,907,245,100,113,264,90,2131,17997,38,40,71,913,954,1478,634,1426,91,687,1052,18,0,0,78,626,176,550,533,248,127,375,25,626,190,581,299,270,581,282,141,282,527,36,705,0,36,168,18,18,20,20,168,78,23,23,141,187,0,204,230,96,0,18,106,127,18,18,36,204,254,238,123,0,575,18,78,32,266,355,18,266,22,18,186,585,0,210,18,15,18,18,0,21472,21054,9545,17843,492,691,20,134,688,199,685,356,488,823,559,798,434,237,1055,1318,211,1172,0,94,18,18,0,0,36,93,356,16209,326,87,1881,168,183,69,93,69,138,53,12708,338,3278,1347,0,0,36,18,680,604,18,716,1344,725,134,36,18,0,0,0,0,0,0,0,0,0,18,18,0,0,0,0,0,1406,183,210,207,474,18,2181,1403,31370,712,1539,0,0,18,36,36,8723,8723,101,104,151,323,926,56,0,117,18,326,0,429,41,57,185,111,5656,851,3297,3138,241,577,18,458,458,142,3185,1012,3256,3103,360,39,332,163,41,459,349,0,837,238,235,38,3457,3435,0,1298,376,5890,81,124,185,83,1093,153,436,716,18,54,72,145,72,3874,77,74,213,18,4818,270,3721,4749,77,18,15,76,43,92,74,376,374,136,1811,9002,36932,1102,81,3324,138,81,20001,1112,347,112,188,55,82,45,2038,131,1149,2040,1469,514,2015,1051,3320,1393,826,173,173,433,61230,45,50051,0,0,0,18,89,115,18,22,140,45,255,703,1453,1098,129,9698,255,511,46,1014,827,74,74,0,77,352,234,244,20,955,953,501,13265,0,0,103,107,54,18,3956,757,29648,147,298,296,6817,0,45,77,5611,0,1222,127,201,127,54,503,74,403,122,1199,20,2608,348,1999,1489,2173,117,193,125,56,92,465,132,152,21961,186,1988,3435,2985,45,153,125,77,63,764,18,399,18,18,119,286,1247,756,1025,12505,1116,22586,1625,11104,5784,174,3871,510,101,112,177,2053,9004,0,514,127,38,95,69,230,215,816,830,54,0,119,201,0,313,160,221,4296,11583,209,1767,10157,54,202,1131,545,55,49,361,478,844,91,51,883,91,56,34,0,163,36,165,146,14555,59,107,18,142,285,304,331,4241,296,36643,36643,763,622,647,1327,59,312,265,265,1029,1113,4076,1667,325,1035,919,155,698,516,637,4137,106,58,576,219,12067,36,0,617,286,3141,1210,1815,146,8400,8612,59251,76,4801,33,54,72,9330,689,3489,103,885,7038,3338,3710,3763,3386,8198,2891,5630,3359,6144,4574,2037,3710,7596,46119,2037,2630,8225,3359,8225,5630,2195,2051,40,182,27,2232,0,99,4602,1768,4498,4295,2601,4266,4295,4759,3537,2635,6363,4525,6175,3531,924,364,447,841,1080,63,299,306,466,369,93,117,54,1456,58,177,1745,803,44846,1722,4304,717,507,41,848,889,7873,18,42,188,88,36,97,66,1115,1115,315,1436,36,67,92,56,235,980,1141,760,816,92,20,18,2229,201,45,54,104,81,184,60,78,74,493,781,295,170,462,246,116,279,532,77,436,96,122,68,28,28,1362,2273,2172,333,433,14272,14340,13555,1222,214,89,36,619,369,10547,16443,500,115,5031,12762,3681,2428,2428,14,153,77,353,2141,2358,277012,3549,389,59,74,36584,287,1538,284,246,215,20290,4232,0,832,2864,216,262,467,85357,1666,171,2096,2096,2096,1666,1647,146,55,699,0,18,18,18,40,104,375,13,181,192,126,332,58,116,90,18,36,36,448,59,0,218,17370,17370,6400,18,258,27,0,36,18,51,89,41,2556,2457,3135,577,761,611,36,146,19,36,16,18,59,330,3449,1515,145,104,1405,18,179,133,433,110,41,188,0,389,386,92,313,850,344,556,424,512,298,5737,5737,6938,9150,15084,15084,3192,3187,490,0,624,36,485,183254,169,7364,7183,1501,147,33,6493,117399,0,3230,12416,65,243,434,275,622,115851,1848,36,3677,6068,103,205,181,18,55,479,36,172,150,154,560,1085,74,45,18,18,1430,18,1430,108,18,66,86,80,55,140,87,2166,393,141,161,1013,18,36,18,19,29,11534,2785,8365,131,0,261,161,59,0,36,18,59,59,0,767,79,18,421,1925,39,39,0,0,0,18,23,36,46,36,497,370,59,423,11826,80,0,0,1632,1650,528,420,50,7332,1913,5311,93,1561,1639,1931,958,83,320,59,178,260,336,107,4191,0,18,56,94,155,294,326,6102,8841,10148,5848,134481,10148,6067,1531,1165,72,224,131,23,31,486,115,54,18,86,331,5856,436,560,1005,143,858,18,49,292,36,1976,570,1635,815,1430,10729,11281,182,1210,326,18,131,0,18,72,1911,1829,78,3288,5439,2407,17918,151,28,37,3954,4682,61,135,2764,121,18,0,41,18,77,743,1600,783,712,90,3044,3168,248,0,36,36,36,0,54,18,56,323,917,711,11343,917,40616,2506,1762,126,0,74,279,6083,2690,36,18,18,6350,18,72,979,909,767,350,2965,5142,133,601,0,94,181,1982,11575,96387,23,644,358,22,72,39,36,23,979,254,1028,71,91,282,94,50,255,36,750,36,329,40,82,125,667,38,595,415,54,25,89,89,0,1318,389,2570,2733,36,36,18,18,41,363,1081,3671,4977,428,3950,0,18,29,77,0,466,522,18,3870,7444,5745,0,156,18,108,142,1128,8712,8786,312,114,1124,119,56,95,212,0,184,4418,702,1089,116,166,126,2267,60,298,59,45,77,2021,65,83,4054,18,20,944,3264,18,0,0,0,18,65,3214,583,513,197,36,18,33817,126,557,26,12105,18,12726,36,2784,54,329,3438,3501,23,25,642,5202,6396,2207,1063,1410,610,0,0,142,176,1193,170,357,1580,17,1256,1965,1091,101673,154,18,383,2178,50224,363,41,346,223,472,472,265,352,626,152,23,91,0,0,0,79488,79505,14205,36,268,288,262,250,974,3013,1861,644,0,23,327,160,1274,1172,11435,18,0,0,7670,258,1699,318,7489,36,552,2548,1442,0,412,448,110,68,2465,14395,14380,10797,2041,0,763,8734,314,213,312,262,131,245,8627,175,907,15961,15908,92,73,486,185,36,180,0,3432,3432,286,25,336,80,36,36,184,1837,36,36,126,0,2203,57,18,973,380,11675,63,1041,180,8848,1856,536,2294,593,187,150,104,18,278,1599,72,50,54,79,139,942,108,15,79,36,4184,240,98,0,20,0,139,65,18,96,72,3979,18,82,113,42,39,135,215,8987,979,2113,0,125,18,0,1159,1718,7014,58,689,0,0,52678,1664,705,6342,7178,39,92,0,632,52,104,193,605,280,937,0,178,0,18,38,54,18,18,34,6446,2206,732,2917,144,6628,0,18,18,18,94,36,366,242,2393,158,1053,314,139,18,0,346,68,0,939,0,207,966,501,0,81,100,100,1315,0,564,128,177,18,39,18,206,207,263,137,18,0,0,0,52,158,18,227,62558,161,18,0,13060,9783,0,1447,36,36,18,20,36,109,18,45,72,169,56,304,6952,1554,18,71,226,277,134,134,72,1293,0,0,178,273,65,38,18,598,0,0,37,107,45,13621,188,18,36,18,0,338,130,18,0,54,324,0,18,63025,7104,63025,19,1314,857,130,94,106,0,0,688,145,54,0,360,42,6569,0,70378,90,18,59,0,18,18,58,15453,1291,321,136724,2883,567,13,0,0,2659,557,200,78,230,60,72,420,77,559,0,181,18,36,36,72,39,0,0,63,0,18,36,0,54,0,54,94,188,107,0,149,2432,170,170,268,232,215,84101,43,0,18,0,27,0,194,264,36,788,0,23,0,894,926,55,20701,2427,1272,30708,42717,42700,0,41901,1090,243406,72,0,0,0,2536,4655,2245,0,143,622,18,0,9471,18,54,0,80,0,0,0,124,60,0,4987,0,0,34,32,18,18,167,1095,18,87,296,54,1618,0,21,392,44,0,39,272,42,220,3065,18,0,72,36,0,36,0,18,18,111,18,18,111,420,90,1643,2386,4060,0,0,708,0,0,1322,11079,1016,785,18,18,0,18,18,0,0,42539,42890,30928,0,0,0,464,499,9783,1053,0,18,18,76,54,90,8447,63,0,0,18,23,0,117,0,72,0,0,0,55,0,161,18,650,134,1396,0,0,1658,36,18,18,177,331,18,0,119,112,0,4864,1389,1039,0,0,259,1745,1769,1475,85,54,202,35684,58,895,0,0,18,65,18,50,261817,0,322,0,0,206,101,0,0,0,226,237,10688,2116,18,0,0,0,4521,0,18,91,8186,2278,9458,18,18,0,0,54,1293,1209,36,0,77,154,479,0,0,18,18,977,979,0,429,0,0,0,124,200,56,10419,11667,0,461,0,36,54,0,0,18,0,18,0,251,217,18,310,411,19471,2720,23,164,0,0,0,0,36,118,78,225,811,0,688,0,0,74,59,0,18,36,0,23,259,0,0,0,667,0,33,280,0,15,12166,12166,1564,0,8521,0,18,1102,0,0,1811,48860,179,0,754,13998,10212,0,0,0,63,495,0,0,0,36,9903,14721,1218,34,34,18,0,4685,707,1274,72,322,1848,15,2751,0,36,322,286,322,0,18,18,0,0,104,0,18,0,188,116,16,89,5443,0,405,18,18,77,45,54,23878,0,18,0,0,0,18,18,0,18,97,1530,1030,205,3004,0,0,0,0,0,18,18,0,3365,456,0,0,0,0,230,1428,32,32,3653,340,0,0,4965,36,1375,0,0,62174,23,0,0,0,0,0,18,36,0,0,36,0,0,72,0,0,0,560,41570,41552,631,36,54,0,0,0,0,0,0,398,0,732,0,651,0,31,572,685,599,0,18,0,0,0,0,15,5880,0,0,0,18,8836,0,18,0,18,0,2573,75302,18,0,16,10128,18,18,0,18,0,0,0,18,0,0,0,313,0,0,522,527,188,4305,178,79,18,0,0,0,0,110,13775,85,562,246,562,0,18,0,38,0,0,23,18,54,0,1300,18115,0,18,36,14452,31,0,0,0,0,0,770,816,208097,0,18,0,83,0,0,0,0,0,0,0,641,2978,159334,8762,18,0,63,18,94,2062,2988,13394,18,0,0,82,4626,17380,0,0,0,0,81470,444,18,0,0,0,0,0,0,27,0,54,41638,41781,0,0,4623,4623,369,0,7299,51,9590,12254,0,673,36,0,18,0,0,0,3350,111,2035,140935,18,18,0,3102,18,18,2089,1277,202913,18,372,18,18,0,0,18,193,0,0,18,18,8523,66,143,0,0,0,22,18,97,8153,12563,20,0,0,313,0,18,0,647,72119,22,0,0,0,18
20181107-M5-HILIC-pos-1,mice_M5,3290,89,86,129,20,129,133,23,25,50,23,134,50303,87352,797513,1112759,318155,639750,3565294,3622171,371694,282586,527216,938368,1077834,1480828,389967,1175862,7158160,2107412,1112759,534703,7157552,3678735,10461093,732784,487568,7791350,3527649,3678735,4338226,575152,2096014,8279427,1000014,3527950,292441,73277,869154,129597,20719,20719,401006,1065713,1025990,1000964,1129690,4022329,1305433,1381195,73257,1381122,817109,1774497,1129593,1129593,817109,817109,966140,1565335,1238970,1025887,1472275,183069,183069,135546,182281,113833,852438,289433,852089,1174147,467217,344416,15304,346023,2207,46004,14281,69400,69400,28935,32699,81929,46004,39853,39399,33644,41289,43228,43228,113485,17566,41289,39880,8505,244424,246576,6523,14452,61,304,304,718,44145,315,9601,3974,7753,1078,59,54,36,54,90,89,0,36,1718,72,15538,36782,6858739,295428,49119,23336,15265732,477397,14821634,4447,5363,6473,226600,13450,452332,1752,1618,3333,3020,1151,686,19050,1704,11232,216,11250,11250,77,0,143,164,644,717,164,672,418,201,242,417,242,64719,95545,159,389,20335,33035,59,92,142,86,447,53,19203,4720,18,36,120,0,54,80,158,217,41,203,158,2380,316,4743,166,148,137154,677754,18878,3663,4801,8146,10759,9793,6500,17898,17898,5481,6500,9793,4818,25019,4801,9793,442,406,536,459,26,33,9643,9141,15307,8273,9643,6317,3210,6317,2804,6156,1780,1841,258,1979,5075,11215,21199,3012,5637,5637,2666,99,31,76,18,1298,3051,1171,775742,2037,962,0,2133,1981,2252,2271,2271,0,1981,4169,1188,3692,200642,84626,2667,3384,200642,3384,4169,36,0,438,54,15982,318,14765,209,892,921,916,418,63,550,1184,72,94,2367,1442,1787,1527,1611,1243,4383,91,1115,170,2912,55,2226,34749,1753,1484,1173,1281,36604,279,448,719,1115,955,955,0,18,18,1792,1902,6511,6511,4018,564,583,381,133,18,325,38,338,305,166,1148,111368,108,231,95,38,108,829,41,18,14,120,15158,2346,19716,55119,24345,39291,14990,47467,43866,39291,12846,71827,1990,89,154,139,177,249,94,287,249,269,18,1727,34557,536,87105,3349,301,4587,484,320,63,5211,1133,438,1713,8188,541,7240,112203,6338,18698,4626,3969,3985,4908,5196,9724,9102,178612,43686,468,985,802,1942,43790,43965,867,2053,3743,1834,172,6351,3761,302,1802,931,877,5873,1848,1155,2376,4761,89063,1689,57,174,7497,12494,9294,5588,9294,8823,4129,21946,1722,5903,10650,1722,10650,5933,11103,12510,139,59,16,52,146,129,202,156,124,183,98,189,206,189,3357,0,0,165,2480,47966,110390,87,593,1419,260,387,1416,49,663,17449,631,1416,2278,5176,4182,11567,256,59,256,41,28,59,45,36,52,396,143,591,22743,41,18,1826,112758,220500,435,89,72,4682,12878,2599,1925,78,9181,14581,38,99,402,249,252,6300,0,0,63,135,54,38,636,636,364,922,3108,1111,2990,1022,361,72,276,18,18,4942,6116,20015,116,7159,8938,116,8835,21237,1067549,21237,494,544,8213,1960,596,390,0,0,0,1569,301,2338,447,482,260,4437,832,355,380,442267,4437,1656,2077,442933,827,1748,927,24044,185545,122,5027,19149,297,5356,277,4832,340,138,29,903,18,551,4127,241,59,16008,103,36,76,18,0,6183,3418,152,77,170,54,457,106,675,236,23925,143307,22470,6425,618,76,54,54,329,329,36,86,4069,98,13050,76,89,15975,223,1270,163,51,73,12376,134,65,1085,252,419,143,44722,32752,38,2748,32,4297,101,342361,447,178,54,1287,1363,72,54,1658,35051,23284,93202,13149,21987,9684,15979,7598,2660,16450,447,554,424,982,201,935,447,422,757,529,640,2153,341,595,540,15019,416,0,2343,865,2765,1671,6624,348,3383,9147,0,77,120,141,3742,0,529,340,529,23,329,2099,9403,70,346,156,2373,105,210,631,165,0,0,82,55,46,141,878,107,679,401,72,49,4980,56887,59592,19347,56887,72972,27129,15706,59592,27615,27129,10103,12077,16801,6882,10103,27615,4997,4686,5147,570,589,41,1458,63795,93959,20173,20173,21218,1562,447,777,110,1472,37,1415,169,190,40,41,5513,56731,291627,94382,14770,19676,256679,291627,82628,279,383,5645,373,1593,1424,330,8838,69423,11329,5067,20913,4577,1554,3135,2454,1500,340,206,3124,75850,3733,18148,36,38478,867,1155,1777,203,166973,14668,37,745,56,72,18,463,57019,1038,101,86,1701,90,1746,95,70,72,0,11487,731,18,1125,20,8731,36516,54,18,336,5485,366,605,117,87,125,370,2808,205,85,273,18,0,0,223,1971,313,45,8511,1793,448,203,140361,108,56,8471,217,8471,151,1577,2678,270,121,121,5838,860,8780,18367,1651,74,82,1034,562,1088,1314,251,197,700,2912,233,470,2524,2731,16918,7147,14441,22200,9540,8639,3447,4658,22183,22215,12067,14441,12067,26290,6375,19379,143,152,36,935,199,197,254,240,258,18,235,90,190,52,31,465,1188,7477,494,459,23,496328,1585,16706,927,1677,496328,496328,270308,490219,1358,3084,9124,9088,323,4135,9124,3093,362,3048,1204,150,52,9540,0,1852,5316,29,14,74,1950,181,25314,36,107,36,9388,279,38046,11497,38,17217,246,88,306,1822,0,0,54,54,582,452,2181,88,88,1315,113,1436,179,26298,127,204,718,1056,831,216,125,587,83,3811,463,148,3856,498,36,3856,230,244,268,38,53484,18039,35061,210939,92190,63461,15740,125751,53091,244813,42939,193406,37496,16116,210939,43071,33102,18039,63470,148493,53110,18034,18653,5957,4701,1695,4807,1824,6041,989,308,3378,18,18,869,135,4335,173,23342,8032,2545,38,1066,2916,2941,2302,1036,714,1051,1337,1036,2527,2163,2743,1337,1272,1640,1141,439975,112210,440011,1141,1792,111328,249,219,255,75,67,31,153,54,36,122,68,264,145,72,1326,84,55,3664,152,1547,32,53,18,36,54,9124,110,2081,108,111,18,43,679,72,614,678,14416,3393,47,36,18544,145,18564,38,98,36,89,20854,3048,18,0,54,0,982,74,0,21,5362,51,177,73,101,1118,5112,2987,1868,2610,1816,4934,13661,5101,1926,3166,556,104,18,85,207,223,431,0,438,133,438,85,515,599,0,0,4206,172,1052,440,18,59,452,225,1568,63,2142,2302,291,4998,875,5404,78,0,18,0,85,210,36,41,126,129,638,19840,238,369,9921,39,9921,0,110,76,162,127,717,170,6404,8447,9775,3741,269,0,6422,826,20607,8974,2572,4766,806,6815,61451,19488,677,4750,12169,130,89,72,156,295,72,18,253,54,153,97,71,117,143,143,2171,501,1316,4559,1528,1528,989,77,311,41,7183,11778,38550,48873,18194,1761,5538,68917,29977,51615,52176,29977,16641,16641,24509,29752,15866,1761,18640,7183,149,111,228,63,13349,186,691,1025,619,592,588,0,2390,2939,4287,2435,4287,163,1208,572,475,269,269,1411,63,287,436,20,380,178,479,72,0,0,0,83838,50966,287,1534,6015,404,225,2195,1591,56,77,91,98,257,191,7846,16047,9289,9274,6732,13452,5411,18683,53097,26216,14484,10548,18296,53097,10364,11185,7445,11291,7851,8461,4421,832,23,173,46382,416,2111,1777,894,159,315,642,3159,1125,645,7400,1786,3884,1072,2532,146,1314,88,90,148,213,195,150893,114,19,89,89,12654,130,7450,461,8565,318,566,433,1038,539,220,125,703,60,18,562,7687,983,1258,995,1093,546,2564,626,516,84,542,542,363,737,74,791,2151,0,0,827,898,331,336,436,436,2856,18,4174,679,471,2050,2337,1976,3521,1753,60,129,1245,441,41,280,29899,1369,1656,1102,332,315,596,5304,1138,1297,2012,906,156,970,59,1368,75,3767,33915,2295,2215,59,38,18,59,161,3753,1755,237,156,843,917,1545,331,1560,233,20713,408,232,52,1726,422,18,0,92,0,113,696,5411,5411,4867,20956,7520,218,3112,217,814,727,59838,54398,37772,54398,56,107,1323,1376,7215,216,5975,268,3219,197,865,441,511,966,643,4554,570,2042,1103,1525,894,701,16,536,95,127,88,118,0,18,41,994,1322,2356,2389,28651,0,18,2220,385,2165,424,260,36,45,292,136,2037,80,59,33,59,54,367,180,0,119,36,36,0,54,89,334,680,179,179,49,1886,173,1553,172,1731,2212,1731,257,132,41,132,1200,887,85,18,3164,3164,18,18,642,47,149,162,874,755,131,863,1357,1301,818,561,66,920,1673,587,3298,289,315,0,661,0,0,18,36,56,74,894,18,0,23,18,157,56,36,54,125,232,255,523,1148,1066,41,54,36,1026,1026,89,3339,506,61,1543,856,1125,1272,949,11980,1198,4148,949,1445,1240,226,675,3262,233,526,353,2020,2407,2661,3855,154,0,751,827,506,369,325,118,118,154,233,273,182,204,101,56,107,0,15292,3274,13577,29,252,2492,242,862,459,853,85317,81717,155042,85317,0,1123,72,112,106,80,65,72,69,65,72246,41,878,878,68,377,201,394,82,459,18,1171,146,192,54,68,18,115,399,79,107,163,871,1186,3247,94,76,170,1102,191,36,93,72,71,195,80,94,79,1755,189,39,74,584,569,27,116,169,20,18,0,1804,22548,22548,1077,277,59,581,89,94,86,94,42,581,70,0,3894,0,701,75,92,26,0,42,20,41,38,18427,45655,2752,152,403,18,145,1021,3488,613,74,39,18,128,99,265,0,250,74,0,36,215,469,270,1562,2045,88,13165,85,58,244,317,234,68,660,844,540,660,975,706,305,0,1461,1097,456,270,761718,2270,200572,761733,193,740,165,938,6273,160,196,101,91,18,67,18,36,0,28243,28226,401,1095,492,0,18,18,99,362,183,125,77,4344,4204,36,1241,4173,593,398,3053,1648,33,229,46,41,123,1657,46,60,412,18,151,272,36,108,36,43,160,57,0,1661,1102,1785,401,84,1302,127,2128,4827,509,706,636,926,827,626,707,18,0,18,18,0,931,394,324,1271,613,589,491,297,889,382,501,262,803,9716,18322,7269,21749,20440,84344,25471,6938,1629,1574,199,4939,398,833,2719,2271,607,1285,61,1768,562,0,0,2088,97,99,79,1295,95,2843,7299,106,93,18,223,276,1860,827,1759,94,1001,899,0,18,18,232,143,122,110,78,133,54,75,107,234,212,461,1213,227,41,122,127,1186,293,40,775,61,0,117,36,0,0,0,117,41,54,54,71,231,0,213,51,128,19,18,44,141,0,18,23,413,285,282,199,54,594,72,41,18,176,376,0,176,0,0,203,193,61,165,36,145,0,36,517,25221,23769,12967,20915,787,220,36,74,197,57,2233,1865,843,2565,979,2297,654,27,752,836,250,834,18,56,21,20,36,0,54,78,608,20136,230,169,1374,144,199,144,0,101,0,13,2078,102,548,449,0,18,92,23,455,256,18,473,1656,942,98,18,0,0,0,0,0,0,0,0,18,0,0,0,18,0,0,0,34,1498,107,268,114,661,61,1565,748,5989,398,2309,0,0,0,0,18,1852,1852,54,54,177,134,389,89,18,36,0,367,18,250,36,72,36,208,1512,546,1548,1550,279,193,38,329,329,20,855,626,648,553,481,18,1290,81,36,179,785,54,233,160,245,45,6509,2367,0,963,669,3614,53,87,0,87,757,77,805,259,0,77,116,188,16,3758,101,23,338,125,5286,141,2975,5261,16,18,0,36,21,108,54,166,399,100,5204,1919,6803,1247,190,1751,135,190,6438,278,180,69,141,0,41,56,1506,107,681,3328,180,2106,3840,962,2251,1037,396,125,125,260,63127,18,12077,0,0,0,18,50,51,38,0,102,64,36,431,786,401,125,5606,413,196,59,366,492,18,18,0,18,36,144,118,36,3195,3110,277,6266,18,94,56,56,72,0,1722,1046,19810,68,154,137,4188,0,18,60,3197,20,667,59,168,164,18,322,251,207,34,715,59,789,364,1762,775,725,47,145,308,65,101,171,177,61,4189,167,1313,2051,2045,16,92,89,93,178,873,23,215,54,54,148,343,2497,344,422,14437,121,32455,1020,32430,6507,100,1251,411,36,74,107,168,1695,0,199,295,53,22,18,476,442,2438,2360,27,0,36,45,0,45,260,272,2347,6327,74,2167,2859,115,304,1120,367,20,145,214,736,900,0,23,253,116,76,56,0,161,41,72,203,1928,59,121,41,168,77,117,396,6188,167,22609,22609,686,651,1182,551,209,141,236,249,3300,3450,1919,1960,243,472,385,135,295,228,112,8187,107,72,402,116,3637,18,0,188,106,1728,645,1162,59,5479,5588,38042,272,8839,41,18,41,5629,1577,1562,0,897,3507,2870,4695,966,3536,3103,3016,4069,4458,4458,5577,3688,4695,7102,43606,6409,6409,3507,7367,2870,3889,3237,2461,74,599,92,1500,0,18,2309,2148,4329,5047,2184,2901,5047,3948,3072,4187,6113,2184,2562,2901,336,184,1266,957,1804,23,157,387,112,354,116,90,67,1447,54,27,1591,318,47161,425,3108,1205,180,36,380,553,6082,20,94,91,171,54,89,20,626,624,273,1490,18,0,82,54,396,453,533,369,3665,54,18,0,111,20,97,0,79,34,123,18,89,37,318,1233,1108,117,193,36,152,36,603,74,570,230,52,79,78,78,1021,737,1975,208,5870,6775,6775,6393,492,83,65,131,350,688,22310,15138,210,47,2586,8143,4076,4036,4036,36,89,37,123,722,3001,59089,2771,73,36,18,6681,128,1418,18,159,108,10461,3149,0,817,4622,416,214,296,100517,1185,570,1100,2297,2297,1218,972,16,18,575,0,18,0,0,54,54,92,18,61,266,0,120,39,107,107,0,38,85,230,154,0,109,41061,41061,7138,58,700,18,72,36,36,0,0,55,1064,1064,1236,227,111,129,0,59,20,34,18,18,56,963,17446,742,326,567,656,18,206,445,166,1940,0,2416,18,3890,4035,115,4504,655,4280,4359,669,368,2406,3556,3556,1256,24735,614593,617458,2118,2110,577,60,8174,41,77,86463,195,2776,2749,1338,23,18,5770,123363,0,4108,12025,23,34,198,197,179,30136,1022,37,391,427,133,61,47,27,23,249,32,101,160,118,263,384,54,18,0,55,394,55,448,330,36,346,18,89,89,1617,107,1424,435,434,429,464,41,0,18,18,204,1786,1920,1824,132,46,215,81,54,36,0,18,36,0,0,188,36,36,179,1295,36,18,0,18,0,0,55,32,18,36,248,329,38,195,6164,58,0,0,2349,2442,6931,7869,72,4595,2402,11518,54,841,1346,1152,725,200,320,340,82,135,28,163,4644,29,921,1393,1685,2177,419,16,4107,347571,15319,9082,126958,347571,4107,749,767,118,36,36,18,90,139,0,0,0,77,188,3144,2027,2026,545,36,2093,18,18,222,18,1609,66,407,219,1278,1539,1985,87,2043,78,0,308,18,18,36,4027,3898,49,2413,4390,2279,8554,90,18,36,4456,4910,36,153,1489,63,18,0,56,56,0,300,1412,561,402,41,5299,3060,210,0,0,0,0,18,18,18,72,371,3749,542,22867,3749,51012,1195,2896,174,0,107,580,2446,1967,18,0,56,60,18,0,148,161,178,89,1038,2718,74,415,17,45,117,909,5237,48688,0,233,94,77,27,108,54,108,683,391,173,144,18,72,58,36,259,54,978,54,221,63,105,367,151,0,2825,805,36,18,18,54,0,1240,208,910,941,18,18,0,0,285,296,1190,1317,1808,62,1271,0,18,18,18,0,1102,1073,0,2829,3910,2563,18,279,0,0,50,319,3280,3363,180,37,308,180,36,34,215,0,197,3965,396,780,1137,212,152,1374,89,204,45,89,86,1046,72,134,6744,0,0,701,3012,0,0,18,72,89,147,1888,587,4516,276,0,69,18085,72,158,44,8312,36,9442,0,1741,18,626,2725,3589,13,54,203,1464,2258,612,228,38004,113,0,0,35,141,1206,167,359,601,41,941,2193,787,54631,155,72,322,1596,20850,280,54,110,208,167,167,84,180,502,18,20,75,0,18,0,201410,201410,15639,0,132,66,200,197,99,8022,1044,1167,0,0,1059,116,568,701,385,0,0,0,5232,324,1263,197,5069,0,152,8991,1167,18,13,255,36,67,858,12920,13214,11554,0,36,708,5537,280,53,74,559,96,563,4365,72,369,8024,8024,47,45,384,391,0,32,0,4725,4743,134,0,140,36,99,99,51,2280,36,20,54,0,2252,36,18,529,282,5457,56,627,486,9851,882,1707,1172,215,0,18,101,36,195,590,66,36,58,57,37,528,143,75,43,45,142,201,59,0,0,18,85,75,0,36,36,733,18,41,161,450,77,841,78,9943,419,1969,0,63,18,0,1886,1031,3589,18,440,0,36,42775,1052,578,3376,5983,106,77,36,320,55,41,54,314,503,873,18,113,18,0,16,54,0,18,56,302,1106,741,134,83,18,0,18,18,18,0,36,435,456,1043,136,253,139,153,0,18,523,54,0,276,36,261,521,568,18,54,170,18,843,0,720,54,181,0,36,18,145,101,36,113,0,0,0,0,18,24,0,127,8320,88,0,36,2399,2120,18,1133,18,547,31,20,45,54,18,19,23,23,54,123,16253,2449,0,54,902,33,148,148,105,603,18,18,92,18,18,18,18,36,18,0,0,36,63,7837,46,0,18,0,0,36,77,56,36,72,199,0,0,202988,9019,202974,0,935,653,126,0,162,0,0,80,107,0,0,193,18,933,18,19869,18,0,18,0,23,23,18,7925,669,122,64778,1389,160,18,23,0,1723,132,18,0,74,0,53,250,107,206,18,32,0,27,0,18,18,0,0,18,36,36,0,0,72,0,18,18,21,107,0,112,4359,125,125,179,170,188,97809,0,0,18,36,18,0,54,176,0,103,0,0,0,89,98,18,15708,3603,624,12809,20978,20978,0,35078,816,190118,98,0,0,18,1761,2185,472,0,25,18,0,18,3246,0,32,18,29,0,0,18,286,98,0,2920,36,45,36,0,0,36,36,1149,0,0,255,0,1053,0,36,516,108,0,285,315,38,161,1567,18,0,54,51,23,0,0,0,0,15,0,18,118,166,41,695,671,2067,18,0,215,0,0,521,4328,1857,393,0,18,0,0,0,18,41,27172,27313,13595,0,18,0,364,426,5855,746,0,0,0,0,18,36,6054,0,0,0,0,74,0,18,0,18,0,0,0,87,18,64,36,304,36,3495,0,27,1817,18,36,18,121,65,18,0,81,27,0,1067,2154,667,0,0,177,644,572,652,295,18,139,24082,20,635,18,0,0,273,0,0,81652,0,217,0,0,77,58,0,0,0,47,133,7398,507,0,0,0,0,2438,0,0,105,4136,1898,5027,0,0,0,0,530,710,711,0,0,36,54,348,18,0,0,0,749,684,0,262,0,18,20,70,56,72,4428,5181,36,286,18,18,94,0,0,0,0,18,18,1937,263,0,266,64,26024,1331,36,72,0,0,0,0,41,36,76,54,313,0,265,0,0,125,23,18,0,80,0,0,36,18,0,0,153,0,0,63,0,35,46086,46086,1889,18,3605,0,0,621,0,0,1122,15085,18,0,415,4655,3898,0,0,0,191,304,0,0,0,0,3882,7205,1105,0,18,18,23,1678,367,566,56,197,1296,72,1323,92,18,54,115,54,0,0,0,0,18,40,0,36,18,54,36,0,18,8489,0,354,18,18,56,56,36,9293,36,18,0,18,18,0,0,0,36,0,675,1018,176,1357,0,0,0,0,0,23,0,0,1032,143,0,0,20,0,54,536,55,55,1641,125,0,18,3463,0,642,0,18,19587,18,0,0,0,36,23,0,18,0,0,36,0,0,63,0,18,0,458,18490,18508,409,18,197,18,0,0,0,18,18,111,0,54,0,54,0,41,144,302,229,0,18,0,0,36,0,18,3483,0,18,0,0,4591,0,0,18,23,0,1503,36949,0,0,34,7728,18,0,0,0,18,0,0,0,0,116,0,166,0,18,286,143,293,3490,100,206,42,0,0,0,0,42,5986,65,270,54,270,0,18,0,18,0,0,36,36,0,18,1180,10263,18,0,0,8832,0,0,0,18,18,18,680,87,94036,0,18,0,72,0,0,0,0,0,18,0,124,1185,53797,3335,0,0,142,38,115,930,2118,5268,0,0,0,202,2582,11881,0,0,0,0,30011,43,36,0,0,0,0,0,0,0,0,0,18148,18148,18,0,20132,20080,422,0,5585,37,3682,4769,0,438,18,0,0,0,0,18,2011,0,1358,56594,0,0,20,4979,0,0,866,257,89956,18,70,18,0,0,0,18,189,0,0,0,0,3156,34,52,0,0,18,18,18,41,5413,3854,0,36,0,63,0,0,18,340,26666,0,0,0,0,0
20181107-M6-HILIC-pos-1,mice_M6,2430,138,67,220,88,37,79,88,18,102,88,18,47239,75463,502760,1152229,706002,467854,2030826,3257669,347142,316601,1362538,572057,614088,1758649,261624,237618,7002562,2069920,1152109,334052,7005268,1345333,10191452,1387550,409858,7312752,3151523,1345333,4050810,794886,1843185,8123602,1537923,3151523,205285,63265,691803,116591,51656,51656,106777,1106354,1216499,1132682,638952,3721803,844656,336400,63252,975463,1096568,844600,1263982,1043905,605311,605311,1306842,1532730,966911,966911,1473416,366299,1532774,120757,1526970,119383,1500817,1500817,646923,1937114,515842,326932,28077,328285,10695,27207,17422,12498,55620,55620,30507,101873,27181,45888,35367,68617,34270,86671,86671,122586,30275,63268,21454,7162,249945,249945,5264,81,0,133,214,669,28634,140,5421,2097,5494,829,40,61,56,36,85,112,89,56,825,36,14377,41809,43131,304509,84900,51582,14890351,469891,14414482,5281,6004,6542,219214,9615,428189,1718,1851,3426,2018,1252,296,11877,1101,37441,123,37387,37387,59,0,215,126,148,811,193,383,511,182,216,470,216,40919,75452,68,246,64113,64116,0,138,175,230,614,74,13029,3818,0,117,278,0,56,137,593,179,85,627,258,2289,532,2656,334,349,152350,626134,12799,8902,2058,4341,7908,12748,7233,7717,7717,6135,7233,12748,4327,17016,6305,12748,201,277,543,289,18,18,2094,8774,8150,6478,5720,5520,7010,5520,2675,4466,2177,2033,336,18,5138,6357,12435,1059,2612,2612,2269,123,36,36,0,710,710,6737,926249,6144,1022,0,1757,1919,3409,2346,1543,0,1732,1514,985,4390,204253,76969,2176,1991,204253,1991,4390,0,20,215,36,10652,125,180,285,552,1019,595,627,36,656,1192,18,160,3243,3039,2573,1076,1004,2355,10492,229,337,112,4116,121,9031,17808,2367,899,639,656,20634,212,322,1279,500,1010,969,72,36,15,1879,1908,6653,6653,3396,625,556,136,197,0,451,81,168,264,297,635,92929,46,217,297,18,77,391,83,83,102,447,13053,2025,20596,31283,26354,33243,12703,35721,39994,50202,12099,47260,820,18,90,90,73,336,367,72,78,303,0,822,21114,402,72086,1252,1003,8585,529,294,72,8704,275,358,1249,11815,224,8190,103680,11903,10850,8052,4947,4220,12123,10423,2987,10610,205009,34882,1838,1838,1063,1856,34987,34987,1665,5922,5361,1746,215,5349,5326,590,2121,358,806,5368,607,1284,871,3964,56625,2541,371,72,8614,44550,6068,4690,6068,6814,5151,21703,17147,14165,8462,17147,8462,14290,14156,43840,286,286,18,13,73,45,78,65,160,72,110,53,85,53,3072,0,18,107,1525,24113,69284,301,134,106,181,139,115,281,232,12811,139,425,361,8188,7829,12141,186,18,302,92,18,25,36,24,36,682,0,494,24145,53,31,1248,65008,308939,23,36,59,4888,2695,852,2236,173,7092,4495,59,35,380,45,567,3688,0,18,54,41,16,145,547,529,195,2210,2045,1097,2141,2300,380,39,289,0,0,7718,10102,36504,518,10379,13399,103,2311,98983,1798927,98983,524,391,72,727,516,432,0,0,0,1118,80,1949,126,512,62,6493,715,291,99,897357,2202,2389,2375,897536,1409,1354,870,25034,151762,190,8049,12917,458,4283,264,6483,339,131,81,91,18,277,5735,79,23,24254,0,54,98,0,0,2830,3765,49,13,121,0,260,18,12782,18,19828,78094,61893,879,504,107,38,54,134,797,18,31,518,33,14959,54,208,16560,224,644,182,96,182,7018,69,175,392,131,434,23,20462,22364,0,1216,37,127,18,215693,161,56,92,241,1146,59,108,2562,53742,17741,85048,13257,24326,9268,21964,12832,15093,4379,142,452,478,1004,528,307,188,567,546,1979,528,1948,234,477,659,15121,365,0,951,1072,1315,1802,4281,288,1394,5777,0,0,103,42,5958,18,220,154,133,90,192,1412,13255,122,327,395,1765,56,361,480,621,0,0,125,89,54,52,836,1468,335,203,349,31,10334,18386,52857,20285,18386,66162,16879,14711,52875,20305,16879,22619,28889,7396,20772,22619,16119,5350,6486,5685,1599,486,99,400,41923,268081,28349,28349,8182,1104,90,188,127,213,72,846,329,190,94,38,422,223216,228474,1321593,422,95199,136973,1292289,111,367,468,7941,466,47,1092,361,14200,44061,2833,6258,81721,5726,2613,2180,918,1473,978,86,27,293298,27,87,0,33239,612,919,1350,78,126733,9664,134,689,18,36,84,363,38639,992,3891,140,148,47,203,66,54,18,45,9469,612,0,806,18,21861,28003,20,73,156,3959,180,225,28,55,90,103,2789,4030,69,687,18,18,18,182,2847,296,71,4522,1994,119,197,114764,56,81,4487,197,4487,486,1308,1390,729,94,41,4391,743,349,4948,1641,125,351,727,555,953,737,334,148,473,1726,221,153,663,625,28657,39164,5220,26153,15049,4563,7011,10776,26153,36768,19129,15021,8530,35325,4563,12803,4173,0,77,690,264,198,88,88,148,41,229,31,205,107,93,678,1225,26080,311,347,20,426893,1809,13714,724,961,322495,426893,181952,346931,719,2127,10166,10184,0,2209,10219,2129,230,2156,1637,23,38,6048,17,59094,7951,7951,55,1058,1445,91,947,0,53,0,6029,304,27023,26937,56,69544,72,190,41,11190,92,18,634,80,191,0,2862,54,94,777,436,950,78,25992,55,118,481,291,545,111,0,490,993,14642,388,149,14678,361,163,14660,82,31,173,107,42845,21245,25510,253106,65800,85573,50377,101755,47079,213616,52170,200773,79208,13120,253106,54001,108128,18252,85582,66680,47061,5011,12402,6776,3071,1535,1832,818,5822,1079,221,2994,18,20,689,74,2753,180,18739,7261,3193,26,1021,3812,2690,1793,932,1754,786,973,932,2687,1544,1764,973,973,1764,670,482736,105651,482736,670,1557,15428,49,93,69,59,23,60,237,72,5364,328,74,163,54,242,2616,123,74,5544,138,1750,72,54,71,19,60,25043,36,1572,38,36,89,0,331,184,872,351,21433,2575,41,38,21239,107,21282,36,127,36,127,47448,7139,18,18,23,36,1153,41,24,23,5185,45,147,41,144,452,4020,2856,2191,5126,2229,3412,4052,5477,3661,2914,161,107,72,120,199,104,136,56,36,76,207,20,356,528,0,36,19157,179,1443,568,36,54,322,213,47592,54,410,410,418,3521,630,5542,5542,36,18,36,18,407,18,0,244,267,324,33757,281,115,8551,297,8551,8674,61,142,121,180,839,18,8245,4211,10695,4373,120,18,8279,775,21038,11568,1062,8355,843,7201,58128,16242,3360,5506,14284,231,46,63,180,8584,27,41,155,184,92,116,67,74,170,257,571,675,465,3593,103,103,216,260,188,20,22862,16779,67861,81903,21922,20282,16341,109841,67576,24138,83619,18454,109841,52791,36649,24138,35577,9013,59120,42303,331,183,118,92,13023,127,348,645,1192,565,869,0,2428,6043,6487,2504,6487,153,348,451,251,498,134,399,36,440,174,20,345,588,905,18,0,36,36,27623,37694,75,902,2717,388,132,1353,936,18,54,117,215,418,111,9744,12557,9893,9870,6928,13672,15141,19663,19532,15141,15926,13882,17991,19532,10273,12956,9646,7228,9032,8294,6455,966,54,700,10329,675,2420,2300,293,84,99,2350,503,284,1282,2402,2150,3996,1835,3320,28,3629,120,47,215,39,187,117685,79,54,54,18,1044,90,291,173,5753,231,496,351,99,314,99,36,284,104,36,219,6462,1350,965,1230,1146,1221,525,355,547,117,238,381,203,298,20,56,3689,0,0,450,562,146,219,109,326,1381,0,3125,5386,1375,1655,3663,2845,1705,1826,42,73,4967,705,61,336,20184,2110,2337,305,308,280,503,4978,1357,583,1508,1192,911,878,145,4253,195,4976,28854,6725,6644,89,20,69,142,65,1442,1338,135,193,1344,148,2012,344,1965,146,42686,614,89,39,7678,143,18,0,27,63,134,2338,17898,19374,1271,4222,68153,767,2630,449,656,608,13703,13703,71525,30774,67,319,1272,1180,20300,34,6916,404,3128,96,930,448,522,709,977,4690,879,1642,732,1663,708,896,41,446,72,101,197,55,88,18,27,1684,1381,737,1605,17529,0,36,915,399,841,167,192,22,46,170,190,56,67,99,134,99,41,630,221,36,113,146,81,94,81,277,170,398,54,54,90,854,125,1116,107,2174,5423,2174,170,51,72,38,1211,736,0,18,3123,3123,18,56,393,27,91,257,298,303,86,3560,1330,1411,3651,555,97,1689,1031,1022,3129,229,233,0,536,36,0,54,95,36,39,447,20,0,18,25,74,20,0,41,168,216,234,491,532,649,89,13,18,1535,1535,115,4025,376,36,1251,218,1260,1260,1584,13342,1353,1571,1981,1190,1548,163,593,1922,87,403,106,2037,2114,1650,6309,349,80,749,745,323,492,238,56,75,270,163,223,188,170,54,51,125,0,15393,1830,9988,121,415,1270,233,417,495,374,75417,54046,132927,71805,0,745,63,85,34,85,51,134,58,54,48417,20,1049,1049,59,1148,272,1166,110,277,18,718,161,513,237,18,0,66,179,60,63,49,1399,1254,4767,79,161,116,716,94,56,499,21,103,152,175,153,86,1665,206,60,110,288,943,20,74,32,18,0,0,1941,6046,6046,1524,158,72,438,94,31,41,94,109,438,54,80,3756,38,1183,81,107,36,18,41,18,111,0,27089,72063,3249,125,184,47,134,869,6073,666,18,129,0,58,164,879,0,58,70,0,72,107,4,278,758,2250,34,5163,90,18,28,59,308,244,729,992,337,663,554,308,322,18,2961,259,295,286,846071,2286,186599,846053,128,213,119,458,6416,318,295,41,90,18,2639,525,2705,2705,25566,25566,920,499,313,0,0,387,54,227,129,42,85,2720,2655,26,1735,10118,425,385,2332,865,125,190,54,0,322,1456,112,59,680,38,108,427,0,91,18,20,178,100,0,1463,746,840,759,224,848,102,1983,3962,270,572,430,1071,948,760,306,37,0,36,36,0,999,614,277,661,416,286,712,614,617,388,475,495,1006,10148,12009,16447,6109,28297,76389,23524,6044,2397,2066,679,2946,1503,1709,1878,2740,495,718,23,10789,13,0,0,1776,72,72,55,767,18,1665,2858,79,89,56,435,229,983,1188,1721,273,1370,405,0,0,0,89,536,28,188,38,28,70,144,42,268,99,268,953,87,268,104,106,997,332,97,821,42,23,77,41,23,18,0,77,74,20,18,198,180,0,171,164,44,18,18,53,67,20,20,0,171,108,267,320,0,853,41,74,23,629,632,0,629,13,0,181,357,40,180,41,90,0,0,13,15874,15874,10936,6257,510,340,36,191,340,212,1401,1169,306,1505,500,1220,337,841,706,810,197,862,0,127,18,36,18,0,0,186,231,7683,74,128,3364,18,73,55,96,121,111,44,2061,18,469,232,0,0,29,0,551,616,152,569,2973,250,36,0,0,0,0,0,0,0,0,0,0,0,18,20,0,0,0,0,0,1797,54,394,72,343,121,896,1279,4202,330,5539,0,0,0,18,18,7180,7180,55,18,32,61,399,18,0,36,23,429,0,147,38,54,96,152,1379,510,1972,1922,194,315,18,131,131,36,851,442,1107,1061,2098,18,541,54,39,117,635,18,298,108,108,125,2761,2250,0,644,671,2420,51,208,65,46,341,81,671,62,18,4877,1288,2342,80,5670,39,45,337,59,3159,149,1528,3123,0,38,54,29,34,36,51,168,306,396,5030,2875,8714,647,54,1467,284,72,2365,211,97,226,183,36,23,77,914,38,784,1884,1428,399,1446,758,1242,905,210,56,38,158,33906,18,10194,18,0,18,0,130,54,17,0,41,0,27,153,534,498,60,4525,155,322,18,6231,1294,0,18,74,18,18,66,126,18,2195,2168,302,14850,0,0,36,18,36,0,2563,259,30361,147,25,207,505,0,77,152,1862,23,554,77,109,77,74,192,265,275,28,428,0,1396,214,836,735,1308,34,49,258,38,91,0,47,95,15558,132,1085,2776,2803,0,45,127,14,91,649,23,393,18,18,304,216,1310,180,979,8189,448,24111,1050,24064,5103,77,1065,113,70,36,0,122,2159,18,172,96,23,18,17,243,209,1371,1329,18,0,54,36,18,77,144,170,2889,5562,61,1386,2414,242,610,1694,250,18,170,169,169,716,54,54,181,20,58,17,42,206,18,63,152,1771,36,76,17,57,38,156,48,4779,111,10781,10816,142,94,552,973,54,112,235,169,2421,2449,1188,1775,110,284,359,296,202,74,29,6257,38,65,155,21,4042,0,0,250,112,3718,270,537,168,864,880,367,150,5596,54,54,39,441,995,1229,54,2842,3359,2863,4582,2515,3166,3083,2049,2177,8697,8697,3181,768,4582,15466,50749,2739,860,3359,5518,1874,4601,3933,2784,54,288,41,487,0,0,4441,1873,3934,5390,2680,2735,5390,5390,2598,3122,4860,4098,2952,2952,515,71,790,322,1935,72,41,41,66,72,74,141,36,279,20,18,6273,285,8219,510,4227,314,256,18,245,399,2483,0,18,112,144,36,94,54,466,436,1704,3436,0,0,55,89,161,218,242,158,2504,54,0,18,155,74,18,36,36,74,36,0,18,0,80,1238,1395,54,275,121,0,41,748,216,758,186,123,54,59,59,165,517,1478,15,2325,6175,6194,6039,358,61,110,179,344,402,25290,11393,106,201,2088,7973,2527,2894,2894,125,125,85,92,825,1774,137279,3218,59,54,0,14012,58,860,54,77,65,166,1739,0,450,4108,241,96,78,18769,591,0,1217,2729,2729,934,639,0,0,466,18,0,0,0,72,18,80,0,18,72,18,88,23,41,70,0,18,54,130,107,23,42,44405,44405,6129,80,116,0,27,0,0,18,0,0,681,681,900,134,215,233,18,41,18,54,18,18,36,813,19259,497,199,259,505,18,134,188,208,697,0,983,18,1658,1810,116,1702,383,1606,1511,426,480,939,1543,1543,523,7129,253964,255721,1871,1881,729,17,3057,18,397,61608,165,2142,2001,1311,72,36,1864,145293,23,4536,14689,99,113,81,268,351,51091,801,18,460,1377,107,37,26,27,18,40,0,74,140,89,126,369,27,20,18,0,1487,0,140,143,18,143,41,18,36,999,108,1804,348,234,207,776,0,0,36,39,0,3673,2114,3536,107,18,89,20,0,36,0,0,38,0,0,393,23,18,109,1193,38,20,18,0,0,0,36,59,20,89,168,429,45,158,2741,72,20,0,1352,1459,399,401,68,2520,2111,11083,22,787,241,1158,385,48,153,27,131,119,150,96,1433,0,118,184,267,688,27,4,1643,109904,14096,2383,75909,109909,1643,413,354,18,119,107,36,0,72,54,0,18,89,241,1213,874,840,405,18,1956,223,127,198,0,1848,192,478,134,1055,3442,4786,95,2367,151,0,45,0,18,36,1558,1398,38,2027,4592,1799,8787,107,36,54,3726,4645,18,91,3018,18,18,18,18,38,0,254,1010,448,450,0,6026,1933,47,0,0,0,18,18,18,18,94,76,1748,229,5551,1748,25088,1046,886,157,18,72,317,2002,2241,18,0,141,349,23,18,93,93,160,18,880,2717,20,99,18,38,65,701,5665,50227,0,84,54,18,0,18,23,0,273,460,74,54,54,47,94,36,264,103,1070,18,184,144,72,49,122,18,609,441,0,18,18,18,0,721,126,802,875,0,0,0,0,89,181,543,757,1851,214,782,0,23,18,17,0,434,452,36,2663,4166,2638,18,89,0,36,45,663,3843,4070,79,41,318,65,36,74,60,0,304,2133,414,553,638,110,29,1311,89,102,0,188,40,1221,18,53,7419,13,94,870,3004,0,0,18,109,109,36,1962,1408,791,143,36,99,13440,34,191,174,10883,18,12418,0,1386,23,445,2097,4454,0,54,295,1886,2722,826,939,9597,126,0,0,54,128,371,67,228,222,18,1133,3210,473,42491,72,45,378,1089,16338,360,0,144,241,208,116,144,383,764,18,23,6,0,20,0,232935,232935,12915,72,143,72,77,76,621,9592,697,513,0,0,438,36,663,857,755,18,18,0,5279,510,2604,220,5086,18,159,3584,2999,0,146,538,144,136,914,14345,14724,11995,3120,39,401,4529,250,18,72,381,131,244,3188,41,286,4140,4114,100,85,258,191,36,90,0,4491,4491,98,0,133,18,56,56,94,3177,18,0,85,18,1602,72,0,939,178,4173,0,583,381,9735,1825,1681,902,98,89,18,65,0,145,497,92,0,64,54,56,59,54,80,107,0,295,260,89,18,18,18,188,110,0,0,0,965,18,75,0,54,18,115,89,8602,362,2928,0,36,18,0,2178,1381,2265,36,433,0,0,60756,1208,394,4046,7894,72,58,18,282,18,18,18,149,63,913,0,139,0,18,0,0,20,18,18,15042,506,691,5159,40,184,0,18,0,38,50,18,412,340,637,142,272,96,82,27,45,447,0,36,296,0,196,244,333,36,18,94,84,559,18,751,182,54,18,54,0,77,37,79,240,18,0,0,54,94,0,0,148,12539,89,72,54,2837,1948,18,892,18,277,0,18,31,194,54,36,0,125,36,74,17938,1419,36,54,181,82,72,72,59,223,0,0,36,36,18,18,41,18,0,18,0,36,38,4216,62,18,0,18,18,18,77,0,18,215,329,0,23,235726,6375,235726,0,1250,555,56,36,116,0,0,0,36,18,18,82,0,2159,0,13756,54,0,0,18,18,0,18,5354,566,128,27263,744,102,0,18,0,1019,251,38,20,54,36,54,36,45,54,0,20,18,0,36,20,18,0,0,0,18,20,18,0,215,18,72,18,72,63,20,73,4357,72,72,80,144,144,86573,61,0,18,36,36,0,145,205,0,223,0,0,0,322,322,36,15526,3889,484,7743,11742,11742,0,28417,881,184416,61,18,18,18,590,1437,628,0,89,0,0,0,1159,0,23,0,28,0,0,0,36,0,0,2813,0,54,18,18,18,0,41,188,0,41,134,72,72,18,18,952,51,0,143,298,0,32,684,0,0,50,54,13,41,0,18,0,94,0,0,18,158,0,671,731,723,0,18,279,18,18,447,1885,1026,98,18,18,0,0,0,0,18,19199,19334,8092,0,0,0,416,515,4085,553,0,0,18,18,0,16,2040,18,0,0,0,0,0,36,18,0,0,18,18,18,0,116,0,108,94,1098,0,18,550,0,41,0,45,0,0,0,22,36,0,2578,1099,177,0,0,152,905,948,853,313,36,0,16866,18,152,18,0,0,101,0,0,46499,18,197,0,0,18,22,0,0,36,59,234,4336,1116,0,0,18,18,1546,0,0,73,4635,1125,5212,0,18,0,0,304,367,313,0,0,0,54,188,0,0,18,0,188,188,0,145,0,0,0,42,56,0,2934,3220,0,295,36,0,89,0,0,0,0,0,18,72,168,0,49,387,15407,904,36,18,36,36,0,18,18,18,89,129,286,18,152,0,0,23,0,0,0,58,0,18,116,18,0,0,217,0,0,179,18,36,57849,57849,1288,0,1503,0,0,375,0,18,568,25200,170,0,673,7575,2637,0,18,18,89,243,0,18,0,0,5599,8151,949,0,0,0,0,1503,98,471,0,27,355,23,1407,0,0,0,36,0,18,18,0,0,36,18,0,36,0,0,36,0,36,8119,18,259,63,0,54,36,18,5473,0,0,0,0,0,0,0,0,74,0,787,948,281,1818,0,0,0,0,0,45,0,0,920,241,0,0,0,0,38,423,72,63,873,63,0,0,2376,0,215,0,0,9400,0,0,0,0,18,18,54,0,0,0,0,0,0,54,0,0,0,396,12752,12752,120,0,80,0,0,0,0,0,0,72,0,54,0,54,0,90,268,223,179,0,0,0,0,0,0,0,1862,0,0,0,0,4037,0,0,0,36,0,819,14753,0,0,15,5812,0,0,23,18,18,18,0,18,0,45,0,116,0,0,188,143,143,11507,11516,29,36,0,0,0,0,18,3576,18,135,18,135,0,0,0,36,0,0,18,18,18,0,609,4234,0,27,0,4608,0,18,0,0,0,18,618,61,61869,0,0,0,23,0,0,0,0,18,0,0,92,603,25770,3193,0,0,244,0,18,679,963,4452,0,0,0,36,1367,5487,0,18,0,0,19725,10,0,0,0,0,0,0,0,0,0,18,9855,9855,0,18,25507,25541,343,0,4780,0,2433,3241,0,217,18,18,0,0,0,41,642,13,806,31760,0,0,18,3876,36,0,482,135,54163,0,71,0,0,18,0,0,184,0,0,0,0,2740,55,77,0,0,0,18,0,13,3434,2548,0,0,18,54,0,36,41,268,14977,18,0,0,18,0
20181107-M7-HILIC-pos-1,mice_M7,2144,149,232,196,92,44,394,44,92,83,44,63,22348,7189,5303,13568,44918,13791,763342,62324,33250,7902,44918,16221,1019687,320372,17930,28538,28811,13894,13568,190485,94059,285989,258262,296116,25070,461981,317981,1049501,60892,16221,477102,325623,444095,160537,15018,6537,285750,7753,114452,109832,34401,560463,320616,555840,556997,1548348,510028,970412,6537,665128,514080,342347,556933,553760,514080,408160,560437,239041,239041,84054,661467,177431,112469,11982,112159,129574,864091,282028,603513,1088292,638882,73484,246399,447436,14137,84555,45839,189483,189522,92601,53878,338191,84555,151221,86888,90422,84162,173315,173315,129465,113926,70863,60332,10254,293832,298776,419,12994,38,42,36,12099,1166,42,949,1828,17987,808,36,142,0,153,108,190,142,18,0,282,20295,58425,5796814,432057,125087,76018,17981938,700235,17280400,5742,6167,8419,273184,8156,545000,1441,5549,9962,1425,642,325,989,94,20865,422,14643,14643,183,18,3693,619,1306,343,619,1779,308,759,64,2400,64,3145,3145,304,9384,37445,37463,94,301,3617,463,554,125,3840,6007,72,76,160,0,0,54,284,72,18,161,70,2405,262,5116,403,929,176928,1587497,17476,23452,10987,14312,12481,18143,11439,25785,25785,22682,9288,20324,16150,32036,10987,20324,713,246,603,246,89,107,5253,30350,29217,20478,12086,12266,12553,12266,1802,19695,6305,1054,1013,2355,83,1094,1183,781,1555,15720,6700,62,36,18,45,15441,15441,221403,1074133,3152,381,0,64154,66150,53383,78571,78571,66370,66150,72756,24786,46617,917710,825886,43724,33939,472775,40487,52871,36,20,18,72,988,78,9742,1020,54,289,3542,1223,72,688,3678,54,483,2664,3955,2809,3732,996,1490,1221,70,221,157,573,7269,9570,191,4319,2161,1269,10808,530,261,16,268,1215,268,215,110,110,110,4727,16867,13678,5132,16187,316,1552,387,453,34,96,49,775,809,230,2031,6596,173,4381,54,49,173,4374,103,35,93,397,2015,18779,19793,4619,3668,1139,21014,6980,2858,1651,2760,2138,2974,188,507,507,51,126,315,164,94,1531,41,522,1598,1799,2659,1960,580,429,410,146,41,480,2746,1706,199,2452,141,1274,4058,179,1274,31,4924,3566,1817,2375,2310,3253,588218,1185,842,958,47003,1312,1259,1584,976,22615,54432,21867,3572,31980,54110,67968,21055,21154,67968,56769,60098,21837,39849,66409,1867,323,1179,37,23382,19787,15130,35175,15130,11512,13493,29790,7905,23382,13528,13681,13528,23448,17329,58885,77,147,74,274,365,52,774,281,114,107,183,118,668,107,72,0,143,20,469,506,3474,312,250,1680,905,271,1734,75,363,896,306,312,694,3087,16407,1530,186,40,565,36,122,18,89,216,89,80,18,183,16705,3400,294,266,6500,6500,54,54,2854,250,56,2170,3892,38,28378,145,253,36,18,36,125,18,0,0,56,54,38,49,2746,2670,175,703,14243,5187,14244,718,532,112,15,0,0,11406,13582,5561,60,15083,20594,948,163,35730,2064544,35730,1935,1589,351,1049,1341,1620,0,0,0,610,23,241,157,597,46,472,3308,119,37629,332,3308,4352,6186,3863,2950,5183,4162,48138,502322,446,12615,19271,8684,1850,414,4526,1812,448,458,224,136,1665,6370,420,45,78408,292,90,134,0,18,7480,934,77,7638,123,112,153,2815,154,2603,25624,205168,55449,1088,1400,340,72,51,329,795,0,1396,470,18469,1515,178,39496,37829,11707,10345,39172,157234,57680,47138,316,82,5662,700,1477,780,248,1256,89,1248,22829,431,77,8857,18,401,479,18,5324,56,59,1810,17260,6583,21373,5334,17078,8941,5611,7672,8429,4894,144,1107,814,833,196,452,746,1194,3619,334,3435,1833,247,721,930,416,227,18,712,1757,2520,1089,3321,318,4071,6074,0,102,338,156,187,0,502,412,502,121,825,3680,2321,115,589,703,4308,116,359,506,566,0,54,67,107,201,1016,3551,772,59,3712,108,173,9061,76001,49160,19185,76001,92603,46299,66402,49160,36678,46299,54558,43815,33621,10421,13017,40106,8362,12417,5457,877,971,146,14089,95547,130572,5675,3263,7880,981,398,54,394,865,106,2882,70,92,81,81,108911,14190,45508,271957,233243,70465,112959,271957,233243,18,557,426,18188,7452,7253,344,12523,177505,8158,31100,8004,9336,1489,2420,5284,1207,1476,673,33417,38354,35452,41414,59,9685,1608,2132,1606,229,78167,12499,651,4444,130,130,105,1803,9582,1465,120,383,4483,181,348,4487,182,36,13259,13259,105,15,15294,443,19207,22593,103,72,930,2431,349,690,1005,606,1010,36,11394,221,90,1066,976,72,20,349,28597,1388,484,10940,559,393,121,3738,68,277,10939,277,10941,180,399,2915,1262,103,13,504,385,446,1099,1163,1137,304,9536,612,128,217,778,65,5631,18,424,2514,6462,6538,23278,17798,16220,37807,33769,8391,23828,46194,37807,39688,29183,5695,29183,34018,4584,2191,241,56,20,616,684,196,172,172,261,165,747,318,215,440,76,692,1741,1343,1026,912,36,509237,7359,1528,241716,241716,170820,170820,301582,338620,12821,13881,244,60,166,5033,414,13878,201,13918,1442,474,1261,18984,49,439,9865,9865,5575,2486,7034,107,191,0,39,18,1674,3229,9468,14591,106,4180,467,41,4105,20186,116,76,1258,321,1285,880,21,27,307,4177,1517,4374,469,123538,1224,50,1772,2206,2224,279,38,1601,18,36,266,432,4710,878,50646,4745,18,1010,148,185,66103,36643,36495,145058,141586,384731,172348,171938,215747,310984,74329,266800,118994,22573,145058,118994,134511,22573,384728,58647,215771,36609,17353,24838,7690,3978,13331,8881,25595,1316,25653,7607,184,18,1771,28,1258,1145,27228,7843,69,20,4867,530,207,6728,19606,40012,143063,33499,39534,67970,51823,57541,33499,27827,57543,52689,1946736,1980443,944415,58961,132793,1946736,1640,3917,949,7217,18,664,44,61,137,143,1429,1429,554,210,825,178,231,1470,23,1846,163,310,254,31,522,19693,253,298,282,196,289,97,207,195,4913,2134,25040,1588,85,24720,155,839,155,251,122246,56,122022,27633,639,0,98,161,356,144,1654,356,110,583,247,305,247,482,742,2747,3179,2485,1516,3379,3584,6344,3556,1467,2589,71,194,18,210,242,221,43,18,0,176,521,54,1903,968,45,0,2910,11310,55,0,45,18,384,132,8565,74,17918,552,1247,13411,152,3785,3785,36,145,64,23,1519,18,0,249,435,338815,729,15024,15119,15974,37268,15974,7544,274,934,55,169,185,604,162,744,1749,4638,101,4472,162,275,23167,12273,494,6464,877,4566,23373,14363,912,6904,5089,2414,138,18,405,20,262,36,63,545,377,200,176,511,484,211,1748,858,1718,4454,250,489,939,1027,1027,18,69655,36374,76939,118945,155111,17467,47096,32113,88703,96670,89357,88703,134605,134605,89357,96670,16460,17467,127370,98815,728,144,327,223,41041,412,5536,2558,3851,772,3617,0,5453,7974,8158,5559,8158,969,1173,1163,1086,1145,415,1184,0,259,227,21,583,1454,1729,18,54,47,88,80243,45871,493,5617,163818,716,1710,97,5829,68,193,85,2220,3382,256,7659,11705,2203,2203,24436,8148,18680,20286,21477,27762,20894,16089,15057,21477,17090,6097,4316,14192,6916,27564,14061,4168,94,1671,11164,2256,535,3294,93,551,219,163,455,582,387,1433,1840,10969,3057,7827,255,3123,145,307,106,106,177,280,136,32213,146,54,10020,534,10053,663,632,559,2716,1316,247,809,2026,89,263,54,59,275,12431,1652,1652,1464,2448,387,748,957,1157,169,3120,393,1416,23116,45,134,21441,0,1877,2241,5460,332,1114,235,1613,1337,18,451,533,1715,5375,3530,4783,4161,2264,75,183,2418,1512,36,660,9826,10479,887,377,314,569,10294,1458,2293,265,341,2813,633,1191,72,398,194,11577,69289,12303,12131,38,127,38,59,90,7079,1715,860,689,4057,72,314,1368,5825,479,14967,1671,408,1141,2245,134,18,56,3361,243,494,562,101,132,49,89,210,664,115,507,3779,2836,31902,9348,108062,46307,381,404,13628,17802,80,391,45625,36088,829,63,5040,733,26759,3821,915,2835,1869,6971,1742,2906,309,600,61,776,203,596,482,203,64,18,1794,1275,1540,3358,3021,11882,18,54,1709,339,1061,1212,1212,18,0,420,598,2404,144,184,15,13,98,129,1571,968,298,125,92,89,85,611,1609,13885,1470,1470,95,1396,581,875,392,31748,5547,31748,715,87,41,61,1830,13430,111,90357,13756,2942,42965,603,1084,244,475,475,313,165,163,104,1016,234,2478,3093,117,569,188,1319,64854,60,7867,0,3914,165,0,74,1063,0,36,27,903,0,160,146,18,189,116,116,462,456,751,465,3015,2880,663,59,1419,1717,224,264,10008,215,438,1617,1384,1759,1118,2413,15095,2688,1509,2413,2076,2719,407,1155,1978,220,277,220,8393,2661,512,1426,27477,20,1084,823,1065,1031,3726,641,149,621,698,605,340,278,827,36,54,18,8924,1831,3749,85,120,521,130,138,1129,1968,149869,53088,158794,122739,0,1674,50,117,181,258,19,45,18,0,456926,54,1015,1015,1070,325,1020,325,248,2166,0,1222,425,145,139,56,74,1788,156,55,74,2529,7724,826,7779,338,532,36,5734,386,54,328,308,800,122,210,188,544,1455,1336,108,108,366,5731,38,442,495,0,73,85,13358,235412,235395,13358,288,0,53,161,73,153,3354,54,72,101,36,31052,36,1906,344,36,92,55,148,18,183,73,311,15966,317,268,3613,232,75,11887,44819,508,54,11300,272,367,11407,574,59354,102,514,89,0,74,0,11578,4969,744,93,3862,227,346,70,36,184263,123681,145927,210755,69984,145927,94578,28776,50085,284427,145927,69984,1118967,72748,3801334,195713,3864805,1810312,63282,267,314,740,71446,71334,6113,145,193,181,42,0,40,40,39622,39705,3388,6898,2310,0,0,0,115,1812,1078,750,18,5866,5711,553,4013,18924,1646,2440,182,1344,118,311,135,2116,0,5408,87,431,1894,206,387,2277,21,346,18,249,513,318,0,179,233,261,1713,18,47,457,250,3177,204,484,1136,7530,7383,6293,1272,17,54,35,36,70,2317,773,764,2172,613,542,1463,781,2795,293,700,687,687,10808,1916,3315,2299,9091,9661,19494,1579,869,312,2250,14466,663,8446,483,1155,271,3148,18,51569,29157,27595,31368,233,177,557,560,836,92,7031,20,6383,228,13,143,2248,2540,1285,2227,123,959,6735,0,0,0,734,762,0,640,492,0,294,742,74,474,407,486,359,993,486,353,298,298,311,297,1438,239,18,0,0,0,0,0,0,0,0,0,18,20,0,0,0,0,0,0,0,18,0,0,18,18,20,62,0,0,451,0,18,0,416,36,0,219,0,0,0,18,219,532,0,18,54,25108,69991,37915,30219,28535,37920,5919,2102,78,6772,1654,6772,2478,6217,11441,9526,10651,1989,7934,18,3049,354,277,208,18,72,18,0,0,18,36,320,1059,4472,1342,1339,318,0,1555,508,264,4931,462,16042,1862,18,21,38,0,37,208,92,739,59,69,840,408477,3776,89,621,0,0,0,0,0,0,0,0,18,0,0,0,0,18,20,16,0,829,598,36821,435,34,54,1937,64,38,56199,249,0,18,0,41,0,4778,4778,125,489,66,551,734,512,18,729,0,161,73,446,20,239,400,569,978,2536,9791,10565,207,1983,18,143,18,268,2253,1232,13868,13611,192,159,720,211,0,2701,92,54,398,769,815,18,5202,24318,0,7127,26334,2488,238,1976,277,1950,659,419,4339,0,0,77,52,407,61,2575,696,23,2232,36,16751,5612,896,16501,277,67,87,66,96,36,38,263,932,417,466,137,408,41714,1888,20472,13677,6839,48,18,54,12799,3944,142,107,101,3002,128,458,122,4381,2829,5668,1285,960,3439,4120,0,0,1321,24856,57920,0,0,18,0,20,1395,510,77,1823,241,63,113,15,23521,1192,348,17812,333,1697,505,524,686,182,100,97,72,106,327,762,222,571,1826,2886,11327,72,402,34,18,77,0,35218,36,67823,68,887,444,1186,0,18,18,36,18,222,4970,315,4917,18,138,72,2842,37,150,23,12928,1120,2394,1959,12454,1122,210,2544,36,428,4929,499,357,124,417,1299,16275,15648,15357,1114,154,340,447,3138,0,1842,18,18,199,773,381,386,20747,2515,1238,71610,883,71594,15847,128,3538,892,386,144,64,13486,93,36,1087,18670,120,989,94437,18890,18415,3387,2807,156,36,36,55,36,1363,565,6083,11121,3959,250,3584,18,71,13480,358,2507,55,72,2146,6667,3389,0,15,2580,92,80,121,30,54,31,551,528,0,54,120,16,1636,914,1273,273,1214,1282,636,636,46418,1267,189,1735,0,18,138,157,1849,2387,345,1969,145,2814,2974,757,434,4886,4059,8788,187,108,2618,420,210811,0,36,2273,75,9891,222,744,108,1074,606,2154,1186,10168,902,119,52,551,442,73734,0,176,4706,5484,1129,4205,8705,2693,1225,3933,3870,2454,8203,4457,3536,12837,58265,4885,2058,4075,3870,4584,6925,6994,1137,72,2609,73,15086,54,0,5895,5119,7806,3464,4356,1178,3464,5131,5247,3455,67331,2919,5312,5312,1074,1216,92,2316,8761,75,282,848,70,620,394,400,16,419,1412,379,130,252,25291,18,41,1148,8589,0,14393,10296,4499,41,364,1159,1816,43,18,36,942,737,261,0,0,18,54,18,814,5988,7832,762,1855,374,0,0,170,102,384,37,58,166,56,18,78,18,4089,500,3309,914,483,23,4278,339,1479,319,1193,666,357,191,21,20,1915,640,2594,6015,3637,25139,25281,22728,299,356,86,681,273,204,23086,119197,533,4853,6939,27206,1009,8361,11841,316,298,267,637,47,421,140,9793,57,125,18,258,18,3201,56,824,62,2606,173,0,625,685,99,35,69,35514,6912,38417,50450,192642,192642,44901,3302,54,112,1711,18,18,18,18,411,411,2117,98,475,474,259,660,218,334,334,0,233,136,1166,345,40362,8405,169092,92774,188017,54,495,89,89,43,38,38,18,41,867,2722,3335,1010,1998,1817,95,940,120,95,18,36,86,2384,38515,4757,4566,4566,4199,216,54,2594,1627,70,1970,16,54,31,31,3868,151,1834,69,300,438,1802,986,32314,13,435940,3103,64658,3374,8025,7385,576,84,708,18,5405,754,56,6121,6171,618,45,18,3939,214,0,206688,24633,155,72,1255,790,1031,335,601,18,409,409,344,554,48896,0,79,1128,0,363,644,593,485,77,54,59,18,24953,60082,24980,6029,55,0,54,36,152,112,130,138,5159,302,355,307,1643,18,2508,36,55,147,6126,2269,6108,440,18,157,220,34,0,27,197,15,72,7891,3212,95,91,891,3459,18,36,103,72,40,41,0,89,119,51,1835,427,18,1099,47156,20,78,0,4018,4155,479,492,45,4282,2125,22665,18,2478,3054,89,2168,102,262,80,992,1360,270,72,3400,0,0,0,31,1066,1745,19619,33149,14581,229501,1417,82447,136267,0,3006,2248,3506,330,503,38,1459,638,36,114,22,205,432,137,1595,1843,2542,64,18,36,155,1042,18,92,1231,18,508,191,1847,1847,244,116,572,18,419,891,68,23,125,107,184,1235,7351,10882,37216,427,135,18,6754,7584,54,151,5202,63,41,38,59,25,152,210,444,209,16507,124,10719,4544,1972,36,0,64,54,89,23,18,126,469,247,2502,1175,120,39814,2858,194,958,0,22,100,13047,1710,92,13,18,442,44,163,360,360,1582,278,7856,8827,876,1466,0,54,180,3004,36939,164725,38,1411,41,308,80,54,54,23,1342,519,0,18,107,142,140,158,36,2550,2155,99,1110,179,148,281,1267,95,296,99,54,27,496,288,0,6120,168,2415,6010,0,36,18,13045,37,635,6807,17084,20177,17415,17102,0,41,0,72,0,87,87,20,4023,19635,19378,40,593,18,0,226,342,25139,26782,96,161,73,117,16,158,191,0,18,43079,1313,1345,694,240,207,6374,18,56,18,179,534,7703,54,89,6136,58,96,3206,37388,0,61,16,0,0,543,4730,8427,163,50,34,29,134,118,203,88,17807,18,18718,0,29,18,4454,839,7158,23,54,1144,16648,19073,3393,30272,316,846,18,18,439,73,412,36,10841,340,534,292,921,338,208590,110,0,509,4429,102780,319,54,1672,1136,294,294,6929,328,949,32,27390,25717,8004,23207,6100,853618,587728,1060112,10155,440,508,145,244,2764,35104,264,1253,0,18,596,179,590,2557,2151,90,34,0,9442,10714,21444,14121,8140,61,770,2086,10944,41,454,5108,902,157,7661,21631,20878,15042,118,0,276,25558,164,1045,766,67,46,91,33132,664,2087,178243,177881,1870,23,612,548,0,73,14965,13521,16217,3262,18,466,0,80,80,450,11540,156,132,36,0,3134,36,0,2296,814,5375,0,3696,9254,7049,13364,18,7251,1918,365,249,2026,18,503,25247,130,60,108,309,123,7152,56,75,99,18,1041,1459,1049,0,2453,18,121,648,36,47,36,1617,545,38,420,487,453,52,197,7500,590,4541,0,9139,18,0,1600,446,837,41,674,0,0,141538,2414,443,55256,23351,0,180,18,609,54,34,701,1366,728,579,42,2937,0,18,38,54,0,0,18,116,422,702,113,422,1219,432,120,18,36,1600,54,280,633,1659,172,759,146,59,18,18,1891,322,0,651,0,164,555,1929,401,72,656,64,9879,15920,9910,146,264,23,98,36,492,570,573,72,0,893,0,18,298,54,0,509,10239,117,45,18,7693,8824,18,13256,0,787,0,1375,120,442,420,420,0,277,18,447,20906,20912,36,39,989,213,2450,2450,157,3530,0,0,258,102,59,40,0,18,0,0,72,42,0,36,3688,36,18,0,0,387,296,0,120,0,451,17776,9006,764566,1091622,597683,54,872,1689,228,136,99,18,36,4130,392,116,18,272,18,2296,0,111296,54,0,18,0,18,0,18,152,1054,15670,77,77,26119,54,0,18,3412,1003,104,160,125,18,89,148,1061,614,0,376,35,28,54,36,63,0,18,54,56,36,89,0,38,0,188,39,290,770,10680,12489,24045,215,215,358,483,456,179354,36,18,0,63,36,0,54,72,20,1668,18,0,20,418,454,62,16485,7463,3130,13354,103,103,0,34526,129,194255,25,0,735,0,2347,10186,389,18,36,828,0,18,9259,0,18,18,310,18,0,45,55,97,16,15360,0,25,36,36,18,0,1408,8171,36,122,565,1738,2884,0,0,202,1949,59,36,839,18,641,3476,0,739,80,0,0,18,0,18,0,179,0,0,118,1002,197,5501,659,2777,0,0,4403,18,0,2110,0,2250,1899,0,54,18,18,18,18,0,120729,121292,8156,0,18,18,602,755,35827,3813,0,0,0,85,18,0,261,0,0,0,0,18,0,22,415,36,0,0,34,36,36,492,18,2030,100,5189,0,18,3994,0,81,36,0,268,0,0,170,36,0,12888,447,2066,0,0,10439,12238,6946,3739,2341,39,68,144776,145,46,0,0,0,2535,404,140319,0,0,5577,0,0,0,125,0,0,29,1092,251,22,712,0,0,18,36,14037,0,0,20,18257,99,20847,0,0,18,0,1518,3821,3291,0,18,101,201,1496,0,0,0,27,2375,2116,0,1107,0,0,0,24,27,148,42085,45009,0,842,0,18,2857,54,18,0,0,0,0,1121,562,0,72,1221,2880,10810,179,796,0,0,0,72,79,36,89,18,2627,54,3235,0,0,158,202,0,0,0,20,980,0,36,0,18,1016,125,0,516,18,5658,159334,116076,247831,0,2346,125,0,2203,0,0,710,115033,18,0,778,36090,0,0,23,0,20,1847,0,36,0,18,26022,36960,72,36,36,349,18,3642,864,3937,0,301,0,220,6306,27,0,411,1015,411,0,18,0,18,34471,122,18,18,36,1351,18,50921,24728,10615,0,2982,0,0,36,1462,0,5807,0,0,0,0,0,0,0,0,0,36,3424,1812,276,7526,0,0,18,18,38,0,0,36,3628,1465,18,0,18,0,1697,873,45,0,662,1160,0,0,36,0,219,0,0,11986,0,0,0,0,18,0,18,0,0,17,157,0,0,0,17,18,0,660,40114,0,996,0,89,0,0,0,0,0,0,1350,0,577,577,0,0,31,1233,5784,1705,18,0,0,0,0,18,18,18,18,0,0,18,0,0,0,0,18,0,656,14465,0,0,0,0,0,0,18,0,0,0,0,0,0,36,18,2484,0,0,3263,375,0,36,18,36,0,0,0,18,0,4244,16,358,1958,18,1958,0,0,0,0,0,0,0,0,0,0,3718,6195,0,0,18,0,0,18,18,18,0,0,2450,213995,134918,0,37,0,510,0,0,0,0,0,0,18,26132,26159,35,4195,0,0,89,0,28,5045,1386,18,0,0,0,54,11942,7839,0,0,0,18,18,94119,0,18,0,0,0,0,0,18,0,18,18,18,0,0,50250,67263,114241,997,0,18,4610,77,10611,5474,0,0,0,0,0,0,805,132851,4984,1390,0,0,0,6346,18,0,4001,195034,26,0,0,17,0,18,0,0,726,18,54,18,18,24,14741,402,0,0,18,0,18,72,0,5765,20,0,0,769,0,0,0,0,29099,27,0,0,0,0
20181107-M8-HILIC-pos-1,mice_M8,3302,39,524,169,51,92,121,92,20,56,92,571,56308,86023,36283,1315641,454971,36283,4676609,2038274,948241,376189,454913,552038,12491071,1609107,273142,527711,1315574,1358439,1315487,5385114,667031,4104805,1559260,5342726,432597,4693323,1608936,4676944,1680883,490000,4252275,4997369,5343146,2060834,369821,56460,753420,51745,21586,53816,236029,998046,669415,1799457,768600,2467012,828146,2364856,56442,2364613,1809405,828059,1068278,295198,1196471,1196532,619586,1467043,1467112,583546,1588187,205792,246319,46075,245277,131891,394589,1244862,808198,1393521,699757,197965,26984,197854,6843,20818,14690,47215,23284,23279,19166,52729,17696,14062,47169,65029,17512,47538,47538,125059,76112,23446,14083,8763,251507,252587,3016,241,18,190,54,3247,11563,56,1954,542,45785,455,41,36,36,37,0,56,36,18,255,72,16165,43732,55479,185934,50961,34588,14516250,323091,14198544,8672,9900,7139,221892,4320,439503,1484,2428,7875,491,1311,349,322,155,17825,194,17804,17804,194,0,20336,539,376,1052,539,220,215,220,207,1925,207,13247,18434,232,52845,35057,21892,123,141,529,429,364,117,8814,3428,18,80,42,18,59,307,253,163,56,182,253,2173,1168,757,875,363,116574,907665,14019,14119,4587,4617,12830,7257,5341,8766,8766,14277,5341,7257,4078,10830,1641,7257,562,246,187,162,41,31,6451,10142,15428,7191,15300,6302,5359,6302,826,3336,4525,2091,306,18,2332,2121,450,817,692,2161,3559,18,18,0,36,78687,78687,32683,867491,2575,1791,0,3227,1221,3925,3071,2537,486,1221,2207,249,5994,35107,87810,2945,3425,70079,3425,3716,0,0,18,69,1950,73,1059,372,1045,1190,1747,1067,74,261,2926,658,35,5668,2345,1332,2313,1244,2138,2602,320,187,51,1121,2650,26605,2650,3783,1146,233,1298,3567,217,464,1238,224,1539,711,54,18,20,2006,2736,4323,2597,5594,462,1086,279,384,54,166,85,543,135,59,1614,54583,50,9116,60,85,16,9116,18,56,18,4859,10195,12082,17591,16667,4703,70198,74394,45136,39540,70198,12561,27215,2576,161,79,72,201,113,161,258,99,583,0,92,5118,523,16546,985,697,83,908,144,118,70,212,1283,1096,12599,622,10909,83288,1690,10909,3877,11397,6130,13601,5542,5702,10322,406999,2744,3116,90794,6767,1965,3533,3706,353,4965,9333,1308,258,2157,9338,2550,670,358,2831,2867,2293,880,2316,4274,4036,125,125,506,10690,83622,6950,19859,6950,6908,5784,18152,5987,10690,3943,10994,3943,10729,4113,83702,696,696,113,184,142,82,460,175,72,26,265,217,226,151,1920,0,18,56,4150,836,1207,320,471,471,681,453,435,66,1062,1827,435,300,536,5169,13960,13960,151,18,501,36,18,18,18,163,18,667,54,85,27751,2389,119,2389,21128,60863,18,18,3592,2008,199,1270,3976,178,5373,85,130,299,18,77,386,363,139,206,73,36,18,20,2170,2134,224,57,1581,1447,1861,459,485,20,23,0,0,5086,6069,6027,1343,6672,7909,520,305,131928,1003771,131910,563,565,54,575,2497,1294,0,0,0,2023,78,6391,446,468,100,1284,55130,41,245,336,1284,4400,3343,1557,783,2421,1098,25021,241684,319,13405,57538,885,1759,256,3225,1115,557,545,140,59,813,10200,182,36,56963,212,89,101,18,18,24609,4960,209,24676,68,65,1780,472,4333,37,21070,116485,33525,16,2541,146,18,31,437,2942,0,1605,21468,119,484,139,8922,8931,3007,5747,19570,57308,21048,46738,712,105,3269,619,789,331,544,2916,18,883,8083,289,90,6026,237,510,313,142,7814,197,197,3662,55047,18371,89870,3844,25154,15116,3198,10027,6610,19033,121,971,1068,96,90,924,348,785,1721,1038,1581,522,399,959,1074,5396,376,0,519,1389,1447,807,4269,608,1936,17021,54,18,136,56,1355,25,201,476,201,242,445,2200,10399,99,352,210,2798,150,796,474,346,18,18,66,0,127,138,1211,732,269,3446,0,72,6831,35649,21786,10711,35649,70756,17168,18452,20190,11461,17168,8334,8551,23345,2628,8334,11461,17737,5968,6542,1355,886,161,370,76420,210906,24382,24382,5243,550,532,98,339,275,116,1037,72,41,18,36,4307,396061,129655,945311,10077,139518,396061,945311,91497,2015,706,111,5729,2842,2546,219,8959,76115,10936,6340,17807,7897,1467,2137,2217,1013,1458,337,168,223992,168,18525,5694,20766,2263,5471,2643,139,599347,43355,372,6913,107,100,59,819,19973,1366,98,368,125,145,246,137,127,36,70,26124,3228,0,2083,38,15171,20608,35,77,397,1261,246,176,148,106,190,314,6798,679,76,122,211,45,107,587,10512,1089,105,9221,254,170,37,27992,434,181,9185,181,9185,846,2005,2225,222,102,121,1523,239,434,4170,2374,116,516,2255,1631,307,375,664,150,1521,92,171,213,134,3262,7829,5649,2849,9722,16061,2384,11236,8706,9722,14083,4315,5446,12140,5215,3028,2031,898,63,38,889,788,227,414,414,553,293,590,260,252,101,0,730,1222,53765,1453,840,232,557330,3307,1440,82909,82927,306003,306003,521354,386986,315,1181,24,88,13015,10569,134,1210,12861,12953,528,6275,605,58542,94,55671,5719,5719,3239,913,3411,65,445,77,41,18,9061,386,12150,14131,110,11736,308,104,4710,13418,46,881,1074,71,477,200,2355,74,446,1590,1198,2081,601,25505,317,538,1206,596,1341,259,18,1208,628,17829,371,295,17844,238,3509,17756,66,206,238,38,22225,25555,30286,41401,81887,90152,82278,106775,102898,223747,36398,56628,33076,22284,41401,27254,30473,25555,90152,31671,103120,25554,20004,15313,4980,6590,4264,2646,11377,5748,733,4756,18,23,1656,78,7896,586,26863,8119,54,127,2526,2049,172,3805,797,4019,2081,845,1109,2852,1656,2174,1723,1352,2174,1066,36929,127586,110234,1066,1851,36929,1568,628,201,10814,40,389,18,94,187,391,176,176,264,509,3742,90,147,10627,185,8610,399,157,63,72,219,12429,223,72,59,79,47,23,77,173,5755,1312,20677,159,27607,45,113,302,97,170,13304,72,13235,3455,52,27,36,0,226,55,54,169,18,2264,912,495,912,427,333,2146,4299,2446,1440,4656,4624,7071,4543,1529,2394,54,18,56,127,74,202,122,20,18,70,971,127,1353,625,33,89,3791,4151,8061,1897,102,219,507,247,40480,94,1414,129,976,5892,4883,8434,105,36,40,31,92,1047,0,18,816,395,26540,116,1331,7910,7660,1593,7660,15549,172,363,170,82,313,386,18,87,4283,273,312,100,36,464,30189,8002,770,4334,1506,11013,60759,19011,655,2645,15337,821,85,72,980,18,186,103,192,230,92,134,134,531,537,1927,1376,547,1046,5060,158,166,1012,489,386,51,25970,31554,10448,10182,26800,2298,44213,17956,6733,45277,40834,6264,17956,7014,37921,45277,18053,3970,22258,15139,193,102,1102,134,79515,125,9683,591,21392,516,20890,21,2065,2059,2114,2910,2114,1066,571,1076,1058,1085,261,518,36,1523,26,0,2277,505,51,61,163,257,56,74530,53558,614,3139,35824,566,317,700,3304,102,398,779,1082,1484,122,8172,3970,9760,13661,18519,20234,16687,20637,35010,15526,21118,8446,14394,35010,12704,10929,9254,5515,14638,12798,9763,1944,68,1131,789,1287,1019,1884,1771,163,553,4136,687,494,952,1074,2225,9617,4113,8826,108,1328,179,694,102,94,72703,135,124,166,166,94,5150,182,5185,417,416,469,1466,1629,341,551,135,764,248,159,21,346,3472,1109,1109,1318,1350,1371,1103,970,817,73,915,480,484,630,284,120,13728,18,53,1744,2055,1947,1974,1880,547,1470,0,2170,1715,2082,4972,2157,3016,3490,1600,320,131,7811,1463,36,314,71719,3570,1843,372,1134,304,621,1783,2751,274,548,1918,1978,744,150,1038,74,593,28787,9285,9014,25,74,74,79,97,2785,3862,693,693,3112,120,1460,254,2088,454,318181,240,741,520,21238,50,18,54,2197,99,327,1720,12594,58593,20860,10096,126317,496,422,159,1941,1499,63163,22238,119417,63146,120,158,5366,5367,462,39,29988,18281,782,204,1979,15299,912,2251,2214,1681,2100,4503,3520,2298,614,107,120,707,185,196,153,269,123,54,205,710,1232,1655,1905,12807,71,111,1555,260,1536,370,413,58,18,437,554,108,169,387,100,63,90,230,597,1815,7374,58,72,18,72,337,982,3991,325,2915,282,2611,195,864,125,6765,2338,6765,1590,71,101,200,2247,32012,36,1286,1771,1771,41,349,288,77,447,580,201,165,130,79,387,345,2715,535,173,2107,220,52,4482,36,6127,0,2137,72,89,23,517,38,73,18,197,40,126,13,82,18,235,116,358,355,619,660,2002,1910,59,85,127,349,44,1599,3796,38,132,1063,1035,674,674,1626,13350,1510,6201,3309,1146,1623,136,684,1837,213,249,154,9663,4559,380,437,5046,60,1055,1477,306,1670,1504,310,79,120,586,391,124,88,327,36,18,36,6845,1363,1816,137,434,948,66,829,636,1514,81798,44398,156481,81798,36,289,0,72,183,198,94,112,97,49,134032,102,366,385,546,2046,372,1905,146,1469,38,740,239,193,391,36,54,837,162,104,88,924,4358,558,5868,210,297,36,1722,177,202,684,99,187,206,79,206,229,1475,523,159,159,276,3099,18,154,745,18,0,18,4235,18494,18494,5012,468,99,109,115,2697,149,2697,99,109,95,65,20212,0,2376,105,54,79,23,54,23,41,41,15200,85091,1663,188,686,1322,260,7349,27070,311,74,9915,550,455,10703,897,8689,512,41,0,45,433,91,7483,39875,611,35,534,245,286,101,54,1039,452,1788,1299,712,2443,408,566,484,149,1788,473,6622,284,43486,2453,221274,194123,313,49,58,409,43857,43816,1856,41,56,94,101,15,63,0,26509,26509,4058,34436,1280,18,18,36,122,456,330,2094,54,2146,2110,166,4118,20824,902,962,18,5117,291,340,108,493,0,4496,64,361,1618,103,255,2134,331,164,36,278,358,331,18,2410,4250,2339,1917,613,2339,483,4469,6376,692,184,792,8059,7842,6509,1285,36,0,18,36,0,816,962,561,569,706,303,1008,608,1030,624,614,1152,1152,24932,9740,5739,25390,7863,85788,24836,3162,836,582,3668,12460,287,1964,986,1570,548,2081,36,6739,439,36,0,418,54,235,630,379,55,3334,18,620,62,32,1825,474,1243,1183,1446,350,1579,3032,0,18,18,18,1396,177,177,168,192,94,227,72,755,1038,829,993,1002,829,975,975,975,739,230,1565,263,66,99,18,36,0,18,99,44,33,66,313,186,0,101,239,216,0,0,36,37,72,36,80,289,196,82,109,32,1313,36,82,36,579,454,0,267,18,18,216,71,267,186,0,27,18,315,2143,13619,13619,13374,11173,96,2176,38,6154,2189,6999,1722,1722,14595,2462,14881,1405,1895,18,2031,433,215,2757,18,74,18,0,0,0,0,1553,1860,8713,1481,392,1040,72,312,275,293,2161,342,8519,389,18,166,0,18,18,226,36,608,184,72,845,283922,459,466,123,0,0,0,0,18,18,0,18,18,0,0,0,0,0,72,0,18,115,603,22524,127,796,102,2131,213,99,14045,732,0,0,0,18,18,23442,23442,190,241,227,594,125,200,107,962,0,206,36,250,74,18,123,392,6943,1873,6873,6927,139,1295,27,389,389,227,2150,2391,8022,7697,414,87,194,18,36,1367,407,743,405,385,299,116,8989,8995,0,2005,614,336,267,475,155,475,96,40,1962,18,18,253,60,510,215,3351,136,78,1115,202,13934,101,163,13839,44,18,54,18,150,63,38,52,613,273,3774,124,80,25100,421,8996,6508,663,41,13,36,6275,1021,73,65,17,1788,113,1714,945,4972,936,5022,691,1136,2796,1880,45,45,616,77531,10943,20,27,18,0,0,816,289,16,910,412,20,184,336,6659,1658,138,15744,116,1305,150,729,1044,135,50,18,59,148,319,201,88,1284,816,1222,1777,0,79,54,65,45,20,6879,36,34230,144,634,421,1207,0,55,41,36,36,626,934,136,934,353,299,219,601,226,710,59,6855,2408,976,2770,6440,233,54,1027,18,127,2435,246,102,22993,94,5366,7902,7150,587,183,71,220,160,1531,0,619,92,92,188,759,2202,1443,19226,1964,514,79710,872,79710,16624,300,4424,1151,195,54,170,11298,72,18,837,10445,109,210,26244,10660,10359,2986,2697,18,116,55,0,130,1276,47,2675,3628,1819,194,1514,103,38,3538,352,765,72,18,1799,1998,1254,58,184,1544,89,111,18,41,88,54,135,589,18,59,149,94,443,155,334,369,3609,444,8870,171,8870,848,352,829,64,143,368,59,6124,6409,519,3187,246,1051,1064,244,1132,1956,1844,5109,58,77,656,130,85602,0,18,1062,361,4846,958,903,63,1468,1237,1539,151,3490,243,71,41,549,623,25829,18,1387,1636,2574,2684,4330,7330,3526,3643,2363,1592,5933,5631,3022,1219,13589,51347,4633,1219,2214,5284,2574,1221,1689,2845,18,146,132,6836,0,18,2658,3621,2639,4438,2060,5259,3233,4438,4056,2404,5851,3694,3494,4014,1578,293,472,976,4037,98,149,130,247,211,92,52,119,7933,40,1068,161,0,4760,0,54,900,2267,13,3505,2335,4066,0,545,483,456,36,73,36,1389,1299,760,72,18,36,36,59,839,2943,2978,398,864,75,36,35,874,158,569,34,123,41,36,54,107,18,1610,371,1226,321,599,52,447,158,1322,107,861,79,55,54,101,101,201,878,2750,1754,1754,26109,26333,25090,875,71,73,249,178,151,19339,20855,402,2188,2367,23651,2222,1995,1995,237,237,137,387,125,863,372,6930,107,107,97,112,36,3360,127,469,129,2966,1974,0,367,2729,144,326,1624,5823,1024,49,1820,2726,2744,854,808,374,217,817,0,0,0,0,215,212,730,582,806,804,152,526,79,202,154,0,134,99,604,161,72,58,8009,8009,7194,36,128,36,36,36,54,20,0,0,234,705,1223,361,1021,830,56,210,20,38,36,18,111,1257,7619,3902,2233,325,3618,36,77,2015,1414,340,340,416,0,620,659,828,103,643,893,1133,91,907,2067,43801,43801,118512,2317,5792,118476,6295,5708,230,72,333,36,1639,442,58,4704,5111,616,77,0,948,18,0,93297,9258,41,111,23,239,592,4154,756,0,1388,2291,188,35,12853,0,36,320,107,250,143,668,213,60,0,18,36,0,2263,0,1094,396,673,414,430,290,94,476,110,2964,73,351,351,1156,0,18,18,27,136,4751,3523,3141,353,0,779,89,0,0,0,108,72,22,173,1993,36,36,226,2332,23,54,18,0,0,0,0,18,56,41,336,155,840,299,10398,29,54,18,1404,1603,601,436,18,193,1847,6673,219,1537,2873,782,1997,172,110,127,744,780,113,168,1498,0,94,92,222,389,608,10338,54783,7197,10321,775,28887,61216,54796,1136,934,455,210,249,77,625,163,36,36,0,63,410,161,693,764,1678,20,1138,110,68,387,0,66,1376,54,1026,1530,4085,2855,99,845,312,54,175,153,18,18,692,647,18,1678,3998,5504,22639,247,18,54,3960,4544,125,80,1739,36,18,18,23,56,159,324,1201,367,1170,174,4179,2484,1160,0,18,0,16,18,18,0,255,248,310,1788,805,1780,16348,3563,283,522,18,72,134,3611,4500,36,58,18,233,54,0,135,234,967,361,5130,6104,20,549,54,0,219,1328,23493,121646,18,1088,67,85,98,38,54,36,796,505,358,97,137,220,54,56,36,13723,556,18,644,80,121,176,735,72,126,112,166,0,74,126,0,1966,254,2067,3826,27,27,18,66,40,559,5322,12443,9442,11542,13679,18,36,18,18,0,344,246,49,2897,11976,11488,41,390,36,27,179,204,15173,15690,109,190,161,109,132,55,184,0,36,7323,1065,601,134,455,455,3554,60,85,43,72,269,3754,18,91,2127,18,19,2031,4433,18,49,50,18,0,203,2787,5386,76,36,18,101404,142,5165,600,1385,9562,0,10578,80,36,3850,948,73,4872,0,4643,356,7621,9503,1734,11976,11976,304,0,18,63,559,403,0,7272,170,271,415,947,1630,125042,182,0,329,1707,61186,295,18,205,451,156,3834,3331,361,800,83,18,121,18,23,35,21912,21912,16169,73,54,241,282,340,1737,1202,1548,806,0,18,224,48,555,1354,1058,18,38,20,6604,3137,11015,2412,5903,59,568,1457,4909,38,24,2174,146,32,4040,10618,9869,6526,1475,0,667,8192,268,257,188,88,332,144,12907,152,1370,30876,30682,798,0,345,420,0,108,79,2464,2464,603,0,197,36,18,72,193,5659,18,69,36,0,6118,55,0,1184,348,8221,23,3628,3853,4745,7549,36,3427,1142,501,0,170,36,79,3254,123,163,52,53,156,1906,0,96,41,0,559,1478,1276,0,63,18,228,461,45,20,0,670,308,28,88,354,43,333,331,4260,917,2335,0,140,36,0,392,190,4811,18,332,0,18,73661,1687,327,28183,9816,185,90,0,451,36,36,295,513,241,724,45,396,0,18,23,38,18,20,0,838,171,787,393,280,407,116,0,18,18,0,0,728,607,1454,249,714,155,59,18,0,383,72,27,912,0,318,830,170,0,54,501,158,5948,18,302,341,126,0,72,18,220,271,325,428,18,18,0,0,179,36,18,253,24078,112,0,18,9917,10843,36,2101,18,80,0,27,79,592,18,18,18,197,109,439,2278,2443,0,73,441,524,131,131,138,1237,0,0,139,133,36,21,54,38,18,36,36,78,72,18,2939,20,18,0,20,216,72,54,83,18,470,0,0,13151,8662,13151,72,776,871,168,36,217,0,0,811,305,56,18,231,36,3028,18,44507,18,0,59,0,0,21,18,134,797,4648,20539,20519,50,59,18,0,1841,647,127,61,0,40,110,81,220,232,18,494,18,36,0,59,41,18,18,70,0,18,72,18,0,18,36,18,304,116,16,350,1297,143,143,101,101,101,99939,45,0,18,0,18,0,110,184,70,2185,0,18,0,964,964,82,22002,3681,1563,3730,0,8876,18,44370,58,245454,36,0,0,0,2232,5455,1119,121,175,684,0,0,4100,0,54,18,141,0,0,0,18,36,18,8424,0,17,44,75,86,0,355,1309,50,80,341,232,644,0,45,504,63,18,72,403,21,361,1189,0,608,82,18,39,72,0,0,72,56,18,18,18,1104,36,2467,1177,3662,0,18,1202,0,0,1402,1187,1315,939,18,54,0,0,0,0,74,64327,64307,2029,18,0,18,372,529,15467,1766,18,0,36,54,0,109,1902,89,0,0,18,23,0,63,18,210,18,0,36,99,0,306,18,911,36,2022,0,18,1841,0,91,0,13,510,0,0,136,93,0,33749,1198,1001,18,0,5675,13041,10929,7071,161,18,18,73814,249,17,0,0,0,112,0,15589,15589,0,635,18,18,54,53,18,18,0,411,411,5521,1463,18,0,18,36,12482,0,0,165,11405,983,12851,0,18,18,18,72,1223,1026,18,0,20,94,510,0,54,0,0,939,751,20,259,0,0,0,18,54,125,21687,23642,0,435,0,0,54,40,0,36,0,0,0,325,914,0,27,552,11516,6763,72,313,18,0,0,0,18,18,58,20,1723,0,1180,0,18,48,153,0,0,36,0,553,0,18,0,0,295,0,0,474,18,13,2815,2815,1939,18,1527,0,0,1102,0,18,568,61708,77,36,602,18986,1183,0,18,18,36,1076,0,18,0,0,15991,22187,18,0,0,179,18,9367,125,2590,0,72,17545,17395,4116,89,0,36,575,36,18,0,0,0,26906,18,0,16,197,907,0,27305,10526,5273,0,1504,0,0,18,862,0,3854,0,0,0,36,36,0,0,0,54,157,2117,1506,428,6176,0,0,0,18,0,0,18,18,10581,1225,0,0,0,0,440,259,155,155,223,639,27,18,54,18,36,0,0,6842,0,0,0,0,0,36,0,0,72,0,54,0,0,0,0,0,0,731,5933,5933,609,104,36,0,0,0,0,18,0,986,0,38,38,0,0,45,1171,2933,1387,0,0,0,0,0,0,0,0,0,0,18,36,2072,0,0,0,89,0,322,7320,0,0,20,36,0,0,18,0,0,0,18,0,18,0,0,840,0,0,1686,26,18,107,0,18,0,0,0,18,18,3334,0,421,1392,36,1392,18,0,0,23,0,18,18,0,18,0,1483,3081,18,188,206,36,47,0,18,0,0,0,593,32889,32889,0,0,0,313,0,0,0,0,0,0,23,20679,20697,11136,988,0,18,43,18,72,2584,617,1887,0,0,0,23,5430,3915,0,18,0,0,14579,14597,0,0,0,0,0,0,0,0,0,23,4244,7914,0,0,998,998,440,0,77,77,5847,2129,2147,2719,18,18,18,0,18,0,194,16880,3082,16880,18,0,18,3134,18,18,1004,29075,29075,0,18,23,18,0,0,18,456,0,0,36,36,7101,14,358,0,0,0,0,0,0,0,8267,0,0,36,465,0,27,18,1140,5888,0,0,0,0,0
20181107-M9-HILIC-pos-1,mice_M9,2813,132,94,129,18,77,182,18,74,309,18,197,46318,71444,514743,428409,207969,514691,3139411,2898185,520791,384522,1088687,428409,590330,4089047,436681,439362,5876665,1314840,428409,320497,5876664,3139556,9616142,1338637,183800,7211014,3008477,3139645,3913462,327336,1765006,7926874,1338637,3008477,205941,51662,1251731,78597,49937,96981,50754,891703,1103459,881466,595074,2363717,854344,875874,51662,951069,804026,854286,1206114,1313533,633872,633872,498584,2846840,1055416,1084186,1496903,569585,1123420,155378,944437,111166,935014,1269455,934353,1580389,921583,35781,29853,314194,12315,32546,20044,95363,95363,43851,35875,119035,43574,36183,37987,30011,26947,89752,89752,107590,29286,7927,36167,7281,242890,243675,1909,36,0,65,63,2432,5289,62,1229,2821,15341,808,38,90,17,37,90,38,54,50,134,166,13444,35393,4751488,288452,86822,53671,14563237,436824,14113418,4725,5612,6553,207264,5372,423164,4628,2255,2572,793,1289,348,1559,81,36535,58,36518,36517,301,0,2531,17,541,184,139,467,537,228,72,1351,70,10370,10370,109,6366,58852,58852,20,142,78,175,371,103,6238,3809,0,113,110,18,54,161,361,67,41,575,361,1934,500,4873,226,305,142456,634613,14877,8387,7145,6373,7767,10060,5137,4088,4683,7363,5030,6746,5137,21714,7145,6746,96,484,382,504,56,51,13737,8202,13804,4979,21205,5032,6052,5032,1939,6514,1403,832,891,36,1093,1162,1696,772,4455,4455,2055,89,18,23,72,9734,9734,5595,928564,5185,1326,0,1387,1835,4153,2570,3456,0,1835,1715,803,2267,68499,80442,2100,1946,68499,1946,1738,18,18,38,65,684,204,342,174,348,543,1154,948,69,508,1461,134,122,1869,3608,2215,2307,780,2171,5351,79,237,153,901,91,31201,5094,3730,618,652,1114,6544,385,536,570,1125,1336,1336,18,0,16,3518,1714,8933,8933,2965,323,429,491,219,18,125,100,177,156,124,815,35097,31,199,124,123,40,2376,101,0,82,535,4859,988,23472,23313,16834,45692,12251,18525,16725,54828,9959,16960,1350,18,59,182,115,108,308,71,182,242,32,23,3034,170,10157,565,335,1417,635,215,54,1893,354,677,1367,11686,246,15038,107903,13138,9193,5513,8213,4461,6032,3866,1810,9955,147530,76213,985,1198,1676,2325,76660,77106,1419,15766,5946,1819,137,2756,3466,850,1619,865,1609,2756,1316,1800,1845,4083,5371,443,376,20,12910,88503,6393,11238,6393,5808,4766,13121,15482,15324,3720,11433,7059,14636,9064,88616,363,65,36,84,119,116,117,136,119,89,134,39,55,39,2705,0,18,188,1693,547,6868,254,291,282,295,291,300,103,486,912,307,254,284,5418,15021,21851,143,36,161,18,18,18,18,18,18,241,0,266,49463,53,53,1922,8556,28530,0,18,593,1031,45,745,1985,72,3910,123,50,0,288,0,97,203,18,36,20,77,0,36,861,825,165,614,2519,2129,2684,868,267,18,13,0,0,8872,10355,1453,1745,12010,15400,190,228,40799,2181142,310864,713,261,18,1079,747,615,0,0,18,1083,36,1168,284,385,57,4390,811,430,168,115141,4390,2818,2235,117634,1257,1278,1250,22674,141843,267,7304,33218,611,4434,580,1814,376,320,70,120,18,1199,3755,148,18,14098,179,0,116,0,0,8990,4168,49,9007,127,36,998,37,307,18,21253,64215,28275,20,782,181,38,63,1311,1311,18,475,73,79,5625,36,72,6059,200,665,420,99,416,30442,788,18,2247,115,376,34,372,1059,18,179,1478,36,18,18403,37,211,101,107,2545,63,116,2640,60180,20920,82443,9769,23311,8867,15877,4095,5938,16812,302,929,719,746,445,740,162,447,1109,449,937,324,456,667,1355,2199,235,0,1219,1549,411,727,3686,340,595,6988,0,89,96,125,748,20,166,314,164,854,307,74,25087,330,194,70,1994,18,509,336,902,0,23,80,173,173,23,1715,80,592,591,269,128,1650,13205,53797,5883,20916,65976,14617,21460,31807,11528,14617,19400,9733,24063,11250,19400,13089,5327,4224,6311,2003,553,56,112,50456,250298,21767,21767,2581,251,310,54,89,418,153,1887,125,73,59,57,351,195907,234309,1318451,556,84895,108292,1301042,556,632,308,10492,268,120,1211,197,16368,40989,4066,5891,6726,5532,1783,3038,1106,862,901,134,54,291442,54,216,13,13468,410,2978,470,70,315020,33837,189,4501,80,38,36,409,10186,544,7321,156,41,163,138,46,112,18,11,32782,1041,18,739,18,8449,20563,72,18,355,723,309,849,218,73,151,213,1888,1353,74,626,23,23,0,214,9301,344,18,12549,436,80,180,16330,191,107,12569,107,12533,446,1239,2745,759,45,13,711,1803,199,1004,1219,144,337,1099,564,344,240,388,263,588,54,354,199,649,256,22884,40733,23526,8581,13964,7914,7260,10922,13766,27084,12455,40733,12383,15195,7914,2078,322,41,41,539,260,114,59,127,173,55,317,180,272,61,13,166,480,42592,549,476,18,85186,1276,13924,462,462,91693,91693,271537,271748,232,1408,3862,3862,13,7206,3856,1409,129,1386,897,697,103,22253,28,60465,8019,8019,62,491,1572,152,112,95,36,0,1752,602,4491,4438,94,3999,142,115,1680,11860,75,77,659,18,80,54,5751,23,92,413,840,457,141,21430,86,237,473,587,670,284,54,514,78,14332,733,227,14411,715,85,14377,202,374,92,67,91711,18645,38874,48292,54394,45076,34186,101618,67997,204670,64252,48292,76008,14262,107418,35555,48378,23025,45083,48158,68002,23038,17691,4315,2053,2405,2966,1677,12016,2477,489,2069,36,36,800,114,4838,236,16238,6729,2039,180,457,2670,2335,263,796,1028,204,1240,796,2556,1234,2219,1240,1240,910,746,14995,110358,116603,746,1850,14995,437,1274,246,3198,38,123,277,53,964,132,83,485,132,32,1545,132,93,5569,57,3808,290,18,110,47,53,18301,210,0,43,18,54,18,18,524,4835,626,14894,805,79,20,7121,161,7178,54,476,31,474,35191,6820,18,18,23,54,571,13,54,36,809,369,125,132,146,144,1709,3212,2787,3342,3401,3393,1400,5271,2323,2655,54,56,0,60,172,252,89,20,41,168,531,90,472,731,18,18,1225,89,6766,1287,68,27,421,391,45052,86,1442,219,427,1290,1703,10239,33,0,41,43,36,330,36,18,446,87,279,43976,453,143,6338,397,6338,12944,142,137,282,441,118,52,1749,3765,6150,1015,162,30,1775,664,15617,12957,1596,10663,583,6590,57886,17722,1070,10792,8544,235,72,54,163,17437,126,216,184,73,136,206,86,553,356,278,701,626,447,628,216,168,687,226,687,54,2916,12430,49366,60672,19141,12951,18557,106968,50549,28039,74553,28006,106968,70380,31573,28039,31425,7357,19658,2916,46,126,239,134,47937,223,1170,1420,1364,591,1292,0,2696,3387,5980,5039,5980,215,559,1104,263,211,219,567,18,836,243,38,1368,382,258,0,54,74,41,38641,29163,230,2165,44757,247,220,289,2269,134,72,54,1412,2011,130,9412,11822,8256,8254,11603,14225,17967,10978,39882,17967,7832,11706,16020,39882,10105,4098,2664,16377,12290,2984,4605,1160,36,542,1303,765,1695,255,2078,169,169,4785,85,25,1154,1588,1796,4494,4306,4170,0,531,97,429,38,317,291,186996,148,69,18,0,458,166,161,446,6980,242,857,267,109,256,39,80,150,86,18,849,4030,995,695,1177,1189,771,1389,417,308,24,389,278,443,315,188,127,1880,54,2061,1821,704,303,308,369,369,1629,18,907,2430,1005,1724,1915,891,1749,1703,107,72,12098,978,36,153,53660,2488,2536,2993,525,301,1032,10447,1681,2796,511,1537,164,763,20,2419,188,2511,26467,4957,4817,78,49,0,78,165,8064,2544,190,293,1352,289,812,287,1212,498,315240,183,175,74,19634,159,18,0,128,102,59,1143,25212,49516,114,25817,72750,208,2274,888,677,645,15217,15217,71088,20557,77,216,9554,9581,197,95,22632,345,7759,91,1558,375,310,29808,523,3684,1559,6624,644,1936,601,349,36,579,108,94,141,82,54,0,83,2274,1288,1418,1650,1740,0,0,564,292,434,379,258,49,91,372,455,89,75,99,169,109,18,18,324,59,197,74,36,36,36,18,281,1298,1190,1190,62,1256,59,304,56,2749,2196,2749,254,90,83,83,896,38568,38,20,1907,1907,18,98,173,202,80,310,609,254,150,193,295,386,2310,420,62,5022,129,1350,3060,83,2061,0,1263,24,18,89,109,73,53,494,54,18,85,49,488,18,87,18,264,378,476,561,931,934,157,54,56,298,252,734,4348,63,20,1308,656,1283,288,1125,13931,1557,1888,1020,369,252,203,276,846,92,135,83,4326,1289,270,2142,2445,199,1117,534,537,633,1200,36,203,226,141,222,175,164,170,18,0,18,6814,354,1104,94,245,672,229,437,534,642,64141,35501,108158,64105,0,175,69,73,172,246,18,44,72,72,49384,36,324,169,518,818,140,800,54,649,0,170,258,343,108,23,41,1517,368,163,72,440,2914,513,4183,187,250,590,475,305,107,54,127,150,102,268,102,56,143,314,90,90,196,2654,18,72,36,36,18,0,1470,13694,13694,2982,152,77,1924,139,93,76,122,345,1924,59,15,14763,21,1606,61,134,134,18,123,18,90,38,29424,69942,2816,144,402,20,186,6350,2829,189,22,59,72,48,97,501,36,266,54,0,36,144,65,754,8460,3932,77,6514,189,80,54,54,603,413,3228,690,374,690,553,587,202,0,2326,191,298,324,200451,1874,195756,200451,142,373,45,1073,17049,318,3069,54,104,121,18,0,18,0,10286,10286,2612,9557,550,0,18,0,31,412,231,683,55,2408,2319,227,961,3985,402,568,1793,3118,52,127,52,41,770,2209,167,82,2052,77,208,833,18,77,0,220,59,187,0,1367,447,1623,1271,325,1109,174,1878,3056,515,405,277,3383,4477,2598,297,36,0,36,36,0,601,377,862,574,279,344,637,935,799,340,207,737,737,9772,12938,11791,17961,63797,74145,22841,870,1945,1466,677,7443,650,997,762,2664,489,1063,206,4675,34,23,0,336,79,77,70,395,81,1827,2505,94,37,13,166,208,1767,767,1048,191,1018,1656,18,0,0,18,107,139,179,230,225,87,198,59,306,274,122,251,251,122,194,172,172,143,60,707,37,0,94,0,0,18,18,94,74,18,18,174,248,18,192,121,158,36,18,43,144,18,39,0,67,168,259,121,18,497,26,74,20,187,399,0,192,0,0,158,469,39,94,0,56,0,18,0,12917,12917,10467,5070,304,154,0,2715,154,3386,799,1168,6025,1037,6230,1098,1066,0,1396,1985,197,1740,0,74,0,18,0,0,0,238,308,6104,608,636,2107,63,178,91,149,158,275,29,5585,54,1643,1211,0,18,789,36,571,871,85,642,200567,541,143,18,18,36,54,36,36,18,18,0,0,0,0,0,0,0,0,0,36,381,268,13584,107,513,18,1066,558,28069,285,1287,0,0,18,0,0,16302,16302,44,67,119,132,952,36,36,245,0,45,0,100,18,56,101,148,2743,1482,5279,5437,171,827,18,405,405,56,3138,329,7711,7525,647,41,174,170,18,1287,239,22,242,165,498,85,1622,16705,0,617,510,1072,185,209,113,209,197,56,2166,101,18,158,104,300,18,3647,109,72,324,88,8951,412,3914,8752,59,0,74,61,56,38,36,123,292,338,433,7151,26905,545,41,4551,468,41,2675,713,380,39,0,109,20,99,1999,125,819,125,4076,364,4139,987,2583,951,895,85,85,177,38099,0,39203,0,0,0,18,522,154,31,66,111,54,109,240,2054,1082,210,21583,702,294,210,585,545,72,77,0,20,36,177,169,21,433,430,950,16587,0,22,67,36,74,18,1257,18,40349,343,72,417,1259,0,35,65,2531,50,783,416,141,403,89,787,114,418,72,1310,36,5655,273,1185,828,5582,129,164,837,18,98,1601,126,126,47464,111,1762,6662,6429,250,72,37,54,90,973,63,344,46,46,108,251,1706,1941,871,14970,590,44141,1829,44082,8065,165,570,732,110,116,1228,1704,6304,18,342,180,36,107,41,314,285,765,942,18,36,115,287,53,54,50,62,2099,3769,323,1355,7953,148,154,27,340,38,0,1082,1131,726,152,51,741,88,152,68,18,56,41,163,307,2174,26,239,54,82,135,42,233,2267,66,20982,20982,655,610,527,725,174,169,65,65,243,318,384,247,171,437,388,170,641,899,630,3129,61,18,232,92,32665,46,0,98,106,3848,300,524,159,1046,977,458,0,1853,116,80,20,137,260,9570,45,913,5060,6614,2641,1482,3282,5468,1988,2207,5295,6604,3927,3781,3095,8967,55756,2330,3095,5078,5295,6632,6296,1333,1061,88,166,49,2714,18,18,2310,1619,1700,4463,2199,2121,5473,4463,1714,3485,4106,3873,2728,2728,510,238,146,121,3661,13,94,74,249,74,82,108,54,246,16,438,2136,91,4774,420,3296,864,847,18,2044,1355,2261,18,40,140,295,90,21,74,301,308,304,36,18,59,36,63,531,1607,1794,222,646,119,18,18,969,63,18,60,66,220,54,54,334,89,976,1534,1051,118,327,260,45,114,559,342,422,207,41,165,151,151,355,1230,1536,194,1416,13699,13822,13217,451,118,54,125,575,537,8069,12309,275,116,2279,16583,2656,773,773,70,110,87,126,372,207,551,2610,164,64,49,94,89,1968,44,175,63,223,1908,18,760,1517,180,222,287,13271,930,1139,2077,2077,2077,563,926,54,13,713,0,0,0,0,18,18,270,509,694,694,150,200,118,56,18,0,90,75,346,36,0,57,6511,6511,6470,0,36,0,36,45,45,54,36,56,1106,1088,1109,270,878,859,23,366,20,25,18,0,41,1041,4063,1812,1865,49,1657,18,83,599,560,340,18,506,0,870,872,84,958,1027,1070,1065,92,254,1069,57273,57273,218,1104,125050,125814,2395,2446,38,41,1411,18,437,215,218,2196,2176,199,188,0,998,119504,18,3688,13780,36,36,191,214,364,7033,354,65,789,1313,68,121,16,18,29,247,36,99,232,225,229,1048,18,0,18,18,713,18,723,413,365,418,418,183,18,196,38,2233,254,135,107,930,18,0,0,0,72,3596,2273,2615,175,18,368,157,36,0,55,72,35,55,0,80,41,36,145,1225,36,39,0,0,0,0,35,18,0,112,418,109,90,384,6709,21,58,18,2854,2886,342,472,36,8280,1616,5397,99,570,944,1261,698,54,126,108,139,252,263,155,1090,0,80,135,238,432,265,53,66964,60247,7258,348,19987,60247,66964,1020,926,0,113,99,18,25,96,23,20,38,63,327,2197,436,536,894,54,547,188,18,169,46,1626,364,861,539,1251,3243,2283,31,188,94,0,80,0,0,211,277,278,59,2085,5019,3671,15804,227,36,18,2376,3035,89,160,1460,284,18,20,22,18,38,296,847,245,313,125,1587,1879,585,0,0,0,45,45,45,45,123,46,1704,194,693,1704,10878,1250,36,244,18,18,74,4537,3128,18,18,237,126,0,38,183,185,382,139,2914,4692,18,662,23,36,97,1222,15551,91010,89,682,245,78,41,16,31,54,397,87,432,111,0,150,72,99,116,146,787,0,309,0,33,71,221,0,192,36,0,0,80,18,18,428,216,1293,1900,18,18,18,18,0,167,3993,4378,5576,8182,5410,0,36,59,59,0,36,0,18,2715,8031,6626,33,139,18,36,67,303,8394,8764,266,119,151,154,36,67,108,18,0,2617,515,792,197,145,326,2637,67,270,54,59,130,2358,77,172,2107,18,54,1178,2234,0,0,18,18,18,75,1402,2679,166,80,41,84,36416,41,373,57,3341,18,3379,18,6716,18,255,7632,2027,18,36,428,5196,5862,1484,350,7060,873,23,41,89,230,433,210,4672,254,172,690,1703,1308,89518,88,54,165,1969,41935,235,36,46,56,181,2743,50,419,781,54,0,60,18,63,0,22660,22660,13570,60,107,113,135,155,960,1197,1351,474,18,0,98,80,281,583,1556,36,18,47,2345,4768,8292,434,2389,18,274,2687,3155,0,36,221,72,158,2045,3646,2841,1628,23923,18,559,7733,92,132,90,355,144,85,6445,16,837,9143,8884,191,110,341,155,0,71,18,1881,1881,0,0,256,74,45,0,179,2749,40,73,18,36,2870,0,18,1324,229,7683,0,1927,4070,2934,5135,18,1774,694,371,54,72,0,59,2111,53,101,0,54,54,723,18,63,72,36,729,311,271,0,0,0,175,125,18,54,0,1706,0,56,193,136,40,213,185,7574,250,2597,0,54,18,0,1032,1067,5374,18,594,18,18,68031,1400,248,13988,8699,16,80,18,632,0,39,36,369,134,594,36,237,0,18,36,18,0,0,18,43350,271,823,11158,53,732,0,98,0,18,23,18,430,336,1571,241,601,29,58,0,0,211,54,0,259,0,215,536,188,0,37,501,36,2232,0,207,575,188,18,18,18,91,112,166,212,0,0,0,20,134,52,18,39,30674,188,0,18,5623,6409,0,413,18,18,18,0,36,92,0,0,0,69,66,177,3020,2297,36,0,194,134,36,36,25,1110,0,0,161,74,40,0,18,125,0,0,54,118,0,4912,41,18,18,20,23,191,74,54,54,0,258,18,0,13577,7193,13577,0,903,393,54,18,78,18,0,89,232,0,0,178,18,2899,0,41161,36,0,54,0,18,18,17,5013,813,32,33048,1175,297,18,0,36,3886,457,16,18,36,36,54,89,148,208,0,89,31,0,18,16,38,0,0,99,0,56,72,18,0,0,27,43,36,36,0,72,1522,107,125,152,152,152,79270,56,0,0,0,36,0,176,132,18,586,0,0,0,275,275,0,12215,1900,1332,6169,14551,14551,18,18998,488,143240,21,0,0,0,1835,3124,1034,0,18,53,18,18,3671,18,36,18,54,38,0,0,36,0,18,7089,18,18,18,18,0,0,54,1308,0,76,331,36,384,0,50,518,99,0,36,215,16,268,738,0,0,89,52,0,18,0,23,80,38,0,0,127,492,134,2290,1300,3273,0,0,727,0,18,1666,3272,913,755,0,59,0,0,0,0,57,63324,63612,4393,0,18,0,141,283,14854,1511,18,0,0,18,18,41,895,36,0,0,0,0,0,54,0,0,0,36,23,54,0,153,0,443,72,1443,0,0,1283,0,36,18,58,244,0,0,154,27,0,12175,525,637,0,0,467,3663,3812,2585,157,18,20,80346,41,98,0,0,0,65,0,18,77522,18,118,0,0,36,120,36,0,20,324,351,3119,1995,0,0,0,0,5168,0,36,63,13164,977,14247,0,0,0,0,0,764,729,0,0,41,59,375,0,0,18,18,491,473,0,197,0,18,0,0,44,74,17801,18561,0,331,36,0,18,0,18,18,0,0,0,256,86,0,150,208,12486,5188,77,188,0,0,0,18,54,18,20,45,1406,0,794,0,18,36,32,0,0,0,0,0,18,0,0,0,623,18,0,324,0,13,2861,2861,1917,18,3819,0,18,1067,0,18,588,72686,161,18,553,21407,3312,0,0,36,36,664,0,0,0,36,18549,23963,136,0,18,116,0,10871,443,1684,0,221,55091,37,3723,18,0,65,318,45,0,0,0,18,17,19,36,20,0,0,18,0,36,5517,0,842,0,0,18,36,18,10660,0,0,18,0,0,18,0,0,135,116,2113,1497,445,4386,18,0,0,0,0,18,0,0,11562,1049,0,0,0,0,518,447,36,54,505,295,0,0,2005,0,170,0,0,20635,0,0,0,0,0,36,0,18,0,0,18,0,0,0,0,18,0,505,22458,22458,585,18,18,18,0,18,0,0,0,283,0,161,0,161,0,0,2232,1675,753,0,0,0,18,0,36,36,1786,0,0,0,0,10445,0,0,0,23,0,571,13575,18,18,0,4230,0,0,0,0,18,0,0,0,18,0,0,608,0,0,830,250,18,15329,15365,735,18,0,0,0,0,75,5326,121,548,19,548,0,0,18,0,0,0,18,18,59,18,1228,5005,18,0,18,4319,18,18,0,19,18,18,843,208,122263,0,0,0,161,0,0,0,0,0,0,0,186,1018,42824,6221,0,0,0,18,31,1710,845,10044,0,18,0,0,4505,7458,0,0,0,0,52849,128,18,18,0,0,0,0,0,18,0,18,15639,15639,0,0,961,961,368,0,4369,20,5453,6567,13,1862,0,0,0,0,0,0,331,38,2840,59289,0,0,18,2831,0,18,2135,411,126051,0,18,45,0,0,0,0,231,0,0,0,0,5870,79,60,0,0,0,0,0,54,3810,8724,18,0,18,179,0,18,0,754,13395,51,0,0,0,0
20181107-M10-HILIC-pos-1,mice_M10,590,107,129,121,23,65,76,65,0,104,65,116,48325,78517,355368,589154,455698,439057,2135342,3690134,819220,336721,472075,682522,410902,1840823,300056,582676,7006760,2200366,589099,358184,7006757,1478111,10619673,1146586,576544,7486442,3173858,1478266,4348551,383680,2135272,8087838,1146787,3173886,211602,55086,954834,70633,16221,42726,40853,341239,954575,1509114,323527,2517628,1142212,2759989,55065,2250484,606316,1222590,1771806,1771806,1253444,1253530,341217,1273688,1808120,1048038,1546763,740005,1273706,110768,1268257,124900,798640,798640,861732,972075,397773,358365,27209,359800,1219,35273,32170,63302,63303,35774,12990,176707,47871,46148,39395,40653,12990,176707,176707,120990,25735,51676,46110,8846,267548,270240,13337,371,0,194,194,401,16790,144,3919,1854,10002,1482,36,162,18,87,162,36,58,61,360,20,15165,42183,4340658,361852,150992,109410,16190245,553150,15577110,4275,5346,7123,233350,10147,468920,1786,472,7972,2724,1550,172,7452,391,38763,102,38682,38682,131,0,653,89,711,326,89,208,615,304,54,1500,52,29352,45298,110,627,61130,61130,64,54,220,306,242,27,9290,4954,20,70,107,18,71,210,341,242,54,391,341,2610,521,4079,527,426,117434,757216,13857,4657,6346,7812,8637,17482,1226,5601,5601,4397,5707,17482,4729,11628,6346,8053,443,467,713,451,61,97,5161,9973,14775,7427,17553,7424,2468,7424,3226,3729,4906,845,713,18,3675,3975,7578,612,3809,3809,2957,47,18,54,56,1967,1967,9463,917782,6349,615,36,2095,1699,2564,2690,1445,18,1699,2360,1273,3726,18346,75092,2063,2202,136706,2202,2211,0,56,253,18,5332,361,919,325,545,1371,466,399,38,519,862,223,183,2326,4313,1246,1803,476,2981,6113,245,276,164,2999,185,13719,9122,1566,205,918,1369,10446,332,329,1052,884,532,532,107,107,107,1992,1947,5032,5032,3313,740,496,282,174,0,401,142,334,832,323,1160,215505,41,109,323,142,41,1737,63,41,115,410,13443,621,20237,24907,29498,38366,12895,38968,15909,48585,12434,33516,1056,89,93,93,137,237,51,142,100,394,0,333,12482,237,48130,431,364,3352,596,209,128,3600,558,436,1262,34663,477,7034,111301,2103,17299,2392,5196,4723,13069,7898,4560,9555,439152,60697,1135,1135,2122,2229,60828,60828,1301,17854,5804,1138,143,6449,5715,1079,2760,511,702,6469,2218,1133,2937,4607,3926,250,635,73,9579,47670,3391,9571,3391,8213,3795,20404,6011,12507,6108,3742,6043,12608,10905,47726,239,88,77,106,102,56,152,140,102,137,58,118,25,119,3081,0,0,179,9184,14800,39961,437,474,142,121,570,189,129,880,3496,570,354,476,6367,2700,14166,152,54,276,101,60,38,36,98,36,641,18,221,21825,58,103,2429,48362,117158,72,36,295,3506,730,1895,5198,199,5313,4756,72,89,161,510,53,241,0,27,18,88,36,36,804,804,404,1855,2099,1043,2412,2087,970,72,424,0,0,9903,12147,16243,1426,13032,18401,79,636,197365,2176803,197365,254,741,286,1570,1139,469,0,0,0,1371,30,7943,18,657,30,7308,792,389,131,320812,7308,1834,2353,323512,2024,2248,895,23581,191883,216,10612,25297,377,21901,365,5830,289,360,102,91,0,229,9820,332,18,52675,118,117,54,37,18,1054,10531,235,238,461,56,726,23,462,18,22516,101024,52660,3535,369,142,17,197,183,272,18,13,1902,75,40984,47,87,43010,245,607,260,114,260,5785,392,83,1079,296,250,224,12668,5896,63,626,83,78,29,134215,262,194,179,553,2871,36,73,1708,34895,19613,47715,15956,24555,7758,15702,11461,3942,18120,155,1407,937,783,370,630,242,978,827,1280,819,1099,796,673,673,8816,1232,0,1328,1001,1868,837,5087,562,2029,10103,0,63,13,127,1178,25,164,211,54,1044,211,6556,16394,101,449,262,7312,92,525,785,444,18,0,108,89,79,170,784,116,1044,378,125,92,7878,24843,62207,13840,18632,32942,20603,11553,62207,14648,20603,10088,23945,12434,17008,10088,10661,5370,4461,7392,954,790,174,377,59015,223159,25172,25172,7043,461,134,27,429,863,27,716,278,245,38,36,196,286734,122425,747443,2323,69320,208089,747443,22942,264,391,19231,287,237,1185,419,9651,58848,10330,9387,32301,4378,2099,3544,486,662,843,0,291,170395,291,291,36,73449,1966,3119,4216,101,304638,16665,161,5220,59,72,0,396,26947,324,7312,147,319,309,319,94,94,18,3013,3013,1547,0,1170,39,25083,34514,38,133,187,2841,213,408,136,31,124,316,6288,1601,128,648,0,0,18,347,3784,349,38,7826,975,283,148,77093,76,89,7727,168,7727,371,1526,1925,1285,148,77,3076,2043,2589,6080,1528,121,764,642,564,292,448,313,251,443,1120,460,321,2296,2395,27414,28623,17322,10323,12456,8987,3341,14255,10323,9864,10087,28623,14904,25461,8987,1830,298,23,18,433,194,204,161,161,197,104,638,124,244,68,465,262,1007,20944,909,800,36,589164,1940,20379,1444,1444,82940,589162,97852,386180,1512,334,27317,27335,2035,9326,27344,1021,121,906,1937,170,68,19472,19,41912,11256,11256,36,2314,2707,364,1058,45,0,72,12484,379,20437,7531,79,26707,308,173,225,3810,43,54,273,190,131,110,1996,18,130,580,138,549,116,26065,98,366,570,327,1035,226,85,326,38,12850,568,141,12877,323,51,12869,103,241,106,93,56282,18352,24966,253672,51118,95767,38322,70167,47119,207354,55765,196850,51041,4054,253672,34834,65241,19968,95768,82024,47174,19963,22815,13841,5366,2318,3365,1496,3502,3053,3399,5033,0,20,1139,148,5154,133,19552,7070,901,84,376,1912,752,633,1035,1829,497,888,1035,1597,2261,1423,662,662,1423,754,16353,108195,245271,754,1366,14692,41,153,242,117,36,114,141,39,1120,187,92,469,121,110,320,151,113,8153,36,6272,331,29,61,0,93,19107,197,927,304,18,54,27,89,1064,1264,730,16933,2151,16,97,57766,73,57867,89,367,72,331,40462,5055,0,20,22,52,2621,92,52,18,3670,65,315,91,108,515,3441,2613,1699,6248,1863,2787,13027,2911,2350,1542,220,131,18,72,257,118,346,18,36,143,84,23,574,655,77,64,6830,166,4110,1262,45,58,358,446,33564,45,2215,2233,240,3860,3306,1906,0,0,54,18,18,524,18,0,1290,321,618,17837,450,514,8785,213,8785,17695,146,187,230,218,418,54,396,1079,5375,808,200,52,396,279,22092,2829,1676,6330,634,10529,31578,18260,1790,11896,8783,403,126,165,170,19220,58,40,125,162,55,318,97,512,815,277,1238,629,746,2889,283,351,442,327,248,20,28371,12228,55758,64136,31056,6141,7660,87601,109333,54203,69236,18831,87592,42117,29697,40048,20991,19220,3875,43922,535,101,458,161,38060,402,1504,1504,1002,137,894,18,2995,3485,3517,1094,3517,549,727,1069,603,568,270,728,72,468,392,54,719,446,537,56,56,38,18,44029,50527,129,2668,11924,182,158,12842,2569,18,86,36,214,367,219,5710,18471,16586,16573,10591,16621,13900,14164,14877,23571,15214,16601,11241,14877,15792,11279,3054,12017,9906,11399,7076,1328,20,336,26657,1199,1390,1574,2533,415,329,1963,494,201,849,4331,1393,4962,1982,4704,90,2210,153,94,92,618,749,173142,52,110,127,18,2960,217,1664,442,8947,439,569,836,415,470,145,18,198,72,18,659,9205,1171,829,858,1283,627,1553,783,432,242,380,292,477,372,206,47,17684,18,2756,1100,1088,470,118,811,772,2381,18,2870,2985,1109,3329,3636,3638,1398,1174,136,53,5641,808,55,368,47189,2713,3385,495,623,539,701,12868,2310,798,4348,1453,820,685,74,2333,290,4566,31288,5104,4985,47,103,72,47,135,2912,2127,105,84,1512,6509,5156,552,1336,249,48576,643,210,102,2811,239,0,21,258,56,212,523,5562,5562,4693,7847,75623,452,2729,701,1901,1179,68458,68458,71541,55681,202,666,4173,4128,5629,348,25534,269,9481,153,1305,583,583,2611,645,2140,292,4428,1134,3040,419,192,63,286,53,157,216,161,115,36,374,1247,1912,1884,1996,41581,18,0,2481,461,2480,417,224,54,18,327,407,117,113,36,139,108,107,531,775,18,242,72,72,51,58,456,264,852,220,102,60,1686,206,735,175,2082,1561,2082,211,31,36,165,1022,2459,0,18,2289,2284,36,125,327,161,295,102,524,246,153,967,896,742,963,177,79,1237,587,635,4441,152,158,0,1018,72,18,125,79,37,46,588,89,18,86,101,387,90,72,107,528,349,351,425,1429,1267,112,64,103,221,245,363,3407,153,43,1668,978,1947,891,2477,11879,1156,3287,2460,1155,410,118,531,735,2207,2325,722,4392,3975,267,5612,293,63,1185,463,426,586,478,107,104,150,184,102,232,92,138,18,20,20,9430,511,1673,32,79,844,376,892,910,298,110643,140883,160448,110625,36,420,90,216,134,138,45,51,68,68,81448,46,228,228,196,822,279,843,168,579,0,763,152,915,1312,60,60,85,291,126,161,134,2312,772,2590,68,152,161,1322,364,70,740,56,154,87,337,87,73,3099,365,80,126,307,2354,18,134,377,36,18,0,2485,15228,15228,3156,68,126,785,60,214,107,218,63,785,0,18,7603,54,1550,123,185,85,18,59,72,40,56,85799,254177,3229,36,516,153,171,1956,30395,284,442,175,18,103,159,851,0,201,39,0,0,1645,2415,902,3199,4637,102,11497,299,38,54,69,502,294,1492,758,570,937,725,479,304,0,1492,261,358,304,437833,1562,185260,437833,400,708,110,816,16760,506,1014,41,92,54,45,148,17,148,22988,22988,2540,2886,439,0,0,0,77,302,169,229,79,2529,2422,83,1525,6991,464,459,323,2346,716,188,127,0,420,2826,73,140,1859,45,152,664,0,95,18,36,179,221,18,1833,1127,1164,737,341,1124,293,2414,4480,247,329,403,2045,1932,1504,224,0,18,0,0,0,1098,495,845,382,438,435,1029,294,954,462,380,762,987,10367,14925,29038,17481,34893,43886,24176,3764,1698,2073,1457,4196,1509,941,1747,385,508,764,18,3680,31,0,31,473,32,203,203,1425,0,1576,600,71,27,38,2452,91,1285,1494,1435,121,1291,582,18,0,0,54,1941,151,159,159,51,51,155,23,318,125,325,871,102,325,163,145,848,364,116,1238,53,59,49,0,0,0,18,49,54,13,54,303,221,0,311,99,99,35,18,103,54,59,27,18,311,180,196,350,36,1104,18,18,18,262,481,0,262,0,0,222,332,53,182,18,142,0,18,53,15097,15097,11950,6151,702,2061,18,349,2097,366,673,673,1311,891,1388,520,691,54,1459,6644,269,6480,18,121,0,18,0,0,0,23,199,20705,241,289,2025,111,131,116,54,935,345,0,3323,49,783,835,0,36,129,39,435,800,50,464,8492,271,159,0,0,0,0,0,0,0,0,0,0,0,0,0,18,0,0,27,18,312,50,988,81,797,58,1773,940,10389,759,2854,0,0,0,18,36,13760,13778,28,53,103,375,938,54,80,99,18,307,0,71,103,23,143,244,3472,888,3710,3712,413,414,36,668,668,66,1022,942,2048,1807,1605,54,148,96,15,403,2947,36,314,243,192,38,5124,5087,0,1207,476,1392,118,103,18,46,253,71,540,58,20,38,61,145,0,3800,54,0,346,40,4825,125,4938,4796,98,54,54,74,120,56,54,405,384,868,6240,3084,9900,596,53,1962,659,74,746,282,250,63,294,59,20,89,870,55,945,996,1249,513,508,707,1103,693,787,89,72,360,57497,18,13887,0,0,0,0,102,70,18,13,91,56,75,317,1198,618,300,5932,108,341,54,787,724,73,73,36,63,0,123,117,36,2651,2632,251,14340,18,72,19,70,52,0,7140,36,18526,115,136,314,1464,0,0,94,2708,18,1162,90,61,128,77,791,161,737,456,1975,77,3306,302,469,1524,3114,184,334,364,36,56,515,141,117,29023,178,6433,5333,4855,18,54,51,97,92,1452,56,322,36,36,165,565,7297,1038,1478,65947,1487,66985,1656,66967,11017,161,677,542,0,59,82,758,2676,0,163,121,36,49,22,327,311,1616,1161,89,36,65,301,36,125,125,168,3249,8888,85,1580,3748,356,311,1019,319,89,125,389,441,489,161,53,326,41,141,89,0,125,0,316,83,366,190,145,0,172,149,12,196,5320,331,6715,6715,236,331,725,712,36,397,284,285,3654,3715,89,1872,230,623,289,197,401,422,313,10938,77,105,555,151,11895,0,0,1368,268,2943,650,875,110,1282,1256,631,13,4499,82,50,77,546,998,2744,54,415,2522,1474,3818,4437,3540,4341,3451,4465,4320,4320,4676,2208,2990,2541,48292,3112,3112,2522,7144,7463,4465,4377,2561,32,318,72,1327,39,32,4158,1955,5791,8661,3565,3564,7538,8661,3380,3259,4843,4571,3978,2429,708,133,563,279,4275,20,54,54,651,54,66,59,39,1172,17,152,9233,738,3813,259,4716,750,609,18,938,1047,1240,27,145,300,160,39,135,36,356,321,249,1112,53,0,58,41,162,310,543,414,448,36,36,36,1065,841,38,24,0,88,18,69,106,72,236,668,517,54,191,39,206,115,510,91,374,116,120,111,39,36,723,741,942,174,2099,10363,10363,9714,1661,56,103,89,816,660,8719,15559,226,124,1197,5687,5524,2227,2227,74,74,45,109,815,3081,58781,2365,408,139,80,5887,18,1479,105,121,116,297,2916,0,724,4954,158,471,239,5512,1751,4,1265,592,592,1751,696,139,16,392,18,0,0,0,38,38,224,127,457,449,95,129,18,63,36,0,21,72,222,56,18,358,20955,20955,6456,18,735,36,50,36,18,36,18,39,368,78,361,194,643,544,56,163,18,21,0,18,23,251,5294,1247,322,322,1131,35,357,338,352,519,23,670,0,1015,1114,70,1140,1160,1245,1285,387,156,824,1246,1246,484,825,161224,162076,1823,1758,312,76,1930,27,356,155,153,702,882,1007,54,0,693,120325,0,4122,12987,36,36,161,192,125,29306,181,36,2680,5290,105,53,11,18,56,68,20,164,238,206,229,577,36,18,20,18,1182,18,1637,297,36,307,307,114,41,376,152,1565,269,126,126,732,18,22,38,40,45,12512,2433,8142,105,51,81,50,18,18,18,54,18,18,0,2268,83,27,125,1440,63,68,0,0,0,18,0,63,17,98,247,157,0,113,1814,140,0,0,1858,1876,371,453,65,2713,658,3791,47,528,767,1265,361,51,91,135,91,192,147,151,887,0,125,220,273,464,43,87,647,65354,87,345,11107,65757,647,477,345,36,38,63,0,36,184,36,0,20,68,340,783,488,483,472,184,6002,248,360,152,0,2014,263,931,507,1289,10339,9047,571,1988,201,0,173,0,0,50,1344,1194,41,2650,4424,1961,14480,178,18,18,3550,4332,55,138,809,36,0,18,18,18,103,204,1718,717,968,36,2221,590,116,0,0,0,18,18,56,18,36,55,1339,443,861,1344,4818,1059,200,239,18,58,43,2225,1854,0,261,167,150,54,18,183,18,398,222,1436,4335,18,153,68,98,23,655,2262,76387,18,296,134,72,63,83,36,0,272,244,18,110,80,82,18,125,228,112,930,18,179,44,106,106,135,18,321,114,18,0,89,23,36,930,89,595,1236,0,18,0,0,197,151,428,2153,2936,239,1567,0,27,0,0,0,294,297,36,2997,5330,3355,0,145,18,44,0,549,6010,6358,92,75,258,133,36,86,75,0,125,4026,657,533,107,223,223,1488,188,320,18,38,103,1673,0,37,3329,0,18,1166,4023,0,0,0,18,18,446,3027,1463,420,118,18,97,47491,40,206,49,12860,59,14732,18,705,36,565,1881,4331,18,54,128,2675,3441,755,87,7911,95,23,18,49,94,524,132,342,62,38,1116,3043,698,49270,120,18,254,1716,26845,254,206,81,163,168,168,21,298,229,74,0,369,38,0,0,87056,87072,13497,0,259,147,165,89,796,3108,872,664,0,0,152,87,1104,1799,898,18,18,18,8477,653,3169,449,8325,18,70,5788,2929,17,63,469,128,72,1484,17805,17881,14987,3156,18,835,6471,279,54,72,326,97,266,4276,54,432,6848,6759,69,56,390,165,18,79,0,3723,3723,727,0,52,0,89,89,46,2497,0,89,36,0,5609,41,18,709,220,5670,36,1310,535,15401,1780,0,1542,331,80,54,98,0,143,591,96,54,72,38,82,524,36,101,16,18,324,362,135,0,0,23,156,41,18,0,0,1260,490,90,18,154,0,130,110,8918,526,2322,0,206,0,0,1341,1219,3343,0,587,0,0,41248,1191,1189,7771,5472,18,145,18,421,18,40,39,236,100,936,54,133,0,0,27,18,0,23,36,14373,56,422,4626,35,295,0,18,23,59,18,18,468,353,1754,128,343,111,109,0,0,760,0,0,622,18,313,539,231,18,21,309,13,1320,0,463,546,134,36,18,27,85,134,133,175,0,0,18,34,89,45,0,122,23274,107,36,0,3919,5307,18,1072,38,98,18,27,18,132,38,21,63,177,54,97,5220,1738,18,63,208,178,107,107,54,268,18,0,178,135,0,23,0,0,18,0,36,55,20,3530,135,18,23,18,18,97,59,18,25,72,167,0,0,69605,7379,69605,18,1019,503,15,0,104,0,18,116,72,34,0,193,18,3672,0,8948,36,36,99,0,18,0,14,3399,480,101,40314,1361,172,18,18,0,2841,223,36,0,25,94,18,90,63,74,18,292,54,0,0,18,153,0,0,20,0,36,23,0,18,0,50,18,47,36,0,164,2458,54,54,98,125,125,76594,56,0,0,0,80,0,162,77,20,356,18,0,0,547,548,18,20760,3035,556,2789,20979,20979,0,41304,1402,252067,152,0,0,0,2276,1538,1416,0,36,684,18,0,1212,0,54,36,37,18,0,18,0,22,0,2519,0,22,224,54,18,18,38,322,0,20,170,18,107,0,0,555,44,0,89,342,33,100,277,0,0,36,36,36,0,18,18,0,36,0,18,36,210,127,915,883,1965,0,18,339,0,0,416,1141,2988,194,0,20,0,36,36,0,18,19668,19755,2489,0,0,0,101,187,4303,528,0,0,0,36,0,96,3355,36,0,18,0,0,18,258,0,18,0,0,18,51,0,116,0,223,0,939,18,0,696,0,89,36,157,80,0,0,49,18,0,3377,2401,310,0,0,179,1326,1272,1342,396,18,0,22569,36,196,0,0,0,188,0,0,20292,0,324,0,0,72,21,18,0,18,80,80,5705,1441,0,0,0,18,1036,0,0,103,5382,1730,6575,0,0,0,0,18,229,191,0,18,56,89,139,0,18,0,0,81,54,0,215,0,0,0,80,40,41,4103,4586,0,220,18,0,36,0,0,0,0,0,0,130,101,27,166,66,27901,555,36,0,0,0,0,18,18,0,103,18,235,0,447,0,0,203,20,0,0,115,0,0,45,18,0,0,544,18,18,233,0,20,16588,16588,1303,36,1262,0,0,721,18,0,986,48259,188,0,697,13241,1008,0,0,0,23,567,18,0,0,0,7546,11637,342,0,0,0,0,862,0,630,0,0,110,25,1819,54,18,0,134,0,0,0,0,0,18,18,0,16,90,38,72,18,56,7248,18,223,0,0,16,38,36,2999,36,0,0,18,0,0,0,0,54,49,1229,1166,213,2247,0,18,0,0,0,36,0,18,556,277,0,0,0,0,36,143,0,0,429,47,0,0,4090,18,98,0,0,5924,36,0,0,18,18,18,0,0,0,0,0,0,0,0,0,18,0,235,5197,5215,179,0,36,18,0,0,0,0,0,18,0,25,0,0,18,18,98,313,268,18,0,0,0,0,0,17,2755,18,0,0,0,2618,0,0,0,18,0,340,4745,0,0,44,8198,18,0,0,0,0,0,0,0,0,0,0,215,0,0,206,98,116,7703,242,237,36,0,18,0,0,0,6769,54,101,97,101,0,0,18,18,18,0,18,36,18,0,371,2610,18,18,0,6060,30,27,0,0,0,0,460,5,36774,18,18,0,36,0,0,18,0,0,0,18,269,700,34479,1509,0,18,54,54,41,517,479,3214,18,0,0,18,1219,2738,0,0,0,0,23814,30,0,18,0,0,0,0,0,18,18,18,18188,18171,0,0,6810,6810,202,0,6662,227,2947,2827,0,393,0,0,0,18,0,18,36,0,450,20062,0,0,18,3896,72,0,996,33,43081,0,355,0,0,0,0,0,226,0,18,18,18,2211,23,106,0,0,0,0,0,36,4151,3835,0,0,0,132,0,18,0,340,4443,38,18,18,0,0
20181107-M11-HILIC-pos-1,mice_M11,2368,89,123,185,36,39,194,96,54,138,96,27,47438,78129,199726,1333306,1014927,468249,1350038,3325324,223712,286046,1272981,94736,543372,1621314,510824,430167,6960631,2117364,1333187,592991,6962284,1350038,10184498,1170365,444933,7437558,3248950,1350220,4388722,745089,1536746,8080541,1170451,3248950,270744,60924,687302,45890,53880,72421,81837,515413,840870,1324825,848131,2270578,660311,2409871,60924,1324653,886724,957268,896694,874671,683181,683181,515413,2642978,1343503,841163,1593715,594869,1236236,72111,1044472,117133,837153,902243,834214,1443160,750256,315548,29961,320812,4472,15642,36731,80776,80776,29640,23590,132475,19590,30885,42809,75386,66929,132455,132475,112898,26545,66912,39349,7729,236434,238275,11142,18,20,129,122,36,18884,40,4338,2302,8121,1574,41,90,18,25,22,68,90,36,527,18,13942,39001,4893426,300035,95398,63221,14617529,461381,14137810,3810,4269,5735,209117,9333,419936,1134,1188,2784,1886,1797,793,8714,348,54697,121,54645,54645,20,36,315,77,223,387,306,263,532,263,95,362,126,24670,39764,121,414,36654,36969,36,305,178,302,582,43,6760,3791,18,41,63,0,35,127,289,136,36,335,513,2211,579,3129,292,513,153525,658851,13259,4419,5305,9247,4855,5291,4573,11330,11330,8518,4459,5291,4573,23006,5248,5291,99,224,378,225,18,36,5670,10101,13566,7028,5670,4865,2690,4865,2593,3354,1557,998,977,0,3214,3445,8690,558,2618,2618,1433,72,0,18,0,2084,2084,4146,660317,2832,1109,0,3704,1713,729,3460,1376,0,1713,1797,430,4587,154729,75120,1927,1302,154729,1195,4587,0,80,99,71,4802,100,364,227,670,497,257,441,54,442,733,72,84,2307,2928,1075,1334,1007,2151,4488,304,268,129,2863,53,4361,8407,1264,1208,965,916,10765,268,660,1116,449,746,746,50,23,75,4164,1848,12588,12588,1892,682,257,178,168,0,438,127,146,402,349,550,157041,168,507,349,127,185,2014,63,63,70,552,5308,2297,10177,26950,21382,37666,11683,36855,26859,37666,10274,34335,1117,80,20,117,64,108,223,34,137,309,18,445,10741,292,41172,564,1339,2461,1037,354,18,2517,343,227,1380,23203,401,6145,110473,13162,9054,4556,7143,4785,4387,6471,6593,11561,140559,31801,975,1807,890,1187,31780,31780,1427,8090,4913,1850,202,4801,4639,1032,3163,1257,243,4663,299,2140,1686,3646,752,112,319,99,8920,20813,2723,8110,2723,2922,5004,11225,6650,14169,5709,6650,5709,11082,8117,20862,704,145,35,57,92,59,89,82,92,54,88,143,76,59,3350,0,18,143,5596,13754,47457,922,235,287,286,235,159,38,766,3283,164,976,583,7841,8577,12211,274,36,370,175,35,175,18,87,18,599,18,141,6512,20,66,1995,41506,96170,38,45,236,2621,856,451,2421,137,4550,6206,36,126,147,180,203,285,36,38,0,87,54,77,501,501,191,920,1369,192,1577,1336,657,80,87,18,18,7367,9524,11858,153,10077,12709,90,316,47306,1689232,47306,125,275,163,618,309,367,0,0,0,1073,18,12889,70,225,22,5591,536,241,270,211287,5591,2895,2092,212207,348,1513,1053,30039,150923,86,7537,17781,200,11273,375,4515,291,86,56,394,18,72,3747,96,36,15256,54,54,88,0,0,638,7622,187,364,107,21,322,72,482,36,20771,125685,15295,515,260,152,36,18,230,230,0,48,463,463,27109,34,48,27338,94,1069,141,74,141,2984,292,85,772,85,274,54,11475,4507,0,430,18,110,0,155864,136,20,36,184,1303,38,72,2564,23159,17903,83300,17298,22547,10073,7097,17285,22865,17898,196,1135,500,863,520,257,106,642,615,520,470,1240,526,529,1113,6845,981,0,1043,1010,1267,1350,6069,287,1604,3766,18,63,45,61,2801,41,208,275,85,366,294,4016,12940,78,415,260,4404,84,284,544,382,0,0,131,77,77,121,197,89,994,372,367,54,5436,30096,20882,30455,21116,63668,17692,13838,24436,5601,17692,22823,13848,10511,12041,22823,8915,4145,4701,4961,700,733,89,322,57343,285184,24864,24864,11563,193,201,54,296,170,18,359,134,115,46,46,131,227542,223878,1283879,891,70815,144221,1276322,891,339,360,10613,397,185,800,228,16533,35574,8569,6995,29678,4413,980,3800,1438,982,617,36,154,300232,154,1702,13,56162,3251,1580,2934,23,163688,10406,147,1405,36,79,56,312,28016,801,4561,199,481,121,464,16,36,18,0,2574,653,0,375,31,13496,16345,18,54,321,2396,182,179,127,20,36,71,1895,2747,54,471,22,18,54,112,1829,115,85,5228,2069,206,153,62726,131,158,5212,49,5210,134,1835,1674,316,35,88,2400,1485,434,2943,1079,105,425,389,667,268,434,510,177,244,874,121,251,774,675,26552,17622,23281,18912,14151,15665,5246,4394,18912,33327,7747,21092,29427,24327,15665,1012,197,20,0,428,242,45,183,223,185,108,152,39,286,72,195,223,709,41889,377,619,18,494933,2036,16654,1284,1284,628308,628308,554148,386559,68,310,18032,18032,31,4847,18046,359,50,359,2827,611,18,8911,0,45810,8147,8147,270,511,909,434,1220,0,34,18,22223,159,19730,18865,36,22952,127,166,613,4523,89,36,211,130,162,71,4727,50,34,375,154,514,110,26286,117,321,646,298,662,254,61,294,37,13555,384,132,13583,291,18,13476,156,406,131,94,97676,45067,27629,78679,34220,56997,53262,99367,79018,227467,47924,136223,107149,15884,73834,29192,53950,45067,56996,48392,79059,45028,16822,4184,4619,1374,6084,882,2771,1556,258,4288,0,18,979,128,1514,160,19567,6505,355,89,241,686,443,119,908,1523,570,1117,556,537,1679,1670,1117,989,1188,786,14851,106388,365799,786,1730,14851,80,98,118,162,36,80,50,18,2878,188,20,207,121,65,313,222,154,4391,18,3293,160,40,38,38,59,19606,59,933,103,18,54,0,39,376,1005,416,33376,2284,41,41,36731,20,36749,54,232,18,232,16873,3578,0,18,74,149,1746,38,149,0,3249,25,131,64,99,150,1744,2818,1862,5091,3071,3088,1989,3189,2568,1744,31,139,0,61,167,172,202,18,54,176,102,54,87,679,18,18,6011,89,1744,911,0,36,340,237,39843,41,497,497,238,3159,1170,2309,20,0,54,23,0,296,0,0,370,37,597,28583,189,478,8817,0,8817,11518,170,220,128,138,186,100,108,132,1856,288,287,172,108,193,12176,13225,543,9232,430,6495,51289,16554,1971,9305,11916,296,94,34,356,11776,36,18,132,111,147,115,79,142,1552,195,655,529,443,2262,125,125,242,34,242,36,11653,13699,67760,79445,27167,5823,10630,80081,86804,86804,78067,17247,80081,39468,34058,32741,12732,18732,44063,33163,308,245,329,85,22004,205,678,765,501,399,611,0,2882,3251,3302,2939,3302,192,309,492,405,96,232,390,54,338,236,36,394,270,578,36,18,36,36,62555,40902,168,1422,9132,311,172,1590,1473,72,97,94,315,466,141,4849,13123,11930,11917,11762,14167,9779,9779,31811,9042,16362,16527,19301,31796,12906,13435,9858,11146,15064,14212,4701,906,18,1212,8736,852,1394,1303,518,89,66,843,254,254,294,2487,1706,3748,2471,3647,81,1626,160,36,249,230,353,83149,59,102,16,0,498,60,101,235,4380,301,393,321,178,590,31,18,172,18,18,278,6343,466,166,1008,515,989,639,355,437,84,228,183,383,239,66,759,2020,0,2177,605,728,323,258,406,544,1714,0,2476,3644,2042,1746,1884,1652,2459,1059,259,192,3370,596,36,363,34495,1623,2186,867,260,175,626,5513,1301,1053,1595,994,128,735,50,1799,302,2603,24388,4735,4510,41,0,90,42,112,1826,1226,155,211,813,207,545,593,2344,131,89805,156,127,70,4421,155,0,59,76,18,107,134,20204,48342,165,24108,98384,384,3131,468,1279,806,39153,25053,92293,36975,41,408,1147,1148,3612,107,12740,229,5018,63,570,407,407,1853,467,305,657,2696,1230,2274,664,300,45,387,90,137,238,113,0,18,54,1418,997,1159,1673,2929,0,20,594,72,645,406,262,35,41,117,66,38,20,94,110,190,89,82,363,0,74,38,79,0,79,27,247,1164,225,225,54,882,126,670,69,747,356,747,56,58,20,23,1052,1896,56,0,2369,2369,36,83,331,152,122,128,168,223,99,517,563,750,510,141,111,778,193,998,3006,89,252,0,632,18,0,41,54,18,41,563,36,0,41,56,202,56,18,15,114,273,161,453,637,619,98,18,36,42,103,312,3700,54,41,1361,1356,1028,1028,1175,12832,819,2748,2353,1028,1123,90,455,611,121,241,158,4066,3436,41,2205,827,74,1434,536,388,509,356,23,50,44,147,106,143,82,98,45,0,0,14589,515,1445,74,151,761,409,387,398,189,37931,20730,133803,57312,18,251,121,103,89,183,61,60,42,61,52003,0,127,127,197,491,168,541,213,126,0,732,56,302,417,36,54,179,161,22,82,59,1051,246,1140,166,227,99,562,322,153,22,54,36,20,81,165,91,206,72,22,54,159,766,0,36,208,23,18,0,1410,7301,7301,6271,89,64,649,129,52,210,129,227,649,36,38,4552,0,1461,89,164,37,18,23,41,89,18,66116,168657,3125,147,245,39,333,826,2725,320,49,107,36,228,72,351,17,144,59,18,43,60,137,295,3358,3396,37,2946,181,16,36,22,634,390,4103,670,415,672,950,289,260,0,4103,241,0,456,638742,3024,189290,638742,280,110,179,792,10248,188,497,36,68,27,38,36,18,0,16929,16916,1267,2038,197,0,0,0,66,55,127,153,36,94,54,106,1573,7503,271,326,18,1301,118,161,36,38,170,2140,59,77,473,54,56,374,0,107,18,18,111,45,18,1454,1071,1336,916,696,749,310,1726,3648,391,251,150,1504,1244,1136,313,18,0,18,0,18,472,571,1134,1138,496,520,966,1030,518,417,358,798,798,9200,13661,16392,15233,20834,80455,21618,4812,996,1421,523,3237,517,1959,2015,698,296,871,18,12747,0,20,20,1025,36,96,161,130,56,1337,291,13,0,38,110,98,1184,1072,1203,75,1148,319,0,0,0,80,45,99,99,58,88,96,87,36,133,130,130,139,70,147,43,43,123,132,73,696,67,59,51,0,0,18,0,51,36,41,58,74,224,0,132,179,206,0,18,38,72,41,50,18,183,246,317,223,18,605,50,36,18,267,366,0,182,18,0,186,281,67,215,18,77,18,0,362,16034,16034,9802,5532,607,125,0,1254,125,1525,3539,2246,6877,3786,5878,3211,363,0,1204,4684,184,4580,0,60,35,36,0,0,0,119,172,13948,319,37,1473,45,117,88,54,512,203,101,923,0,293,202,0,0,17,43,302,332,20,320,119251,366,161,16,0,0,0,0,0,0,0,0,0,0,0,0,0,0,36,0,0,103,116,8467,90,258,100,916,791,2152,630,2100,0,0,0,36,0,3486,3486,23,46,77,160,320,18,27,75,18,279,18,358,106,31,179,16,2134,733,1628,1686,303,334,18,352,352,36,1029,414,1052,980,667,54,41,59,18,179,2221,18,277,152,194,76,3331,1982,0,698,422,1434,117,94,215,112,215,45,529,41,0,36,115,135,0,4719,41,18,347,18,4453,56,4220,4438,56,0,18,0,37,40,112,223,154,426,938,1011,2678,141,72,970,344,72,156,83,80,107,244,22,63,94,1267,51,621,1173,2282,327,2326,1237,812,1260,280,77,77,261,25893,0,5443,0,0,0,18,252,45,54,22,54,36,41,469,952,274,137,7084,202,174,23,1007,515,0,18,0,18,0,76,76,54,614,558,264,12975,0,63,18,18,54,18,1304,0,19724,75,70,152,613,0,18,77,1222,0,590,271,115,271,23,429,313,177,135,1034,56,1414,581,317,1171,1302,127,131,177,56,54,145,76,78,8121,129,5036,2793,2669,18,18,72,54,122,968,72,273,107,107,92,341,4154,327,1027,33588,186,42460,1099,42442,7893,47,937,320,127,25,135,201,706,18,126,258,54,41,79,267,193,1442,1427,45,45,38,188,0,156,161,230,2368,5349,54,1494,1430,200,274,580,144,18,402,565,693,539,72,77,236,38,45,51,0,41,18,235,22,145,126,72,13,90,138,3843,63,4288,282,6774,6774,125,147,394,666,60,130,320,363,654,712,92,557,197,193,112,72,436,315,203,8182,61,54,98,38,3344,0,0,107,351,3165,256,244,36,795,823,230,56,4222,98,23,85,268,796,1392,0,641,3883,3136,2681,5217,4450,2710,3204,3030,7433,7433,3063,2390,2315,5459,48616,2391,2838,3883,7296,3136,3283,1576,1640,18,427,36,900,0,0,3576,1184,4178,6289,7895,2962,6289,6289,3873,1712,5973,4943,2424,2468,708,119,368,429,1818,72,89,107,197,77,39,56,20,181,80,89,9710,49,1725,197,3342,954,546,18,582,309,1140,27,43,104,181,72,75,0,321,361,331,600,18,18,0,36,306,328,98,170,139,23,0,18,571,170,36,119,18,23,18,0,36,144,358,508,173,109,110,18,18,23,297,133,268,158,36,34,50,45,535,535,953,41,1927,6883,6866,6632,1135,60,20,72,342,196,8965,12553,72,351,728,4826,4427,2317,2317,38,70,18,78,311,285,34352,3924,297,85,18,15,73,1154,71,108,39,224,2082,0,470,2073,469,68,83,4636,437,49,1056,1374,1374,701,161,89,0,378,0,0,0,0,40,49,53,63,218,282,18,142,20,38,38,0,39,54,92,54,0,63,31544,31544,6186,18,198,18,18,18,18,18,0,18,448,448,492,104,120,92,18,107,41,18,89,43,72,240,2504,700,152,177,681,54,241,277,237,345,0,345,18,760,805,20,774,638,872,1015,475,92,781,799,799,392,1186,122573,123049,1135,1093,170,23,1610,0,339,209,103,739,721,988,41,0,367,169957,18,4737,17749,18,72,80,134,111,20785,110,18,2380,4075,18,54,10,0,23,83,18,18,39,52,139,206,41,32,22,18,1350,18,480,422,18,449,114,36,18,2268,111,1409,222,112,56,620,18,18,23,18,23,11388,2317,6313,89,0,693,18,46,18,18,72,0,18,0,116,56,36,102,914,20,36,18,0,0,0,36,18,42,115,115,236,72,189,1392,52,0,0,1714,1714,291,565,41,1304,570,2599,82,640,1215,1767,801,97,18,74,75,83,84,226,495,18,107,125,264,249,64,94,1062,48311,48,139,12428,48530,1062,170,141,36,27,107,27,15,56,54,18,18,77,143,720,755,777,299,36,4135,100,97,108,0,1545,179,482,259,1584,10030,8123,157,1245,197,0,39,18,0,90,1623,1569,18,2023,6256,1829,7117,90,36,0,3197,3563,18,99,667,18,18,18,0,0,55,437,925,457,286,85,1282,572,143,0,0,18,36,18,0,23,56,36,1128,703,585,1211,5363,685,113,113,18,0,57,1189,1894,23,80,122,86,0,18,83,107,168,107,1414,2241,53,78,18,18,97,492,5709,48060,0,226,54,18,36,20,0,92,327,168,79,27,202,141,87,18,143,197,713,26,154,80,36,63,36,36,618,18,0,0,18,23,0,469,84,714,855,0,0,0,0,0,83,214,1218,1791,156,1510,0,23,18,107,0,303,306,36,4197,5492,3270,18,74,0,18,47,368,3826,3833,73,59,85,92,36,25,72,0,54,2721,277,211,18,133,129,877,184,236,18,241,154,953,54,66,6377,36,20,697,2672,0,18,0,0,27,38,1655,1071,791,124,0,94,23804,63,116,41,8129,54,8990,0,244,57,107,1088,3290,0,36,84,1488,2196,734,13,5773,83,18,0,41,240,422,127,265,85,18,740,1827,700,28826,189,0,297,1005,13933,252,18,66,80,160,671,2849,328,513,59,18,47,36,0,18,160164,160164,13439,34,206,70,59,190,199,6030,440,553,0,0,740,74,432,759,961,18,18,18,4660,363,1975,909,4344,23,94,1425,1871,20,116,3919,1536,33,946,9222,9454,7989,1970,18,871,4971,177,55,41,358,78,396,2834,0,161,3107,3044,18,36,58,252,23,72,0,4298,4298,0,36,32,0,18,18,72,3031,89,107,18,0,1394,125,0,450,200,4084,23,505,531,7011,1862,0,840,152,55,23,18,18,72,429,36,18,36,0,67,18,36,36,56,0,188,179,59,0,23,0,55,74,0,0,0,1227,18,89,107,166,36,72,56,7699,550,2423,0,18,18,18,2208,1086,2207,0,235,0,36,41069,1094,588,5475,5155,0,65,0,224,36,36,18,200,34,587,0,18,0,18,18,0,18,0,92,11164,17,295,3658,112,387,0,0,18,18,36,18,643,508,562,18,300,77,124,18,0,514,0,0,411,0,266,188,206,0,68,118,22,1088,23,737,145,110,0,56,54,108,54,54,51,0,0,0,18,0,18,0,107,10743,80,18,0,2448,3509,0,881,41,72,0,18,18,749,0,0,18,56,36,110,13112,1793,0,54,149,131,99,99,18,63,18,0,90,21,0,0,18,74,0,0,0,18,18,6273,6254,0,23,18,0,54,45,21,18,36,160,0,18,148107,7724,148107,18,1206,435,72,17,94,0,0,18,83,18,0,61,44,2858,0,2469,27,18,41,0,0,0,45,5562,614,107,33567,1186,253,36,0,0,1044,128,18,146,18,18,41,54,170,23,0,370,20,0,18,25,68,18,0,18,0,18,18,0,0,0,63,36,56,0,0,101,3746,18,18,143,161,161,78763,73,0,0,36,18,0,63,406,54,144,0,0,0,389,452,64,16204,3420,313,1721,14839,14839,0,31295,912,203459,45,0,0,0,667,1025,888,0,60,295,0,0,716,0,35,0,36,54,0,0,18,0,0,1873,0,38,103,0,0,0,38,79,22,31,61,38,36,0,36,122,66,18,161,181,0,38,54,0,0,50,0,0,23,0,18,0,59,36,18,0,134,27,642,680,1101,0,0,295,18,0,402,407,1915,99,0,35,0,0,0,0,0,15062,15197,1377,0,0,0,159,199,3233,484,0,18,0,18,18,36,2373,0,0,0,0,0,18,107,0,36,0,18,0,59,0,36,36,197,18,1389,0,18,483,0,36,18,79,36,18,0,99,99,0,2910,1608,245,0,0,255,1304,1336,1029,322,0,0,15830,0,402,0,0,0,54,18,0,11274,18,80,0,0,77,35,0,0,0,63,131,4186,1643,18,0,0,0,828,36,18,26,3991,1972,4835,0,18,0,0,0,199,181,0,0,18,72,123,0,0,18,0,116,80,0,63,0,0,0,38,18,63,2229,2417,18,143,0,0,0,0,0,18,0,0,0,445,167,0,83,157,24553,667,92,18,0,0,0,18,18,36,23,80,154,18,106,18,0,43,23,0,0,18,0,0,0,0,0,0,232,0,0,89,0,0,32615,32615,1565,0,952,0,0,386,0,18,756,24198,63,0,376,7103,819,0,0,18,110,304,0,0,0,0,4876,7929,257,0,0,0,0,864,18,456,0,18,220,41,1601,54,0,18,18,0,0,0,0,0,0,18,18,58,23,36,18,18,18,6730,18,202,0,0,18,18,18,3175,0,0,0,18,0,0,18,0,0,14,617,1000,145,1506,0,0,18,0,0,18,0,18,545,145,18,18,0,0,89,295,18,54,349,54,0,0,2185,16,107,18,0,8013,0,0,0,18,0,0,0,0,0,0,18,0,0,0,0,20,0,295,5778,5778,135,0,63,0,0,0,0,0,0,72,0,0,0,18,0,0,72,412,232,0,0,0,0,0,0,0,1270,36,0,0,0,2914,0,0,0,0,0,143,4720,0,0,23,5859,0,0,0,18,0,18,0,0,18,0,0,427,0,0,224,116,54,24828,24828,431,36,0,0,18,0,211,4677,36,139,0,139,0,0,0,18,0,0,0,18,36,36,510,2363,0,0,0,3574,36,0,18,0,0,0,311,59,45427,0,0,0,59,18,0,0,0,0,0,0,165,24319,24301,733,0,0,40,18,0,653,18,3388,0,0,0,56,2181,3244,0,0,0,20,26096,86,0,0,0,0,0,0,0,0,0,0,10589,10589,0,0,12439,12439,489,0,4558,18,2357,1050,0,984,0,0,0,0,18,0,18,10263,800,10299,18,0,0,3509,36,0,1235,58802,58802,0,251,0,36,0,0,18,234,0,0,18,0,4340,72,45,0,0,18,0,18,39,2395,2856,0,0,0,116,0,36,0,225,3052,0,0,0,0,0
20181107-M12-HILIC-pos-1,mice_M12,5721,215,88,77,45,119,73,119,90,185,119,18,54648,83080,589039,1135122,1014500,589021,1758964,2945137,293696,279225,940822,759825,1387696,1565733,938255,1051555,5578618,2080416,1135066,1433096,5578619,1090665,9235447,1387807,713974,7390362,3232441,1090744,2450891,603644,1487928,7645105,492954,3232441,205239,54556,946317,53958,133131,133131,101111,514297,1149998,2052304,1456855,2213089,1456855,1022074,54538,1022074,973155,823926,865608,865608,1002809,1002905,635408,774998,966240,791831,1484631,868755,1222007,147372,1217736,121600,981030,981030,1342754,1013085,749673,157301,146286,183364,14237,30599,7823,43399,43399,33653,43833,63310,38234,30513,31067,50916,11836,49978,49978,113706,32789,7327,30512,6152,231692,233474,10562,0,0,198,199,91,29289,87,5256,456,9327,585,78,42,89,13,18,69,83,89,732,304,13330,40404,117562,290286,111010,79332,14220993,443329,13737371,4291,5167,5355,205417,7125,413133,3031,719,4712,1293,2581,240,11119,1094,8523,243,8503,8503,85,0,326,126,560,153,126,239,560,267,74,563,74,48647,93533,162,297,75167,75167,0,152,177,177,373,59,15673,3868,18,79,320,0,51,303,309,132,59,256,309,2208,852,2943,326,473,156613,598051,16813,3874,6120,8677,9081,2505,5623,13913,13913,7480,10314,2505,5623,22468,5587,14265,561,198,525,181,18,0,5330,5665,13004,6154,16875,4782,4567,4782,2086,5893,2422,1441,912,233,5194,6594,10312,7507,6088,6088,1947,0,20,18,18,2649,2649,6237,3122275,11990,725,0,1342,2209,2804,1971,2578,0,2209,1581,1010,2848,190879,68676,1918,2322,190879,1849,2042,18,56,13,41,11096,418,321,198,322,471,351,461,64,505,2145,54,74,3084,2684,1918,1171,2130,6697,4214,184,558,132,4511,40,3471,16093,1612,618,289,805,18774,348,445,525,753,508,508,18,36,98,2454,1942,8616,8616,3017,512,380,237,111,0,467,82,178,225,122,793,172619,46,147,122,82,26,1169,45,22,72,663,2062,1278,24246,16786,18007,140400,11692,41090,20855,140364,9179,47471,540,18,283,283,112,202,110,116,83,305,18,785,22886,284,87990,10279,665,4116,835,276,36,4049,540,428,1417,18518,393,4748,108212,9404,14122,4341,8662,5614,19400,6986,4647,12355,233106,49591,1219,1219,613,3576,50142,50179,1314,12593,4273,4390,89,3125,4289,1062,2322,978,1535,3125,3314,4390,6686,4443,75980,1189,418,373,3990,19916,4848,5170,4848,7214,3863,20463,9099,9172,4124,9099,4124,9239,6122,19975,108,145,36,157,175,111,163,59,92,34,50,56,54,34,2371,0,18,123,5696,33682,58670,248,114,114,360,144,153,103,501,14914,153,248,1203,9579,11669,19148,170,43,359,89,23,18,38,59,38,410,18,161,108969,44,77,1830,74034,208256,23,72,82,5575,2867,648,3343,99,6362,5717,103,301,239,297,222,386,0,18,56,54,18,0,962,935,154,740,1947,4652,2391,965,834,54,115,0,0,8761,10653,56210,161,10969,13007,99,611,38058,1911349,38022,879,314,72,801,429,809,0,18,18,1076,77,4019,45,334,77,6435,1180,95,200,399430,6435,1634,2336,400988,1403,1559,647,31267,122144,112,15301,15295,202,13930,403,5627,341,166,126,108,18,98,5834,70,0,23389,42,45,76,18,0,425,6618,101,554,127,38,370,0,642,0,22832,114157,19861,233,389,78,18,41,91,251,18,50,252,84,22706,20,196,23625,282,792,228,34,228,2523,241,36,640,116,470,22,29483,23551,0,2128,24,57,0,180386,20,150,98,552,955,41,86,4667,42076,24835,79812,29938,22327,10669,16133,10460,2371,19059,85,458,762,762,420,533,193,533,1007,684,862,1913,699,784,925,16795,641,0,1912,1165,923,1354,4018,107,1091,12019,18,0,54,39,1142,34,127,553,127,106,623,3487,23711,175,207,209,3856,164,267,316,129,0,18,83,124,124,184,3452,74,500,336,357,56,5903,34221,26077,15282,12578,65265,19827,20994,26077,15899,19827,34805,24871,12615,12579,34787,5659,3416,5688,4145,2185,807,36,45,56265,238222,49364,49364,14755,1125,250,63,416,210,36,555,304,302,25,22,491,158176,236974,1310674,491,82356,73132,1299625,2643,224,453,19083,587,119,1514,307,17135,50723,5431,5829,39473,4784,1348,4564,1144,905,637,18,57,285705,57,57,36,57196,1188,1542,3313,150,149390,8061,142,1146,80,78,152,727,36237,582,6498,128,118,181,128,18,54,0,35,18790,567,15,1292,125,17831,14186,36,69,250,4025,217,217,99,103,159,85,2843,5316,44,158,36,18,36,108,780,386,41,4114,1675,67,134,132840,145,121,4083,108,4114,511,1090,872,586,131,17,4923,1292,75,5078,1248,142,400,297,720,292,623,215,274,214,2392,391,228,345,398,34438,11908,21438,11688,16693,4755,6452,12770,11688,15466,16193,21438,10989,31120,11266,16705,115,54,26,556,211,354,50,50,118,50,592,38,206,54,56,297,632,21357,354,164,18,73485,560,6245,504,504,44698,44698,79888,83139,1765,2309,14586,14586,59,4025,14659,2047,281,2004,2836,36,369,6590,16,54280,7427,7427,49,385,875,196,16828,18,98,72,8173,1398,28054,10833,54,30962,141,36,131,819,36,30,56,77,444,33,3759,108,83,718,299,977,173,19399,111,152,612,433,686,196,36,650,18,19495,198,181,19492,67,63,19474,128,243,147,65,48577,19809,30849,79163,66484,79622,39333,117956,53041,214232,66119,79163,47222,15074,88867,73817,42240,19809,38979,57607,66559,19787,15905,6984,5986,4382,9927,16062,8218,1744,8251,5813,18,23,1072,116,2209,583,16796,6249,1395,74,977,1155,2117,1529,469,1534,433,887,642,2654,1497,1316,787,787,1316,616,15204,92498,417850,1072,1252,13654,41,155,97,221,54,122,225,36,8955,104,26,131,87,74,994,68,94,6112,343,3379,128,99,96,18,116,5094,89,1603,111,0,0,36,170,515,1935,410,5309,2276,18,18,30914,72,30914,18,244,0,209,115016,15338,0,54,54,66,1525,77,22,20,5871,18,274,36,92,633,3096,3266,3300,4428,4864,4812,4812,3573,790,3384,36,297,0,90,127,56,67,125,340,218,185,18,704,749,39,0,8395,116,2146,644,38,102,404,437,45757,51,243,243,1539,3430,928,8052,8052,36,36,224,18,1265,36,54,320,156,630,65734,409,285,8034,76,8034,11639,103,237,59,104,790,55,183,49,3666,2970,100,78,201,4409,21195,6608,1435,13447,206,8272,54896,16613,4519,7178,12697,300,95,165,627,14811,37,54,245,90,236,54,36,89,1242,314,863,537,791,3537,240,123,237,91,213,18,4694,13209,75242,72930,27294,7326,10152,12875,38276,31841,73355,35895,12829,42407,40991,27291,14822,22113,37225,17933,137,63,493,131,24583,213,1551,346,2549,404,2612,0,1651,7005,7117,2052,6721,118,840,255,178,158,191,899,18,317,286,54,527,541,605,15,80,36,18,6697,9680,129,1301,7159,500,272,5276,1259,84,25,34,161,312,160,7495,16811,16146,8778,10513,10436,14992,20465,28250,16860,11502,11325,11094,28250,16438,7565,9863,7324,9661,14281,5840,847,0,414,3950,1221,7306,3134,1044,363,103,1887,277,296,1966,2778,2072,5010,2433,4525,36,1849,70,23,776,776,231,81061,63,119,177,18,279,95,279,156,4672,194,811,373,160,318,34,36,131,0,18,326,2948,951,1048,955,1168,931,740,183,448,125,183,308,191,179,23,225,4537,0,1949,492,324,450,555,438,129,1269,18,3680,6871,987,3112,1980,1569,2476,3913,54,185,2109,706,121,310,31990,1809,864,649,327,148,665,5926,1178,677,1778,1039,668,827,56,1243,71,3119,23156,3783,3651,253,20,57,253,60,1201,1296,145,207,2701,2100,2127,226,1507,121,59582,615,246,125,3225,63,18,17,63,54,633,5479,11360,12804,284,19075,66127,374,1495,452,1573,704,3653,4711,28154,7156,41,315,2093,2108,37717,53,10431,127,4871,35,1305,627,532,1088,581,832,1124,2938,1357,3557,352,459,36,330,72,44,81,72,219,0,116,2044,999,2395,2525,1483,0,0,406,241,353,160,710,72,18,165,175,77,194,143,129,194,112,542,1976,21,63,36,38,36,38,179,247,1388,191,191,270,2014,2588,899,152,774,1235,774,142,99,233,231,982,2734,54,0,2271,2271,18,69,443,80,182,102,208,310,189,1601,893,424,1594,89,54,2953,1316,1610,2742,174,277,18,1048,57,17,63,34,94,36,452,0,18,25,38,151,38,36,18,97,197,182,175,796,826,98,45,38,1314,1395,239,5472,277,77,1011,390,429,992,1131,14013,1482,659,1115,992,1682,87,574,2502,694,1123,564,2577,3051,1597,2761,637,161,854,559,389,317,484,96,13,91,255,237,222,299,54,0,23,23,15356,3502,19254,87,585,2135,296,401,334,679,7786,2380,20676,11253,0,1345,177,123,91,91,34,87,63,36,48226,18,1208,1226,131,5585,509,5579,85,522,18,968,195,2331,502,56,56,0,230,69,215,135,8272,944,2237,36,75,72,716,36,165,245,206,81,112,166,118,40,271,193,53,135,319,4400,18,77,83,23,0,18,2170,10199,10199,7225,300,35,765,29,110,92,110,89,765,49,56,18302,23,785,102,54,57,36,54,107,36,54,44856,126806,3367,349,343,122,68,7050,7599,1492,41,163,74,163,211,2688,0,665,59,18,18,448,775,399,2372,2003,118,5713,120,146,18,108,380,293,592,588,360,699,324,224,256,0,1259,234,86,280,731058,1271,155294,731040,214,324,100,1102,10076,124,685,36,89,77,18,0,18,0,29218,29218,1490,1435,194,18,18,0,167,164,275,239,58,5107,4912,18,1149,5239,686,576,89,1715,378,75,166,18,74,2102,41,77,398,36,144,2006,0,77,18,18,223,217,0,935,910,950,7103,1787,995,303,1201,2697,634,499,571,43432,42273,40999,4384,18,0,18,0,0,444,491,588,316,276,491,396,659,629,488,370,502,502,12844,10066,17407,20797,14187,75029,22379,4020,1530,1206,589,32601,4197,1585,1381,2815,810,3193,0,12443,0,0,0,3605,18,107,66,101,20,1182,673,136,18,13,478,215,998,849,1165,153,782,1211,18,0,0,54,445,0,98,98,59,98,49,49,181,178,317,178,160,317,178,178,178,308,54,662,0,54,57,18,0,0,0,57,36,18,18,215,171,0,166,323,165,0,36,90,91,36,36,0,141,192,148,185,18,644,18,143,0,188,486,23,136,18,0,139,171,0,239,18,118,0,0,18,15303,15303,8890,5438,554,510,0,1140,474,1325,1302,1054,2079,1391,2079,1058,408,27,1415,3353,80,3128,18,40,36,0,18,18,18,62,148,9473,102,213,1137,65,138,119,107,259,91,31,786,0,264,80,0,18,40,18,352,427,59,361,122893,279,763,18,18,18,18,18,0,0,0,36,18,0,0,0,0,0,36,54,18,1243,13,8886,130,391,247,1034,799,1881,376,1056,0,0,0,0,18,2698,2698,36,36,61,100,641,0,63,36,0,532,63,1493,125,75,126,278,1726,2680,11846,11359,211,1763,0,277,277,54,31538,438,31893,31073,5224,36,38,64,20,3149,1396,35,134,168,135,56,4655,4203,0,177,384,2268,41,409,267,27,440,94,453,98,36,18,22,260,36,4171,143,41,185,23,3909,170,2209,3824,18,18,18,18,20,18,54,93,246,272,126,1567,3992,1240,77,959,83,36,649,156,18,59,142,0,36,18,310,109,602,1580,453,334,453,515,574,579,474,184,184,60,86492,18,4375,0,18,0,0,208,75,36,36,31,18,52,241,622,294,208,3276,118,1052,73,324,447,69,51,0,0,17,45,18,45,176,341,8895,15337,0,18,0,36,36,18,2746,74,22155,35,89,103,830,0,0,113,1110,0,620,517,117,535,36,412,146,61,295,1039,36,7296,111,505,1342,6992,181,113,907,36,36,433,18,125,5836,139,4217,10844,8261,20,0,21,39,112,1530,20,215,23,23,72,283,173,317,1553,19764,977,45764,809,45764,9388,197,1641,427,18,20,98,642,679,0,163,81,36,36,18,291,175,1060,1145,36,36,63,237,18,59,122,241,1752,3958,58,1652,869,109,295,2306,286,18,252,540,585,193,77,112,552,56,83,36,36,265,0,153,92,490,179,36,54,54,91,160,182,4528,63,3563,3563,87,63,772,3132,41,116,144,150,86,112,108,152,75,9071,8542,210,131,81241,79246,8512,72,27,387,59,13021,18,18,304,264,3128,3817,9308,38,20841,20700,175,54,4569,89,54,0,198,1027,1992,23,341,3991,3571,6165,3713,4219,4795,2251,3738,4291,4912,4416,6221,3360,10517,57583,7137,2228,3991,4291,3991,3691,2633,429,77,372,36,1089,0,18,4474,1627,5880,6961,2483,3108,6601,6961,2849,4271,6360,10616,3383,3196,730,94,926,244,1943,18,140,127,153,104,50,55,36,159,31,85,15975,32,3493,268,3842,954,107,0,223,375,1240,0,84,103,41,22,72,18,492,460,144,6458,20,23,18,18,164,189,222,589,2352,13,0,41,504,76,44,143,68,94,54,0,89,45,644,555,402,59,233,72,36,90,1299,76,1038,165,70,31,56,56,240,404,595,135,2865,31490,31686,29258,1030,118,49,99,348,347,10385,11000,100,159,747,51792,3511,2715,2715,80,63,73,109,153,151,11280,4112,64,20,89,1708,45,473,59,270,64,123,15892,0,486,477,2166,168,195,3312,891,0,1362,1868,1868,662,256,51,50,605,18,0,18,0,63,80,199,24,276,276,72,122,18,36,36,0,50,27,397,54,0,193,37101,37100,5041,36,121,56,56,56,23,0,0,18,388,660,502,29,5012,4778,20,18,0,37,18,36,72,127,3266,3880,111,166,3414,0,170,493,751,868,36,1132,18,1531,1558,36,1647,205,1678,1654,263,243,1011,1163,1163,425,1069,261424,262226,4189,4092,367,72,4005,18,233,35,182,4907,4807,1518,43,20,4221,137308,0,4680,16547,0,207,130,395,905,13057,54,36,1587,3566,58,84,0,58,18,155,20,102,18,142,183,358,18,18,18,0,1477,0,649,221,0,221,221,75,31,2878,39,1830,166,66,95,2634,18,18,0,0,231,8302,2531,4812,60,36,151,92,43,70,18,61,36,18,18,322,38,18,158,3143,18,18,18,0,0,0,0,18,58,36,116,86,43,158,402,36,18,0,603,636,342,421,170,678,496,2335,200,841,599,4759,248,36,36,125,156,247,796,79,751,60,184,282,387,674,50,67,898,119588,33,381,9009,119784,898,356,122,38,92,18,18,18,159,45,0,18,18,237,441,516,507,404,38,3715,35,52,335,0,1861,124,511,313,1164,8029,5885,223,2189,63,18,56,18,18,18,1552,1390,79,2476,9967,1262,7475,72,36,0,4606,5400,18,110,545,36,0,0,0,18,36,181,510,339,492,20,1348,583,104,0,18,0,18,23,23,23,90,107,1834,401,559,1773,4177,1058,140,165,18,148,222,1033,763,0,18,69,17,18,22,38,72,336,89,793,2088,36,59,38,38,39,863,2645,41789,18,167,88,40,54,20,0,27,957,175,2297,90,63,2056,36,218,197,77,522,0,142,62,0,22,377,18,581,30,18,54,18,18,0,600,202,263,2056,18,18,27,23,279,188,249,2272,2150,234,745,18,0,54,54,0,534,516,16,7400,5586,2190,19,179,18,18,18,597,2395,2091,38,89,225,114,39,108,28,18,635,1916,581,326,386,83,46,1520,55,179,75,94,244,822,3877,56,7373,36,36,336,2380,0,0,0,0,0,306,2737,1262,731,120,36,75,16036,56,198,16,9026,18,9643,0,225,0,2171,1159,4782,0,18,214,2295,2915,562,55,12793,1408,36,36,41,135,767,90,222,425,27,363,1260,439,57357,163,18,256,2086,10621,220,16,126,127,139,139,11,379,300,36,18,68,18,0,0,185682,185682,10403,0,127,369,106,132,822,7493,599,621,0,0,215,54,663,785,4994,20,59,0,5400,460,2107,512,5122,54,23,1632,3431,18,134,431,42,85,1496,12891,13351,10577,3678,0,401,6339,139,54,139,288,95,307,7838,36,618,1988,1917,70,18,69,450,18,80,17,3977,3977,250,18,18,54,54,18,304,5489,45,72,18,0,3420,72,0,790,174,4143,19,778,677,11870,1534,0,1720,143,188,18,36,18,186,262,34,36,36,103,127,674,20,0,36,18,1852,292,33,18,0,18,47,90,18,0,18,3122,54,41,139,132,74,154,2750,6875,924,2901,0,18,36,0,15673,724,1946,0,2674,18,0,38859,1151,616,911,5145,116,570,0,288,38,0,38,237,45,900,36,278,0,36,54,13,18,0,54,16688,13,1041,5725,41,1471,0,36,18,0,18,0,565,529,5873,75,916,141,142,0,72,511,0,36,92,18,258,7143,161,0,36,642,54,1883,18,636,80,116,18,41,0,176,274,294,90,0,0,0,0,116,23,0,396,11849,478,0,36,18058,21361,27,647,36,264,36,36,18,77,0,27,0,196,0,527,14416,1606,0,63,47,75,45,45,40,643,18,0,259,60,18,18,0,230,0,0,0,18,69,5187,5196,54,18,18,36,269,108,36,38,313,360,0,0,174642,5676,174642,18,10702,1363,75,35,137,18,18,100,1010,0,0,74,0,4594,36,65027,0,0,110,0,0,0,0,3165,2318,36,20808,719,217,18,0,0,20587,810,127,0,36,25,18,54,106,36,0,253,18,18,0,36,24,0,0,27,0,36,36,0,456,0,18,18,320,206,18,74,3562,72,54,23,23,23,73377,0,0,18,18,18,0,45,292,18,1226,18,0,0,322,340,103,5322,988,901,1843,11668,11668,0,3591,20,50165,0,0,18,0,1359,3717,1052,18,39,381,0,0,1471,18,36,18,0,54,0,36,18,18,18,1655,0,18,85,36,39,18,420,309,38,18,1368,207,694,18,43,843,160,0,116,1315,348,7085,6986,0,0,56,77,18,0,0,18,0,54,18,0,18,368,80,3066,432,1105,0,18,295,0,0,331,764,1712,182,0,0,18,18,18,0,18,12941,12983,1129,0,18,18,441,387,3251,349,0,0,0,55,0,23,2158,23,0,0,0,36,18,72,0,20,18,0,18,36,18,134,0,232,18,1159,0,0,1069,0,260,0,130,36,18,0,56,72,0,1447,1143,313,0,20,277,545,501,364,185,0,0,9731,36,172,18,0,0,72,0,36,11131,18,18,0,18,27,0,0,0,0,1328,467,9051,772,0,0,0,18,1056,0,0,41,79785,2407,88215,0,18,0,0,188,792,757,0,18,0,18,364,18,54,0,125,134,54,0,232,0,0,0,57,18,180,1370,1348,0,278,0,0,36,0,0,0,0,0,0,36,0,0,18,22,27017,718,0,223,0,0,0,0,54,23,0,36,235,0,928,0,18,36,68,18,0,0,18,0,0,18,0,0,483,18,0,170,18,39,44187,44170,1025,0,748,0,0,422,18,0,607,34838,282,18,291,10010,1100,36,0,0,16,2538,18,0,0,23,57355,75736,6132,23,23,221,0,925,0,6061,0,18,215,55,8787,322,0,0,1277,18,18,0,0,18,19,36,0,80,18,18,54,18,73,1721,36,982,125,0,36,110,18,2400,18,0,0,0,0,18,18,0,0,18,11576,4617,235,24117,0,0,0,0,0,18,0,0,678,743,18,0,18,0,349,152,77,77,161,319,0,0,2175,18,18,0,0,4662,0,0,0,0,36,0,188,0,2119,18,18,0,0,0,18,0,0,1336,4892,4899,2166,0,45,0,0,18,0,0,18,6252,18,18,18,0,0,49,103,2695,3024,0,18,18,0,0,0,45,898,18,18,0,18,2285,0,0,0,0,18,73,3084,0,0,34,6482,18,0,0,0,0,0,0,0,18,107,18,563,0,0,992,98,103,3263,3263,0,36,0,0,0,0,39,4258,296,331,0,331,0,0,0,0,0,0,0,18,0,0,526,1649,0,18,18,2698,0,18,0,0,0,0,228,13,26792,0,0,0,36,0,0,0,0,0,18,0,148,508,20031,1155,0,0,36,0,18,672,143,2402,0,0,0,20,1326,1789,0,0,0,18,13409,63,0,0,0,0,18,0,18,18,0,36,11157,11157,0,0,19664,19682,161,0,4776,74,2449,1354,0,566,0,0,0,0,0,0,36,18,862,11032,0,0,0,966,18,0,568,28227,28155,0,80,89,0,0,0,0,258,0,0,18,18,2075,0,143,0,0,0,18,0,29,2040,2113,0,36,0,179,0,0,0,232,3604,72,0,0,18,0
20181107-N1-HILIC-pos-1,mice_N1,5327,61,141,132,18,90,114,18,18,185,36,93,71000,59009,181256,1096363,214392,487169,2795061,2748244,217632,339339,794176,517912,823723,3813964,334232,971151,6758080,1340406,1096204,315944,6759622,1687658,9598596,736797,334296,6988172,3179317,2795312,3553151,735573,1535260,7645399,749370,3179317,644904,17799,729638,81472,105629,105629,134240,1076284,1269130,934155,669305,3803277,1318642,1323949,17799,1264457,1025665,1318592,1363407,998325,1443882,1444084,949435,1165678,1147056,1147056,1561674,679134,915511,127032,912088,113139,2102306,1789066,714162,1603717,741230,40450,55232,304368,3262,27511,12612,33941,50525,50525,36485,45997,27511,31709,39142,152937,76765,45997,45997,112536,36800,76776,35497,6783,230192,231342,1473,36,45,77,41,45,11363,54,1374,2287,8196,1295,98,77,54,76,36,74,47,91,323,85,13317,37368,3858197,275511,75866,45050,14081571,427094,13652635,4201,4178,5121,202983,8674,406298,3338,2215,3681,1070,2098,888,3003,150,52294,187,52258,52258,155,0,110,137,649,221,137,208,537,345,74,169,74,14829,27919,75,287,70428,70464,54,139,107,317,598,85,5613,3174,0,23,56,0,107,218,340,111,18,330,168,1881,278,3745,210,220,143526,584064,20539,6618,5407,4972,6583,9692,7131,6945,6945,7477,7131,7228,5718,15036,6456,7228,698,284,323,232,2917,3546,7928,6194,12397,6809,7928,4493,3086,464151,1050,3814,2409,25937,924,89,1698,1843,2655,2451,2975,2975,1473,18,36,36,29,2185,2185,2509,889003,2400,1596,0,957,1300,950,2226,3348,0,1206,2129,1025,2897,13712,83273,1593,2720,102332,2720,2897,0,18,36,18,2545,191,326,389,486,482,72,337,75,690,1037,41,82,1475,1485,743,1488,402,856,291,249,973,107,580,139,9347,5453,633,694,640,633,7071,377,367,772,599,838,952,130,130,166,2785,4513,35604,35604,4607,1359,318,429,146,18,125,91,86,1716,85,658,32866,18,118,91,18,38,358,92,45,152,247,5525,816,22952,32681,19175,52477,11639,37324,41551,100703,58038,24346,877,18,63,108,85,128,99,126,58,126,18,359,5426,251,24897,2442,308,676,585,168,160,772,271,389,1043,12272,571,3599,102902,6134,15626,6809,5595,5329,5620,4878,5861,10561,197197,18062,1449,2069,1870,3423,18307,18290,2218,25086,6717,2092,271,2979,6682,231,1847,1663,720,2854,3186,2529,2405,4490,23773,161,60,153,4005,45781,4474,14245,4474,6934,5050,13948,21858,7277,5183,21858,5183,7304,11958,45739,276,241,54,123,130,18,83,36,99,54,116,54,54,54,2574,0,36,177,2704,3896,13688,72,264,130,103,281,113,148,54,1721,281,80,3090,13586,10930,19931,54,0,170,16,18,59,72,54,72,1365,0,72,37140,18,18,678,23451,68776,3566,36,36,1333,54,122,375,34,2783,867,54,36,18,54,154,189,0,0,38,63,73,73,403,403,127,176,422,1926,589,265,425,54,156,0,0,2826,3649,869,456,4051,4618,124,265,105620,665387,105638,438,405,6681,1143,273,413,0,18,18,1927,52,280,206,370,52,1481,477,336,93,20606,1481,1465,2131,22376,667,1793,1006,19516,126506,98,9388,9651,226,1216,276,3739,420,78,125,193,18,54,4637,144,18,23440,16,23,23,0,0,161,4602,54,87,89,18,18,23,462,18,29057,69821,69771,73,112,18,18,18,336,336,0,20,142,142,2786,0,136,2968,82,188,291,54,65,560,121,18,94,71,271,54,3545,2119,0,493,0,34,18,46552,145,40,125,65,586,47,152,4004,27755,16269,78415,9593,22804,8860,29028,4258,12689,5318,174,670,1053,243,293,279,243,465,462,208,317,977,357,763,890,3418,281,0,311,799,1222,1157,3843,545,1086,1204,0,59,56,94,1233,92,152,380,161,17,244,2816,6396,177,218,194,3377,85,219,280,600,0,0,36,36,41,21,1231,55,1935,234,367,59,6027,44442,68761,22161,44442,71356,16999,22573,42964,29340,16999,18073,29202,18281,14271,18075,17376,4325,5035,6331,707,722,18,92,72546,190990,32052,32052,12302,191,164,54,95,190,18,134,163,96,18,23,212,98086,235398,1348625,212,105472,28237,1308395,576,162,470,22999,377,181,1332,341,14018,31506,7398,4867,4393,6114,3239,3350,837,940,1163,0,78,289618,78,108,16,12769,278,695,92,21,96888,23,192,288,54,41,61,216,19089,5770,1871,18,18,36,18,36,18,36,20,2588,334,0,72,107,5950,20311,0,0,252,1359,58,43,59,94,156,239,2478,2005,43,66,36,18,18,131,1811,175,34,2230,3005,213,113,40626,36,83,2248,58,2248,178,1786,516,973,133,98,1699,1185,145,1831,899,151,311,89,189,134,200,201,120,54,393,200,174,134,134,47975,29459,52321,53941,21571,11788,13827,9224,53941,25334,14001,6941,14001,37030,11788,6262,72,20,18,704,172,176,47,103,121,44,215,54,259,143,98,153,940,28634,360,255,18,24799,614,5845,266,266,14081,24799,22017,22044,335,1512,2051,2051,1517,2091,2097,1463,1118,1480,970,98,232,4340,0,58752,2923,2923,0,108,392,188,1754,36,38,36,2846,435,9408,9408,18,1739,18,56,45,8102,76,0,766,59,147,89,3396,18,52,304,42,434,66,21277,113,111,445,158,521,142,18,324,72,5027,92,73,5010,82,18,4985,267,55,159,82,69507,15060,30366,230295,60946,110403,78470,151814,68475,161163,27335,212648,72665,22119,126262,39877,101578,19423,110403,46323,68430,19436,18847,6735,4184,20577,2550,1188,3357,1188,479,4069,18,18,807,45,72,162,16448,5226,29,144,209,532,663,114,480,2491,545,673,868,2807,1154,1413,1086,1086,1483,770,15671,118051,207746,770,1932,14123,23,63,317,97,13,54,56,0,2796,27,41,20,18,89,18,75,49,1636,72,0,37,72,54,0,52,3295,39,291,18,0,38,23,313,151,546,268,1075,1123,0,18,3687,56,3706,36,123,36,108,57624,10451,18,0,41,0,250,18,0,18,1728,76,179,76,103,2326,5408,2510,3066,1455,2854,2428,1352,2441,1778,1457,0,297,18,56,209,48,100,36,18,239,92,18,219,617,542,36,709,59,607,36,36,20146,402,132,45763,35,23,112,217,2375,644,1451,1451,36,0,36,41,139,18,18,179,95,302,61725,448,386,10326,20,11054,3559,146,191,40,210,962,18,41,670,1838,251,0,0,89,99,17990,11366,1068,11592,399,6693,52754,16165,1870,11635,10531,72,36,41,382,4151,0,56,108,31,61,34,43,751,591,1913,763,699,257,1296,54,33,154,115,115,18,46815,28413,65209,99278,23632,25794,24428,75138,53317,48238,114874,25708,214250,214565,51354,114874,42147,13186,34317,47044,88,36,129,134,11638,73,361,696,900,424,758,0,2650,5984,6020,3935,6020,42,2057,213,161,156,227,2077,81,244,121,0,295,294,503,20,0,18,18,5672,2585,155,942,235,154,106,98,1025,18,18,79,286,434,185,7638,14642,10736,9710,5357,11630,14085,14068,22825,10355,11913,9822,21967,22807,11515,11460,4424,8410,11019,11128,5602,122,54,422,970,855,849,97,151,288,88,2734,345,94,899,1768,1670,1693,3018,2067,18,350,76,12847,312,72,172,16202,43,58,43,36,104,32,130,91,1067,196,690,380,83,322,148,7332,98,54,18,372,7552,741,449,761,925,882,778,244,214,54,282,106,316,288,94,280,3607,18,697,1895,869,204,189,189,189,485,18,1292,3427,1734,1491,1657,1840,1652,365,72,217,1508,471,21,203,12078,2129,401,387,395,100,788,4420,1261,334,736,660,840,1073,2102,72,54,3021,20150,3838,3723,177,124,37,195,62,690,949,222,264,672,14132,14801,300,3669,201,20308,261,219,67,1131,63,18,0,45,0,94,89,16528,54729,180,15021,109298,161,3716,813,364,143,2459,2726,8202,2459,107,233,875,286,121,18,389,222,2214,106,700,293,728,1681,31715,325,801,1104,560,2272,554,151,36,106,58,117,39,0,72,18,79,1068,940,1912,913,1255,0,36,240,822,43,194,242,20,36,85,106,50,151,36,151,36,36,1779,196,0,3718,0,36,0,36,143,136,1915,176,176,36,206,108,551,594,431,487,431,128,126,89,67,784,161,18,0,1806,1806,0,72,865,67,102,169,116,121,105,54,151,79,54,83,45,487,63,1637,2503,16,87,0,116,18,18,18,87,54,0,581,18,0,0,31,80,18,38,38,39,197,63,199,494,493,36,0,18,215,175,125,6351,67,54,638,797,1257,1573,2454,17367,1261,2671,2881,1623,923,180,243,980,7625,9296,2636,1053,1022,813,138,108,13,795,663,491,535,346,375,41,99,289,133,7725,162,504,0,2326,4933,10987,741935,428972,18,120,309548,184,475,340,72,2103,4627,4845,1317,0,70312,45,35,75,151,81,39,89,81,41647,34,3683,3683,273,2098,244,2133,45,146,0,486,271,250,1834,18,18,56,92,36,16,72,2298,75,3009,121,149,36,474,197,321,0,23,41,41,97,104,18,38,177,41,41,274,1481,0,54,145,18,0,0,3270,11384,11384,3270,149,89,646,69,40,150,118,150,651,41,0,9009,0,55,42,36,36,36,72,54,0,54,31650,84038,2645,261,3778,18,93,1329,5625,173,432,260,54,195,204,6887,23,1155,59,0,54,4399,7096,348,2450,1106,18,1156,145,0,18,56,846,314,1901,1057,378,1901,387,417,218,18,1281,146,0,115,351161,1643,206041,351161,287,74,212,54,345,340,383,38,62,72,18,22,18,22,124132,447166,1242,1604,77,0,0,0,27,87,902,147,54,1872,1837,36,562,2823,291,296,156,850,608,87,0,0,54,1995,25,74,935,36,72,239,36,112,72,107,182,73,18,1779,1454,812,242,81,252,245,1603,1744,289,311,540,2081,2029,1628,197,18,0,18,0,18,293,713,285,297,153,749,771,535,1046,319,572,157,1105,9319,9810,8868,19282,21370,70325,20527,2120,372,1867,289,4296,607,938,756,3293,222,770,0,12565,16,18,18,447,92,77,77,287,124,1597,1234,86,0,0,389,82,837,1084,999,78,752,469,0,0,0,36,429,18,63,42,23,36,61,36,82,111,231,73,89,82,84,33,71,98,94,567,0,36,57,0,0,0,18,57,71,18,0,270,185,0,155,150,58,0,18,47,51,36,72,0,128,282,269,208,0,542,72,71,0,159,485,0,174,36,0,214,110,0,111,0,60,18,0,0,18481,18224,9492,14766,275,358,36,110,358,110,18301,170207,156,170180,158,13689,206,18,147,89,199,57,0,89,0,0,0,0,59,189,189,642,47,451,36,107,47,34,36,0,0,0,685,36,144,101,0,54,36,72,454,455,246,511,58,132,54,0,0,0,0,0,0,0,0,0,0,0,0,0,18,0,0,0,0,224,38,85,20,539,103,492,401,1761,539,934,0,0,18,0,18,7102,7102,58,58,114,106,275,0,125,105,18,18,1036,170,0,61,38,65,1373,241,1062,1150,193,145,0,130,130,36,1628,428,1703,1544,468,36,70,36,0,309,179,36,160,104,98,56,3254,1434,18,434,244,32,94,36,74,94,38,54,393,94,20,38,115,321,116,3349,43,0,406,36,538,146,88,503,54,18,45,63,89,0,18,74,216,301,204,446,1572,363,18,589,13,54,1170,128,46,0,36,0,0,471,2617,18,560,676,183,183,2951,217,172,217,54,0,0,54,6046,18,4063,18,0,0,18,18,0,0,0,50,0,18,3579,297,5,82,130,97,229,38,1271,685,18,18,0,0,0,77,50,41,77,416,203,7734,23,36,89,0,18,18,2202,0,53167,54,205,93,1397,0,384,215,445,53,1282,18,56,45,20,382,145,237,159,660,0,982,97,313,735,1066,23,79,89,18,52,297,356,136,14588,133,3284,962,917,0,54,0,131,179,140,23,76,45,45,85,620,306,50,343,1141,631,6800,921,6800,1606,24,68,229,18,36,89,331,306,0,77,521,20,18,16,537,162,1051,1043,0,0,0,45,0,126,18,189,1410,3066,38,1055,1791,147,227,18,59,18,20,26,42,333,80,36,133,36,37,80,20,92,0,75,18,544,80,125,18,54,36,41,72,2035,121,108,126,63,121,1423,552,20,198,308,308,18,36,99,36,129,275,309,116,97,87,125,3199,0,38,63,85,4382,18,0,206,154,5990,777,1480,56,2947,2918,199,880,3931,34,20,18,21,92,886,98,769,2566,4640,5052,4015,5036,839,3950,4843,8583,8583,3253,2469,5052,5024,65644,6081,6081,2566,4321,2787,4538,1884,347,34,198,18,327,0,18,3305,766,5035,6075,2856,4530,3268,6075,3293,710,4709,4829,6119,4530,109,127,152,870,563,23,41,182,117,143,72,51,0,0,38,18,717,52,1467,134,3859,1436,344,18,339,320,815,18,94,112,115,74,18,18,476,450,288,18,20,18,36,152,59,91,88,110,1697,38,36450,402677,313,151,228,20,16,59,41,0,107,72,55,193,303,17,24,28,0,98,351,30,310,73,120,72,36,36,63,67,769,58,937,6690,6747,8743,741,18,36,92,206,721,13645,11420,79,141,1025,3277,174,1378,1378,41,38,36,197,36,18,214,1118,139,41,63,0,36,1116,67,183,94,172,2445,0,754,127,297,71,188,8977,529,87,1480,1480,1480,407,270,56,54,718,0,0,0,0,116,18,80,72,101,101,36,211,28,135,103,0,95,581,149,77,20,40,12286,12286,6926,273914,236,72,72,18,0,18,18,0,63,0,0,104,140,132,36,18,18,18,0,20,18,247,1813,1161,62,71,1018,20,63,328,301,148,31,241,0,411,456,23,489,1217,556,604,622,164,629,38,38,76,249,104239,104752,1342,1342,36,27,1298,18,268,118,220,702,649,358,18,36,614,152281,0,3881,17065,41,36,112,172,134,7735,212,0,1034,1979,232,58,15,18,0,249,18,98,20,38,324,268,18,18,36,0,1531,0,1019,54,307,54,46,54,54,1664,69,2657,74,54,54,596,0,18,2692,18,276,7047,2915,4162,51,0,6183,18,54,54,18,54,41,41,23,393,72,38,0,1797,36,36,0,0,0,0,0,18,23,54,18,56,41,64,1280,41,0,0,2415,2490,287,233,4415,218,327,1419,103,544,798,621,639,27,107,72,130,164,89,230,518,1113,143,176,280,286,158,16,47,52711,5306,38,2512,52706,47,250,108,18,1156,112,36,36,44,0,18,54,17,1301,94,688,740,413,18,347,112,6446,77,18,1868,179,581,420,1096,6204,3740,40,546,36,0,108,0,36,393,763,697,0,1454,9271,1272,12013,190,0,36,4293,4708,18,113,197,0,0,0,0,36,18,216,384,125,372,36,820,343,118,0,18,18,36,36,0,18,45,76,1498,286,442,1499,1799,713,54,65,18,157,52132,712,131,205,8520,116,36,36,0,72,133,209,127,1151,3002,0,184,18,18,38,989,6159,65000,18,207,23,20,0,18,18,54,267,163,103,46,94,82,18,92,190,59,972,39,92,89,2357,246,352,18,36,0,0,0,18,0,15,103,139,204,531,0,18,0,0,571,54,146,835,1254,40,754,18,18,0,36,107,172,154,36,1977,3053,2266,18,72,0,54,34,445,4338,4604,79,77,92,63,36,41,27,18,0,1740,282,288,387,146,0,1131,41,93,36,877,246,1049,18,56,3902,18,0,92,2069,18,36,36,36,36,54,353,85,38,0,0,75,11685,18,55,0,632,114,563,18,56,23,198,304,693,0,0,45,1309,1521,353,47,8190,88,18,0,54,122,597,66,198,54,18,430,1682,1247,31831,184,54,113,1138,15682,85,26,39,41,94,121,0,385,330,54,18,207,54,18,0,60728,60728,14666,18,1220,83,61,146,325,2142,392,210,0,0,473,76,56,75,769,0,23,0,258,115,391,123,157,18,0,465,4372,0,23,4735,2039,89,596,593,1240,1154,18,36,504,1045,132,127,45,118,161,118,2292,18,154,2152,2134,41,13,93,139,0,44,0,2943,2943,54,0,22,23,22831,191194,149,6054,4707,847,54,0,1186,59,0,1366,185,3665,0,485,260,598,248,18,569,116,15,18,98,2563,304,316,74,0,0,0,0,268,72,0,18,18,232,263,160,0,0,18,165,112,18,0,36,594,0,228762,63,46,18,61,41,8131,303,3117,0,36,18,0,361,339,2192,18,205,20,0,79305,690,88,7572,10923,37,20,18,179,18,0,18,45,0,858,18,89,0,0,36,36,0,18,0,23,326,924,36,38,562,0,3472,36,36,18,18,490,663,1991,159,192,36,67,0,0,170,0,0,116,18,266,372,206,63,0,253,0,1225,0,404,13,18,0,18,0,80,36,54,2683,0,0,0,0,18,0,0,0,45,24,0,0,6466,7939,18,429,36,346,0,18,22,960,23,23,18,36,18,130,5888,2014,18,0,63,35,20,20,20,152,0,0,35,23,0,18,0,72,0,0,25,33,36,328,200,36,18,0,18,72,55,17,0,0,126,0,0,45876,7726,45894,0,442,302,18,0,17,18,0,76,27,18,18,46,18,6569,0,10534,0,18,707,0,18,0,21,104,119,58,5980,110,173,18,0,0,3601,95,18,18,0,0,18,18,54,0,36,2077,0,40,0,18,18,0,0,36,0,0,0,0,0,18,72,59,18,0,0,119,1802,116,116,197,215,215,93884,47,18,18,0,0,0,137,157,0,516,0,0,0,675,670,23,259,3413,296,617,2142,2142,0,184,18,2594,0,0,18,0,134,1103,597,0,18,23,0,0,1126,0,18,18,0,0,0,0,0,18,18,331,0,18,848,0,0,0,81,427,22,20,210,36,63,0,39,762,72,18,36,38,60,72,306,0,18,41,38,0,18,0,0,0,0,27,0,36,201,72,440,897,107,0,0,306,18,18,264,304,194,134,0,0,0,0,0,36,18,1993,2045,840,18,27,0,177,157,689,107,0,0,18,56,18,17,2816,54,0,0,0,18,0,125,0,18,0,0,41,18,18,36,0,206,18,2515,0,0,904,18,18,0,18,18,18,0,89,0,0,6702,138,54,18,0,477,2643,2627,1710,92,18,0,1566,0,0,0,0,0,125,36,13,6453,0,72,0,0,0,18,0,0,18,63,217,2405,1584,0,0,0,0,51,0,0,0,7395,1246,8034,0,0,0,0,134,384,385,0,0,20,18,101,0,0,0,18,134,152,0,64,0,18,0,18,23,0,791,590,0,228,0,0,36,0,0,0,0,0,0,18,0,0,20,18,12042,36,18,36,18,0,0,18,18,18,36,0,0,0,116,0,0,84,36,18,0,0,0,18,0,18,0,0,402,18,0,88,18,0,7347,7347,1754,18,18,18,0,673,0,0,150,56835,98,0,248,16386,411,0,18,36,63,221,18,0,18,0,10007,14135,1182,0,0,36,0,0,18,475,0,0,0,0,1874,28,0,0,36,0,0,0,0,18,0,18,72,18,18,0,18,0,56,7500,18,130,0,0,54,18,18,36,0,0,0,0,0,0,0,0,18,0,691,1034,97,2279,0,0,0,0,0,0,0,18,36,179,0,0,0,0,36,36,23,38,36,18,0,0,420,18,22,0,18,0,0,18,0,18,0,0,0,0,143,0,18,0,0,0,0,0,0,51,3008,3008,36,0,36,0,18,0,0,0,0,72,0,0,0,0,18,18,18,206,170,0,0,0,0,0,0,13,470,18,0,0,0,733,0,0,0,0,0,36,1852,0,0,0,1576,18,0,0,0,0,0,0,0,0,36,0,54,0,0,162,18,18,18,18,0,18,0,0,0,18,36,152,36,152,0,152,18,0,0,54,0,0,0,0,0,0,260,1606,0,0,0,1331,0,0,0,0,0,18,118,35,8954,0,0,0,134,0,0,0,0,0,0,18,110,116,5351,367,0,0,18,18,0,544,215,785,0,0,0,0,1079,1446,0,0,0,0,5498,0,0,36,0,0,18,0,0,0,0,0,1476,1476,0,0,2647,2647,549,18,1056,56,304,632,0,125,0,0,18,0,0,0,36,13,583,5345,0,18,54,4042,67,0,582,14,11252,0,0,36,0,0,0,0,158,18,0,591,0,510,18,80,0,18,0,36,0,0,1046,456,0,18,0,23,0,0,0,349,852,18,0,0,0,0
20181107-N2-HILIC-pos-1,mice_N2,3818,32,232,249,91,71,298,36,91,268,36,54,54295,124113,323958,1104209,219996,485788,2025009,3694146,637691,371153,872298,198792,489589,1695024,770300,522492,6999928,2194254,1104108,906227,7001204,2370165,9534693,491093,675604,8244823,3440238,2370165,5128263,721858,1480370,7747024,491093,3440560,509830,50435,924706,84566,49902,49902,53860,926430,1106553,1312102,847626,2346394,521310,1716912,37632,2234903,555869,521267,847577,1434948,1337185,1337185,1335635,1170189,823403,1106553,1760693,998759,877564,89763,405998,117228,710168,685986,447048,1426835,574788,343478,31862,344997,2922,37560,33963,89103,89103,43266,55270,248568,46045,33062,45016,71788,39679,243271,52952,113335,21036,34384,33046,8024,235893,236665,1522,4107,36,176,136,18,10524,122,3794,1323,7916,829,18,18,46,0,18,34,18,23,835,112,14672,42985,406020,286836,59353,24828,14967997,449905,14536387,4231,4087,5789,220958,12906,440153,1921,715,8651,3718,996,758,4518,474,9162,146,9120,8204,97,0,72,245,465,280,205,2960,869,633,131,338,131,12030,17189,169,95,19691,19691,92,66,307,332,456,76,6229,4119,18,74,59,0,0,118,256,187,181,665,256,1531,368,6304,463,432,169354,780222,14727,6424,9608,7708,10813,6291,11041,15770,15770,4543,11041,16072,4074,23113,9608,16072,878,479,794,489,3256,4454,6043,6947,14382,4478,3985,4008,4666,472105,3948,8151,5012,45495,496,699,1582,2616,4358,2021,3153,3153,3121,36,0,36,18,1213,1213,3690,1309325,8993,2110,18,2790,2044,2135,2311,2311,18,2044,2153,1334,2108,195921,89014,4296,2854,195921,1824,4184,0,36,107,36,4884,273,6297,259,666,1065,100,607,65,438,987,72,239,265,882,3036,1253,259,792,4017,784,1036,179,2831,216,6324,4995,641,770,861,1352,6800,605,502,838,1158,600,869,98,20,152,3080,1609,3730,31587,3985,1105,316,256,303,0,180,120,99,4702,159,1083,28616,54,72,120,54,89,525,91,92,134,614,7855,2063,17088,21023,26884,103727,13347,25655,24217,103727,94487,23529,1301,18,77,99,60,208,16,31,99,181,0,1035,6709,142,16690,3383,373,1102,795,104,37,1268,397,127,1179,17282,540,6255,106976,2051,12530,8677,3256,3967,4952,3882,7165,12867,452342,28802,138,1196,1962,715,28698,28844,106,7983,3479,3539,371,5110,3425,2122,1501,917,830,3855,3375,466,3406,5068,30622,136,235,56,8527,47286,5338,9763,5338,9131,6902,12811,2495,8527,5345,2495,4671,9964,5366,47327,127,18,36,209,158,0,58,113,158,87,31,89,0,89,3291,18,0,171,3873,3032,20845,93,277,742,966,277,742,98,130,5257,295,742,3535,6844,10985,19561,104,18,91,88,115,115,54,56,72,1967,0,272,15269,0,0,1410,20886,47652,4200,246,18,772,117,319,380,83,4295,4396,54,54,78,103,306,394,0,0,39,131,43,56,648,648,375,3140,1186,871,1302,3354,706,65,238,18,18,1815,2334,10464,693,2521,3094,125,312,94436,385905,94418,324,383,7340,4267,367,336,0,0,0,5135,36,481,500,429,36,1943,787,386,375,28289,1943,1612,3395,30151,1686,2332,236,22967,209885,123,9189,11627,291,3023,138,5781,212,103,41,258,18,153,11357,288,36,64548,53,23,94,0,0,367,6135,83,0,157,32,90,18609,583,18516,24748,114155,26818,2589,107,79,36,125,187,712,20,0,1786,47,3618,0,89,4738,460,590,279,24,279,787,151,44,116,185,657,0,3206,8703,23,961,47,1215,23,73173,378,152,107,98,1271,87,126,1684,13212,9330,77625,11955,24621,9767,11079,15885,21966,17701,152,1420,415,470,769,925,470,522,620,579,463,1142,532,678,437,2593,663,0,1795,709,1242,1149,3883,422,1758,6880,0,172,74,224,1521,74,327,126,201,391,371,4402,2569,291,303,280,5251,121,581,397,327,0,18,27,51,51,42,566,163,4436,320,117,36,13699,25236,56924,20251,25236,76611,12930,14588,24454,12079,12930,16418,29957,17885,15196,16418,26416,5633,4530,6023,877,930,109,382,67508,94968,14950,33176,10413,218,220,161,344,693,23,153,86,116,38,38,4545,66737,269063,98475,13302,41876,273627,269063,81754,156,355,32948,263,1545,1880,262,19006,54880,12355,1078,6332,4660,1031,4561,1661,1000,808,0,2476,56609,3033,17547,34,10671,412,1118,93,204,118334,89,130,286,99,92,23,134,18093,10194,38,18,161,20,160,18,125,18,54,1696,528,18,912,36,2335,42228,20,23,598,1561,112,65,455,499,55,274,6612,131,113,233,0,0,38,240,1066,282,36,2998,6701,175,92,28655,129,18,2993,40,3033,690,1609,552,487,191,73,1670,905,6259,11235,1199,59,234,152,337,395,246,214,157,295,331,343,361,3152,3235,12524,15412,14834,11255,11635,5191,3256,6436,2539,18086,11292,14834,11301,24954,5191,8262,72,56,74,573,0,61,91,88,54,74,196,70,396,166,54,380,868,8845,296,410,0,465284,1837,13406,1358,1358,187989,465320,207058,378699,478,2527,2736,2736,618,2822,2699,1542,1019,1542,629,36,41,5378,0,8358,2322,2322,72,407,2014,92,5871,27,36,110,2136,375,9174,9174,74,2528,111,75,172,3293,18,23,184,144,254,135,1822,36,71,223,54,282,216,25197,164,130,551,317,696,205,47,375,36,32,110,231,58,108,68,58,349,358,162,76,88478,47507,32174,195022,50638,76147,47881,130044,50942,237642,100390,195022,124077,18063,76019,31389,85975,12698,76125,166387,41299,47426,10505,19034,3819,20030,3617,554,2118,1176,194,3434,36,72,681,87,18,230,23863,7224,587,36,211,698,3669,22,825,1896,341,2280,1155,2836,1272,2211,272,942,2211,618,15534,124823,377784,707,2209,15534,36,56,659,0,41,0,69,0,145,37,111,106,160,36,717,104,58,2323,134,36,127,58,80,27,18,27079,143,198,37,0,18,36,859,60,1199,259,35367,1403,60,18,5352,36,5423,45,271,0,188,23596,3300,0,38,36,81,416,72,81,36,1169,58,166,73,71,3289,8144,2795,2246,2014,2967,2963,1752,2977,3611,1760,99,288,18,30,200,260,241,0,80,193,232,0,309,586,635,74,949,0,1448,89,80,26186,375,453,2276,22,1699,1699,262,5293,660,963,18,23,18,0,72,98,54,45,182,135,756,13933,514,311,10589,300,10589,4441,159,205,72,175,879,58,1198,9794,1984,463,166,446,1247,38,36321,11842,1493,12546,567,7648,30048,19915,251,5896,11560,74,112,67,755,197,45,0,111,125,78,139,77,862,169,3060,805,591,532,1252,253,253,241,130,248,0,6117,9080,16823,65330,24450,21731,5193,24232,8674,44343,17339,8674,32754,44722,26413,59039,39360,21731,2566,8182,0,277,493,261,18594,421,1123,1159,1169,383,1011,18,1441,3559,5517,5517,5517,223,3151,458,130,96,403,3243,41,198,519,18,789,237,474,0,54,68,48,34618,50056,123,1508,374,301,154,244,1454,18,54,18,54,305,209,7991,12252,10410,9331,12002,15097,8669,11476,14694,26719,15202,14782,8303,14679,10128,10838,5543,12516,9626,10029,3068,151,18,615,18620,708,828,1114,1531,1832,494,1278,1191,155,1031,4379,1191,2574,2767,2424,206,429,45,9613,65,188,188,28277,57,90,37,23,919,349,2389,484,2687,330,701,369,161,510,56,8658,164,36,18,213,10290,1054,1054,1045,1006,212,971,254,553,68,355,355,294,4226,96,188,17510,0,15,3852,3622,422,441,700,700,517,36,1256,713,926,3171,3798,2197,2629,553,132,141,1731,859,36,222,21192,3495,2051,961,211,177,862,6802,1890,741,1537,932,225,880,2799,1823,183,5027,33438,4718,4261,76,36,42,76,289,1116,1242,157,166,884,16513,13369,121,2287,305,21851,251,53,89,1303,88,0,38,76,21,740,18,5675,5829,10765,6189,17356,262,3947,705,502,152,8349,21908,118235,50984,288,278,945,419,3022,100,442,93,3320,130,673,190,413,1540,28816,6496,1569,1255,1255,4684,491,332,38,93,49,240,292,49,15,18,35,1518,563,1472,1474,1419,18,18,189,271,87,363,653,58,36,16,59,852,61,77,109,60,54,2837,237,36,3532,17,0,0,0,633,196,2221,412,412,18,757,676,580,1196,977,852,502,756,107,89,54,1081,107,112,34,2530,2530,18,89,835,61,259,259,195,239,177,276,502,466,240,95,79,400,513,438,5146,134,96,27,125,107,0,64,219,40,94,311,0,18,18,41,59,36,36,56,166,349,189,169,620,574,36,36,36,96,206,191,3337,77,36,2509,1788,2062,2062,1688,11305,1135,1676,2406,2062,1566,140,399,914,11510,8437,10251,1044,1394,1192,9860,208,21,1238,884,929,469,440,222,91,161,148,151,8362,100,275,63,3224,3978,14193,605096,437638,36,205,347300,165,251,357,112,141239,31649,155205,115035,0,53239,54,137,36,170,19,79,125,125,87983,36,3092,3083,482,1430,372,1412,42,194,18,428,222,1591,2201,21,36,91,20,50,50,327,716,406,5985,0,18,0,1139,89,117,136,59,54,125,216,125,114,358,95,0,94,438,643,18,70,244,46,0,18,4091,6767,6767,4003,219,54,851,39,79,74,79,74,853,38,54,3188,36,145,31,56,56,36,18,36,18,22,43735,126017,3601,156,3595,89,183,536,33994,279,732,195,18,112,182,37480,19,1851,127,36,29,8003,7441,425,3539,1985,137,4764,106,18,178,61,610,746,2604,791,512,2604,306,489,479,0,2270,805,0,479,689313,2158,227646,689313,229,300,249,154,279,154,1774,22,126,0,54,24,36,36,199003,401889,1071,1193,205,0,0,18,36,78,833,250,54,2581,2442,18,575,2736,153,161,5965,3125,992,153,61,0,94,1786,34,150,1131,56,79,273,0,189,0,125,260,31,0,1102,784,1150,617,146,1186,122,1219,2036,422,725,430,1753,1661,1228,193,18,0,18,15,18,841,665,501,804,389,412,1023,433,789,1013,384,545,545,11512,11761,4739,26893,26993,77361,25575,5260,1421,1358,554,3193,2392,1425,2025,1390,217,839,51,2447,681,24,24,331,89,82,223,159,31,1218,1196,54,0,72,2488,206,1235,498,1333,74,1667,327,18,0,0,63,2266,33,107,131,57,90,92,74,61,164,312,78,157,241,157,156,49,194,74,552,51,89,89,18,18,0,18,89,0,18,40,207,218,0,218,65,246,18,18,97,207,89,0,41,218,190,364,251,18,540,16,0,36,145,427,0,163,18,18,246,264,51,241,0,83,0,0,40,23927,23279,10052,20202,710,2311,0,59,2329,59,20397,128519,224,128413,216,16952,253,0,165,136,143,134,18,49,18,18,0,18,36,338,1029,2224,34,543,1379,179,70,41,69,21,51,63,1128,20,94,232,0,0,65,0,499,505,638,207,410,75,36,18,18,0,0,0,0,18,18,18,20,20,0,0,18,0,0,0,18,275,108,181,75,849,146,437,453,1583,258,1246,18,0,0,0,0,9510,9510,50,39,87,172,439,54,756,54,0,217,929,68,20,135,102,77,887,295,1340,1273,143,197,36,116,116,23,1122,317,1148,1084,2323,18,56,140,0,155,77,23,234,230,116,38,3048,1800,0,1241,545,465,169,47,320,141,320,36,450,54,18,126,158,253,98,4139,76,56,163,76,647,56,158,582,20,47,163,56,20,18,92,79,92,197,826,389,1464,743,108,447,111,56,808,82,90,93,118,0,36,24,1620,75,1577,847,1103,210,1850,340,370,347,235,80,80,172,29480,0,2925,20,0,54,0,18,19,0,38,92,0,52,3761,423,452,106,331,72,68,59,1243,374,18,36,0,18,85,63,164,18,163,762,199,2657,0,18,0,23,18,0,7729,36,17101,36,45,87,826,58,148,87,1348,38,1186,105,72,105,40,294,1189,601,125,596,65,1488,515,426,568,1419,97,140,202,36,54,207,434,150,12872,208,2624,1554,1512,36,177,77,42,88,231,18,54,36,36,36,1461,198,172,633,538,357,4092,804,4092,603,206,161,769,92,17,36,49,428,0,36,792,18,38,16,732,359,908,889,18,18,54,0,0,148,72,170,2242,6672,20,1044,1569,192,229,577,447,18,91,23,241,272,80,107,322,115,46,66,54,92,41,163,129,107,99,61,36,54,210,28,55,4455,46,351,351,212,38,736,592,65,125,299,256,533,557,152,208,162,165,223,36,85,260,210,3233,71,56,462,53,2616,18,0,1673,138,1859,142,362,54,593,598,294,1102,3945,93,56,18,97,98,636,54,798,6718,3971,3843,3840,7573,2289,2890,4993,4773,6678,2594,6773,2328,8119,43901,6376,6376,6718,4773,2646,5010,2170,968,56,174,0,334,0,18,5199,1801,4802,4492,3587,3586,8729,2894,6062,2242,6704,4864,5597,2415,16,156,134,1977,1089,61,82,327,54,327,76,170,36,1155,40,36,955,165,1062,143,3950,999,789,78,555,348,907,0,70,193,69,54,31,18,283,210,402,587,29,82,41,134,92,1423,300,276,2056,27,23064,315069,142,142,299,218,73,16,56,54,224,129,64,284,315,83,36,83,179,324,511,45,450,101,125,61,161,161,142,122,487,101,800,1679,1687,1559,976,72,74,88,470,714,16565,16593,121,20,749,1522,224,1500,1500,37,59,38,173,55,379,364,1162,63,55,18,106,59,779,97,304,50,96,2430,0,496,1256,138,343,291,3537,2596,85,2336,2769,2769,2596,345,98,54,397,18,0,18,0,18,0,102,291,351,351,18,610,18,134,134,20,18,635,90,80,18,220,37646,37646,7736,182600,170,18,0,36,36,18,20,18,79,93,111,95,75,37,20,0,36,18,54,63,0,350,1992,289,112,36,296,18,0,372,72,197,18,215,18,532,586,103,648,603,659,551,627,86,329,36,36,5146,131,75872,75872,679,648,65,92,1083,36,249,81,82,323,284,269,94,18,301,100560,18,3218,9798,18,45,78,141,83,7604,77,0,1018,1502,232,63,37,38,79,198,0,79,70,122,256,334,18,18,18,0,349,0,644,117,261,116,116,122,18,798,68,1018,46,83,63,408,0,0,2522,18,332,3928,2878,2487,55,20,3114,18,36,36,54,36,0,62,18,2440,18,0,110,1410,54,36,0,0,0,0,36,54,13,36,69,36,74,67,639,89,0,0,1231,1290,6531,6903,5138,169,300,1238,73,467,1005,524,653,54,120,95,105,118,74,79,578,691,18,107,136,213,141,18,54,34646,14215,69,4465,34629,54,175,59,18,766,77,56,18,99,72,0,0,54,1466,108,1194,1089,189,94,636,671,3409,85,0,1325,175,424,259,1732,3070,1787,0,405,92,18,126,0,18,1496,568,487,90,2153,3914,1030,6558,83,74,0,3876,4255,55,51,181,36,18,18,54,54,105,281,401,185,1365,20,1038,242,97,0,20,18,18,54,18,18,54,79,1080,651,367,1080,2965,675,123,140,0,74,46241,698,127,334,4167,530,77,23,42,18,18,143,72,761,2252,0,256,18,0,52,620,4523,39406,18,246,34,18,65,43,18,81,248,188,99,41,72,33,73,20,143,90,812,36,40,77,1180,98,274,0,99,53,18,18,0,54,0,112,117,259,490,0,18,0,31,0,149,130,509,802,115,499,0,36,18,18,0,116,116,0,1991,3012,2013,0,74,20,36,21,524,3290,3425,185,58,90,58,36,34,36,18,36,5090,234,250,562,172,172,857,64,290,18,1371,117,677,36,18,6431,0,23,20,3485,0,0,0,36,36,94,184,80,85,54,38,53,16440,113,42,68,581,88,384,36,29,21,336,326,953,0,61,65,715,1177,374,737,7124,75,32,32,20,59,604,119,248,23,41,612,1434,1208,25315,132,0,282,799,13519,181,23,37,189,117,123,23,322,232,103,0,92,18,28,0,174004,174004,17555,63,1601,227,107,106,471,6612,945,597,0,0,62,59,39,64,456,18,20,27,324,219,429,94,303,325,18,2346,1045,20,54,10120,3596,63,339,493,355,243,0,18,796,1568,154,0,64,86,230,325,2748,36,130,7370,7451,92,41,78,232,18,74,18,4240,4240,824,18,36,18,27052,195359,54,1828,5373,4850,54,0,1544,0,0,533,100,5306,0,430,182,1198,329,0,182,89,54,18,54,2057,499,597,47,38,0,56,20,74,36,35,36,18,159,189,78,0,0,0,127,107,23,36,0,586,554,304460,89,18,18,101,56,6163,844,1778,0,179,98,18,1129,531,3150,0,159,18,18,26810,825,89,5320,3581,50,71,56,116,18,0,0,0,18,910,18,27,18,0,23,32,18,0,0,0,326,1768,30,34,242,0,6399,0,18,38,0,229,448,2461,123,128,35,36,0,0,282,18,0,404,0,249,376,268,63,49,58,36,1958,36,749,18,36,0,20,54,112,38,36,814,18,0,0,36,16,18,18,18,0,36,0,18,1863,3069,0,1438,152,552,0,0,0,2169,36,36,0,36,54,179,12542,2502,0,54,172,0,65,65,56,170,0,18,36,20,18,18,0,38,0,0,0,89,54,710,23,0,18,54,0,72,45,18,0,18,352,0,0,157687,9384,157687,0,602,467,59,0,152,0,0,77,56,50,0,18,18,2527,0,3693,41,0,165,0,0,0,36,160,241,54,6608,152,90,18,0,0,4992,267,18,13,18,36,36,18,74,18,18,1361,0,18,0,0,36,0,0,18,18,18,18,0,0,0,36,0,18,20,18,443,3430,144,161,188,125,143,63173,74,0,45,36,34,0,146,99,74,241,0,18,0,99,99,32,17634,3823,192,581,2267,2267,0,31358,562,206199,107,0,20,23,206,688,610,27,36,0,0,0,653,0,40,13,18,0,0,18,18,0,0,152,0,23,552,0,72,0,98,298,19,23,38,89,98,0,36,431,68,134,36,77,20,54,107,0,0,59,40,0,0,0,18,0,36,0,18,0,89,39,255,832,331,0,0,224,0,0,322,179,166,54,0,0,18,18,18,0,0,1936,1846,465,0,0,18,305,338,723,54,0,0,18,38,0,68,1421,23,0,0,0,0,18,0,0,97,18,0,0,54,36,143,0,108,18,1044,36,0,313,0,23,0,73,18,0,0,126,123,18,2032,223,143,0,0,197,916,970,818,206,0,18,1567,36,41,0,0,0,98,36,0,4959,18,536,0,0,0,26,0,18,27,37,63,1419,976,0,18,0,0,27,0,18,130,2792,163,3345,0,0,0,0,351,69,115,18,18,27,45,18,18,0,0,0,54,54,0,63,0,18,0,18,18,36,785,678,0,72,0,0,0,0,0,36,18,18,0,36,0,0,18,0,22961,0,0,45,18,0,0,0,23,18,18,0,43,18,72,0,0,74,72,18,0,51,0,18,18,0,0,0,107,18,18,63,0,0,40545,40562,2205,0,36,18,18,215,0,0,232,10369,72,0,391,4040,282,0,0,0,90,45,0,0,0,0,3200,5546,119,18,18,18,80,0,18,341,0,0,63,59,996,89,0,0,18,0,0,0,0,18,0,18,0,0,0,80,0,18,0,8932,0,134,0,18,0,41,36,0,0,0,18,0,0,0,0,0,27,36,396,917,116,723,0,0,18,0,0,0,0,0,18,116,0,0,0,0,78,56,72,72,18,20,0,0,921,0,18,0,0,18,0,0,0,18,36,0,0,18,23,0,0,0,0,18,0,0,0,130,1541,1541,72,0,36,0,0,0,0,0,0,36,0,0,0,0,0,18,0,161,188,0,0,0,0,18,0,0,1176,0,0,0,0,393,0,0,0,0,0,87,1128,0,0,0,3068,0,0,0,18,0,0,0,0,0,18,0,72,0,0,77,18,0,18,0,0,0,0,0,0,0,31,237,47,107,0,107,0,0,0,0,36,0,36,18,0,0,179,519,0,0,0,3343,36,18,0,0,0,18,177,0,5821,0,0,0,36,0,0,0,0,0,0,0,55,55,5075,232,0,18,18,0,18,340,89,626,0,0,0,18,841,775,0,0,18,0,3617,56,0,18,18,0,0,18,0,0,0,0,1406,1424,0,0,15222,15222,683,0,1736,66,515,429,0,116,36,18,18,0,0,0,18,0,421,4184,0,0,18,3546,18,0,560,8,8979,18,18,23,18,0,0,0,118,0,13,208,18,154,0,0,0,0,0,0,18,94,2060,886,0,0,0,54,0,18,18,447,922,0,0,0,18,0
20181107-N3-HILIC-pos-1,mice_N3,9134,90,449,235,63,0,126,18,36,118,18,36,48635,78736,144264,348352,127556,144225,3899604,1459539,716681,347950,865483,595528,12738881,3563560,484302,382153,616695,1859077,348301,5712871,499569,6536447,4829184,2845390,542755,4829185,3563249,6536446,1728896,441522,5169127,3450452,3459895,1905678,402574,37404,979165,59466,53548,42663,133979,935279,671919,1070462,952368,1533554,734178,651420,37403,828098,1993971,1216608,2168232,2168480,1019298,1019435,686346,1245645,808620,1551856,1634362,390987,1232086,46869,1055014,142831,663649,1066650,702210,1198888,696685,43345,27370,337993,10875,32355,17946,24828,24828,40324,28992,129868,40584,19702,52255,220993,23761,79845,79845,134878,82684,22207,22207,9621,263609,264772,1424,54,0,103,32,54,7265,508,2045,1368,5024,875,29,0,36,184,36,70,18,18,434,18,16732,44496,1111923,205053,48159,30192,15040523,358619,14693684,8554,9286,7685,222550,5641,453468,865,933,24717,1338,1000,408,5230,697,25704,254,25655,25655,203,0,100,349,333,407,518,160,397,160,110,168,76,9652,20247,1001,182,42446,42464,41,149,448,199,334,35,7772,4088,18,59,0,18,94,85,290,129,177,337,78,2813,972,2222,729,272,118792,1091418,13968,15568,4892,10519,5621,7715,4994,10519,10519,11198,10885,7715,4994,21508,5345,7715,664,313,223,313,18,85,10933,4521,14992,2890,15704,5488,9734,5488,741,4690,11995,37400,613,703,2192,1945,5480,20653,1151,2817,2881,66,18,18,134,2610,2603,52687,1913282,12596,1764,0,4108,1818,2109,1925,2573,682,1818,790,2911,3910,165350,81963,2560,1712,165350,2201,3910,0,0,18,229,4825,68,144,301,338,358,199,259,105,371,1714,127,160,7469,3723,1062,1721,642,377,6675,378,2600,127,2250,3739,15761,3739,1013,718,506,404,4353,326,708,708,474,1120,1120,0,0,0,3283,2474,11356,1955,5392,640,516,177,358,0,802,34,853,220,91,111,22084,215,279,91,215,34,279,45,36,0,6522,15793,14845,12326,44752,6974,257429,93821,52478,39459,257412,80628,20297,6105,18,202,112,82,174,147,51,174,55,0,430,6013,937,21824,43015,490,99,852,69,26795,87,147,508,1025,14216,750,9506,83406,866,9506,3246,11775,4341,2838,2522,3817,10105,1090787,583,477,6917,2715,1086,853,853,1399,32586,7180,799,244,1352,7152,2359,829,834,2104,2715,1613,794,736,4725,45447,20,1375,218,10486,171492,1296,5788,1296,9559,5891,19686,10293,14675,3412,7949,3412,14893,5416,174628,664,75,107,54,84,89,383,27,84,128,82,150,43,128,4611,18,54,0,4450,7213,26089,119,218,218,485,384,615,182,38,7085,615,252,8418,6489,11419,11419,58,0,264,36,36,18,0,21,0,1065,23,56,61416,1172,56,33,52862,52862,300,32,38,1826,254,778,319,651,4670,1909,50,132,36,38,2084,162,2968,2969,0,36,56,16,768,715,219,1031,689,2829,735,1132,717,0,45,0,0,934,1242,16374,811,1474,1816,201,3616,63806,167967,63788,592,507,6348,907,907,603,0,23,23,2996,1604,502,278,488,1607,300,2405,104,68,300,265,2930,4084,827,433,1752,341,26295,272257,88,31701,8511,113,454,468,5453,686,227,167,188,0,36,25224,130,36,160472,18,18,36,0,0,653,4637,169,688,545,545,84,0,682,18,20399,111597,36113,134,166,0,34,130,692,692,18,607,1846,27,323,38,11997,12051,1231,5112,20067,65407,12161,2393,151,54,670,169,717,134,6406,10745,0,1231,33,259,54,86792,49,38,274,0,3209,95,227,1940,70276,36066,49576,11222,23706,15772,4133,9976,9050,21533,118,767,1246,371,271,442,118,704,952,3874,801,1497,891,668,888,4373,609,0,417,644,1979,152,2665,629,2687,19693,18,18,54,18,2123,74,72,520,114,54,1672,18,6403,122,208,223,3090,246,282,224,547,0,0,329,36,36,77,2180,89,110,265,18,0,3069,15069,33038,11949,15069,65959,21327,18864,33020,8853,21327,8733,15863,19304,9815,8733,13177,3764,4347,7940,1671,901,112,330,77181,297873,14421,67891,16127,656,227,474,320,216,59,411,102,34,36,20,2361,435060,115528,1544230,5093,154468,326833,1543224,50740,202,1097,153,15775,142,1003,966,9800,101590,10658,3120,14649,7893,1501,1890,960,1383,889,81,299,49622,299,10547,1091,8576,516,1496,138,128,123741,18,89,386,72,72,40,720,15505,8025,70,50,85,60,52,36,36,54,32,3149,676,18,2384,98,14404,23759,30,123,403,1459,102,25,18,18,79,249,17956,1119,143,359,0,18,18,74,1562,322,83,1197,476,193,90,34916,112,153,1197,156,1197,180,1969,686,295,90,82,1795,162,3779,7740,2307,346,193,456,612,97,478,89,82,370,439,139,127,103,584,6619,5701,7232,13731,21752,5236,14916,13576,13731,28857,1239,7232,4029,10788,5236,11749,46,41,16,938,153,87,126,240,258,56,736,23,249,84,170,468,995,23156,1394,372,54,125723,4202,2908,63587,63587,321614,125699,521046,412504,77,67,92,34,598,4014,113,67,629,629,931,92,1784,6767,15,63291,1468,1468,688,212,1128,355,3987,23,236,0,2138,593,8213,16178,54,10336,153,187,735,4097,56,766,264,18,96,126,4929,268,264,2187,55,2333,317,36327,117,61,825,337,1059,134,54,1045,19,1776,254,342,1758,153,1091,1740,108,96,92,74,18075,19921,31504,160789,18825,79340,40234,47070,58595,216022,66452,152803,22453,13798,111110,22453,22459,5644,79319,39883,58615,19828,13760,42671,3288,16324,1605,2132,2803,1145,370,3479,18,36,1329,108,173,549,23414,7586,260,160,1803,1016,150,2827,758,1211,2067,1411,758,3449,1524,1451,1411,545,1370,664,29319,124141,364161,1587,2651,29319,79,36,182,50,18,18,14,18,1210,67,41,67,42,145,691,25,39,4169,529,18,177,181,57,18,161,31374,146,526,59,0,18,36,1128,149,1802,279,24556,1520,1359,0,41,83,83,83,15220,83,15184,3620,57,36,18,18,56,20,18,18,18,1982,35,591,56,125,3366,5236,3678,2562,1508,4057,3572,6659,5379,2124,2650,18,134,43,18,174,47,197,22,130,106,611,23,390,776,148,162,2806,442,1491,60,58,34244,402,282,53665,135,55,60,591,6718,827,1275,1275,54,103,18,0,104,18,0,642,1408,65225,388,5012,6308,10469,1319,10469,15084,144,229,0,39,735,55,840,455,2524,4810,632,57,0,675,28797,3859,6086,4443,589,11220,28186,18463,1441,4473,2616,193,90,36,147,18,18,36,125,182,80,146,135,217,49,1984,1220,650,974,6413,92,150,465,231,50,18,27171,43255,4082,10651,21090,10952,50490,32477,6824,33917,55349,12279,32477,4326,55349,33917,10952,10011,33711,17554,1024,63,221,74,30714,193,831,403,4693,275,4285,0,3885,2950,2986,3895,2986,92,2034,158,533,197,206,2068,36,923,255,17,825,485,484,16,73,54,36,68479,50867,578,1209,202,499,152,877,1018,36,72,142,435,574,83,16095,12226,12836,12857,11352,18538,22156,22130,28775,24324,21566,5575,13246,28757,13660,10422,15991,9145,10959,9145,9772,481,0,941,8213,824,865,4476,2456,373,213,1506,72,482,1213,2254,1117,5742,4945,5413,77,1870,80,14115,35,73,3923,238,140,28,38,18,145,138,3308,151,61,365,749,232,201,803,109,1703,132,18,36,215,10124,761,612,1164,1254,962,737,512,1120,126,365,175,196,68,119,86,128991,36,0,472,1581,279,415,275,165,321,0,2635,2313,1300,2251,5049,2045,2367,1736,78,95,3458,1490,18,755,27954,2388,818,349,633,253,311,1276,2163,318,269,1914,931,1263,3386,2536,50,2722,33979,10958,10680,88,173,13,59,58,530,841,51,235,1423,16361,19378,145,4653,226,13956,865,371,234,6911,43,36,16,450,110,163,179,45188,48066,12121,7089,108594,364,648,390,726,63,9299,9299,53597,56595,312,187,1243,1133,2776,56,454,6116,137,119,959,908,201,544,32024,1288,390,1159,1141,6499,431,331,91,115,154,94,250,203,93,0,382,517,1534,680,825,3179,36,45,439,328,379,328,214,81,45,148,156,36,69,63,88,47,36,2838,227,164,14213,80,88,72,88,2940,189,1426,92,115,77,2719,1324,629,984,19098,1330,19098,104,135,0,104,1708,0,617,813,2299,2299,813,543,526,213,156,132,370,94,55,23,623,665,4127,0,96,1182,1558,0,5489,373,303,18,208,170,18,0,160,0,18,0,89,0,72,18,23,0,80,22,20,260,168,139,1168,973,268,18,41,1740,43,18,3928,403,35,1731,2168,2209,1488,1778,14515,2712,3475,2702,1488,1751,79,468,1557,9352,10303,2988,2910,1820,1538,2811,265,21,1037,1099,321,299,650,117,38,166,303,218,7561,45,392,18,1416,3006,14947,473360,202989,18,1013,251711,163,341,306,310,110261,48310,154356,105260,18,41047,54,106,22,151,97,61,74,97,206994,59,2732,2732,125,31676,280,31746,170,629,36,484,305,2310,2983,36,23,82,0,59,367,401,4355,430,6488,72,59,18,2814,335,161,110,71,309,72,141,90,77,242,424,24,18,253,1310,26,127,282,36,0,18,2421,20433,20415,4894,419,58,48,44,589,82,589,59,146,148,82,5656,18,152,296,46,46,36,18,18,36,36,15652,89342,2470,134,5810,1953,45,1458,221828,393,969,7833,317,296,7856,132767,18550,15629,55,36,59,5031,7203,1234,9196,326,118,1125,72,99,20,0,681,303,2800,1161,277,933,910,88,268,125,2783,277,640,486,36680,1980,212921,622204,259,112,141,125,202,226,463,34,52,54,0,18,0,0,353107,353104,1221,1008,182,0,0,0,123,260,1395,203,36,3719,3642,59,587,2677,831,702,54,30580,1438,212,173,0,18,4296,165,108,1017,72,171,457,54,127,85,215,329,56,63,3618,7876,4569,22519,591,4658,130,2217,2400,1361,881,1509,2125,2021,1288,681,18,0,18,18,0,588,499,347,258,488,499,333,361,1108,309,282,418,489,17281,1980,5909,11689,23660,36226,23270,3317,1743,2271,569,3606,3867,2534,698,1371,437,1184,18,6823,55,40,40,1441,63,180,246,176,73,3432,0,1941,36,18,8774,384,1595,740,2180,188,762,825,0,0,0,89,7621,49,67,147,49,157,122,36,436,419,263,419,419,263,398,398,398,186,74,1151,453,58,54,0,0,0,18,75,40,54,58,374,278,0,275,295,87,36,18,114,160,18,18,0,176,111,13,150,54,1196,63,40,0,407,422,0,453,18,18,135,220,453,113,0,41,18,277,1570,16813,16795,13013,11355,1570,10391,0,18,10194,18,8202,68783,54,68781,350,6678,376,59,335,157,295,36,18,43,21,18,0,0,72,4391,546,2098,188,413,2709,215,110,92,36,76,23,781,41,0,59,0,0,18,229,18,796,214,573,157,267,213,107,32,0,0,0,0,0,0,0,0,0,0,0,0,0,18,0,0,0,1556,174,112,46,532,197,1280,192,113,127,802,0,0,18,20,0,13973,13973,53,53,54,119,36,125,9559,76,0,532,11032,10176,0,18,173,75,1042,752,1989,1877,0,594,18,89,89,128,710,185,3130,2913,3421,36,161,45,16,541,106,18,342,72,120,65,3377,4056,0,2779,282,497,89,77,41,77,171,36,571,18,18,23,65,323,23,8139,36,18,252,23,679,0,97,668,54,36,0,0,18,36,246,0,498,92,1364,18,36,1730,94,785,343,1930,23,23,18,88,1608,18,18,237,1640,190,959,279,1865,847,1865,467,218,455,209,73,97,327,104207,1051,0,0,18,0,0,89,18,36,36,107,38,73,5288,661,928,58,92,156,229,85,246,1470,17,17,99,18,149,74,63,173,429,118,449,456,54,54,46,53,18,213,20034,825,64261,18,86,72,878,0,10525,72,45,45,736,97,36,85,41,41,4760,153,702,90,59,3279,599,372,792,3140,36,36,446,18,198,869,147,67,14005,141,2296,3158,3140,18,117,36,98,220,687,20,637,18,18,449,474,231,265,520,503,285,5700,242,439,1594,1667,238,5566,18,18,18,449,36,18,85,11614,193,210,28547,11795,10658,1469,1280,20,20,0,23,18,717,141,2512,3310,1103,99,1435,56,40,87,1684,1297,72,0,1003,2379,391,99,50,281,38,0,54,18,148,16,31,245,39,18,36,52,22,56,55,230,3672,20,67,67,59,115,522,1143,129,141,150,113,1869,1954,213,786,44,376,473,278,72,555,492,2538,56,45,775,72,5754,38,18,10285,234,8270,391,17405,90,57849,57783,50042,1227,3213,38,38,38,7754,424,1112,18,396,3874,3150,4419,11266,4251,4735,6526,2314,2870,3900,4808,6614,5156,21400,50995,4136,4136,3874,6649,3874,2651,2580,2361,18,104,0,472,18,0,2639,2037,2610,6453,6402,7003,6453,3718,5188,5739,6079,5667,7636,7003,241,65,279,1531,1786,18,23,47,292,139,54,36,27,3075,0,660,20,18,4821,0,106,955,856,163,370,329,2559,23,48,23,177,57,0,18,702,702,455,299,20,0,38,203,247,138,31,378,2451,38,20467,217162,8,328,195,54,36,0,50,38,18,54,200,21,290,85,43,18,988,1515,1074,112,1062,88,148,72,91,35,152,81,289,1116,1116,3927,5375,5143,1342,58,107,354,287,293,38927,24871,40,115,742,3075,21,1777,1777,122,56,0,181,93,102,593,965,36,36,41,98,36,869,89,90,36,1556,1210,18,1048,3512,237,48,1247,20972,1098,140,1450,3112,3112,1224,348,80,20,564,0,0,0,0,52,52,2287,901,2287,463,77,307,18,103,103,0,163,89,268,167,54,47,28662,28662,7097,57476,199,0,0,38,36,18,18,0,27,130,20,0,287,233,18,56,36,18,36,50,18,37,2651,446,116,98,497,48,188,1676,541,241,241,286,36,403,510,635,163,1962,689,751,680,348,739,69,88,93775,684,1721,93697,1274,741,118,18,114,1171,1613,233,23,668,501,586,41,18,705,69,18,84035,9569,72,232,18,284,104,5992,267,0,786,786,69,0,22360,0,18,72,45,89,94,88,400,0,91,0,0,18,2216,18,1561,350,2049,337,3997,748,36,28,590,3639,28,219,42,835,0,18,583,0,1998,4036,4324,4036,181,18,2726,41,18,0,18,18,0,18,116,16740,202,18,151,2165,34,29,0,36,36,0,0,36,18,23,118,59,72,106,8485,36,0,18,2898,2997,299,440,9227,160,729,2322,68,1947,1956,360,1401,46,46,18,121,157,102,85,1509,4822,278,1211,1206,1111,270,9,60,1497,40483,39,3738,40466,41,328,138,510,36,206,18,104,18,29,20,63,18,935,36,655,644,592,62,170,57,7611,218,1018,38,210,32,259,2520,2177,2177,2115,329,179,56,41,295,54,675,404,356,23,826,2789,1680,8394,302,18,0,5740,6268,77,125,1224,0,0,0,0,0,36,178,1471,650,1802,0,1306,351,145,0,0,18,59,36,0,36,77,102,281,1162,724,1178,2155,1171,136,242,18,77,57,3780,22,36,2053,18,36,825,18,67,18,313,41,1340,2444,37,23,36,18,56,467,2613,38894,18,341,18,18,288,0,20,0,429,262,99,67,59,143,92,44,36,3995,733,13,242,27,30,36,1186,77,431,18,36,18,18,164,41,74,108,112,470,0,0,0,64,196,298,87,656,1417,77,1285,41,0,18,287,4499,313,33,0,870,3116,2788,35,69,0,0,0,163,5671,5910,15,76,54,72,56,40,77,18,152,13452,274,287,524,223,223,1335,103,150,0,545,279,821,36,42,7075,0,36,312,1511,0,0,54,134,116,103,356,179,280,63,18,23712,170,1353,54,113,608,132,679,18,68,0,1558,286,1039,23,565,164,836,1462,379,6711,6729,56,54,18,18,299,503,18,91,179,101,252,464,575,29976,189,36,90,812,17119,56,108,143,23,18,21,3307,410,356,54,0,439,36,18,0,148910,148910,14864,41,624,246,44,69,496,6061,134,259,0,18,132,106,0,188,725,18,77,929,539,84,402,94,453,125,18,243,3987,16,54,13490,3074,107,729,901,954,931,87,0,885,845,103,167,103,201,395,166,2263,46,174,4756,4720,554,36,162,469,0,107,0,4563,4563,2572,18,56,0,1879,39918,65,9724,1462,85,54,0,1039,20,603,2165,41,948,0,368,305,427,334,18,303,59,40,18,18,44,85,50,20,29,34,18,92,63,27,18,72,18,459,391,81,0,116,54,18,134,27,0,0,965,4437,7407,130,0,38,217,92,5167,599,2308,0,910,18,206,350,89,514,18,114,0,0,129593,1134,184,12380,21403,72,18,0,120,18,18,220,36,0,161,18,98,0,80,18,23,18,27,0,40,54,193,47,36,331,143,202,36,37,18,0,198,463,4451,166,186,17,83,0,0,277,36,36,255,0,101,254,223,18,36,298,18,1405,0,816,36,34,36,18,54,231,41,54,6452,0,80,0,54,23,101,18,179,116,136,0,18,1418,1851,203,2742,18,429,17,18,18,2488,18,18,18,36,0,117,14738,2291,0,68,215,102,41,41,113,548,18,18,54,27,0,18,18,80,0,0,18,0,18,135,134,18,18,0,18,125,86,36,0,54,372,18,0,142589,8334,142589,125,231,699,72,0,53,0,0,207,107,0,18,36,0,687,0,69105,23,18,440,0,0,0,41,76,281,150,1722,1722,60,0,0,0,3288,98,45,18,18,0,18,18,223,72,2526,2229,1421,39,0,18,40,0,0,18,18,0,18,18,18,0,152,0,98,38,15,170,4010,152,152,197,232,197,141049,61,0,0,18,18,0,70,297,59,372,0,20,0,589,589,18,20191,6839,2207,1077,0,684,0,39449,18,239123,0,20,23,0,571,4251,18,18,18,98,0,0,4327,0,39,43,18,18,18,0,18,36,18,564,0,56,674,77,18,0,63,810,0,0,77,178,518,0,18,614,71,0,27,464,110,191,1066,0,0,36,64,0,18,0,36,0,36,18,18,36,277,80,382,18,250,0,0,965,0,18,36,107,583,349,0,0,18,0,0,0,20,2682,2692,619,0,36,0,177,213,897,229,18,18,0,0,0,83,125,0,0,0,20,0,0,0,27,0,18,18,0,94,18,59,0,389,18,2537,18,0,1281,0,67,20,0,54,0,0,155,136,0,5271,662,431,0,45,8047,8057,3247,1584,188,38,18,393,83,0,0,0,0,143,45,3810,3810,0,1287,0,0,34,24,0,0,0,116,135,559,538,0,0,0,0,34,0,0,224,4450,23,5412,18,18,72,0,216,1632,1505,18,18,54,54,405,0,0,0,0,761,722,0,250,0,0,0,38,18,0,669,596,0,434,0,0,20,0,0,18,0,0,0,27,0,0,0,18,8536,23,0,89,0,0,0,0,27,18,0,18,18,18,127,0,0,54,154,0,0,0,18,18,0,36,0,18,234,18,18,73,18,0,26251,26251,1630,0,41,18,0,396,18,0,195,30378,134,0,391,9212,121,0,0,36,0,375,0,18,0,18,5807,8618,18,0,0,54,18,18,0,699,18,0,36,63,1508,400,0,0,116,0,0,0,0,0,24576,57,38,36,18,0,0,20327,10270,14656,0,215,18,0,42,527,0,0,0,0,18,18,0,18,0,0,0,20,503,661,66,1304,0,0,0,0,0,36,0,41,18,95,0,18,0,0,98,18,78,78,59,223,0,18,18,0,0,0,0,0,0,0,18,0,0,18,0,0,583,18,18,23,0,23,18,23,0,316,921,921,489,83,36,0,0,0,0,0,54,530,0,0,0,18,36,0,18,788,170,0,0,0,0,0,0,0,18,0,0,18,0,317,0,18,18,18,18,37,1296,0,0,0,18,0,0,0,0,0,0,0,0,18,89,0,145,0,0,371,20,18,0,0,0,18,0,0,0,0,89,0,0,520,0,520,0,0,0,0,0,0,0,0,18,18,489,368,0,0,18,36,16,0,0,0,0,0,146,4400,4400,0,0,0,98,0,0,0,0,0,18,18,20,1804,0,217,0,36,125,18,54,816,89,573,0,0,0,27,2166,1359,0,0,0,0,1893,1893,0,0,0,0,18,0,0,0,0,18,0,782,0,0,8820,8838,574,0,60,72,2186,501,501,380,0,0,0,20,0,0,18,3477,565,3477,0,18,0,6804,46,18,283,7165,7147,0,0,36,36,0,0,23,331,0,190,1198,134,510,510,36,0,0,0,0,20,38,36,870,0,0,18,63,0,18,18,72,2276,0,18,0,18,0
20181107-N4-HILIC-pos-1,mice_N4,4680,170,112,239,45,45,116,45,45,81,45,322,16649,3051,3334,12701,24841,10775,160933,134582,13588,3951,24841,15579,26071,294233,17751,11865,237418,73936,12701,39907,330178,344433,1648618,38809,15934,696621,294187,281284,94513,12303,13307,1687061,38827,138966,11597,5571,695676,13019,20372,78089,12205,437416,547824,616185,334754,901627,334939,1009819,5571,1009756,439669,334911,1178877,844190,439669,439669,437380,288609,288650,295154,799609,315610,510899,13612,508763,162994,460681,513273,725685,1253819,606044,52230,24418,414052,3195,83378,62280,155610,155610,54289,74106,417716,111126,79621,100504,118397,91547,188855,188842,167865,96331,67239,94432,8512,282524,282524,680,8719,18,118,168,72,5396,2426,3259,1429,9526,1694,104,97,112,98,126,41,97,16,595,122,18772,56068,3329611,490652,157864,105045,17897144,341269,17652948,6709,7679,6893,267943,13163,534068,2072,1738,14854,680,991,286,4251,661,25082,400,25046,25046,103,18,429,538,433,757,538,511,433,177,53,231,70,19571,19571,1881,756,29677,29677,89,497,221,316,292,72,9455,9526,15,56,23,0,20,135,150,68,36,75,150,1611,122,2001,180,178,130106,826459,15053,6646,5665,9229,10813,11107,10711,13747,13747,9685,10711,7536,10143,13881,6783,7536,246,3135,610,3581,125,191,38768,46590,27811,13445,38768,20836,14626,20836,1731,14279,9590,134828,1156,2549,285,2150,4516,19836,4606,4606,3132,179,0,35,235,2435,2435,9501,3775560,4130,2193,0,62662,54989,69756,25677,93497,1201,12740,54044,75988,99688,416325,576928,135045,6643,378726,6643,99688,54,36,1630,0,2474,142,6915,310,42,132,560,86,18,357,1967,264,164,708,2325,3668,5683,358,728,449,72,4161,189,2361,8966,11018,8983,2452,1100,3035,1639,13049,2531,629,230,2928,230,52,1257,18,34,3248,13680,4048,226688,13688,1370,813,146,168,59,1224,93,520,533,237,1029,11465,1765,420,237,1742,47,778,34,172,85,61,4961,2276,2911,4099,24368,6558,18890,5128,8769,87987,219633,7295,1167,198,68,215,36,222,103,88,172,476,18,5165,4158,626,25265,72377,436,161,211,2798,124431,232,2757,842,109,5848,108,77,1277,581,705,66,3219,456,1823,885,1694,2291,790619,362,34609,34355,461,836,534,481,34997,8808,21191,12097,3595,31673,21905,2402,14223,14434,16511,24740,16961,7876,7958,26135,60063,672,810,106,14611,79305,7444,9957,7444,9437,8361,13951,13684,19327,5363,13460,5363,19381,25173,79172,440,228,0,90,230,0,311,223,230,231,337,170,42,30,56,0,18,58,2076,6408,22265,215,706,2077,2429,1024,2095,0,389,5339,1024,215,9537,2800,6986,9484,52,36,645,197,18,18,18,123,18,3151,98,124,68354,223,50,1580,54442,54442,18565,530,222,490,303,2990,126,508,58994,663,121,77,483,116,170,36,13,13,18,13,112,0,1201,1262,400,180,1016,17564,1016,181,1621,437,46,0,18,5863,7215,17292,1021,8279,9983,693,5072,148530,1224730,148548,981,808,30710,4174,254,655,0,0,0,4412,6304,144,932,272,6304,159962,3121,193,276,571,256877,3473,1584,1880,1913,1781,1326,27839,228305,213,158333,8906,72,1652,255,205,459,157,124,140,55,18,7929,152,66,137251,236,103,160,0,20,1299,1832,139,1612,502,0,143,50,468,50,26765,125667,39966,10346,531,329,182,399,700,7000,18,233,4587,4291,4587,106,553,2021,679,901,789,257,789,2600,179,116,631,187,810,107,5700,9848,45,2733,1243,641,63,81912,1034,132,89,18,3029,54,72,888,7069,9688,12554,5826,14536,5164,8017,4614,8017,7717,173,905,827,490,275,287,174,512,2399,943,1990,5145,352,5861,444,1137,51,0,1793,916,3115,810,5615,160,4331,10611,0,227,94,254,596,203,381,163,96,832,746,11454,24514,113,105,149,12513,1751,238,294,152,18,18,61,113,63,306,11866,1400,829,445,251,139,20876,51234,30236,24813,51234,68777,33301,31551,26672,16763,33301,21237,25642,30219,12954,21237,13482,5591,3126,4204,1725,845,34,2388,93008,119452,16133,61901,17002,516,275,363,257,3245,18,784,39,95,115,17,33488,29407,216828,216828,66198,73404,54261,216828,281576,490,444,93971,378,540,2278,526,11368,68030,4382,12301,14275,14395,1719,9672,1982,1501,1715,296,13114,48454,14707,69092,174,15811,839,901,500,347,225501,83,389,524,33,87,18,813,37467,123691,217,258,165,16,121,112,41,18,3443,3443,472,55,26701,42,7947,22703,2654,41,198,7794,176,125,221,928,83,18,14812,59,396,267,0,72,0,137,5077,439,116,13226,1734,111,236,44337,36,91,13109,135,13111,244,466,1122,244,0,54,2286,1017,1985,5428,498,244,440,1315,556,168,165,162,303,908,1307,297,1187,13617,233,41819,59041,41551,44233,24622,22970,14594,18102,21363,21363,49768,59041,49768,48286,25230,46563,313,197,0,467,290,176,294,295,309,77,623,98,277,219,49,1218,3463,1973,907,753,259,477009,5408,34189,2189,2189,476991,477009,173175,373735,1180,1790,138,2866,2866,2478,156,1364,2803,472,181,59,36,9322,0,577,5707,5707,3448,6592,7262,160,393,0,107,18,3266,10355,25485,56700,116,9891,401,58,89,14332,396,54,954,295,360,903,0,36,130,1561,248,1620,145,75217,29,41,1687,568,1741,154,18,834,116,41,624,261,41,585,1378,41,112,145,192,350,84621,56166,33201,75015,62187,66648,147069,172030,108871,246116,81475,95705,89370,61196,75020,66883,76881,61196,66648,260110,108968,61094,14744,42199,8836,69070,2451,5777,8685,912,8685,8503,0,18,732,41,241,469,22589,8223,161,497,1462,1781,1718,1983,12772,150457,352,36084,11149,132517,33246,75740,62755,28766,75740,27258,872802,1484419,861432,22931,231518,872829,107,229,160,163,36,0,126,20,50,77,255,255,59,86,1179,491,173,696,1973,36,113,113,131,0,132,28512,576,3540,68,134,166,18,1932,948,1721,1072,19039,8432,3273,69,3273,422,38,42,165,0,145,4321,1505,0,54,90,82,324,54,82,63,1762,74,334,96,198,8012,11353,1927,3266,1625,2524,2130,17699,2093,1817,1255,87,729,65,118,121,142,72,18,18,120,314,71,1219,583,24613,54,7416,765,1517,54,0,4525,541,280,5734,95,7403,7403,341,5476,144,1252,1252,45,63,72,0,256,30,41,381,890,639,43204,612,425,26348,6248,26348,20166,216,321,83,74,3058,57,242,422,4600,5273,1595,36,82,335,20435,5174,1147,3988,704,4270,13228,12995,266,4015,6321,409,90,13,297,74,172,18,16,98,442,204,41,199,1940,8203,2267,671,1599,20296,456,456,373,134,184,18,68636,49404,150344,122349,84348,39868,48183,156765,127120,58818,58818,18295,107282,107282,70412,58818,156765,55058,126755,97048,0,204,512,227,25016,334,1078,917,2829,691,2476,0,5442,10167,10364,5574,10364,315,6980,879,260,218,325,6866,0,580,136,40,61,677,6337,0,23,0,0,54835,46505,134,3150,372,612,509,77,2715,58,54,76,445,734,599,19904,20265,18007,18228,9362,8274,5360,18368,34211,19335,13490,17872,19874,34211,12398,6980,4706,13236,20351,13632,7618,1519,18,917,65782,1405,884,6358,311,4452,277,117,3026,1727,923,9614,2097,3046,3129,2792,660,6967,325,77398,0,71133,146,41,87,38,65,70,9179,630,9141,447,447,299,1204,442,2064,370,215,22470,151,138,54,296,13818,1778,749,1317,1299,750,995,280,396,166,369,231,594,310,188,165,67084,18,1961,922,2295,559,710,337,337,278,18,2436,436,1400,1399,5655,1695,1941,2156,145,127,5160,1869,36,723,6218,3730,10690,3125,123,327,213,1017,1126,370,360,2002,813,1084,1922,73,66,13497,69047,21101,20704,72,30,57,75,130,2608,969,239,187,3028,15664,5325,1044,3634,763,3855,1770,395,52,1111,222,0,0,4029,67,111,366,63,81,110,143,73,112,62,782,863,313,55061,19497,90538,52402,159,348,1576,828,1456,244,924,180,8762,45,1424,409,499,1161,25048,992,1101,3130,3166,3116,409,395,157,202,78,123,272,117,63,0,384,360,2544,1175,1853,58641,0,152,3336,181,3223,136,228,0,0,54,81,1965,103,47,39,103,45,1800,757,41,697,116,72,0,18,1503,301,1816,549,549,106,1960,2522,1942,18383,86278,3636,86260,412,98,95,260,1591,18,23,8524,11857,1878,12750,396,2567,434,115,1152,391,115,62,0,1465,1441,468,3253,493,12898,113,2871,43871,127,357,0,617,89,18,59,414,18,54,501,18,0,613,137,36,137,45,45,257,367,129,305,976,810,0,28,197,2510,325,356,7485,425,314,1215,816,937,937,2817,12519,1591,3904,1656,1833,1064,494,438,1606,11345,18562,4311,1286,470,11096,382,1660,29,725,1162,1050,267,1077,528,70,228,389,173,64140,137,1316,52,4500,9385,9843,1368389,711381,73,105,808446,1206,340,106,111,158483,158465,149979,122095,18,154835,18,103,113,93,35,97,0,35,102665,92,7911,7911,3028,115908,710,116044,117,1163,0,2238,1000,261,4159,54,0,31,1548,171,101,1001,11550,983,31042,63,404,0,1598,558,282,717,98,289,135,146,135,112,6492,424,25,448,2220,2210,0,167,463,0,0,0,18746,133188,133170,19490,559,74,94,92,20,68,92,94,1261,827,18,15753,0,198,930,54,54,18,55,45,54,143,222,42248,63,134,16070,18,108,3004,137930,373,307,224,82,194,342,43494,36,7933,324,23,106,2430,3566,556,3571,4603,23,2900,594,196,302,711,79614,47754,135886,156382,107122,135902,101938,35476,19556,547,294374,131692,310690,10854,1705864,618274,2704206,1654796,35476,128,778,186,68,399,779,74,101,54,29,13,29,0,378531,378512,1047,540,268,0,18,0,141,1993,2067,93,20,3043,2924,44,2687,4543,1244,1398,340,5317,288,238,199,0,18,1959,145,106,5244,199,203,1258,54,670,71,1659,414,165,54,170,232,170,3276,111,218,164,116,1514,191,203,856,5851,5762,4761,887,0,0,21,20,18,2151,1222,1948,694,902,981,873,1222,2912,231,856,501,850,5956,6210,7040,10684,7890,17331,16068,3719,837,376,649,10653,1538,531,876,1202,426,2673,93,26892,24045,8476,15148,246,399,314,330,941,86,6318,35445,18,109,306,36,1574,1324,1310,1174,336,1088,1841,0,41,41,6799,1691,92,256,279,253,92,251,58,715,239,1644,1482,204,1078,1416,81,1416,16,0,533,0,18,0,18,0,0,0,0,0,18,18,0,0,0,36,36,36,0,0,18,18,0,0,0,18,116,22,0,18,462,0,0,0,63,0,0,63,18,0,36,80,0,0,0,0,18,22,9551,58563,58544,14892,24814,16679,4862,0,231,4657,234,18942,458730,1972,458448,2380,15379,377,18,158,289,125,95,0,0,0,0,0,0,259,76,76,623,159,1631,36,286,382,153,143,51,0,37,1009,536,444,80,0,98,72,183,548,185,781,285,306,752,18,29,0,0,0,0,0,0,0,0,0,0,0,0,0,0,41,41,0,1372,488,445,391,165,72,1769,438,327,74,1450,0,18,0,41,63,9120,9120,0,117,82,695,495,851,1685,224,0,882,3120,584,74,34,114,290,2692,1081,4136,4009,327,600,0,106,106,110,7419,159,7482,6772,330,36,661,71,0,1448,36,165,526,203,197,63,34358,6099,36,1421,35081,4286,304,96,338,98,1247,260,3111,998,18,0,18,269,18,3115,1980,70,641,64,1304,18,46,1138,13,72,56,37,59,56,52,108,264,1739,6192,36,268,875,99,2052,165,0,38538,25,0,145,4235,31,20,869,5992,54,11502,187,7059,997,7059,600,972,409,829,179,242,1847,56024,0,9684,0,18,18,18,119,63,54,77,340,36,20,3530,1005,3543,110,3880,13,890,56,1913,399,77,39,36,56,107,153,180,38,1678,594,969,14665,18,42,18,23,18,639,55640,1240,148036,94,610,317,9365,0,2062,54,349,349,4003,166,77,166,18,277,1482,308,726,1761,18,2531,830,217,2176,2394,127,73,472,30,22,1032,132,63,8918,63,5435,2411,2173,1224,2317,26,37,324,546,0,220,40,40,164,569,2489,445,1724,1724,237,8894,1247,8927,2312,522,932,2164,53,83,54,629,36,0,229,1916,40,145,18,2799,995,7384,7383,20,17,41,15,36,516,371,552,5520,18031,325,5627,18,74,54,1588,608,77,70,164,279,846,18,36,955,54,65,59,128,447,0,93,108,15953,135,36,21,314,114,258,72,3263,389,3705,3705,448,389,3241,845,200,63,108,108,1055,1116,220,1351,89,916,1009,420,613,527,456,14850,188,72,4476,440,10678,0,0,4168,221,15207,501,568,77,23796,23815,73541,56019,36930,54,77,79,11533,614,2619,18,59,5064,4072,1053,6630,6423,4105,7091,2666,6567,6567,2938,7280,4366,4183,50943,1639,1634,5064,6567,6778,3960,16907,2393,18,5620,74,1975,0,18,3336,4186,4828,7146,7692,4927,3917,7146,2709,4932,47008,3570,6003,4936,804,241,769,6482,1300,97,41,1379,113,1411,96,72,54,358,18,45,76,2272,72461,825,7778,1312,2266,225,1484,1219,7690,18,83,302,196,38,41,18,833,832,232,152,54,36,94,1347,563,624,1325,658,35609,52,68486,906036,1899,1181,438,41,54,68,215,63,107,18,501,11373,13292,41,193,54,175,1526,1109,1142,930,313,120,40,40,40,444,374,2035,29008,29142,22212,22516,21317,3023,110,54,568,520,262,54353,45211,3972,660,13822,9783,704,21685,19305,205,205,132,213,910,395,97698,1127,18,18,101,80,89,2342,59,257,78,23697,509,0,1004,3033,46,2328,59,190312,11392,41929,16479,96988,16479,16764,675,36,20,2235,18,0,0,0,429,34,1551,2864,2321,2321,92,763,57,182,182,0,154,54,968,750,11344,21125,70328,80757,123711,633807,579,94,54,20,23,22,42,18,537,532,519,518,471,493,54,43,89,21,23,220,246,4417,210158,2151,1142,1142,2081,180,36,3914,506,9430,9770,10992,54,17917,18330,19026,435,2110,18491,15300,2850,412,7851,61,61,2584157,1136,42664,2583638,3341,3228,1927,41,586,36,39106,150,0,1740,1584,2086,35,18,8628,204160,18,6803,37151,179,430,313,471,487,50213,1188,38,953,295,301,4552,47318,0,36,1046,0,117,258,375,1270,1393,0,23,18,27648,41597,16199,41597,537,2128,43,509,52,72,157,92,8388,205,75,180,1295,72,3219,10503,18,1365,8843,7684,15080,204,0,1372,21,56,56,0,40,0,0,739,9898,688,0,417,4434,18,0,46,54,54,38,0,98,92,55,613,337,0,292,22535,0,0,0,4444,4473,2294,2751,999,1095,1111,98536,70,1367,1781,157,1241,146,202,104,615,268,193,63,7645,1946,4422,6603,7946,9113,169,646,36,66488,1727043,607,102505,1727003,36,1418,1582,3999,129,550,23,172,158,20,53,18,129,72,473,2127,2184,1771,63,94,39,10608,367,41,306,329,1523,508,875,1689,3181,366,803,565,51,125,591,142,40149,687,678,23,431,3976,5796,28982,692,36,0,10184,10895,471,71,3847,20,0,36,72,18,58,156,2383,1230,15776,114,63964,1682,739,0,18,124,41,0,30,30,23,230,576,16170,729,16188,46516,1154,271,297,18,90,36,5011,1468,215,3456,23,171,0,0,60,1132,673,368,3991,6956,734,326,63,63,77,2553,16386,137492,23,633,0,18,277,18,18,36,2093,177,581,20,25,123,74,54,545,101,1647,18,416,0,161,207,2308,36,3521,158,0,18,56,41,125,369,207,862,1925,36,36,18,2124,52,82,325,3437,5401,321,3547,0,18,37,2289,554,2331,2139,0,1799,11096,11096,0,79,85,73,74,72,21896,23501,80,125,38,80,80,38,125,0,116,5958,1374,271,7259,86,15,5193,18,27,18,24755,376,4993,58,152,4339,36,166,1137,20795,23,83,351,56,92,70,826,92,545,121,107,18,59,59,226,530,3196,215,3130,36,18,0,8520,620,2033,56,18,1327,5354,6458,629,185348,185348,180,18,18,169,64,491,18,131,1222,0,97,346,257,250309,18,16,143,2189,114536,72,47,5559,628,553,252,3307,251,2101,20,0,76079,7745,12212,30290,378715,457892,810292,30898,23634,91,89,194,1365,16305,1192,619,0,87,7285,75,138,782,5427,45,117,131,1923,136,1148,51,1384,4293,36,367,1751,0,36,5249,960,70,2557,2491,2005,693,18,36,27,4076,109,165,379,737,58,88,14744,273,717,107212,107241,7026,36,406,1748,18,38,1397,21546,21546,6390,18,215,13,3770,3770,94,5959,143,36,23,0,1464,73,27,4546,50,36731,125,121,0,845,39,18,2101,619,97,36,322,223,339,2531,34,63,166,59,163,1328,173,81,107,18,2112,72,36,0,629,18,36,118,0,50,18,5275,2417,856,34,101,45,244,242,26502,497,3268,18,7306,0,23,250,72,3245,29,39,0,18,223406,1738,123,5974,39343,36,86,18,974,20,41,217,18,0,747,18,278,0,447,0,0,215,54,0,63,16,1625,117,30,7367,575,431,18,18,18,89,503,423,5097,65,87,60,118,0,0,2328,188,63,59,0,18,206,5417,7312,18,153,133,1069,2760,5110,67,161,0,41,18,622,74,107,4758,0,0,23,36,54,36,0,131,122,54,404,18,11199,14037,152,4520,54,11888,0,18,54,161,107,107,18,89,18,89,9083,9083,0,18,103,112,3635,3625,36,1652,0,0,134,63,27,89,0,1515,0,0,18,113,0,0,104,36,0,23,18,1256,107,36,0,18,288,0,5070,338186,859030,450903,74,184,1137,197,54,18,50,18,609,179,18,0,428,47,7853,36,213090,38,0,483,0,43,0,0,77,629,47,2646,2646,18,0,30,0,21991,322,32,425,18,0,27,53,894,876,57,9871,4276,23,0,39,39,0,0,68,18,16,35,0,0,0,262,20,107,608,806,17997,17997,393,411,554,501,536,260903,18,0,125,72,72,0,72,23,18,475,0,20,18,858,858,0,17033,8453,3971,4781,2499,2499,0,33489,11554,204516,1334,0,280,0,152,10404,18,0,63,68,179,18,21515,0,18,54,38,0,0,18,41,30,0,1892,0,60,1466,18,0,0,129,33668,18,18,340,604,8815,0,18,736,178,7164,326,393,0,620,10867,0,72,27,0,18,18,0,0,0,49,18,0,38,831,176,939,0,72,0,0,1112,0,18,858,2154,1304,1006,0,220,0,0,0,0,54,10251,10331,3656,0,0,0,283,352,2569,451,0,0,0,18,0,54,405,0,0,18,23,16,0,0,116,54,0,18,41,89,0,215,47,2404,36,6540,0,18,3279,0,112,18,63,35,0,0,61,294,0,8272,795,2081,0,18,507,2892,2975,3094,3236,21,0,1738,59,28,0,0,0,7055,4936,41040,41040,0,787,18,0,0,82,0,0,0,760,504,2786,1152,0,18,0,18,164,0,0,27,14887,4079,17183,0,0,18,0,21244,4072,3841,0,0,18,18,1237,0,0,0,18,1696,1607,0,587,0,0,18,0,36,36,2569,2665,0,818,18,0,4064,0,0,0,18,0,0,134,163,0,59,63,2240,13,59,313,0,0,0,18,36,18,0,0,77,45,1028,0,0,38,41,0,0,36,18,0,54,18,0,0,712,0,0,148,0,14271,67250,99824,169091,0,0,0,18,1419,18,18,457,105536,188,0,438,32261,1651,36,0,0,0,1144,0,0,18,0,23175,32565,5470,0,0,206,5896,18,18,3318,0,0,36,36,5289,259,0,0,801,0,0,18,18,0,18,18,0,18,0,0,18,0,18,14833,0,1214,0,0,18,0,0,0,0,0,20,0,0,0,0,0,63,136,1612,1355,153,5183,0,0,0,0,0,0,0,0,38,253,0,0,0,0,902,250,0,0,270,852,18,0,0,456,194,0,0,18,0,0,0,0,0,0,0,0,1064,0,80,0,0,0,0,0,0,757,6921,6921,1171,0,519,0,0,0,0,0,72,1759,0,54,0,27,0,0,18,2903,675,0,0,0,0,0,0,296,296,0,0,0,18,2524,0,0,0,0,0,280,6745,0,0,1246,0,0,18,0,18,0,0,0,0,0,2385,0,1407,0,0,1824,215,0,0,219,0,20,0,0,0,18,259,0,98,1601,0,1601,0,0,0,0,18,0,18,18,0,0,2164,3331,0,0,0,840,858,18,0,0,36,0,1498,35951,36031,0,18,0,170,0,0,0,0,0,0,0,3205,3205,0,1793,0,0,0,0,39,3931,813,3378,0,0,0,18,8810,5528,0,0,0,0,13483,13483,0,0,0,0,0,0,0,0,18,80,18,2448,0,18,42905,26592,72678,0,0,1506,551,4302,4320,1705,0,18,0,0,0,0,264,31530,2825,31441,0,0,0,10993,60,0,2894,61064,61064,0,0,0,18,0,0,18,325,0,295,1938,20,626,21,110,0,0,0,0,0,586,13,232,0,0,0,510,0,23,0,411,9437,18,0,0,0,0
20181107-N5-HILIC-pos-1,mice_N5,2731,63,39,111,41,71,119,77,69,107,77,36,18799,4194,5069,20659,22175,5069,145286,152368,13245,2980,22175,11097,20415,321564,16515,13245,260298,79601,19686,45507,364075,362268,1766691,18841,14365,762996,321564,283962,70191,9574,4610,1398378,8369,148632,12124,8094,289354,10405,137237,20184,112048,145427,364000,548967,334403,855539,445058,445464,8094,293527,615858,444975,829598,829616,287287,287287,145411,791100,314383,314383,809379,140039,1111041,4267,1107520,143225,549992,549992,401627,1384879,222491,413143,13686,414742,4093,18406,97286,114989,114989,47551,65872,432359,108553,87295,102381,897301,65872,496193,496193,142920,138056,96524,96478,8938,290144,290158,342,3684,0,192,242,60,1823,1382,2212,1803,10470,1343,54,93,114,218,93,122,74,63,264,172,18758,56091,60975,533074,116310,58003,18895718,818304,18091668,5443,7032,8450,273260,17696,535517,1336,1576,26459,782,110,249,3052,250,22803,248,22767,22767,131,36,36,448,179,283,448,2493,388,167,38,236,36,6448,6448,3357,220,33300,33300,0,1532,248,233,103,67,4232,9422,0,18,18,0,36,110,116,134,72,58,116,1445,308,2316,109,218,154817,980904,15277,10222,9930,9321,7909,24447,10956,15205,15205,10142,10956,24447,6275,27244,9930,24447,147,1835,855,2051,131,183,53369,31905,27996,21238,43751,13539,14554,13539,9045,18955,13934,38504,1013,1972,215,691,3117,17334,4848,4848,3875,94,38,29,663,2011,2271,13741,1695330,9443,1693,29,27319,19806,18346,41351,41351,1205,20840,67545,65271,79079,397703,754585,56753,40623,426700,10237,79079,0,18,5946,43,1979,213,3240,229,41,103,939,190,64,235,1776,92,155,1593,1301,2723,6805,350,1226,882,538,7839,397,4717,6671,7420,6671,2695,2456,808,1538,12468,2744,1447,69,3153,184,184,295,18,54,1519,13949,2379,62217,14044,858,677,76,55,18,614,179,572,445,271,598,3289,2312,232,179,2294,122,576,54,78,41,110,10776,1716,6822,4655,29368,4079,22094,3603,7979,82523,68283,2640,1890,197,23,155,70,159,91,187,65,453,18,2048,1410,305,9647,69020,351,289,220,303,104592,302,725,545,67,2770,108,18,1390,1624,977,89,1695,87,3278,2097,973,2409,1254828,412,18214,18249,303,675,574,556,18407,6047,27717,15489,3711,49009,27330,5308,15483,22872,19957,49440,24055,15439,24435,33494,31310,238,1901,65,3910,52117,5143,10598,9267,10112,14217,25986,12677,18788,10620,8630,10620,18804,12331,52071,474,831,36,114,191,154,318,111,191,303,298,384,67,307,166,0,0,18,2457,3364,13583,34,642,1166,958,660,1166,0,197,2373,660,34,20321,1574,6103,8427,31,18,389,136,72,45,91,185,36,1168,107,200,49323,168,17,2349,16484,16484,1604,460,165,206,310,1688,331,288,32836,512,36,63,2025,0,2569,72,1429,540,23,0,54,54,1069,1014,286,710,1201,12517,1210,710,1086,91,39,0,0,5955,7058,50492,1060,8111,9214,707,4077,125755,1104456,125755,1542,479,17067,1580,523,631,0,0,0,4758,5597,70,501,92,5541,213,695,294,209,301,14780,1149,853,1085,2225,2924,3021,38847,293097,303,158931,11317,139,1662,354,362,164,178,262,90,54,107,11279,197,65,205490,153,57,124,72,72,431,1040,72,1174,1083,99,92,66,125,61,26218,91862,37569,5159,591,54,114,545,3094,7222,20,51,3338,2570,3338,58,64,1917,337,1362,846,36,828,3679,282,108,618,375,786,32,2832,3772,0,1147,54,396,47,46972,809,85,78,0,4183,31,82,1518,15942,5085,13720,5945,14942,8407,3912,3722,2001,4845,229,430,137,458,458,201,181,475,2008,2138,1733,3777,410,895,548,656,219,0,2507,1319,2402,652,14537,243,3238,17369,41,92,81,345,825,234,436,267,436,1111,1043,8381,23758,111,308,333,8926,725,373,593,420,0,36,34,198,198,91,7814,54,1078,256,372,131,10061,59319,26816,16862,59319,80898,43316,53208,43459,26696,43316,30228,43469,35544,28831,30228,15778,1729,6427,5173,3653,862,54,175,88557,119930,17160,71068,11298,60,407,232,229,1195,47,402,13,72,54,54,37124,19869,202355,110234,68753,72168,43827,202355,266169,190,668,151050,1097,365,9271,516,20615,97538,4727,11071,5961,18568,1150,9750,1348,1515,3967,2128,13670,23563,15253,36699,387,3749,434,1030,140,140,191158,36,409,280,83,277,18,759,11463,43421,90,129,43,0,172,157,73,0,1652,1652,170,18,33414,36,14740,30154,836,59,145,2279,0,23,98,1218,134,188,22142,188,111,187,18,0,0,110,2533,636,172,9746,3349,55,55,17936,143,314,9766,90,9770,183,442,635,349,60,54,1380,1051,11218,13398,899,237,150,1506,693,213,212,142,1467,1208,632,142,1443,19958,144,42855,64999,64285,41378,25864,49107,36081,14291,24681,55669,31559,64285,69291,39162,13336,26528,78,23,18,315,245,201,167,167,166,77,562,51,179,190,192,1024,3851,955,1270,459,295,530155,5155,30725,8539,1978,210067,623248,376308,369016,1025,1507,38,1796,1796,3988,38,953,1956,420,1853,36,241,9566,5,234,4955,4955,3169,3908,4735,1441,347,0,36,13,3638,6751,8011,20197,182,3624,339,48,93,16175,545,54,973,284,334,927,18,255,108,1074,52,1087,2588,79256,165,53,1548,182,1525,397,298,753,54,36,192,293,36,136,785,36,127,153,101,417,59291,49147,36298,156088,154163,136546,74941,199002,173984,276447,241604,267935,99444,31403,156088,41240,68912,31403,136563,301718,174104,49054,10804,61883,8452,48546,20828,6126,5356,811,5352,8115,20,0,1441,39,163,441,21563,7569,179,114,1296,563,814,1234,14823,133001,1460,59710,20473,49561,45627,77938,59709,38651,77938,35373,896658,1630021,1147278,21213,77341,896658,190,125,184,131,54,84,54,0,28,88,161,211,23,161,513,712,138,917,434,18,116,186,109,20,223,26155,233,1880,77,102,65,20,1769,808,3107,917,30557,5428,2334,156,2334,136,54,166,189,56,170,70678,20837,0,54,110,147,282,110,147,125,1137,36,291,16,110,10877,12868,3335,1583,1292,2910,2381,10679,2344,1342,1455,58,1090,18,660,241,103,98,0,0,92,151,0,1240,685,145,18,2415,570,2321,18,54,5127,268,327,4952,75,3647,3647,389,7531,89,523,523,18,45,54,36,247,41,63,206,71,1214,430726,525,785,14914,5880,14914,11308,268,373,209,36,984,97,331,1541,1383,3624,326,106,367,280,16679,3110,1366,4669,1543,6309,11387,12308,237,3055,6063,335,18,85,233,107,56,20,77,197,445,156,167,533,1661,7493,2504,626,1533,8470,425,363,490,186,135,36,69295,30445,102019,105520,39955,115133,96921,170248,146839,66149,148137,135823,224473,163457,73253,66149,26253,34544,127146,98221,88,139,675,160,29361,378,1290,1392,3651,536,3372,0,5952,19308,19597,6013,19615,266,8686,1609,239,336,467,8856,41,1153,93,77,191,622,3816,0,54,36,18,44265,46796,1920,3303,835,324,283,189,3014,72,80,20,1380,1603,342,28890,30685,10969,10971,14724,15970,8914,13057,34190,26931,18229,26044,41588,38481,10513,6659,2260,10868,30305,9037,5227,1183,43,1446,32822,1484,487,17665,286,1323,353,167,1911,1002,673,3853,1444,3862,2733,3222,131,3936,230,95795,38,56591,137,72,110,56,56,36,9654,454,5136,452,452,275,1224,330,2035,228,54,15747,152,13,65,517,13946,698,908,739,740,460,963,156,250,94,696,399,691,104,147,80,168578,36,1496,883,2617,939,479,162,383,262,18,1359,350,1237,4089,4761,2455,2762,1848,83,89,5721,1640,25,410,7646,6310,15786,2250,190,249,559,933,1754,120,367,1389,196,889,2812,207,173,6341,69882,26037,25539,110,0,58,130,141,2806,505,234,480,2724,10735,4283,550,18755,722,5431,2678,417,54,3288,177,18,60,201,65,186,769,126,158,151,127,158,171,91,384,661,317,10272,10272,107834,5049,768,267,726,725,11082,423,965,292,13459,54,1705,387,235,2037,33713,1298,1833,2496,2496,4561,748,382,66,327,132,103,374,155,129,36,187,903,1770,1466,737,30766,0,45,1772,212,1847,126,241,20,0,187,205,237,81,36,81,36,23,1177,1014,42,541,43,18,0,18,3258,196,9313,468,468,92,2823,206,685,7189,29798,3327,29798,313,336,20,303,1155,89,18,8144,23093,6503,11696,387,1614,258,196,213,556,180,78,0,1129,1046,1842,488,513,3022,697,9489,45109,148,361,0,492,152,36,85,417,15,0,629,36,0,607,18,71,136,23,52,211,384,200,192,1481,1295,36,54,280,2089,355,258,8625,501,78,1958,1763,1094,1360,1202,11929,1420,1958,1476,307,657,92,320,1964,9754,12646,3015,550,179,5496,2718,2260,94,1045,860,286,415,1096,496,161,156,585,361,81135,92,1391,18,4273,8748,8382,1328886,600576,18,222,767368,519,180,217,117,143214,152972,155558,118005,0,145737,59,115,55,142,18,54,32,18,177953,0,6815,6815,737,85329,560,85534,90,805,0,1205,786,463,3064,72,89,120,1255,90,253,554,9843,811,8171,94,298,0,2023,536,125,482,608,405,187,350,188,349,3758,637,51,193,1685,4456,0,226,612,18,0,0,11187,164075,164093,19376,283,121,53,78,54,99,78,53,1717,582,43,20093,0,245,673,13,41,59,54,47,126,94,193,19143,196,223,17994,305,24,3802,302830,420,671,457,134,118,316,127983,58,12635,177,0,52,2331,2900,437,2892,5089,37,7557,644,114,491,75,92149,15225,269834,163612,46605,163643,82526,32607,37700,293,269834,177546,273820,30961,1729322,239165,3252940,2168586,49368,305,601,244,213,239,717,54,79,0,45,17,18,0,739521,884525,1698,513,241,0,0,18,112,1531,3239,129,15,3420,3273,30,1675,6208,1193,1149,107,37531,442,231,164,0,0,2617,123,68,4097,170,98,1148,0,341,63,2389,256,62,54,167,278,167,8762,39,147,39,174,1164,237,176,1119,7109,6997,6064,1156,27,21,36,36,18,2465,896,901,1062,838,1039,1227,896,2323,449,467,351,556,9389,3478,4867,9812,14429,18766,16659,3748,853,590,332,20657,2735,1452,683,789,151,2097,98,24510,23594,8507,14239,266,90,256,155,417,45,3999,3246,56,128,59,229,1062,1819,730,1451,54,764,1011,0,0,0,3232,3427,0,348,348,0,226,366,36,191,331,846,1081,198,150,111,91,1084,102,36,264,36,0,18,0,18,0,0,18,0,0,0,0,0,0,0,36,18,0,0,0,0,0,0,20,54,18,16,0,0,244,18,0,0,188,36,0,188,0,0,18,0,0,0,0,0,0,65,7547,33885,22768,12697,33885,15936,9645,36,264,9274,264,43442,264367,1095,264206,966,36560,628,18,317,102,89,137,0,0,0,0,18,0,170,81,94,1414,25,1024,68,232,187,64,54,54,18,0,3418,18,1393,36,0,72,51,125,770,166,830,217,416,210,0,23,0,0,0,0,0,0,0,0,0,0,0,0,0,0,0,0,0,1195,605,575,403,64,0,1143,269,319,56,846,0,18,0,81,36,10374,10374,75,95,92,689,77,393,10255,156,18,2078,2733,1288,0,74,237,257,3008,1163,4798,4684,421,881,0,123,38,192,7182,412,7393,7006,643,72,1144,128,0,1246,18,129,722,149,186,18,30668,5657,18,2427,28718,1884,262,681,122,109,678,81,2878,420,0,0,99,99,37,9774,2198,18,944,38,1190,40,107,1115,49,130,41,98,54,92,91,136,179,364,6717,510,959,973,0,906,331,0,3155,246,16,296,5751,300,22,0,16266,72,2025,119,17527,361,17527,752,658,760,399,197,197,830,86686,0,1781,0,18,20,0,88,119,0,92,257,106,72,3818,1440,3747,401,271,218,482,72,1497,506,106,106,61,36,708,211,230,36,2276,676,882,13672,0,37,23,36,0,340,89144,840,203563,90,283,252,3215,18,24864,74,29,712,2578,102,230,241,27,272,1462,30,1832,1067,0,3888,791,125,1352,3712,131,277,682,13,89,2300,506,27,4239,62,5905,3183,2762,56,383,130,125,174,753,23,241,277,277,107,1067,1201,159,2001,2001,1512,7532,1073,4193,3282,3832,1076,13062,77,54,38,913,219,0,489,6169,143,41,53,6105,1820,8466,8509,36,36,94,72,89,1181,80,412,3645,7074,331,3668,29,25,18,6657,798,36,72,28,28,394,36,42,812,97,33,0,18,699,45,99,46,3305,89,104,0,252,168,189,372,2313,187,101,93,109,111,1084,641,63,18,59,59,1025,1021,170,465,88,858,899,241,234,1126,927,4218,179,55,6268,139,3097,45,0,12218,38,21455,752,1710,63,6468,6434,3137,27878,14061,31,77,36,1169,614,1205,0,18,10367,4330,6583,10640,6248,2574,6424,3943,12474,8358,5421,4915,6583,9881,49724,5488,6583,10367,12479,10367,3920,8878,2250,18,1994,0,990,0,0,3706,5516,3641,4749,7657,3733,4749,4186,6936,4241,45333,7695,6701,3733,1510,279,108,31763,1501,83,67,3412,341,3399,31,49,18,1063,20,52,29,1816,4233,1159,10030,669,2685,135,908,510,843,36,61,110,282,72,0,36,125,107,63,1895,36,0,56,677,1494,1823,1673,263,19601,0,60729,620486,617,675,289,49,125,148,54,77,202,36,142,1357,1588,59,187,186,833,6966,1455,133,1279,167,0,77,90,90,89,264,1522,8067,8067,23549,23735,22903,2205,99,58,272,139,249,31618,62604,75,332,1257,11521,84,12174,12174,90,103,0,295,161,112,2536,2009,277,172,92,27,36,1612,89,829,123,1047,373,0,1019,4360,111,2538,71,19462,5474,638,22827,79436,22836,24973,1247,0,41,2342,0,36,54,0,129,97,1215,2151,3292,3292,98,1436,113,115,413,0,66,82,620,250,9424,19960,70061,102511,140001,502936,339,18,25,54,54,36,18,0,102,124,229,244,659,677,0,0,54,18,55,241,41,958,21016,2588,310,310,2552,19,130,933,665,2901,3080,3651,0,5559,5764,6056,399,1701,5624,4674,2101,221,2335,36,18,849592,506,11861,849381,2302,2425,584,0,258,1960,10126,115,56,1365,1335,810,70,0,974,241515,45,8035,43595,99,154,146,374,221,15226,99,42,529,529,344,54,63900,16,18,2339,0,109,169,132,2818,2588,18,54,101,25824,23197,15752,13461,843,1365,49,861,148,93,29,68,11304,109,74,71,913,131,3237,3543,0,2918,6700,6578,6982,66,18,986,94,18,18,18,18,18,36,755,23164,309,0,369,2805,37,41,0,89,36,18,18,39,54,232,63,74,54,63,4926,0,18,0,3453,3620,570,643,1283,629,420,11084,793,817,1124,335,597,49,46,144,84,65,59,94,1563,1584,1020,1842,2424,2875,184,134,54,13879,498396,265,26382,498396,18,678,504,2012,82,181,54,0,292,0,56,16,84,6666,76,1321,1388,1562,76,18,72,5125,562,1013,80,0,1572,337,846,839,1285,296,116,328,89,0,732,54,5590,157,157,103,457,1394,3489,23533,229,56,18,7903,8538,36,18,1879,18,18,41,59,61,41,155,1852,875,19691,110,5979,815,174,0,18,92,0,54,72,72,77,125,66,4041,115,4041,9217,610,80,233,0,108,77,2484,171,115,1403,0,108,196,20,89,107,287,238,2910,5761,197,177,125,125,59,1059,13564,129342,107,470,18,18,1173,18,0,20,704,110,363,18,0,107,57,36,1037,58,1356,18,295,0,37,127,7040,50,846,58,18,18,25,184,79,269,73,320,1385,36,36,94,1965,25,181,302,2241,3305,315,2083,0,54,34,1381,452,562,517,36,1193,7677,7614,18,18,18,32,36,74,15465,16742,51,16,36,152,18,139,18,0,627,11327,1052,108,4071,72,0,3665,0,0,18,9015,378,2900,18,31,7043,36,36,79,22894,88,199,405,108,70,199,667,36,143,77,36,38,96,38,91,331,2296,220,2111,0,36,0,4042,550,1205,0,20,718,3497,3929,910,164,56066,56,38,38,48,98,273,43,0,563,27,151,196,163,180411,69,0,61,1801,87435,41,36,1407,37,78,78,5781,64,754,157,0,29224,5324,15358,25863,383333,646922,836512,26486,10841,145,135,82,719,24774,89,317,0,184,501,23,36,592,593,0,126,778,1488,149,584,166,1231,434,18,346,5946,62,18,16064,2349,18,1299,1504,1387,1626,36,0,90,1287,71,64,237,241,59,69,6775,313,334,90111,90282,1751,18,161,386,0,59,1517,21102,10191,8931,0,76,0,3894,3894,152,14457,202,20,18,0,1782,27,126,6351,79,636,18,118,18,259,47,23,755,154,84,40,197,0,134,563,36,72,73,36,94,54,238,18,34,18,336,134,80,0,605,72,93,107,36,89,23,809,6764,920,70,36,36,89,244,27942,464,4546,0,8996,18,89,262,71,161,36,184,0,0,236070,1605,69,9673,41854,18,16,54,305,63,63,259,0,0,1197,36,184,18,103,27,20,45,0,18,18,52,857,87,18,355,770,110,0,18,0,29,541,381,3199,20,195,81,51,18,18,914,0,0,72,0,45,246,2232,5270,0,157,18,1792,8,5181,36,108,20,36,0,250,143,197,13130,0,36,0,18,54,19,0,36,358,23,367,36,13194,19364,870,6459,72,7061,34,0,0,434,18,17,18,37,0,56,15542,15542,23,41,54,36,1207,1207,18,684,0,18,54,18,18,80,0,74,0,0,0,73,0,0,2630,18,0,0,18,82,125,20,18,295,331,0,11735,346890,771882,679261,36,259,933,108,0,18,89,0,790,72,0,16,121,37,16666,18,135475,36,0,553,0,0,18,0,23,468,0,18496,18496,301,0,0,0,10830,107,27,154,18,0,40,54,1034,206,138,16020,5053,0,0,18,25,0,0,63,0,0,23,0,36,0,188,0,125,54,852,3683,16651,340,340,577,577,577,227448,20,0,0,0,0,0,18,36,18,539,18,38,0,787,787,17,15190,6991,2616,3430,7898,7898,18,34306,11107,184911,1509,18,141,0,1354,8055,0,0,18,474,179,0,7029,0,18,58,18,0,0,0,20,38,0,939,0,99,2247,18,0,0,421,349,0,36,143,371,134,0,0,857,265,2025,89,358,54,375,1757,0,0,41,0,18,0,0,18,18,53,18,0,36,830,16,1062,0,484,0,0,1199,0,0,1043,884,473,237,0,18,18,0,0,0,18,6895,6834,2227,0,0,18,331,367,1875,375,0,0,0,46,0,37,4339,18,0,0,0,0,0,18,527,0,0,0,18,91,0,286,0,393,54,4641,0,0,1681,0,117,0,0,0,0,0,127,142,0,8973,1107,236,0,18,519,3011,3012,2217,1257,0,103,742,18,13,0,0,0,3180,4625,14140,14140,0,1277,0,0,109,0,0,18,36,370,1197,221,3554,18,0,0,0,447,0,0,18,24365,6876,28201,0,0,411,0,12581,590,608,0,18,80,63,223,0,18,0,0,206,223,0,153,0,18,18,34,0,0,599,402,0,901,0,0,1368,0,0,0,18,0,0,18,18,0,18,0,2842,0,54,89,0,0,0,0,36,0,0,36,25,0,672,0,0,232,0,0,0,18,0,0,36,264,0,0,955,47,18,458,0,14458,65429,147078,186366,0,0,0,0,2207,0,0,312,161825,596,18,552,51939,1244,0,0,18,0,1134,0,0,0,18,32610,50144,9024,0,0,125,645,70,18,3046,18,0,0,0,6326,532,0,0,541,0,0,0,0,0,0,0,18,36,0,0,0,0,54,10681,0,313,0,0,18,18,18,0,0,0,0,18,0,0,0,0,80,74,3931,2208,213,10669,0,0,0,0,0,18,0,23,98,327,0,0,0,0,232,116,0,0,72,291,0,0,0,729,59,18,0,0,0,0,0,0,0,0,23,0,1150,0,36,0,0,0,0,0,0,388,5004,5004,398,19,125,0,0,0,0,0,107,590,0,0,0,0,0,23,0,815,474,0,0,0,0,0,0,1012,1012,0,0,0,0,1402,0,0,0,20,18,63,2867,0,18,2671,0,0,0,36,0,18,0,0,0,0,843,18,170,0,0,492,72,18,0,0,0,0,0,0,18,0,2580,13,54,662,0,662,0,0,0,18,0,18,0,27,0,0,696,1046,0,0,0,3329,3329,0,0,0,0,0,299,15336,15354,0,0,0,229,0,0,0,0,0,0,0,22126,22108,0,867,0,0,20,0,19,1354,125,1703,0,0,0,18,4701,2227,0,0,0,0,4522,4522,0,0,0,0,0,0,0,0,0,54,23,8767,0,0,69381,25818,83818,0,0,2480,3652,1376,1376,572,0,0,0,0,0,0,63,10650,1381,10650,0,27,0,7067,23,0,1323,25181,25181,0,0,0,0,0,0,18,136,0,58,3558,21,1970,0,143,0,0,0,18,0,2601,0,1222,0,0,0,229,0,0,0,769,6483,0,0,0,0,0
20181107-N6-HILIC-pos-1,mice_N6,8594,129,221,155,0,94,151,22,20,82,22,337,47528,81004,329519,1106906,1110729,453093,2948664,3157338,301891,336036,821027,522603,242350,1634208,432753,1110664,6882797,2158370,1106772,1327986,6885440,2948825,9860773,1305259,482033,7298184,3256093,2948972,5028906,94502,1411241,7812029,376037,3256307,424030,47650,966772,70341,23665,42482,123071,962309,736213,1358930,1164633,1514020,1477148,1722842,47609,1722681,833992,1476983,1864396,1864377,1054667,1054749,755236,1575786,637797,637847,1601826,888078,276111,56404,274967,130139,1029891,1466716,1028676,1765469,555915,327855,25895,329426,8741,26990,17250,37683,37680,35579,41039,164194,43270,49188,36005,43270,31035,51477,51477,119003,14838,8484,49175,7975,255306,256375,1386,36,0,239,239,36,15019,936,1776,1435,8951,606,13,144,36,49,0,54,122,36,647,118,15767,38674,67485,313545,88910,55663,15217863,471763,14735923,4265,5053,6330,220240,7669,439103,804,2440,20712,1735,1391,191,11482,1034,25360,130,25342,22172,123,0,224,211,172,636,211,324,684,314,185,130,185,33630,33630,5818,423,40135,45383,59,210,85,64,605,77,12959,3975,18,45,103,0,59,98,378,361,63,448,378,1477,643,5043,299,213,133084,782259,13681,3385,2108,5588,5224,8787,3097,7316,7316,5694,4152,8208,3097,10638,4973,8208,198,1826,589,1978,63,94,7793,12354,13186,5622,7793,5489,7040,5489,2919,6437,9353,184189,425,65,2266,1774,11736,2437,2630,2630,2649,40,18,54,542,910,4385,10418,1130914,7139,2471,18,3901,2805,760,1150,2937,0,2805,1470,974,2128,107834,65339,6912,2627,107834,2627,2128,18,56,2123,54,4409,261,449,280,425,1126,718,539,181,733,920,81,527,2108,1511,1355,1764,218,351,654,463,2368,215,1338,59,4677,6023,1006,647,1412,1040,8221,488,106,1666,1968,149,862,582,18,711,3521,1837,146991,146991,3176,1708,353,363,191,0,1827,101,114,197,218,312,27113,1275,160,218,1275,54,1103,36,54,131,601,12669,1888,24088,33644,25638,338289,11877,46603,39029,338262,295394,29814,1915,89,92,92,90,310,74,54,72,236,0,358,4849,176,41445,3454,263,1446,596,251,116291,1587,299,387,1102,17638,292,9305,100799,13420,11936,9457,3507,4963,12899,8122,4669,9352,994721,22552,236,1930,2620,2666,23153,23059,1132,21818,5267,1411,225,3433,5278,367,2543,581,855,3433,1712,2171,3898,3654,90804,235,318,682,9171,24630,5614,5105,5614,3865,2444,5620,5450,13345,4868,4815,4868,13417,11851,25520,871,871,23,72,127,33,20,42,91,144,176,126,36,126,2793,0,18,235,10394,4613,65387,39,226,374,421,246,374,114,77,9320,246,374,6944,8750,11838,20045,74,94,256,77,77,22,39,112,39,4139,130,229,106120,20,18,1669,80351,80349,5917,223,41,1782,45,509,438,966,5183,1557,120,215,930,193,179,399,0,0,35,102,57,31,400,382,186,625,465,5121,896,797,1459,79,73,0,0,3752,4728,2133,440,5515,6081,133,2952,49669,890293,49669,924,487,74084,1760,341,421,0,0,0,2423,5489,1471,2357,549,5489,3422,315,543,406,117513,3422,1306,2171,118768,1335,1869,1165,27446,186608,153,16636,22774,236,2347,429,5050,172,369,36,94,18,197,21825,225,36,127869,193,18,90,18,18,447,6450,170,465,331,92,76,36,1789,63,21894,84212,32269,1175,170,129,54,297,13800,13800,18,18,463,458,2354,54,54,2738,219,413,207,27,207,6393,475,72,139,246,482,99,3863,16662,36,2186,115,115,36,206796,420,249,17,18,3438,36,59,1842,68525,23409,86395,16463,21391,10213,18678,22212,18630,17851,147,927,590,438,279,301,285,622,626,7240,538,780,552,1016,1016,4561,1240,18,2515,708,912,1237,7842,295,1147,21299,0,422,77,446,484,13,186,60,234,1281,1006,13,8904,130,292,225,7998,268,510,872,472,0,0,85,42,116,225,3594,90,1041,482,446,92,18878,30554,14972,17926,19425,63794,11256,16722,20517,20474,11256,27134,26073,12268,11636,27152,20474,2790,9995,4243,1156,717,115,109,78462,267177,11308,50872,12440,260,223,621,229,336,0,1301,148,294,0,56,163,215095,98770,1146799,163,134579,127186,1146695,6136,1245,370,121290,453,204,1097,352,16476,67286,4927,6955,20065,5140,1316,9060,1062,1062,2812,1790,97,41084,97,349,0,10418,610,2251,167,69,207125,40,83,662,74,74,16,275,25363,28249,1057,78,78,165,72,69,130,18,31,7967,737,16,2135,38,10751,21470,18,179,276,1189,263,103,154,97,69,146,13351,1038,58,421,54,59,18,254,1887,149,36,5530,2570,402,112,64478,192,135,5514,112,5514,281,991,1285,826,148,139,2899,1323,248,3411,1505,41,459,783,522,252,1117,205,438,422,338,457,345,1809,1860,11591,6472,3834,18629,14847,4867,5657,13557,18629,36956,7887,3689,3248,26438,962,20105,63,18,50,550,237,119,131,184,222,60,210,70,206,56,18,291,719,30560,201,322,116,325777,1679,14917,1903,1184,62497,344477,559489,336884,93,439,1491,1491,15,4968,1509,218,131,329,311,607,54,9844,0,56617,3997,3997,130,530,1725,1385,232,36,98,54,2968,766,6576,6478,89,16019,257,163,103,3117,79,18,175,56,136,91,3247,747,91,807,125,989,273,24896,116,106,629,241,333,336,250,289,41,2208,145,179,2208,613,85,2194,116,178,102,41,53002,17028,29097,163628,36951,78837,58197,61297,47104,211145,89156,163628,50206,23727,175838,69876,38162,17028,78820,39034,47110,17011,30271,33320,5400,30582,5162,2871,5933,1265,301,5300,0,0,934,87,216,151,18295,7422,1901,375,6321,1164,2429,3550,574,2209,647,998,807,2676,1279,755,998,656,1538,938,216220,104953,216238,565,5527,12376,56,175,245,125,69,18,251,36,3972,58,142,200,159,81,599,126,58,3696,971,18,99,18,45,36,18,22706,36,199,101,0,51,89,376,578,2660,163,14488,2370,27,18,3053,72,3034,97,287,74,264,29089,6569,0,43,77,97,246,41,97,18,1847,42,346,54,102,8017,11705,2903,3369,3118,2582,3027,1671,3037,1719,1679,72,446,46,126,165,296,169,56,18,130,285,20,605,626,3749,72,3913,63,4272,77,212,53588,367,458,45678,40,403,405,400,3656,714,2248,36,89,23,54,36,115,0,0,435,193,168,41086,315,333,15407,32,16441,7327,212,212,147,142,2672,72,652,13838,3223,28644,910,63,651,291,26195,8750,2167,9886,558,6992,56234,17125,2815,11017,17055,195,107,103,973,2702,62,66,103,251,529,200,80,81,124,4448,475,596,555,1928,277,286,249,107,78,0,7296,14391,26124,64223,20134,7322,10232,92592,36442,85286,81031,36442,36899,44013,34058,81031,25595,15813,4650,13975,0,217,515,33,32153,201,919,872,2239,557,2039,0,3172,4538,4565,3189,4155,202,5763,731,277,379,278,5918,0,472,54,49,1700,279,488,18,101,61,18,54524,39390,147,1855,626,130,689,286,1907,58,151,144,422,603,300,8703,11149,18485,18514,9605,14653,16349,16349,34757,11033,26778,10812,16034,34730,20062,8726,12263,9295,14100,11974,3538,337,41,681,3473,1214,797,181,328,416,181,2297,402,445,1275,2328,1038,2548,2247,2142,56,1589,169,21765,269,219,355,42279,97,46,72,38,718,20,266,152,2735,242,443,471,152,310,273,10601,116,18,45,400,4490,1209,330,1099,1551,1552,1488,213,216,74,364,96,249,379,78,641,110084,0,1205,521,583,566,575,449,449,386,0,1574,2191,1978,2852,3211,2908,1521,1857,113,127,8768,1047,73,320,23509,3260,2390,833,237,356,758,6738,1815,618,3122,1773,169,970,3087,171,78,4179,26756,11505,11321,160,24,71,160,103,2979,2274,405,405,1035,31387,29349,472,2480,696,17266,2608,421,69,4944,226,18,54,322,60,107,1098,20036,20018,59,6082,72668,194,1922,453,363,163,46266,39236,89765,41579,77,56,977,538,499,27,738,407,6651,125,686,673,295,2677,38711,2555,1046,1991,2214,7256,617,244,89,160,150,66,140,191,18,54,18,1334,1312,652,1280,2980,18,0,318,237,559,932,363,13,52,190,252,174,111,98,111,98,107,3668,289,26,5545,36,103,33,61,2037,247,4280,359,359,53,3735,139,668,1568,2393,1706,2393,180,164,0,54,1097,68,28,18,1731,1731,17,94,722,60,128,573,402,279,87,1748,705,665,1782,743,423,3860,258,1315,4066,188,148,0,220,63,18,143,143,94,51,589,36,18,114,155,291,110,34,36,257,375,190,140,624,602,36,63,0,7639,7705,47,4257,857,168,849,1091,1294,1503,1132,12974,1310,2215,2419,1503,1308,781,304,950,13903,17650,4405,1496,1452,2118,1687,175,171,681,528,503,256,447,413,36,111,296,364,11414,167,780,0,2659,5390,10568,890920,459548,34,556,405088,793,529,482,124,101637,105447,88334,82581,18,88995,36,154,126,126,36,90,159,36,90051,38,4804,4804,1608,17646,206,17720,170,410,0,346,456,1709,5754,26,75,59,242,106,73,234,2757,722,21130,41,43,0,953,143,190,160,160,268,123,163,123,54,143,331,89,164,388,1373,0,58,372,49,0,0,2109,12948,12948,3907,121,89,1616,138,40,145,138,53,1616,356,35,7196,23,285,84,56,93,41,18,56,72,36,48196,121548,2813,170,6967,115,157,1780,181496,156,1363,264,23,117,236,63969,0,23302,20,0,18,7570,10962,723,6877,1444,87,9162,202,114,39,54,396,197,1029,502,396,1029,341,188,260,34,1421,158,443,393,372707,6477,180429,372706,209,553,276,240,484,466,302,0,34,0,23,0,0,0,122993,531208,1999,2007,94,0,0,18,119,1536,951,77,54,4086,4071,72,717,2879,387,644,1193,3257,1678,222,206,23,36,3060,105,130,407,94,221,472,23,59,83,140,64,63,18,1027,1616,923,549,596,885,91,1686,2409,799,609,367,1935,1781,1419,199,0,18,0,0,0,696,584,1414,757,320,481,508,726,368,322,367,453,453,7565,15181,20693,24629,19471,74133,20748,578,926,2529,770,3974,3454,927,1579,2808,681,885,36,9972,23,0,0,101,108,134,152,465,0,1414,3894,56,18,18,7743,348,1343,1867,1465,177,873,440,0,18,18,18,6608,63,223,205,223,47,199,0,109,344,600,173,195,82,74,72,72,87,18,609,0,36,69,0,18,18,18,69,97,0,0,260,206,0,160,41,72,80,0,75,141,36,23,0,132,226,350,264,18,591,23,97,18,247,419,18,71,0,18,192,80,0,131,18,72,36,0,62,14302,14302,7886,4452,277,8905,0,63,8790,63,12375,230312,792,230156,1008,9360,298,37,203,90,99,113,18,59,0,0,0,0,107,230,230,1536,242,768,141,675,213,64,56,16,0,18,13833,108,3042,78,0,36,59,38,616,692,850,665,214,366,46,18,0,36,0,0,0,0,0,0,18,18,18,18,0,0,18,36,36,11678,108,126,74,722,107,2121,132,168,442,1843,18,0,18,0,0,4235,4235,50,42,65,132,801,38,670,114,18,85,1004,172,20,44,121,94,1774,443,2375,2294,152,464,45,206,206,113,581,611,3095,2884,3571,18,36,101,0,308,75,18,150,149,184,130,2390,3137,18,1058,377,998,38,63,55,38,249,101,355,81,18,59,29,177,29,8540,20,23,316,18,689,23,69,635,89,0,108,79,92,59,18,176,194,303,540,1194,3506,919,63,447,166,63,4394,125,23,144,13,39,18,269,4997,165,4869,1019,412,412,5412,323,596,312,153,225,225,201,159412,36,1692,0,0,18,0,36,56,19,23,41,18,120,10397,1054,1193,161,1085,127,336,36,1228,824,72,77,63,18,66,105,91,36,210,457,202,7898,36,18,132,98,18,232,17240,259,45222,56,210,208,1282,0,6828,90,1146,36,1629,76,90,76,89,673,4952,358,868,1468,28,3234,258,632,823,3045,126,273,508,63,36,913,597,130,8567,168,3136,2663,2537,18,54,73,36,145,432,36,262,41,41,74,1095,817,210,463,1377,285,5161,1642,5161,1367,292,435,831,111,78,68,60,841,0,179,643,36,83,59,602,245,780,768,27,43,36,107,43,230,201,106,2270,4136,275,1224,385,179,298,54,224,0,314,206,206,744,50,72,231,54,237,61,0,1263,0,159,162,1696,219,71,71,36,162,59,474,7495,78,1949,1949,287,78,1253,688,54,51,276,448,319,458,171,238,179,378,373,98,199,543,429,2874,73,18,502,177,1350,41,18,7798,755,4615,2114,4238,72,10211,10187,221,1428,4576,188,40,0,212,465,568,0,501,3285,2350,5368,7081,3047,4357,2005,2376,6151,11733,3157,6867,5368,2012,52019,6867,3340,3285,6151,3233,2441,2177,1788,36,197,18,509,23,0,5528,2581,4380,4598,1957,1553,4598,4798,2227,4105,3334,10063,4872,1553,293,70,209,1430,1283,108,231,285,708,322,116,40,58,625,18,136,2381,153,2537,340,3759,838,1479,296,600,203,1298,18,107,77,64,46,53,0,243,256,291,98,36,18,53,272,215,881,907,125,3541,18,46102,573107,124,124,477,18,94,170,45,45,92,36,56,2153,2429,65,51,54,232,275,364,247,300,145,163,89,37,58,146,129,1387,39,4951,8508,8574,8145,1729,147,0,72,253,509,8428,17400,163,60,2887,3391,459,1492,1492,56,56,60,108,340,477,1905,1201,167,52,74,351,38,896,84,201,90,85,1644,0,605,1684,403,121,142,15409,852,950,1020,298,298,494,494,126,152,473,0,36,0,0,112,74,2532,457,2550,892,52,634,36,90,20,0,208,6965,149,72,18,217,13650,13650,5728,392904,95,20,0,0,18,25,36,20,96,96,155,143,306,264,0,74,0,39,18,18,73,872,38748,904,308,339,856,77,54,787,285,1797,18,2192,18,3534,3746,34,3714,784,3835,3361,867,71,1501,54,54,472,508,550280,551652,1407,1389,297,63,5815,2198,296,149,52,901,727,489,90,18,600,129616,18,4298,13331,18,168,154,117,101,8677,235,45,3165,2269,98,34,34,0,54,1158,54,380,118,304,1296,857,6631,54,18,0,1496,0,1076,518,471,574,3471,984,117,1369,92,2494,162,127,74,1068,18,18,3696,0,360,7462,3288,8863,278,18,2636,41,36,28,18,0,18,18,23,13052,83,22,151,1539,49,22,0,0,0,0,0,36,57,72,144,156,43,134,4481,72,0,18,1378,1469,321,643,23138,147,392,14189,1135,382,545,970,284,108,101,180,144,236,141,98,1124,1327,697,1114,1293,1510,127,40,18,310111,312,260,14410,311274,18,327,233,36,118,150,18,23,211,18,0,77,36,3270,185,461,425,796,36,361,59,1568,117,1752,1961,239,728,326,1452,6453,4035,4035,489,411,23,127,0,47,4620,1006,849,119,1775,2258,1931,12107,31,18,27,3912,4368,68,237,901,38,0,0,77,59,112,494,939,470,1527,130,6890,450,96,18,0,0,72,36,112,112,57,71,3176,414,371,3236,6427,415,185,185,0,116,52515,1484,372,197,1724,85,72,1481,107,97,111,207,116,1483,3565,18,33,99,99,90,686,5466,63633,45,161,54,39,0,41,18,72,294,142,367,77,131,168,54,109,277,51,731,36,241,110,36,18,1069,18,868,276,0,18,54,37,18,119,28,91,1010,18,54,18,0,484,104,437,973,1422,18,963,0,18,23,35,54,39,52,45,1587,3736,3134,0,77,20,170,60,605,5030,5432,141,64,555,285,18,76,45,0,0,5048,421,388,799,98,18,1687,54,58,36,3520,112,1332,54,20,3414,54,232,212,3180,0,18,18,101,121,188,364,108,599,101,67,51,28832,82,116,37,1110,350,993,0,72,13,792,720,1243,41,38,162,1611,2147,136,10,26482,215,36,36,80,232,798,132,44,358,50,307,937,544,74504,106,18,170,1496,39145,126,0,115,115,70,132,3043,211,313,99,18,121,0,54,18,68486,68486,12559,18,3509,54,57,60,620,2517,2447,304,18,0,7581,77,113,233,2467,18,39,36,937,162,872,250,831,1489,72,1350,2377,36,18,10869,4132,98,746,683,649,474,121,19,451,1699,122,202,245,515,179,341,4122,112,497,6661,6542,19,23,515,312,18,94,0,2713,2713,2137,36,54,18,45571,288273,94,3332,8089,7274,31,0,2465,45,36,1488,280,13926,36,629,118,910,468,36,564,331,39,23,331,198,99,570,34,36,89,72,36,36,17,63,36,18,1076,352,156,0,18,41,158,75,0,60,36,2305,3895,387649,36,154,13,307,36,8122,621,2408,0,837,89,141,736,510,7054,18,155,18,0,74618,1195,199,6275,10054,125,25,18,312,89,89,54,161,38,859,0,139,0,0,41,39,108,18,36,16,116,940,36,59,1784,0,7961,0,45,18,18,332,292,5417,18,460,220,232,23,23,215,0,0,403,18,155,375,251,54,18,68,38,1231,0,361,67,75,36,92,36,212,94,77,9348,18,0,0,0,54,124,0,36,279,77,36,18,11573,14875,0,1280,54,526,18,18,23,1571,0,18,18,36,74,125,5697,1510,0,107,53,53,0,54,36,299,18,18,66,74,54,36,29,348,0,0,0,251,54,1329,1329,20,18,0,18,506,18,18,82,0,296,0,0,49552,6851,49535,36,264,450,90,70,70,0,18,179,89,36,18,66,0,9950,0,37146,0,0,614,18,0,18,38,225,183,54,14707,14707,250,0,0,0,21213,170,59,226,0,18,64,38,112,36,0,2490,2220,45,16,18,46,0,0,134,0,0,36,0,18,0,54,36,80,36,0,149,2253,179,202,220,204,204,88678,45,0,18,21,36,0,77,300,36,761,0,41,0,604,604,36,15908,2951,1185,2155,8717,8717,0,25217,731,193203,57,18,0,23,1378,2402,18,0,49,265,0,0,2828,0,18,18,18,36,0,0,72,36,0,946,0,0,1092,0,23,18,116,396,0,18,197,293,152,18,18,1109,114,170,54,204,63,98,900,0,0,36,41,0,18,18,0,0,18,0,18,18,545,107,452,54,924,0,0,523,0,0,568,492,256,115,18,18,0,0,0,0,0,4540,4611,1424,0,0,0,254,326,1460,232,18,0,0,107,0,123,1341,36,0,0,0,0,0,36,0,24,18,0,18,99,0,125,0,287,18,1113,0,0,548,0,32,18,18,18,0,0,95,64,0,11399,573,295,0,18,515,3683,3817,2727,152,0,360,1103,18,27,0,0,0,72,36,13,12915,36,244,0,0,18,31,18,0,18,89,627,3083,2807,0,18,0,0,83,0,0,125,7097,2798,8546,0,0,0,0,223,407,420,0,0,45,36,179,0,0,36,0,259,277,18,134,0,0,18,0,0,0,841,644,18,288,36,0,18,0,0,18,0,36,0,18,18,0,18,21,10617,0,18,36,0,0,0,0,36,18,0,18,18,59,393,0,0,72,56,0,0,18,0,0,27,0,0,0,465,0,30,197,0,18,8399,8399,1125,0,0,18,0,735,0,36,231,48597,313,18,518,13164,1202,0,0,18,89,529,0,0,18,0,9996,14504,2005,0,0,0,500,27,0,1114,0,0,18,39,2471,554,18,0,180,0,0,0,18,0,0,18,18,18,18,18,18,36,34,5905,0,232,0,0,36,18,0,0,0,0,18,0,0,18,18,0,80,36,1081,900,229,2719,18,0,0,0,0,0,36,0,54,304,18,0,0,36,110,18,72,18,38,72,0,0,1740,0,0,0,0,18,0,0,0,0,18,18,0,18,931,0,0,0,0,0,0,0,18,232,5903,5903,261,0,72,0,18,0,0,0,72,510,0,0,0,0,0,0,0,438,217,0,0,18,0,0,0,0,1265,0,0,0,0,894,0,0,0,0,0,36,2904,0,18,0,3019,0,0,0,0,0,0,0,0,0,116,0,163,0,0,246,36,0,1100,26,0,36,0,18,18,0,37,1363,18,197,18,197,0,0,0,0,0,0,0,54,18,36,489,1188,0,0,18,2773,18,0,18,0,0,0,505,0,16320,0,0,0,130,0,0,0,0,0,0,18,18,402,16295,714,0,0,54,0,18,573,250,912,0,0,0,0,1688,1721,0,0,0,0,5279,44,0,0,0,0,18,0,0,0,18,0,9038,9038,0,0,3038,3038,170,0,2822,82,3980,740,36,268,0,18,18,0,0,0,107,0,914,8136,20,0,18,3404,73,0,1038,17752,17752,0,0,18,0,0,0,0,199,18,77,511,0,512,23,18,0,0,0,36,0,21,2281,2089,0,0,0,94,0,18,0,181,4304,20,18,0,0,0
[truncated: 1,866,179 more chars]
