# Supplementary material for: Integrated microbiota and metabolite profiles link Crohn’s disease to sulfur metabolism
Source: Nat Commun. 2020 Aug 28;11:4322. doi: 10.1038/s41467-020-17956-1 (PMC7456324; doi:10.1038/s41467-020-17956-1)
Supplement: Supplementary file 8 — Supplementary Data 6 [file 41467_2020_17956_MOESM8_ESM.zip › Raw peak areas/RP-negative ionization.txt]

sample,group,RP_neg_M55.0184_T0.85,RP_neg_M57.9754_T0.65,RP_neg_M58.9586_T18.13,RP_neg_M59.0137_T0.59,RP_neg_M59.9849_T19.69,RP_neg_M59.9851_T1.07,RP_neg_M59.9852_T18.95,RP_neg_M59.9852_T3.16,RP_neg_M59.9852_T19.13,RP_neg_M59.9853_T0.39,RP_neg_M59.9853_T18.64,RP_neg_M59.9853_T0.17,RP_neg_M59.9853_T0.82,RP_neg_M61.9877_T9.19,RP_neg_M61.9882_T0.96,RP_neg_M61.9883_T2.4,RP_neg_M61.9883_T19.1,RP_neg_M61.9883_T5.57,RP_neg_M61.9883_T19.27,RP_neg_M61.9884_T0.15,RP_neg_M61.9884_T16.26,RP_neg_M61.9884_T0.38,RP_neg_M61.9884_T1.32,RP_neg_M61.9885_T15.96,RP_neg_M61.9885_T19.67,RP_neg_M61.9885_T16.51,RP_neg_M61.9886_T17.95,RP_neg_M61.9886_T7.95,RP_neg_M61.9887_T0.65,RP_neg_M61.9887_T18.33,RP_neg_M61.9888_T16.84,RP_neg_M61.9889_T14.65,RP_neg_M61.9889_T10.58,RP_neg_M61.989_T15.15,RP_neg_M61.989_T18.67,RP_neg_M61.989_T12.46,RP_neg_M61.9891_T11.72,RP_neg_M61.9892_T12.69,RP_neg_M61.9892_T15.64,RP_neg_M61.9892_T11.15,RP_neg_M61.9892_T17.03,RP_neg_M61.9892_T14.93,RP_neg_M61.9893_T12.97,RP_neg_M61.9893_T4.31,RP_neg_M61.9893_T13.31,RP_neg_M61.9893_T10.73,RP_neg_M61.9894_T14.07,RP_neg_M61.9896_T15.41,RP_neg_M61.9901_T1.89,RP_neg_M61.9901_T14.38,RP_neg_M61.9901_T10.21,RP_neg_M63.9628_T0.66,RP_neg_M69.0335_T4.32,RP_neg_M70.9985_T0.51,RP_neg_M73.0294_T0.83,RP_neg_M74.0242_T0.58,RP_neg_M75.0089_T0.58,RP_neg_M78.9189_T0.56,RP_neg_M78.9588_T0.59,RP_neg_M78.9854_T0.66,RP_neg_M79.9547_T6.61,RP_neg_M79.9555_T2.19,RP_neg_M79.9567_T1.05,RP_neg_M79.9569_T0.67,RP_neg_M80.9649_T0.58,RP_neg_M83.0242_T18.21,RP_neg_M83.93_T16.02,RP_neg_M83.9301_T16.69,RP_neg_M83.9303_T17.92,RP_neg_M83.9303_T16.97,RP_neg_M83.9303_T16.48,RP_neg_M83.9307_T17.4,RP_neg_M85.0278_T0.57,RP_neg_M85.0652_T4.31,RP_neg_M86.976_T0.5,RP_neg_M87.0082_T0.6,RP_neg_M87.0442_T1.1,RP_neg_M88.0384_T0.85,RP_neg_M88.0399_T0.56,RP_neg_M89.0242_T0.71,RP_neg_M90.9037_T18.09,RP_neg_M90.9973_T18.16,RP_neg_M91.0396_T0.6,RP_neg_M91.0552_T5.8,RP_neg_M91.9119_T18.28,RP_neg_M92.9194_T18.08,RP_neg_M92.9278_T0.54,RP_neg_M93.0342_T5.91,RP_neg_M94.0289_T0.6,RP_neg_M94.0291_T2.72,RP_neg_M94.0293_T0.85,RP_neg_M94.9804_T0.7,RP_neg_M95.0606_T0.6,RP_neg_M95.9508_T0.6,RP_neg_M95.9739_T0.62,RP_neg_M96.9593_T0.98,RP_neg_M96.9597_T18.63,RP_neg_M96.9604_T0.2,RP_neg_M96.9617_T0.67,RP_neg_M97.9301_T16.79,RP_neg_M97.9304_T17.92,RP_neg_M97.9306_T16.55,RP_neg_M97.9308_T16.26,RP_neg_M98.9383_T15.75,RP_neg_M98.9384_T16.34,RP_neg_M98.9385_T16.78,RP_neg_M98.9385_T16.57,RP_neg_M98.9385_T17.92,RP_neg_M98.9386_T17.34,RP_neg_M98.9389_T17.06,RP_neg_M98.9391_T16,RP_neg_M98.9634_T17.41,RP_neg_M99.0083_T0.82,RP_neg_M99.9246_T13.59,RP_neg_M99.925_T14.14,RP_neg_M99.9251_T14.72,RP_neg_M99.9251_T14.95,RP_neg_M99.9253_T15.75,RP_neg_M99.9254_T16.31,RP_neg_M99.9255_T0.32,RP_neg_M99.9255_T16.54,RP_neg_M99.9257_T17.26,RP_neg_M99.9257_T16.74,RP_neg_M99.9258_T17.92,RP_neg_M99.9259_T17.69,RP_neg_M99.9259_T0.1,RP_neg_M99.9259_T17.41,RP_neg_M99.9261_T16.02,RP_neg_M99.9261_T17.02,RP_neg_M99.9492_T17.41,RP_neg_M100.6231_T17.9,RP_neg_M100.9328_T14.13,RP_neg_M100.9329_T14.73,RP_neg_M100.9329_T0.26,RP_neg_M100.933_T14.95,RP_neg_M100.9336_T15.75,RP_neg_M100.9339_T16.78,RP_neg_M100.9339_T15.28,RP_neg_M100.9339_T16.57,RP_neg_M100.9339_T16.34,RP_neg_M100.9339_T16.02,RP_neg_M100.9341_T17.92,RP_neg_M100.9342_T17.52,RP_neg_M100.9343_T17.33,RP_neg_M100.9343_T17.02,RP_neg_M101.0237_T0.58,RP_neg_M101.9326_T15.55,RP_neg_M101.9327_T17.68,RP_neg_M101.9328_T14.79,RP_neg_M101.933_T15.98,RP_neg_M101.933_T17.3,RP_neg_M101.9402_T18.29,RP_neg_M102.0549_T0.87,RP_neg_M102.0557_T0.57,RP_neg_M102.9317_T16.27,RP_neg_M102.932_T16.63,RP_neg_M102.9474_T10.89,RP_neg_M102.9485_T18.09,RP_neg_M102.9504_T0.47,RP_neg_M102.952_T10.23,RP_neg_M102.9521_T11.24,RP_neg_M102.9524_T12.46,RP_neg_M102.953_T11.4,RP_neg_M102.9551_T12.86,RP_neg_M102.9558_T14.67,RP_neg_M102.9558_T15.74,RP_neg_M102.9558_T15.37,RP_neg_M102.9711_T0.48,RP_neg_M103.002_T0.57,RP_neg_M103.0395_T0.97,RP_neg_M103.0546_T1.27,RP_neg_M104.0344_T0.55,RP_neg_M104.9282_T18.04,RP_neg_M104.953_T18.03,RP_neg_M104.957_T0.54,RP_neg_M105.0194_T0.57,RP_neg_M106.9921_T18.21,RP_neg_M107.0385_T0.6,RP_neg_M108.0196_T0.76,RP_neg_M108.0466_T0.6,RP_neg_M109.0287_T1.84,RP_neg_M109.0288_T3.74,RP_neg_M110.072_T0.59,RP_neg_M110.9749_T0.6,RP_neg_M111.0176_T0.61,RP_neg_M111.0813_T5.24,RP_neg_M112.0519_T0.57,RP_neg_M112.9845_T7.68,RP_neg_M112.9846_T7.01,RP_neg_M112.9846_T8.04,RP_neg_M112.9849_T7.28,RP_neg_M112.9849_T9.19,RP_neg_M112.985_T5.63,RP_neg_M112.985_T10.71,RP_neg_M112.985_T12.12,RP_neg_M112.9851_T11.36,RP_neg_M112.9851_T10.95,RP_neg_M112.9851_T8.84,RP_neg_M112.9851_T9.57,RP_neg_M112.9852_T12.87,RP_neg_M112.9852_T10.32,RP_neg_M112.9852_T13.18,RP_neg_M112.9852_T10.21,RP_neg_M112.9852_T12.47,RP_neg_M112.9853_T17.78,RP_neg_M112.9853_T13.47,RP_neg_M112.9853_T14.12,RP_neg_M112.9853_T8.45,RP_neg_M112.9854_T15.59,RP_neg_M112.9854_T13.8,RP_neg_M112.9854_T11.56,RP_neg_M112.9855_T16.98,RP_neg_M112.9855_T14.5,RP_neg_M112.9855_T15.34,RP_neg_M112.9855_T9.84,RP_neg_M112.9856_T0.53,RP_neg_M112.9857_T15.05,RP_neg_M112.9857_T16.1,RP_neg_M112.9857_T14.82,RP_neg_M112.9858_T17.42,RP_neg_M112.9858_T17.21,RP_neg_M112.9858_T15.86,RP_neg_M112.9858_T6.26,RP_neg_M112.9859_T18.03,RP_neg_M112.9859_T16.49,RP_neg_M112.9861_T16.8,RP_neg_M113.0125_T17.41,RP_neg_M113.0245_T0.53,RP_neg_M113.0604_T4.3,RP_neg_M114.0293_T0.58,RP_neg_M114.9329_T16.45,RP_neg_M114.933_T16.02,RP_neg_M114.9333_T16.34,RP_neg_M114.9334_T15.7,RP_neg_M115.0029_T0.51,RP_neg_M115.0031_T0.8,RP_neg_M115.0387_T0.5,RP_neg_M115.04_T1.17,RP_neg_M115.9196_T17.19,RP_neg_M115.9197_T16.34,RP_neg_M115.9197_T17.42,RP_neg_M115.9198_T17.91,RP_neg_M115.9199_T16.78,RP_neg_M115.9199_T16.53,RP_neg_M116.0498_T2.41,RP_neg_M116.0715_T0.61,RP_neg_M116.9272_T18.13,RP_neg_M116.9276_T16.93,RP_neg_M116.9278_T2.06,RP_neg_M116.9279_T17.92,RP_neg_M116.9279_T14.72,RP_neg_M116.9279_T2.51,RP_neg_M116.928_T14.89,RP_neg_M116.928_T15.71,RP_neg_M116.928_T17.42,RP_neg_M116.9281_T0.21,RP_neg_M116.9283_T15.9,RP_neg_M116.9283_T16.24,RP_neg_M116.9284_T17.13,RP_neg_M116.9284_T16.46,RP_neg_M116.9285_T19.5,RP_neg_M116.9286_T0.6,RP_neg_M116.9287_T14.17,RP_neg_M116.9288_T1.06,RP_neg_M117.0195_T0.83,RP_neg_M117.0551_T1.94,RP_neg_M117.0551_T1.11,RP_neg_M117.9276_T16.15,RP_neg_M117.9278_T16.39,RP_neg_M117.9278_T15.74,RP_neg_M117.9348_T18.27,RP_neg_M118.0503_T0.55,RP_neg_M118.9404_T0.64,RP_neg_M118.9919_T18.16,RP_neg_M119.0343_T0.58,RP_neg_M119.0498_T5.18,RP_neg_M119.0498_T4.99,RP_neg_M119.0503_T3.73,RP_neg_M121.0286_T3.74,RP_neg_M121.0288_T4.06,RP_neg_M121.0308_T4.3,RP_neg_M121.0655_T5.19,RP_neg_M121.0666_T5.36,RP_neg_M122.0238_T0.67,RP_neg_M123.0436_T2.21,RP_neg_M123.045_T4.77,RP_neg_M123.9009_T18.06,RP_neg_M123.901_T15.56,RP_neg_M124.0075_T0.56,RP_neg_M124.9906_T0.6,RP_neg_M125.0238_T1.15,RP_neg_M125.035_T0.92,RP_neg_M125.0359_T0.6,RP_neg_M125.096_T6.09,RP_neg_M125.8724_T18.17,RP_neg_M125.8725_T0.58,RP_neg_M125.8727_T0.94,RP_neg_M125.8988_T15.66,RP_neg_M125.8994_T15.55,RP_neg_M125.9276_T16.46,RP_neg_M125.9278_T16.26,RP_neg_M125.9279_T17.37,RP_neg_M125.9279_T17.97,RP_neg_M125.928_T16.78,RP_neg_M125.9281_T17.8,RP_neg_M126.0183_T0.6,RP_neg_M126.8804_T18.08,RP_neg_M127.869_T18.24,RP_neg_M127.8713_T1.22,RP_neg_M128.035_T0.59,RP_neg_M128.035_T0.75,RP_neg_M128.071_T0.59,RP_neg_M128.8921_T0.53,RP_neg_M128.9593_T0.53,RP_neg_M129.0183_T0.6,RP_neg_M129.0548_T3.07,RP_neg_M129.0551_T2.51,RP_neg_M130.0503_T0.82,RP_neg_M130.0645_T6.05,RP_neg_M130.0874_T0.87,RP_neg_M130.8892_T0.53,RP_neg_M130.9652_T18.08,RP_neg_M130.9658_T0.5,RP_neg_M130.9922_T0.55,RP_neg_M131.0347_T1.1,RP_neg_M131.0348_T1.42,RP_neg_M131.0382_T0.57,RP_neg_M131.071_T4.3,RP_neg_M131.071_T2.03,RP_neg_M131.0818_T0.56,RP_neg_M132.0657_T0.59,RP_neg_M132.8659_T17.44,RP_neg_M132.8663_T6.81,RP_neg_M132.8666_T16.08,RP_neg_M132.8668_T12.07,RP_neg_M132.8668_T7.54,RP_neg_M132.867_T13.74,RP_neg_M132.867_T14.67,RP_neg_M132.867_T15.63,RP_neg_M132.8671_T12.51,RP_neg_M132.8671_T7.37,RP_neg_M132.8671_T11.41,RP_neg_M132.8671_T14.96,RP_neg_M132.8671_T14.41,RP_neg_M132.8671_T12.78,RP_neg_M132.8671_T14.12,RP_neg_M132.8672_T15.25,RP_neg_M132.8672_T16.25,RP_neg_M132.8672_T11.12,RP_neg_M132.8672_T13.93,RP_neg_M132.8672_T13,RP_neg_M132.8673_T13.36,RP_neg_M132.8673_T16.55,RP_neg_M132.8674_T10.67,RP_neg_M132.8676_T7.88,RP_neg_M132.8678_T9.14,RP_neg_M132.868_T18.06,RP_neg_M132.899_T17.39,RP_neg_M132.8992_T17.22,RP_neg_M132.8994_T17.83,RP_neg_M132.8996_T16.8,RP_neg_M133.0069_T0.96,RP_neg_M133.0112_T0.63,RP_neg_M133.0499_T0.76,RP_neg_M134.0065_T7.07,RP_neg_M134.0366_T5.51,RP_neg_M134.0464_T0.82,RP_neg_M134.0478_T0.6,RP_neg_M134.0612_T3.68,RP_neg_M134.4784_T17.91,RP_neg_M134.8638_T12.05,RP_neg_M134.8638_T8.19,RP_neg_M134.864_T8.87,RP_neg_M134.8643_T6.88,RP_neg_M134.8644_T7.91,RP_neg_M134.8645_T13.39,RP_neg_M134.8645_T9.14,RP_neg_M134.8645_T14.98,RP_neg_M134.8645_T8.5,RP_neg_M134.8645_T7.64,RP_neg_M134.8645_T7.48,RP_neg_M134.8646_T13,RP_neg_M134.8646_T11.44,RP_neg_M134.8646_T14.41,RP_neg_M134.8646_T10.53,RP_neg_M134.8647_T12.49,RP_neg_M134.8647_T14.04,RP_neg_M134.8647_T13.82,RP_neg_M134.8647_T14.68,RP_neg_M134.8647_T11.23,RP_neg_M134.8648_T10.97,RP_neg_M134.8649_T12.74,RP_neg_M134.8649_T15.26,RP_neg_M134.865_T15.71,RP_neg_M134.8651_T16.24,RP_neg_M134.8654_T15.47,RP_neg_M134.8658_T18.05,RP_neg_M134.8663_T16.62,RP_neg_M134.8925_T0.57,RP_neg_M134.8929_T15.75,RP_neg_M134.893_T16.01,RP_neg_M134.8932_T16.35,RP_neg_M134.8939_T16.83,RP_neg_M134.8948_T17.89,RP_neg_M134.8949_T17.38,RP_neg_M134.8953_T17.64,RP_neg_M134.8957_T17.18,RP_neg_M134.9222_T17.41,RP_neg_M134.9862_T4.52,RP_neg_M134.9868_T8.86,RP_neg_M134.9869_T1.79,RP_neg_M134.987_T10.31,RP_neg_M134.9873_T0.14,RP_neg_M134.9873_T1.13,RP_neg_M134.9874_T18.21,RP_neg_M134.9876_T1.36,RP_neg_M134.9877_T7.48,RP_neg_M134.9878_T5.02,RP_neg_M134.9879_T12.35,RP_neg_M134.988_T8.29,RP_neg_M134.9882_T9.18,RP_neg_M134.9883_T9.64,RP_neg_M135.0298_T0.57,RP_neg_M135.0308_T0.73,RP_neg_M135.0448_T3.75,RP_neg_M135.045_T2.46,RP_neg_M135.0451_T5.8,RP_neg_M135.0458_T4.29,RP_neg_M135.8945_T17.71,RP_neg_M135.9009_T18.24,RP_neg_M135.9699_T17.44,RP_neg_M135.9699_T15.58,RP_neg_M135.9702_T15.74,RP_neg_M135.9702_T16.76,RP_neg_M135.9705_T16.25,RP_neg_M135.9705_T16.02,RP_neg_M135.9705_T15.33,RP_neg_M135.9706_T16.52,RP_neg_M136.8616_T13.26,RP_neg_M136.8621_T12.9,RP_neg_M136.8622_T15.36,RP_neg_M136.8623_T11.42,RP_neg_M136.8906_T16.06,RP_neg_M136.8914_T17.38,RP_neg_M136.9088_T18.06,RP_neg_M136.9905_T12.64,RP_neg_M137.0244_T5.91,RP_neg_M137.0604_T3.11,RP_neg_M137.0606_T3.74,RP_neg_M138.02_T2.71,RP_neg_M138.0554_T0.96,RP_neg_M138.8749_T0.55,RP_neg_M138.9694_T0.57,RP_neg_M139.0003_T0.84,RP_neg_M139.0066_T0.57,RP_neg_M139.9839_T0.57,RP_neg_M140.0823_T0.6,RP_neg_M142.0499_T0.6,RP_neg_M142.0544_T0.77,RP_neg_M142.0607_T2.31,RP_neg_M142.9236_T15.79,RP_neg_M142.925_T16.17,RP_neg_M142.9978_T0.72,RP_neg_M143.0518_T10.04,RP_neg_M143.0713_T1.18,RP_neg_M144.0447_T2.95,RP_neg_M144.0448_T5.74,RP_neg_M144.1024_T0.58,RP_neg_M144.8696_T0.53,RP_neg_M144.9223_T15.76,RP_neg_M144.9223_T16.33,RP_neg_M144.9226_T17.2,RP_neg_M144.9226_T16.02,RP_neg_M144.9227_T17.92,RP_neg_M144.9227_T16.72,RP_neg_M144.9227_T17.32,RP_neg_M144.9421_T18.11,RP_neg_M145.0134_T0.62,RP_neg_M145.05_T1,RP_neg_M145.052_T2.04,RP_neg_M145.061_T0.56,RP_neg_M145.0618_T4.03,RP_neg_M145.0863_T5.81,RP_neg_M145.0978_T0.54,RP_neg_M145.9229_T16.68,RP_neg_M145.93_T0.28,RP_neg_M145.9302_T18.29,RP_neg_M145.9309_T1.3,RP_neg_M145.9312_T0.9,RP_neg_M146.0459_T0.57,RP_neg_M146.0606_T4.73,RP_neg_M146.8667_T0.53,RP_neg_M146.9376_T0.1,RP_neg_M146.9376_T10.28,RP_neg_M146.9377_T1.09,RP_neg_M146.9379_T12.85,RP_neg_M146.9379_T13.71,RP_neg_M146.9379_T0.45,RP_neg_M146.938_T12.46,RP_neg_M146.9382_T10.74,RP_neg_M146.9385_T11.12,RP_neg_M146.9386_T18.09,RP_neg_M146.9388_T8.84,RP_neg_M146.9607_T0.48,RP_neg_M146.9672_T16.49,RP_neg_M146.9819_T0.67,RP_neg_M147.029_T0.76,RP_neg_M147.0446_T4.99,RP_neg_M147.0446_T1.26,RP_neg_M147.0656_T0.86,RP_neg_M147.0657_T1.07,RP_neg_M148.0431_T0.69,RP_neg_M148.939_T18.09,RP_neg_M148.9488_T0.53,RP_neg_M148.9832_T18.15,RP_neg_M149.0072_T0.62,RP_neg_M149.0263_T1.99,RP_neg_M149.0603_T6.86,RP_neg_M150.0016_T7.09,RP_neg_M150.0031_T8.56,RP_neg_M150.0408_T0.81,RP_neg_M150.0556_T1.87,RP_neg_M150.0559_T1.38,RP_neg_M150.0574_T4.02,RP_neg_M150.8862_T0.55,RP_neg_M150.9808_T1.1,RP_neg_M150.9811_T7.65,RP_neg_M150.9818_T18.18,RP_neg_M150.982_T9.19,RP_neg_M150.982_T0.14,RP_neg_M150.9824_T8.1,RP_neg_M150.9828_T4.7,RP_neg_M150.9828_T8.77,RP_neg_M150.983_T10.53,RP_neg_M151.0261_T0.75,RP_neg_M151.039_T3.64,RP_neg_M151.0395_T1.97,RP_neg_M151.0606_T0.6,RP_neg_M152.0023_T0.58,RP_neg_M152.0347_T0.6,RP_neg_M152.082_T0.6,RP_neg_M152.8944_T18.37,RP_neg_M152.9883_T0.58,RP_neg_M153.0153_T1.1,RP_neg_M153.0176_T1.84,RP_neg_M153.0191_T5.32,RP_neg_M153.8679_T0.64,RP_neg_M154.0509_T0.76,RP_neg_M154.8998_T0.53,RP_neg_M154.9199_T0.54,RP_neg_M155.0457_T0.57,RP_neg_M155.885_T0.57,RP_neg_M155.9511_T0.72,RP_neg_M156.027_T0.54,RP_neg_M156.0645_T1.44,RP_neg_M156.0654_T0.58,RP_neg_M157.029_T0.59,RP_neg_M157.0497_T0.82,RP_neg_M157.0974_T0.6,RP_neg_M157.9302_T18.13,RP_neg_M158.0455_T0.71,RP_neg_M158.0818_T2.56,RP_neg_M158.0823_T1.43,RP_neg_M158.0832_T0.6,RP_neg_M158.846_T0.58,RP_neg_M158.9228_T1.05,RP_neg_M158.9772_T18.06,RP_neg_M158.9785_T0.5,RP_neg_M159.0291_T0.52,RP_neg_M159.0659_T4.06,RP_neg_M159.0662_T0.97,RP_neg_M159.0664_T0.8,RP_neg_M159.0665_T4.78,RP_neg_M159.0772_T0.57,RP_neg_M159.1133_T0.58,RP_neg_M159.8451_T0.53,RP_neg_M160.0388_T1.89,RP_neg_M160.0392_T3.8,RP_neg_M160.0401_T1.2,RP_neg_M160.0405_T3.36,RP_neg_M160.0433_T0.73,RP_neg_M160.0605_T0.74,RP_neg_M160.8419_T18.06,RP_neg_M160.8422_T0.56,RP_neg_M160.8423_T0.72,RP_neg_M160.9344_T16.06,RP_neg_M160.9346_T15.75,RP_neg_M160.9348_T16.23,RP_neg_M161.002_T1.39,RP_neg_M161.0031_T0.97,RP_neg_M161.0033_T0.74,RP_neg_M161.0456_T0.88,RP_neg_M161.0808_T2.21,RP_neg_M161.0818_T3.48,RP_neg_M161.9248_T18.29,RP_neg_M161.986_T1.09,RP_neg_M162.0239_T5.09,RP_neg_M162.0557_T3.8,RP_neg_M162.8772_T18.12,RP_neg_M162.9822_T18.18,RP_neg_M162.9827_T8.21,RP_neg_M163.0386_T5.12,RP_neg_M163.0396_T0.78,RP_neg_M163.0408_T2.46,RP_neg_M163.0604_T0.6,RP_neg_M163.0608_T0.82,RP_neg_M163.9291_T18.23,RP_neg_M164.0343_T1.87,RP_neg_M164.0718_T1.26,RP_neg_M164.0728_T5.22,RP_neg_M164.9254_T18.06,RP_neg_M164.9277_T0.55,RP_neg_M164.9858_T0.6,RP_neg_M165.0195_T7.33,RP_neg_M165.0219_T0.6,RP_neg_M165.0398_T0.57,RP_neg_M165.0412_T1.27,RP_neg_M165.0552_T4.78,RP_neg_M165.0555_T4.99,RP_neg_M165.0557_T5.2,RP_neg_M165.0569_T5.37,RP_neg_M165.0584_T7.03,RP_neg_M165.9796_T7.07,RP_neg_M165.9797_T9.81,RP_neg_M165.9802_T7.22,RP_neg_M166.0175_T0.58,RP_neg_M167.0206_T0.72,RP_neg_M167.021_T0.6,RP_neg_M168.0766_T0.55,RP_neg_M168.8363_T0.53,RP_neg_M169.0117_T0.96,RP_neg_M169.0121_T0.72,RP_neg_M169.0665_T8.72,RP_neg_M169.0873_T6.09,RP_neg_M170.0638_T2.31,RP_neg_M170.0865_T0.59,RP_neg_M170.8334_T0.53,RP_neg_M170.8699_T18.08,RP_neg_M170.9426_T15.45,RP_neg_M170.9433_T16.55,RP_neg_M170.9433_T15.73,RP_neg_M170.9434_T18.02,RP_neg_M171.0041_T0.58,RP_neg_M171.0117_T2.15,RP_neg_M171.1135_T0.6,RP_neg_M171.9456_T0.72,RP_neg_M172.018_T0.54,RP_neg_M172.0969_T4.24,RP_neg_M172.0976_T4.82,RP_neg_M172.0978_T4.61,RP_neg_M172.9531_T0.82,RP_neg_M172.9543_T0.5,RP_neg_M173.0809_T4.97,RP_neg_M173.0814_T5.22,RP_neg_M173.0815_T1.1,RP_neg_M173.0918_T0.82,RP_neg_M173.8698_T18.26,RP_neg_M174.0002_T0.67,RP_neg_M174.0394_T0.6,RP_neg_M174.0529_T6.04,RP_neg_M174.0759_T0.8,RP_neg_M174.0866_T0.57,RP_neg_M174.8771_T18.12,RP_neg_M174.9545_T10.26,RP_neg_M174.9554_T18.07,RP_neg_M174.9557_T0.23,RP_neg_M174.9558_T8.84,RP_neg_M174.9559_T11.58,RP_neg_M174.9562_T0.5,RP_neg_M174.9563_T11,RP_neg_M174.9571_T12.44,RP_neg_M175.0251_T0.82,RP_neg_M175.0251_T1.12,RP_neg_M175.0618_T0.82,RP_neg_M175.065_T0.61,RP_neg_M175.982_T18.15,RP_neg_M175.9823_T18.38,RP_neg_M175.9833_T18.63,RP_neg_M175.9845_T8.22,RP_neg_M176.0092_T0.54,RP_neg_M176.0398_T0.56,RP_neg_M176.8413_T18.03,RP_neg_M176.901_T0.57,RP_neg_M176.9375_T0.58,RP_neg_M176.978_T10.59,RP_neg_M176.9784_T5.04,RP_neg_M176.9784_T11.1,RP_neg_M176.9785_T18.48,RP_neg_M176.9786_T1.13,RP_neg_M176.9786_T7.47,RP_neg_M176.9786_T6.61,RP_neg_M176.9786_T0.11,RP_neg_M176.9786_T4.53,RP_neg_M176.9786_T12.4,RP_neg_M176.9786_T4.08,RP_neg_M176.9787_T8.85,RP_neg_M176.9787_T9.99,RP_neg_M176.9787_T8.4,RP_neg_M176.9787_T7.92,RP_neg_M176.9787_T18.18,RP_neg_M176.9788_T0.33,RP_neg_M176.9788_T11.45,RP_neg_M176.9788_T5.39,RP_neg_M176.9788_T10.2,RP_neg_M176.9788_T8.19,RP_neg_M176.9789_T6.3,RP_neg_M176.9789_T8.67,RP_neg_M176.979_T7.25,RP_neg_M176.979_T12.05,RP_neg_M176.979_T9.2,RP_neg_M176.9791_T1.4,RP_neg_M176.9792_T3.55,RP_neg_M176.9793_T11.63,RP_neg_M176.9793_T9.56,RP_neg_M176.9793_T1.69,RP_neg_M176.9795_T6.97,RP_neg_M176.9795_T4.75,RP_neg_M176.9796_T2.21,RP_neg_M176.9797_T5.72,RP_neg_M176.9802_T0.86,RP_neg_M177.0146_T1.15,RP_neg_M177.1278_T6.86,RP_neg_M178.0265_T5.51,RP_neg_M178.0509_T3.68,RP_neg_M178.0548_T2.23,RP_neg_M178.0898_T6.01,RP_neg_M178.8404_T18.04,RP_neg_M178.8406_T16.02,RP_neg_M178.9201_T0.7,RP_neg_M178.9762_T2.33,RP_neg_M178.9766_T12.09,RP_neg_M178.9771_T6.93,RP_neg_M178.9772_T4.03,RP_neg_M178.9773_T12.77,RP_neg_M178.9773_T12.42,RP_neg_M178.9774_T19.12,RP_neg_M178.9774_T0.11,RP_neg_M178.9774_T0.62,RP_neg_M178.9774_T10.6,RP_neg_M178.9775_T11.66,RP_neg_M178.9775_T9.17,RP_neg_M178.9776_T3.54,RP_neg_M178.9776_T7.45,RP_neg_M178.9776_T1.41,RP_neg_M178.9776_T10.05,RP_neg_M178.9776_T1.69,RP_neg_M178.9777_T1.15,RP_neg_M178.9777_T1.03,RP_neg_M178.9777_T4.47,RP_neg_M178.9777_T6.37,RP_neg_M178.9778_T0.45,RP_neg_M178.9778_T8.39,RP_neg_M178.9778_T4.26,RP_neg_M178.9778_T8.77,RP_neg_M178.9778_T5.99,RP_neg_M178.9778_T5.39,RP_neg_M178.9779_T9.65,RP_neg_M178.9779_T6.6,RP_neg_M178.9779_T5.02,RP_neg_M178.9779_T11.09,RP_neg_M178.9779_T7.91,RP_neg_M178.978_T8.2,RP_neg_M178.978_T18.17,RP_neg_M178.978_T11.33,RP_neg_M178.9782_T5.65,RP_neg_M178.9784_T1.99,RP_neg_M179.0346_T4.27,RP_neg_M179.0348_T3.99,RP_neg_M179.056_T0.58,RP_neg_M179.9346_T18.18,RP_neg_M179.98_T18.23,RP_neg_M180.032_T3.33,RP_neg_M180.0335_T0.6,RP_neg_M180.0521_T0.98,RP_neg_M180.0667_T0.79,RP_neg_M180.8268_T0.55,RP_neg_M180.8994_T18.08,RP_neg_M180.971_T9.89,RP_neg_M180.9715_T8.04,RP_neg_M180.9716_T13.92,RP_neg_M180.9719_T7.63,RP_neg_M180.972_T10.71,RP_neg_M180.9721_T16.75,RP_neg_M180.9721_T11,RP_neg_M180.9722_T12.86,RP_neg_M180.9723_T14.77,RP_neg_M180.9724_T15.43,RP_neg_M180.9724_T14.13,RP_neg_M180.9724_T14.63,RP_neg_M180.9725_T17,RP_neg_M180.9725_T17.41,RP_neg_M180.9725_T15.06,RP_neg_M180.9725_T15.66,RP_neg_M180.9725_T13.23,RP_neg_M180.9726_T8.47,RP_neg_M180.9727_T9.23,RP_neg_M180.9727_T10.21,RP_neg_M180.9727_T17.79,RP_neg_M180.9727_T16.37,RP_neg_M180.9728_T9.59,RP_neg_M180.9729_T15.93,RP_neg_M180.973_T12.16,RP_neg_M180.973_T11.37,RP_neg_M180.9731_T18.03,RP_neg_M180.9736_T11.87,RP_neg_M181.0168_T0.53,RP_neg_M181.0369_T0.99,RP_neg_M181.0494_T4.01,RP_neg_M181.0499_T3.1,RP_neg_M181.0501_T2.45,RP_neg_M181.0503_T5.81,RP_neg_M181.0507_T3.74,RP_neg_M181.0524_T1.07,RP_neg_M181.0713_T0.58,RP_neg_M181.0983_T1.46,RP_neg_M181.965_T0.56,RP_neg_M181.9734_T7.09,RP_neg_M181.9924_T1.94,RP_neg_M182.0278_T1.33,RP_neg_M182.0281_T6.26,RP_neg_M182.0455_T0.95,RP_neg_M182.8249_T0.55,RP_neg_M182.9541_T8.27,RP_neg_M182.9993_T0.83,RP_neg_M183.0281_T2.5,RP_neg_M183.0294_T0.95,RP_neg_M183.0296_T1.43,RP_neg_M184.0007_T0.55,RP_neg_M184.0592_T0.63,RP_neg_M184.0598_T1.87,RP_neg_M184.0602_T0.91,RP_neg_M185.0213_T0.58,RP_neg_M185.0927_T0.61,RP_neg_M186.0425_T0.67,RP_neg_M186.1128_T5.38,RP_neg_M186.1132_T5,RP_neg_M186.1132_T5.61,RP_neg_M186.929_T0.6,RP_neg_M187.0237_T1.04,RP_neg_M187.0371_T5.19,RP_neg_M187.0376_T4.81,RP_neg_M187.0412_T0.72,RP_neg_M187.0439_T10.04,RP_neg_M187.0975_T6.08,RP_neg_M187.1083_T0.62,RP_neg_M187.1085_T1.64,RP_neg_M187.1085_T0.9,RP_neg_M187.1086_T1.45,RP_neg_M187.9776_T0.71,RP_neg_M188.0018_T0.6,RP_neg_M188.0349_T2.95,RP_neg_M188.0562_T0.77,RP_neg_M188.0927_T3.83,RP_neg_M188.1109_T6.7,RP_neg_M188.9322_T18.09,RP_neg_M188.9846_T1.72,RP_neg_M189.029_T4.32,RP_neg_M189.0576_T0.72,RP_neg_M189.0867_T0.58,RP_neg_M189.9565_T0.76,RP_neg_M189.9574_T1.06,RP_neg_M190.0301_T0.6,RP_neg_M190.0508_T4.74,RP_neg_M190.054_T2.66,RP_neg_M190.9263_T13.71,RP_neg_M190.927_T14.36,RP_neg_M190.9272_T12.85,RP_neg_M190.9272_T10.73,RP_neg_M190.9273_T12.45,RP_neg_M190.9274_T11.08,RP_neg_M190.9287_T18.08,RP_neg_M190.929_T9.76,RP_neg_M191.0009_T0.62,RP_neg_M191.0195_T0.6,RP_neg_M191.0227_T4.32,RP_neg_M191.0558_T4.19,RP_neg_M191.0561_T0.58,RP_neg_M191.0724_T0.59,RP_neg_M191.0726_T0.9,RP_neg_M191.0732_T1.39,RP_neg_M191.1073_T7.04,RP_neg_M191.994_T0.54,RP_neg_M192.0356_T2.2,RP_neg_M192.9819_T0.8,RP_neg_M193.035_T0.57,RP_neg_M193.0504_T5.51,RP_neg_M193.0712_T0.58,RP_neg_M193.0865_T6.79,RP_neg_M193.8149_T0.59,RP_neg_M193.8156_T0.73,RP_neg_M193.9937_T8.58,RP_neg_M194.0477_T4.02,RP_neg_M194.05_T4.75,RP_neg_M194.9233_T18.06,RP_neg_M194.9478_T0.58,RP_neg_M194.9889_T18.16,RP_neg_M194.997_T0.58,RP_neg_M195.0501_T0.57,RP_neg_M195.0512_T1.15,RP_neg_M195.0513_T2.51,RP_neg_M195.0524_T2.24,RP_neg_M195.0655_T4.47,RP_neg_M195.0659_T5.2,RP_neg_M195.8113_T0.57,RP_neg_M195.8116_T0.74,RP_neg_M196.0677_T0.6,RP_neg_M196.9208_T18.21,RP_neg_M196.9467_T0.53,RP_neg_M197.0428_T3.05,RP_neg_M197.0436_T2.51,RP_neg_M197.0447_T4.55,RP_neg_M197.0653_T1.12,RP_neg_M197.0666_T0.82,RP_neg_M197.1177_T5.99,RP_neg_M197.119_T7.58,RP_neg_M197.8082_T0.75,RP_neg_M197.8083_T0.58,RP_neg_M197.9141_T0.65,RP_neg_M198.0496_T0.57,RP_neg_M198.0744_T0.88,RP_neg_M198.9182_T0.56,RP_neg_M199.0583_T4.31,RP_neg_M199.0655_T0.88,RP_neg_M199.1708_T12.23,RP_neg_M199.9411_T0.82,RP_neg_M199.9686_T0.57,RP_neg_M200.0564_T0.71,RP_neg_M200.0933_T0.6,RP_neg_M200.0935_T0.8,RP_neg_M200.129_T6.37,RP_neg_M200.8577_T16.71,RP_neg_M200.858_T17.94,RP_neg_M200.9732_T0.5,RP_neg_M201.0382_T0.71,RP_neg_M201.0758_T4,RP_neg_M201.1128_T6.83,RP_neg_M201.1241_T1.62,RP_neg_M201.1242_T0.6,RP_neg_M201.1243_T1.37,RP_neg_M201.1243_T0.98,RP_neg_M202.0709_T1.07,RP_neg_M202.0725_T0.64,RP_neg_M202.108_T0.88,RP_neg_M202.1091_T5.14,RP_neg_M203.0141_T0.72,RP_neg_M203.0319_T5.8,RP_neg_M203.0321_T3.1,RP_neg_M203.0325_T3.73,RP_neg_M203.0683_T0.6,RP_neg_M203.0825_T2.4,RP_neg_M203.0941_T4.75,RP_neg_M203.1029_T0.58,RP_neg_M203.1288_T5.54,RP_neg_M203.1291_T4.82,RP_neg_M203.9362_T18.11,RP_neg_M203.9781_T18.11,RP_neg_M204.0665_T5.45,RP_neg_M204.0711_T4.26,RP_neg_M204.7914_T0.67,RP_neg_M204.9736_T18.13,RP_neg_M204.9922_T0.82,RP_neg_M205.0351_T1.03,RP_neg_M205.0665_T0.85,RP_neg_M205.0772_T0.57,RP_neg_M205.9319_T18.31,RP_neg_M206.0461_T3.8,RP_neg_M206.0461_T1.91,RP_neg_M206.049_T4,RP_neg_M206.0826_T5.28,RP_neg_M206.7886_T0.67,RP_neg_M206.8448_T18.11,RP_neg_M206.8671_T18.13,RP_neg_M206.9708_T9.63,RP_neg_M206.9715_T5.38,RP_neg_M206.9717_T8.81,RP_neg_M206.9723_T1.18,RP_neg_M206.9724_T0.12,RP_neg_M206.9725_T10.53,RP_neg_M206.9725_T8.23,RP_neg_M206.9725_T12.42,RP_neg_M206.9726_T1.03,RP_neg_M206.9728_T1.47,RP_neg_M206.9728_T18.19,RP_neg_M206.973_T9.18,RP_neg_M206.973_T0.48,RP_neg_M206.9732_T5.03,RP_neg_M206.9732_T4,RP_neg_M206.9732_T1.75,RP_neg_M206.9734_T3.43,RP_neg_M206.9735_T10.04,RP_neg_M206.9735_T7.48,RP_neg_M206.974_T11.7,RP_neg_M206.9962_T0.77,RP_neg_M207.0082_T1,RP_neg_M207.0452_T0.95,RP_neg_M207.0471_T0.61,RP_neg_M207.0681_T4.88,RP_neg_M207.0692_T4.42,RP_neg_M207.9302_T18.27,RP_neg_M207.975_T18.23,RP_neg_M208.0638_T5.14,RP_neg_M208.7857_T0.64,RP_neg_M208.8389_T18.12,RP_neg_M208.8451_T0.55,RP_neg_M208.9774_T0.64,RP_neg_M209.0532_T0.6,RP_neg_M209.0676_T3.39,RP_neg_M209.0793_T6.08,RP_neg_M209.0801_T4.8,RP_neg_M209.083_T5.41,RP_neg_M209.0915_T0.82,RP_neg_M210.8417_T0.55,RP_neg_M210.9481_T4.08,RP_neg_M210.9489_T8.31,RP_neg_M210.9489_T1.07,RP_neg_M210.9494_T8.52,RP_neg_M210.9495_T9.4,RP_neg_M210.9498_T6.61,RP_neg_M210.95_T0.68,RP_neg_M210.9506_T9.07,RP_neg_M210.9509_T4.57,RP_neg_M210.9839_T1.12,RP_neg_M210.9889_T0.62,RP_neg_M211.0297_T0.58,RP_neg_M211.0396_T8,RP_neg_M211.0592_T1.18,RP_neg_M211.0633_T3.93,RP_neg_M211.0634_T0.6,RP_neg_M211.065_T3.63,RP_neg_M211.0716_T1.03,RP_neg_M211.0826_T0.58,RP_neg_M211.1325_T7.18,RP_neg_M211.9707_T0.55,RP_neg_M212.0027_T2.95,RP_neg_M212.0231_T0.58,RP_neg_M212.0918_T4.89,RP_neg_M212.0961_T0.6,RP_neg_M212.7859_T0.55,RP_neg_M212.9095_T16.74,RP_neg_M212.9098_T17.94,RP_neg_M212.9211_T0.53,RP_neg_M213.0408_T0.77,RP_neg_M213.0477_T0.55,RP_neg_M213.0852_T0.53,RP_neg_M213.0864_T1.5,RP_neg_M213.09_T7.03,RP_neg_M213.113_T7.06,RP_neg_M213.1238_T1.17,RP_neg_M213.1241_T0.93,RP_neg_M213.1249_T0.6,RP_neg_M213.9092_T0.57,RP_neg_M213.9996_T13.81,RP_neg_M214.0156_T4.55,RP_neg_M214.047_T0.57,RP_neg_M214.0485_T0.92,RP_neg_M214.0704_T0.87,RP_neg_M214.078_T0.58,RP_neg_M214.1085_T5.74,RP_neg_M214.1445_T6.57,RP_neg_M214.1453_T7.23,RP_neg_M214.7834_T0.55,RP_neg_M215.032_T5.69,RP_neg_M215.0322_T0.56,RP_neg_M215.0381_T1.39,RP_neg_M215.0612_T0.87,RP_neg_M215.0663_T0.6,RP_neg_M215.0685_T6.8,RP_neg_M215.0824_T3.7,RP_neg_M215.1023_T0.6,RP_neg_M215.1041_T0.75,RP_neg_M215.1288_T7.58,RP_neg_M215.1398_T1.14,RP_neg_M215.1402_T0.87,RP_neg_M215.1647_T9.5,RP_neg_M215.8654_T18.28,RP_neg_M215.9049_T0.58,RP_neg_M216.0333_T0.87,RP_neg_M216.0482_T4.31,RP_neg_M216.0506_T0.6,RP_neg_M216.1238_T3.03,RP_neg_M216.8715_T18.13,RP_neg_M216.9347_T0.53,RP_neg_M216.9436_T0.83,RP_neg_M217.0173_T1.84,RP_neg_M217.0418_T6.5,RP_neg_M217.0477_T6.86,RP_neg_M217.0696_T0.91,RP_neg_M217.0813_T0.59,RP_neg_M217.087_T1.92,RP_neg_M217.1072_T5.22,RP_neg_M217.1082_T5.57,RP_neg_M217.1181_T0.6,RP_neg_M217.1186_T1.28,RP_neg_M217.1189_T0.82,RP_neg_M217.1193_T1.45,RP_neg_M217.8603_T18.25,RP_neg_M217.9878_T18.16,RP_neg_M218.011_T0.6,RP_neg_M218.033_T0.6,RP_neg_M218.0656_T0.6,RP_neg_M218.0856_T5.34,RP_neg_M218.1031_T1.55,RP_neg_M218.1054_T0.69,RP_neg_M218.8677_T18.14,RP_neg_M218.8872_T0.62,RP_neg_M219.0049_T3.11,RP_neg_M219.005_T3.74,RP_neg_M219.0262_T3.63,RP_neg_M219.0441_T4.31,RP_neg_M219.1748_T17.88,RP_neg_M219.1748_T17.74,RP_neg_M219.175_T0.19,RP_neg_M219.8446_T0.58,RP_neg_M220.0811_T11.18,RP_neg_M220.0975_T6.01,RP_neg_M220.8699_T18.03,RP_neg_M220.986_T18.13,RP_neg_M221.0663_T0.6,RP_neg_M221.0817_T8.23,RP_neg_M221.0923_T2.31,RP_neg_M221.0932_T1.66,RP_neg_M221.1541_T11.45,RP_neg_M221.7998_T18.07,RP_neg_M221.9868_T18.17,RP_neg_M222.0237_T0.96,RP_neg_M222.04_T1.19,RP_neg_M222.044_T0.76,RP_neg_M222.0486_T0.53,RP_neg_M222.0758_T4.6,RP_neg_M222.0778_T3.31,RP_neg_M222.0799_T6.03,RP_neg_M222.097_T0.59,RP_neg_M222.7656_T0.58,RP_neg_M222.8392_T16.6,RP_neg_M222.84_T17.94,RP_neg_M222.983_T8.2,RP_neg_M222.984_T18.39,RP_neg_M222.9841_T18.17,RP_neg_M222.9844_T12.36,RP_neg_M222.9848_T11.59,RP_neg_M222.9848_T1.06,RP_neg_M222.9853_T11.99,RP_neg_M222.9855_T4.08,RP_neg_M222.9859_T8.6,RP_neg_M222.9875_T1.67,RP_neg_M222.9915_T0.62,RP_neg_M223.0202_T1.22,RP_neg_M223.0248_T17.88,RP_neg_M223.025_T17.34,RP_neg_M223.0276_T8.59,RP_neg_M223.045_T0.59,RP_neg_M223.0609_T5.58,RP_neg_M223.0812_T0.6,RP_neg_M223.0951_T6.81,RP_neg_M223.097_T7.03,RP_neg_M223.1078_T0.57,RP_neg_M223.1331_T6.76,RP_neg_M223.1712_T9.99,RP_neg_M223.7975_T18.08,RP_neg_M224.0503_T1.26,RP_neg_M224.0558_T2.88,RP_neg_M224.0623_T6.68,RP_neg_M224.0802_T0.85,RP_neg_M224.0896_T0.67,RP_neg_M224.0933_T5.04,RP_neg_M224.0951_T5.42,RP_neg_M225.0076_T0.58,RP_neg_M225.0556_T6.09,RP_neg_M225.0631_T2.41,RP_neg_M225.0755_T3.53,RP_neg_M225.0765_T5.32,RP_neg_M225.0771_T3.06,RP_neg_M225.0877_T1.47,RP_neg_M225.0948_T0.59,RP_neg_M225.1127_T5.37,RP_neg_M225.1129_T5,RP_neg_M226.0167_T0.56,RP_neg_M226.0274_T6.77,RP_neg_M226.0348_T1.43,RP_neg_M226.0387_T0.57,RP_neg_M226.0714_T0.8,RP_neg_M226.966_T0.52,RP_neg_M226.9973_T0.6,RP_neg_M227.023_T0.57,RP_neg_M227.035_T6.76,RP_neg_M227.036_T6.93,RP_neg_M227.054_T0.77,RP_neg_M227.103_T2.45,RP_neg_M227.1035_T1.83,RP_neg_M227.1036_T3.11,RP_neg_M227.1041_T2.18,RP_neg_M227.1282_T7.72,RP_neg_M227.1283_T5.27,RP_neg_M227.1283_T4.57,RP_neg_M227.1286_T4.85,RP_neg_M227.1292_T7.44,RP_neg_M227.1375_T2.44,RP_neg_M227.1394_T2.82,RP_neg_M227.1402_T1.71,RP_neg_M227.1407_T2.09,RP_neg_M227.2018_T13.62,RP_neg_M227.9883_T6.31,RP_neg_M227.9957_T1.17,RP_neg_M228.0274_T3.8,RP_neg_M228.0319_T0.75,RP_neg_M228.0333_T1.54,RP_neg_M228.0488_T1.15,RP_neg_M228.0844_T0.64,RP_neg_M228.1602_T7.25,RP_neg_M228.9019_T16.42,RP_neg_M228.902_T15.77,RP_neg_M228.9022_T18.01,RP_neg_M228.9023_T16.17,RP_neg_M228.9024_T16.6,RP_neg_M228.9036_T0.53,RP_neg_M228.9594_T18.21,RP_neg_M228.9599_T8.3,RP_neg_M228.9944_T0.56,RP_neg_M229.0337_T0.81,RP_neg_M229.0459_T0.58,RP_neg_M229.0806_T0.61,RP_neg_M229.0981_T4.5,RP_neg_M229.0985_T4.11,RP_neg_M229.1095_T5.79,RP_neg_M229.1447_T8.14,RP_neg_M229.1481_T5.15,RP_neg_M229.1555_T1.93,RP_neg_M229.1556_T3.03,RP_neg_M229.1557_T2.34,RP_neg_M230.0117_T0.86,RP_neg_M230.0138_T1.41,RP_neg_M230.102_T4.89,RP_neg_M230.7653_T18.12,RP_neg_M230.897_T16.37,RP_neg_M230.8992_T15.72,RP_neg_M230.8993_T16.5,RP_neg_M230.9579_T0.69,RP_neg_M230.9586_T1.1,RP_neg_M230.9956_T4.31,RP_neg_M230.9971_T2,RP_neg_M231.0113_T0.84,RP_neg_M231.051_T5.96,RP_neg_M231.0649_T5.37,RP_neg_M231.0889_T1.15,RP_neg_M231.098_T0.59,RP_neg_M231.1243_T5.57,RP_neg_M231.125_T5.94,RP_neg_M231.1345_T0.6,RP_neg_M231.1348_T0.83,RP_neg_M231.1351_T1.45,RP_neg_M231.1353_T1.66,RP_neg_M231.9309_T18.09,RP_neg_M231.9675_T0.71,RP_neg_M232.0433_T8.58,RP_neg_M232.0592_T1.26,RP_neg_M232.0605_T5.15,RP_neg_M232.0621_T5.47,RP_neg_M232.0917_T0.56,RP_neg_M232.7632_T18.12,RP_neg_M232.8836_T0.62,RP_neg_M232.9241_T0.48,RP_neg_M232.975_T0.72,RP_neg_M233.0114_T1.32,RP_neg_M233.0212_T0.61,RP_neg_M233.0247_T1.12,RP_neg_M233.0426_T4.79,RP_neg_M233.043_T5.19,RP_neg_M233.0432_T5,RP_neg_M233.0665_T0.87,RP_neg_M233.0763_T0.59,RP_neg_M233.0845_T5.22,RP_neg_M233.1545_T11.49,RP_neg_M233.9817_T0.67,RP_neg_M234.8641_T0.55,RP_neg_M234.9116_T18.21,RP_neg_M234.9339_T0.53,RP_neg_M235.0168_T0.61,RP_neg_M235.0408_T0.93,RP_neg_M235.0434_T0.58,RP_neg_M235.08_T0.6,RP_neg_M235.0831_T0.97,RP_neg_M235.0966_T7.03,RP_neg_M235.1091_T2.46,RP_neg_M235.9252_T18.31,RP_neg_M235.9989_T0.62,RP_neg_M236.0138_T2.19,RP_neg_M236.0573_T1.79,RP_neg_M236.0623_T0.57,RP_neg_M236.0774_T6.7,RP_neg_M236.0914_T5.51,RP_neg_M236.0938_T4.2,RP_neg_M236.1053_T9.29,RP_neg_M236.9685_T0.82,RP_neg_M237.093_T1.02,RP_neg_M237.098_T0.71,RP_neg_M237.1122_T7.58,RP_neg_M237.1127_T6.78,RP_neg_M237.9946_T0.57,RP_neg_M238.0702_T1.82,RP_neg_M238.0755_T6.78,RP_neg_M238.8906_T0.54,RP_neg_M238.9299_T10.9,RP_neg_M238.9306_T13.13,RP_neg_M238.9306_T17.36,RP_neg_M238.9308_T12.46,RP_neg_M238.9308_T17.71,RP_neg_M238.931_T15.55,RP_neg_M238.931_T13.91,RP_neg_M238.931_T15.74,RP_neg_M238.931_T16.54,RP_neg_M238.9311_T11.24,RP_neg_M238.9312_T14.69,RP_neg_M238.9312_T16.06,RP_neg_M238.9313_T11.44,RP_neg_M238.9313_T16.77,RP_neg_M238.9314_T14.11,RP_neg_M238.9314_T16.37,RP_neg_M238.9314_T12.86,RP_neg_M238.9316_T0.53,RP_neg_M238.9318_T18.02,RP_neg_M238.9318_T14.42,RP_neg_M238.9318_T13.28,RP_neg_M238.9328_T9.56,RP_neg_M238.9331_T8.79,RP_neg_M238.9438_T0.8,RP_neg_M238.956_T18.26,RP_neg_M238.9718_T1.59,RP_neg_M238.9941_T18.26,RP_neg_M239.0341_T4.69,RP_neg_M239.0553_T17.88,RP_neg_M239.0594_T8.59,RP_neg_M239.0775_T6.9,RP_neg_M239.0822_T7.2,RP_neg_M239.0907_T5.59,RP_neg_M239.0923_T4.97,RP_neg_M239.1028_T0.59,RP_neg_M239.1043_T3.55,RP_neg_M239.1059_T0.72,RP_neg_M239.1282_T9.65,RP_neg_M239.1285_T6.1,RP_neg_M239.1298_T5.86,RP_neg_M239.7601_T0.76,RP_neg_M239.9023_T18.35,RP_neg_M239.9999_T0.86,RP_neg_M240.0722_T0.82,RP_neg_M240.1185_T0.6,RP_neg_M240.8295_T18.11,RP_neg_M240.8782_T18.05,RP_neg_M240.905_T18.12,RP_neg_M240.9272_T16.63,RP_neg_M240.9285_T16.45,RP_neg_M240.9292_T17.44,RP_neg_M240.9881_T6.39,RP_neg_M241.0047_T0.59,RP_neg_M241.0119_T6.26,RP_neg_M241.0301_T5.8,RP_neg_M241.0335_T0.6,RP_neg_M241.0573_T0.55,RP_neg_M241.0706_T0.81,RP_neg_M241.0722_T3.52,RP_neg_M241.0831_T1.26,RP_neg_M241.0864_T7.63,RP_neg_M241.1077_T3.51,RP_neg_M241.1084_T5.26,RP_neg_M241.1087_T5.99,RP_neg_M241.1189_T4.64,RP_neg_M241.119_T4.4,RP_neg_M241.1195_T4.17,RP_neg_M241.1297_T0.56,RP_neg_M241.1438_T9.29,RP_neg_M241.2165_T14.2,RP_neg_M241.7555_T0.57,RP_neg_M241.7574_T0.76,RP_neg_M241.8856_T0.82,RP_neg_M241.9289_T0.62,RP_neg_M241.9442_T0.61,RP_neg_M242.0238_T0.75,RP_neg_M242.0284_T9.62,RP_neg_M242.043_T6.05,RP_neg_M242.0821_T10.24,RP_neg_M242.1012_T0.88,RP_neg_M242.1134_T0.6,RP_neg_M242.1397_T5.31,RP_neg_M242.1773_T7.92,RP_neg_M242.1779_T8.07,RP_neg_M242.1781_T10.95,RP_neg_M242.9957_T1.15,RP_neg_M242.996_T3.83,RP_neg_M243.0181_T0.57,RP_neg_M243.0297_T6.3,RP_neg_M243.0313_T5.99,RP_neg_M243.0331_T2.86,RP_neg_M243.0577_T0.6,RP_neg_M243.0835_T4.31,RP_neg_M243.1233_T6.51,RP_neg_M243.1237_T6.2,RP_neg_M243.124_T5.17,RP_neg_M243.1344_T1.07,RP_neg_M243.1598_T8.9,RP_neg_M243.171_T3.87,RP_neg_M243.1711_T4.37,RP_neg_M243.1714_T5.79,RP_neg_M243.1716_T4.63,RP_neg_M243.1972_T11.55,RP_neg_M243.9645_T0.64,RP_neg_M244.1297_T1.4,RP_neg_M244.1301_T0.8,RP_neg_M244.1303_T0.6,RP_neg_M244.1642_T0.59,RP_neg_M244.964_T0.5,RP_neg_M244.9766_T7.18,RP_neg_M245.0123_T3.48,RP_neg_M245.0124_T3.84,RP_neg_M245.0127_T4.08,RP_neg_M245.0132_T0.73,RP_neg_M245.0686_T0.59,RP_neg_M245.0747_T0.79,RP_neg_M245.0794_T9.27,RP_neg_M245.0851_T0.58,RP_neg_M245.0927_T5.45,RP_neg_M245.113_T1.84,RP_neg_M245.1141_T0.82,RP_neg_M245.1145_T0.6,RP_neg_M245.1156_T1.16,RP_neg_M245.563_T6.22,RP_neg_M246.0071_T1.22,RP_neg_M246.0369_T3.68,RP_neg_M246.0416_T2.22,RP_neg_M246.06_T1.22,RP_neg_M246.0744_T6.04,RP_neg_M246.0776_T5.32,RP_neg_M246.0933_T0.86,RP_neg_M246.1101_T0.57,RP_neg_M246.1151_T0.92,RP_neg_M246.9371_T0.5,RP_neg_M246.9619_T0.5,RP_neg_M246.9895_T0.58,RP_neg_M246.9917_T2.02,RP_neg_M246.9922_T1.72,RP_neg_M247.0216_T4,RP_neg_M247.0394_T4.31,RP_neg_M247.0401_T0.65,RP_neg_M247.042_T1.1,RP_neg_M247.0825_T7.13,RP_neg_M247.1118_T1.44,RP_neg_M247.1163_T5.37,RP_neg_M247.1186_T5.13,RP_neg_M247.9992_T0.6,RP_neg_M248.0012_T0.92,RP_neg_M248.0255_T0.75,RP_neg_M248.032_T1.27,RP_neg_M248.0923_T5.5,RP_neg_M248.1287_T7.55,RP_neg_M248.8864_T18.08,RP_neg_M248.958_T6.26,RP_neg_M248.9592_T7.09,RP_neg_M248.9593_T5.49,RP_neg_M248.9597_T9.98,RP_neg_M248.9598_T5.99,RP_neg_M248.9599_T8.03,RP_neg_M248.9601_T13.5,RP_neg_M248.9602_T10.96,RP_neg_M248.9602_T8.84,RP_neg_M248.9602_T10.67,RP_neg_M248.9602_T9.68,RP_neg_M248.9603_T7.37,RP_neg_M248.9603_T9.18,RP_neg_M248.9603_T9.54,RP_neg_M248.9604_T10.25,RP_neg_M248.9604_T12.13,RP_neg_M248.9604_T6.68,RP_neg_M248.9605_T11.3,RP_neg_M248.9606_T12.48,RP_neg_M248.9606_T11.54,RP_neg_M248.9606_T12.85,RP_neg_M248.9606_T7.68,RP_neg_M248.9607_T13.25,RP_neg_M248.9607_T17.79,RP_neg_M248.9608_T8.7,RP_neg_M248.9608_T16.51,RP_neg_M248.9608_T16.96,RP_neg_M248.9609_T13.81,RP_neg_M248.9609_T11.76,RP_neg_M248.9609_T14.1,RP_neg_M248.9609_T14.75,RP_neg_M248.961_T15.63,RP_neg_M248.961_T15.45,RP_neg_M248.961_T8.43,RP_neg_M248.9611_T17.23,RP_neg_M248.9612_T0.53,RP_neg_M248.9612_T18.03,RP_neg_M248.9613_T17.39,RP_neg_M248.9613_T14.5,RP_neg_M248.9613_T15.07,RP_neg_M248.9614_T15.9,RP_neg_M248.9617_T16.18,RP_neg_M249.0026_T17.41,RP_neg_M249.0079_T0.75,RP_neg_M249.0102_T0.53,RP_neg_M249.0125_T4.8,RP_neg_M249.0204_T1.16,RP_neg_M249.0374_T2.46,RP_neg_M249.0377_T3.1,RP_neg_M249.0378_T3.74,RP_neg_M249.0753_T7.71,RP_neg_M249.1097_T7.71,RP_neg_M249.1518_T10.33,RP_neg_M249.965_T15.67,RP_neg_M250.0316_T4.88,RP_neg_M250.0395_T0.6,RP_neg_M250.0403_T0.85,RP_neg_M250.071_T4.75,RP_neg_M250.0885_T0.6,RP_neg_M250.1057_T5.07,RP_neg_M250.1091_T3.01,RP_neg_M250.1453_T12.47,RP_neg_M250.7388_T0.61,RP_neg_M250.8578_T18.11,RP_neg_M250.9076_T18.15,RP_neg_M250.9935_T0.57,RP_neg_M251.0212_T0.59,RP_neg_M251.0684_T4.42,RP_neg_M251.0764_T0.59,RP_neg_M251.0786_T0.95,RP_neg_M251.1038_T2.07,RP_neg_M251.1044_T1.08,RP_neg_M251.1143_T0.57,RP_neg_M251.1266_T8.06,RP_neg_M251.1286_T7.42,RP_neg_M251.9936_T1.39,RP_neg_M252.0426_T6.72,RP_neg_M252.0457_T1.26,RP_neg_M252.0735_T7.26,RP_neg_M252.145_T1.07,RP_neg_M252.2617_T6.72,RP_neg_M252.5724_T6.41,RP_neg_M252.7383_T0.6,RP_neg_M252.9811_T1.97,RP_neg_M252.9913_T0.58,RP_neg_M253.0074_T0.58,RP_neg_M253.0297_T5,RP_neg_M253.04_T0.58,RP_neg_M253.0491_T5.14,RP_neg_M253.0509_T0.82,RP_neg_M253.0512_T5.81,RP_neg_M253.0515_T6.71,RP_neg_M253.0699_T1.16,RP_neg_M253.0713_T4.57,RP_neg_M253.0923_T0.58,RP_neg_M253.108_T4.97,RP_neg_M253.1083_T5.29,RP_neg_M253.1192_T2,RP_neg_M253.1282_T0.58,RP_neg_M253.1321_T1.42,RP_neg_M253.1329_T7.6,RP_neg_M253.2162_T14.33,RP_neg_M253.2171_T13.89,RP_neg_M253.9888_T2.74,RP_neg_M254.0605_T1.73,RP_neg_M254.071_T0.62,RP_neg_M254.0748_T6.29,RP_neg_M254.075_T0.8,RP_neg_M254.1002_T4.67,RP_neg_M254.1005_T5.62,RP_neg_M254.3143_T0.6,RP_neg_M254.6227_T8.28,RP_neg_M254.981_T0.6,RP_neg_M255.0244_T5.19,RP_neg_M255.0258_T4.81,RP_neg_M255.0443_T6.86,RP_neg_M255.0663_T6.72,RP_neg_M255.079_T6.14,RP_neg_M255.088_T4.1,RP_neg_M255.0886_T4.77,RP_neg_M255.0957_T1.65,RP_neg_M255.0988_T1.02,RP_neg_M255.1087_T0.6,RP_neg_M255.1148_T6.59,RP_neg_M255.1225_T4.5,RP_neg_M255.1238_T5.02,RP_neg_M255.1314_T0.62,RP_neg_M255.1561_T8.84,RP_neg_M255.2337_T14.83,RP_neg_M255.2352_T14.98,RP_neg_M255.2354_T16,RP_neg_M255.2355_T17.36,RP_neg_M256.0222_T2.97,RP_neg_M256.0659_T5.64,RP_neg_M256.1257_T0.58,RP_neg_M256.7357_T0.55,RP_neg_M256.9542_T18.19,RP_neg_M256.9545_T8.22,RP_neg_M256.9549_T0.49,RP_neg_M256.955_T9.07,RP_neg_M256.9554_T1.08,RP_neg_M256.9554_T8.46,RP_neg_M256.9556_T1.37,RP_neg_M256.9566_T7.48,RP_neg_M257.0285_T0.82,RP_neg_M257.0722_T0.69,RP_neg_M257.0776_T1,RP_neg_M257.08_T7.04,RP_neg_M257.0819_T6.49,RP_neg_M257.0821_T6.81,RP_neg_M257.0832_T8.03,RP_neg_M257.1141_T0.72,RP_neg_M257.1294_T6.58,RP_neg_M257.1618_T6.61,RP_neg_M257.1649_T5.86,RP_neg_M257.175_T9.27,RP_neg_M257.1799_T9.54,RP_neg_M257.2112_T12.07,RP_neg_M257.2116_T12.23,RP_neg_M257.2281_T13.44,RP_neg_M257.9184_T18.05,RP_neg_M257.9377_T18.01,RP_neg_M257.9379_T17.41,RP_neg_M257.9872_T17.41,RP_neg_M258.0453_T2.46,RP_neg_M258.0565_T0.58,RP_neg_M258.0719_T0.58,RP_neg_M258.0963_T5.74,RP_neg_M258.1093_T0.59,RP_neg_M258.1454_T0.8,RP_neg_M258.146_T1.55,RP_neg_M258.1461_T1.36,RP_neg_M258.1795_T0.6,RP_neg_M258.1815_T0.81,RP_neg_M258.7338_T0.55,RP_neg_M258.9159_T0.53,RP_neg_M258.9161_T18.07,RP_neg_M258.9915_T3.85,RP_neg_M258.9937_T3.13,RP_neg_M259.0165_T0.58,RP_neg_M259.0477_T0.58,RP_neg_M259.0617_T6.55,RP_neg_M259.0735_T2.65,RP_neg_M259.0799_T0.53,RP_neg_M259.0826_T0.78,RP_neg_M259.1218_T0.55,RP_neg_M259.1287_T4.2,RP_neg_M259.1289_T2.8,RP_neg_M259.1294_T2.46,RP_neg_M259.1294_T0.93,RP_neg_M259.1296_T1.51,RP_neg_M259.1297_T1.77,RP_neg_M259.1422_T6.22,RP_neg_M259.1444_T5.94,RP_neg_M259.1813_T6.73,RP_neg_M259.182_T6.34,RP_neg_M259.2392_T14.08,RP_neg_M259.8691_T18.13,RP_neg_M260.0221_T1.82,RP_neg_M260.0245_T0.61,RP_neg_M260.0475_T0.84,RP_neg_M260.0567_T0.68,RP_neg_M260.076_T0.65,RP_neg_M260.1203_T0.59,RP_neg_M260.1297_T0.97,RP_neg_M260.1491_T3.83,RP_neg_M260.7313_T0.55,RP_neg_M260.8622_T18.11,RP_neg_M260.8726_T0.58,RP_neg_M260.9161_T18.05,RP_neg_M261.0061_T2.41,RP_neg_M261.0067_T1.57,RP_neg_M261.007_T3.03,RP_neg_M261.0076_T1.98,RP_neg_M261.019_T1.02,RP_neg_M261.0242_T0.61,RP_neg_M261.0269_T4.32,RP_neg_M261.0378_T5.51,RP_neg_M261.0522_T0.92,RP_neg_M261.0674_T6.26,RP_neg_M261.0677_T8.15,RP_neg_M261.0677_T8.32,RP_neg_M261.072_T0.58,RP_neg_M261.0762_T6.51,RP_neg_M261.0872_T2.78,RP_neg_M261.0879_T4.08,RP_neg_M261.1245_T4.45,RP_neg_M261.1275_T2.78,RP_neg_M261.1282_T4.03,RP_neg_M261.1607_T6.33,RP_neg_M261.8659_T18.16,RP_neg_M261.9779_T0.82,RP_neg_M262.002_T0.64,RP_neg_M262.0177_T2.19,RP_neg_M262.0567_T0.59,RP_neg_M262.0652_T0.9,RP_neg_M262.1444_T8.25,RP_neg_M262.8582_T18.13,RP_neg_M262.9655_T0.58,RP_neg_M263.0311_T2.22,RP_neg_M263.0354_T2.5,RP_neg_M263.0418_T0.71,RP_neg_M263.0451_T0.94,RP_neg_M263.0532_T5.2,RP_neg_M263.0902_T5.25,RP_neg_M263.0903_T5.99,RP_neg_M263.1031_T4.07,RP_neg_M263.1402_T4.18,RP_neg_M263.1416_T3.7,RP_neg_M263.6276_T8,RP_neg_M263.6299_T7.08,RP_neg_M263.8654_T18.24,RP_neg_M263.8761_T12.84,RP_neg_M263.8774_T7.13,RP_neg_M264.0274_T0.77,RP_neg_M264.072_T0.58,RP_neg_M264.0861_T5.31,RP_neg_M264.0874_T3.32,RP_neg_M264.1229_T5.76,RP_neg_M264.1435_T0.57,RP_neg_M264.1575_T7.9,RP_neg_M264.9339_T0.52,RP_neg_M264.9817_T5.19,RP_neg_M265.0336_T4.55,RP_neg_M265.0559_T0.62,RP_neg_M265.0767_T0.59,RP_neg_M265.0836_T1.3,RP_neg_M265.1052_T5.14,RP_neg_M265.1054_T6.21,RP_neg_M265.1165_T2.51,RP_neg_M265.1177_T1.2,RP_neg_M265.1455_T16.04,RP_neg_M265.1466_T16.82,RP_neg_M265.1467_T17.92,RP_neg_M265.1472_T15.88,RP_neg_M265.1474_T16.37,RP_neg_M265.1474_T9.9,RP_neg_M265.1487_T11.03,RP_neg_M265.1491_T10.39,RP_neg_M265.1492_T10.69,RP_neg_M265.1506_T10.26,RP_neg_M265.1508_T13.71,RP_neg_M265.9506_T17.97,RP_neg_M265.9958_T0.59,RP_neg_M266.0283_T3.73,RP_neg_M266.0652_T4.72,RP_neg_M266.6062_T6.96,RP_neg_M266.9518_T18.26,RP_neg_M266.9942_T3.85,RP_neg_M266.9947_T3.48,RP_neg_M267.0457_T4.32,RP_neg_M267.0725_T0.59,RP_neg_M267.0735_T0.86,RP_neg_M267.0735_T1.03,RP_neg_M267.0739_T1.32,RP_neg_M267.0917_T0.6,RP_neg_M267.0936_T1.89,RP_neg_M267.1096_T0.57,RP_neg_M267.1213_T6.21,RP_neg_M267.1228_T6.76,RP_neg_M267.1245_T9.49,RP_neg_M267.1451_T0.6,RP_neg_M267.1458_T0.77,RP_neg_M267.157_T12.23,RP_neg_M267.2341_T14.51,RP_neg_M267.8707_T7.08,RP_neg_M267.963_T0.56,RP_neg_M267.9947_T0.62,RP_neg_M268.0352_T7.59,RP_neg_M268.0429_T1.27,RP_neg_M268.0472_T6.14,RP_neg_M268.1025_T0.59,RP_neg_M268.1146_T6.44,RP_neg_M268.206_T7.58,RP_neg_M268.8011_T0.55,RP_neg_M269.0243_T5.8,RP_neg_M269.0447_T5.67,RP_neg_M269.046_T6.25,RP_neg_M269.0464_T7.59,RP_neg_M269.0604_T1.34,RP_neg_M269.071_T2.26,RP_neg_M269.0853_T0.63,RP_neg_M269.1125_T1.64,RP_neg_M269.1135_T4.37,RP_neg_M269.1254_T0.77,RP_neg_M269.1396_T6.83,RP_neg_M269.1739_T6.73,RP_neg_M269.21_T12.02,RP_neg_M269.2123_T11.68,RP_neg_M269.2477_T15.33,RP_neg_M270.0347_T0.6,RP_neg_M270.06_T0.79,RP_neg_M270.0718_T0.6,RP_neg_M270.1083_T0.6,RP_neg_M270.1408_T4.32,RP_neg_M270.2071_T9.14,RP_neg_M270.8244_T0.55,RP_neg_M270.9795_T0.62,RP_neg_M271.0048_T0.56,RP_neg_M271.0193_T3.74,RP_neg_M271.0202_T3.11,RP_neg_M271.0389_T4.81,RP_neg_M271.0606_T7.53,RP_neg_M271.0607_T6.05,RP_neg_M271.0619_T7.31,RP_neg_M271.0699_T2.4,RP_neg_M271.081_T0.78,RP_neg_M271.0815_T0.58,RP_neg_M271.1019_T0.59,RP_neg_M271.1346_T4.31,RP_neg_M271.1659_T5.76,RP_neg_M271.1922_T5.94,RP_neg_M271.1931_T6.44,RP_neg_M271.2278_T11.59,RP_neg_M271.2279_T13.42,RP_neg_M271.228_T12.92,RP_neg_M271.2285_T11.31,RP_neg_M271.2305_T15.65,RP_neg_M271.2308_T15.35,RP_neg_M271.9818_T0.69,RP_neg_M272.054_T5.45,RP_neg_M272.0585_T1.84,RP_neg_M272.1295_T8.01,RP_neg_M272.1297_T7.5,RP_neg_M272.2301_T12.77,RP_neg_M272.9598_T0.5,RP_neg_M272.9883_T0.5,RP_neg_M273.0005_T0.82,RP_neg_M273.0067_T4.23,RP_neg_M273.0283_T1.15,RP_neg_M273.0517_T7.03,RP_neg_M273.0725_T0.84,RP_neg_M273.0764_T7.18,RP_neg_M273.0771_T7.49,RP_neg_M273.0774_T5.84,RP_neg_M273.08_T6.29,RP_neg_M273.1153_T0.57,RP_neg_M273.1342_T5.62,RP_neg_M273.1487_T0.6,RP_neg_M273.1699_T6.3,RP_neg_M273.91_T0.57,RP_neg_M274.0327_T3.8,RP_neg_M274.0556_T1.25,RP_neg_M274.0562_T0.6,RP_neg_M274.075_T5.09,RP_neg_M274.093_T1.25,RP_neg_M274.1051_T0.78,RP_neg_M274.1371_T0.85,RP_neg_M274.1389_T0.57,RP_neg_M274.1466_T7.3,RP_neg_M274.8847_T16.28,RP_neg_M275.0034_T0.85,RP_neg_M275.0226_T3.64,RP_neg_M275.0235_T0.86,RP_neg_M275.024_T3.85,RP_neg_M275.045_T0.88,RP_neg_M275.0529_T0.58,RP_neg_M275.0721_T6.09,RP_neg_M275.0724_T0.79,RP_neg_M275.0871_T0.59,RP_neg_M275.0921_T5.52,RP_neg_M275.1019_T5.09,RP_neg_M275.1031_T4.33,RP_neg_M275.124_T0.59,RP_neg_M275.1461_T5.52,RP_neg_M275.1685_T10.92,RP_neg_M275.1761_T5.89,RP_neg_M275.1852_T6.08,RP_neg_M275.9946_T1.1,RP_neg_M275.9973_T3.51,RP_neg_M276.0828_T1.27,RP_neg_M276.0911_T0.72,RP_neg_M276.1277_T7.17,RP_neg_M276.1287_T7.75,RP_neg_M276.8301_T18.01,RP_neg_M276.849_T0.6,RP_neg_M276.8563_T18.13,RP_neg_M276.8835_T18.13,RP_neg_M276.9507_T0.5,RP_neg_M277.0341_T0.58,RP_neg_M277.0519_T0.59,RP_neg_M277.052_T1.19,RP_neg_M277.0668_T6.08,RP_neg_M277.0687_T7.7,RP_neg_M277.0823_T1.43,RP_neg_M277.0843_T1.21,RP_neg_M277.0852_T9.01,RP_neg_M277.087_T0.62,RP_neg_M277.1079_T7.11,RP_neg_M277.1186_T1.86,RP_neg_M277.1442_T11.06,RP_neg_M277.1559_T5.2,RP_neg_M277.1559_T4.89,RP_neg_M277.1575_T6.14,RP_neg_M277.1812_T10.75,RP_neg_M277.1829_T14.26,RP_neg_M277.1837_T10.18,RP_neg_M277.1837_T10.32,RP_neg_M277.2162_T16.67,RP_neg_M277.2173_T13.52,RP_neg_M277.218_T11.48,RP_neg_M277.9084_T6.94,RP_neg_M277.9797_T2.21,RP_neg_M277.9865_T0.53,RP_neg_M278.0851_T4.77,RP_neg_M278.1151_T1,RP_neg_M278.1235_T0.6,RP_neg_M278.3633_T14.21,RP_neg_M278.8523_T18.27,RP_neg_M278.9014_T18.22,RP_neg_M278.9098_T0.51,RP_neg_M279.0094_T0.82,RP_neg_M279.0198_T0.59,RP_neg_M279.0251_T4.04,RP_neg_M279.0299_T3.65,RP_neg_M279.0464_T1.15,RP_neg_M279.0628_T0.72,RP_neg_M279.0977_T0.59,RP_neg_M279.0999_T2.77,RP_neg_M279.1347_T1.67,RP_neg_M279.1628_T10.56,RP_neg_M279.1633_T11.12,RP_neg_M279.164_T11.56,RP_neg_M279.1645_T11.35,RP_neg_M279.232_T16.84,RP_neg_M279.2336_T14.24,RP_neg_M279.2346_T15.8,RP_neg_M279.2346_T12.59,RP_neg_M279.614_T7.65,RP_neg_M280.0206_T4.73,RP_neg_M280.0409_T1.26,RP_neg_M280.0784_T5.72,RP_neg_M280.1037_T0.58,RP_neg_M280.3728_T15.03,RP_neg_M280.8976_T17.9,RP_neg_M280.908_T0.53,RP_neg_M280.9741_T3.73,RP_neg_M280.991_T0.6,RP_neg_M281.0364_T0.59,RP_neg_M281.0474_T0.82,RP_neg_M281.101_T2.5,RP_neg_M281.1015_T3.05,RP_neg_M281.1123_T1.78,RP_neg_M281.1132_T2.81,RP_neg_M281.114_T5.67,RP_neg_M281.1172_T5.27,RP_neg_M281.1236_T0.6,RP_neg_M281.1367_T4.53,RP_neg_M281.138_T5.78,RP_neg_M281.1392_T4.8,RP_neg_M281.2488_T17.49,RP_neg_M281.2495_T15.03,RP_neg_M281.2496_T15.35,RP_neg_M281.2514_T16.05,RP_neg_M281.6093_T6.58,RP_neg_M282.0102_T7.18,RP_neg_M282.0294_T0.58,RP_neg_M282.0369_T0.81,RP_neg_M282.0474_T0.61,RP_neg_M282.057_T0.82,RP_neg_M282.0753_T0.58,RP_neg_M282.0839_T0.85,RP_neg_M282.1326_T7.23,RP_neg_M282.2528_T15.13,RP_neg_M282.7773_T0.55,RP_neg_M282.9896_T1.97,RP_neg_M283.0404_T6.86,RP_neg_M283.0606_T9.32,RP_neg_M283.0612_T5.91,RP_neg_M283.0615_T6.89,RP_neg_M283.0616_T6.53,RP_neg_M283.068_T1.18,RP_neg_M283.0685_T0.97,RP_neg_M283.1026_T0.67,RP_neg_M283.104_T0.95,RP_neg_M283.1193_T6.61,RP_neg_M283.1278_T1.12,RP_neg_M283.1541_T9.49,RP_neg_M283.1551_T5.39,RP_neg_M283.1552_T5.12,RP_neg_M283.1636_T0.88,RP_neg_M283.2271_T12.32,RP_neg_M283.2421_T13.91,RP_neg_M283.2649_T15.86,RP_neg_M283.2663_T16.52,RP_neg_M283.2664_T18.03,RP_neg_M284.0353_T1.87,RP_neg_M284.0359_T0.82,RP_neg_M284.1246_T0.57,RP_neg_M284.1251_T3.55,RP_neg_M284.1531_T12.25,RP_neg_M284.7743_T0.55,RP_neg_M284.9234_T0.53,RP_neg_M285.0397_T7.7,RP_neg_M285.0402_T6.82,RP_neg_M285.0404_T7.03,RP_neg_M285.0583_T1.1,RP_neg_M285.0721_T0.81,RP_neg_M285.076_T9.02,RP_neg_M285.1_T5.14,RP_neg_M285.1091_T0.59,RP_neg_M285.1118_T7.47,RP_neg_M285.1137_T6.28,RP_neg_M285.1142_T6.05,RP_neg_M285.1259_T8.16,RP_neg_M285.1326_T4.31,RP_neg_M285.1711_T5.26,RP_neg_M285.1715_T4.68,RP_neg_M285.1728_T5.59,RP_neg_M285.1733_T4.93,RP_neg_M285.2112_T10.73,RP_neg_M285.2433_T13.43,RP_neg_M285.2437_T11.98,RP_neg_M285.9418_T0.55,RP_neg_M285.9879_T0.67,RP_neg_M286.0023_T2.55,RP_neg_M286.0665_T5.32,RP_neg_M286.091_T1.55,RP_neg_M286.1185_T0.59,RP_neg_M286.1406_T0.75,RP_neg_M286.1767_T4.37,RP_neg_M286.177_T1.26,RP_neg_M286.6038_T6.92,RP_neg_M286.861_T18.01,RP_neg_M286.8643_T0.53,RP_neg_M286.9767_T0.55,RP_neg_M286.9938_T3.73,RP_neg_M287.0078_T0.6,RP_neg_M287.0221_T6.09,RP_neg_M287.0326_T3.75,RP_neg_M287.0433_T2.41,RP_neg_M287.0551_T6.21,RP_neg_M287.0562_T6.59,RP_neg_M287.0566_T6.83,RP_neg_M287.0881_T1.26,RP_neg_M287.1013_T0.62,RP_neg_M287.1224_T4.36,RP_neg_M287.1324_T0.59,RP_neg_M287.1497_T6,RP_neg_M287.1497_T7.62,RP_neg_M287.1869_T5.04,RP_neg_M287.2229_T8.28,RP_neg_M287.6117_T6.47,RP_neg_M287.6117_T6.86,RP_neg_M287.9571_T0.82,RP_neg_M287.9699_T15.67,RP_neg_M287.9701_T17.63,RP_neg_M287.9703_T17.76,RP_neg_M287.9706_T17.31,RP_neg_M287.9709_T17.07,RP_neg_M288.0357_T0.77,RP_neg_M288.1171_T1.02,RP_neg_M288.6167_T8.26,RP_neg_M288.6194_T6.96,RP_neg_M288.6196_T7.38,RP_neg_M288.6197_T6.59,RP_neg_M288.6224_T7.85,RP_neg_M288.9373_T0.5,RP_neg_M289.0005_T1.18,RP_neg_M289.0358_T4.7,RP_neg_M289.048_T0.95,RP_neg_M289.0527_T0.6,RP_neg_M289.069_T0.58,RP_neg_M289.0724_T3.91,RP_neg_M289.0728_T4.67,RP_neg_M289.0965_T0.68,RP_neg_M289.1042_T6.87,RP_neg_M289.1389_T0.58,RP_neg_M289.9865_T0.53,RP_neg_M290.0666_T2.19,RP_neg_M290.0862_T0.78,RP_neg_M290.0888_T0.6,RP_neg_M290.1091_T0.6,RP_neg_M290.144_T7.8,RP_neg_M290.1444_T7.57,RP_neg_M290.1747_T0.58,RP_neg_M290.9404_T0.53,RP_neg_M291.042_T1.32,RP_neg_M291.0506_T5.59,RP_neg_M291.0821_T6.86,RP_neg_M291.0853_T0.58,RP_neg_M291.0947_T1.52,RP_neg_M291.0978_T0.75,RP_neg_M291.1028_T9.91,RP_neg_M291.1994_T10.81,RP_neg_M291.9895_T0.93,RP_neg_M292.0016_T0.55,RP_neg_M292.024_T0.92,RP_neg_M292.0799_T0.8,RP_neg_M292.0817_T6.01,RP_neg_M292.1029_T0.84,RP_neg_M292.1306_T1.15,RP_neg_M292.1404_T0.87,RP_neg_M292.1601_T8.1,RP_neg_M292.8267_T0.55,RP_neg_M292.8683_T18.13,RP_neg_M293.0641_T5.32,RP_neg_M293.0668_T1.17,RP_neg_M293.075_T1.47,RP_neg_M293.0782_T5.8,RP_neg_M293.1005_T5,RP_neg_M293.1134_T3.58,RP_neg_M293.115_T1.48,RP_neg_M293.1152_T2.8,RP_neg_M293.1262_T4.18,RP_neg_M293.1486_T3.59,RP_neg_M293.1502_T3.34,RP_neg_M293.1507_T4.14,RP_neg_M293.1512_T2.83,RP_neg_M293.1759_T9.3,RP_neg_M293.1769_T9.5,RP_neg_M293.1771_T15.92,RP_neg_M293.1782_T12.28,RP_neg_M293.1783_T16.82,RP_neg_M293.1783_T17.9,RP_neg_M293.1797_T11.87,RP_neg_M293.1818_T11.62,RP_neg_M293.1822_T15,RP_neg_M293.2102_T12.15,RP_neg_M293.2138_T10.83,RP_neg_M293.2142_T11.72,RP_neg_M293.2466_T13.02,RP_neg_M294.0195_T3.8,RP_neg_M294.0536_T6.26,RP_neg_M294.0653_T7.48,RP_neg_M294.0655_T7.25,RP_neg_M294.1097_T1.07,RP_neg_M294.134_T5.91,RP_neg_M294.1375_T4.85,RP_neg_M294.6017_T6.14,RP_neg_M294.6193_T9.24,RP_neg_M294.6395_T10.38,RP_neg_M294.9532_T0.52,RP_neg_M294.9783_T0.5,RP_neg_M294.9819_T2.21,RP_neg_M295.0185_T0.59,RP_neg_M295.05_T0.6,RP_neg_M295.0794_T6.64,RP_neg_M295.0796_T7.46,RP_neg_M295.0797_T6.98,RP_neg_M295.0797_T7.22,RP_neg_M295.0799_T6.29,RP_neg_M295.0799_T7.7,RP_neg_M295.0826_T6.01,RP_neg_M295.0902_T1.11,RP_neg_M295.1005_T0.6,RP_neg_M295.1278_T5.27,RP_neg_M295.1281_T4.82,RP_neg_M295.1295_T6.01,RP_neg_M295.1297_T2.83,RP_neg_M295.1888_T13.61,RP_neg_M295.227_T12.22,RP_neg_M295.2272_T12.4,RP_neg_M295.2274_T11.48,RP_neg_M295.228_T12.89,RP_neg_M295.2281_T11.23,RP_neg_M295.6097_T6.21,RP_neg_M295.61_T6.44,RP_neg_M295.9043_T18.31,RP_neg_M296.015_T3.8,RP_neg_M296.0554_T9.29,RP_neg_M296.0599_T5.09,RP_neg_M296.0716_T4.05,RP_neg_M296.3142_T11.82,RP_neg_M296.3156_T12.94,RP_neg_M296.6161_T6.4,RP_neg_M296.6164_T6.12,RP_neg_M296.6167_T8.65,RP_neg_M296.6176_T6.65,RP_neg_M296.6848_T0.6,RP_neg_M296.889_T15.99,RP_neg_M296.889_T16.58,RP_neg_M296.8893_T15.74,RP_neg_M296.8895_T16.37,RP_neg_M296.8897_T18.02,RP_neg_M297.0057_T3.84,RP_neg_M297.0741_T7.25,RP_neg_M297.0785_T7.7,RP_neg_M297.082_T0.58,RP_neg_M297.0868_T4.1,RP_neg_M297.1052_T0.59,RP_neg_M297.1129_T7.76,RP_neg_M297.1146_T10.81,RP_neg_M297.1151_T6.41,RP_neg_M297.1245_T8.4,RP_neg_M297.1342_T6.73,RP_neg_M297.142_T2.33,RP_neg_M297.1427_T1.94,RP_neg_M297.143_T3.04,RP_neg_M297.1508_T8.94,RP_neg_M297.1511_T15.92,RP_neg_M297.1516_T17.95,RP_neg_M297.1527_T11.17,RP_neg_M297.1529_T16.82,RP_neg_M297.153_T10.39,RP_neg_M297.1534_T10.87,RP_neg_M297.1534_T10.56,RP_neg_M297.154_T10.14,RP_neg_M297.2438_T12.03,RP_neg_M297.2438_T13.72,RP_neg_M297.244_T13.19,RP_neg_M297.2444_T12.96,RP_neg_M297.2444_T11.86,RP_neg_M297.245_T15.05,RP_neg_M297.2453_T15.52,RP_neg_M297.2769_T15.77,RP_neg_M297.8266_T18.15,RP_neg_M297.8988_T18.1,RP_neg_M297.9972_T1.37,RP_neg_M298.0529_T1.27,RP_neg_M298.1119_T0.56,RP_neg_M298.1437_T8.79,RP_neg_M298.1439_T8.3,RP_neg_M298.1562_T10.42,RP_neg_M298.1571_T11.23,RP_neg_M298.2387_T10.95,RP_neg_M298.3247_T12.62,RP_neg_M298.8343_T18.09,RP_neg_M298.8855_T0.53,RP_neg_M298.8862_T15.76,RP_neg_M298.8863_T16.51,RP_neg_M298.9067_T18.01,RP_neg_M299.0344_T4.79,RP_neg_M299.035_T5.18,RP_neg_M299.0442_T6.58,RP_neg_M299.0548_T7.74,RP_neg_M299.074_T0.81,RP_neg_M299.098_T0.59,RP_neg_M299.1039_T4.52,RP_neg_M299.1197_T1.67,RP_neg_M299.1354_T0.58,RP_neg_M299.1506_T4.75,RP_neg_M299.1653_T8.42,RP_neg_M299.1682_T15.23,RP_neg_M299.1866_T9.69,RP_neg_M299.2588_T14.67,RP_neg_M299.2597_T14.21,RP_neg_M299.2603_T12.62,RP_neg_M299.2621_T12.85,RP_neg_M299.2628_T15.42,RP_neg_M299.2629_T15.95,RP_neg_M299.9272_T0.6,RP_neg_M300.0062_T0.59,RP_neg_M300.0402_T0.58,RP_neg_M300.0791_T3.88,RP_neg_M300.1223_T8.3,RP_neg_M300.1337_T4.89,RP_neg_M300.1515_T12.59,RP_neg_M300.1562_T2.02,RP_neg_M300.1613_T8.35,RP_neg_M300.1929_T5.13,RP_neg_M300.1943_T4.4,RP_neg_M300.6845_T0.57,RP_neg_M300.9916_T0.83,RP_neg_M301.0227_T0.85,RP_neg_M301.0302_T4.81,RP_neg_M301.0311_T5.19,RP_neg_M301.034_T6.58,RP_neg_M301.0354_T7.04,RP_neg_M301.0457_T0.79,RP_neg_M301.05_T5.19,RP_neg_M301.0709_T6.08,RP_neg_M301.0724_T7.79,RP_neg_M301.1037_T0.63,RP_neg_M301.1055_T4.3,RP_neg_M301.1147_T0.97,RP_neg_M301.1192_T5.09,RP_neg_M301.1428_T5.98,RP_neg_M301.1438_T6.76,RP_neg_M301.1503_T0.6,RP_neg_M301.155_T8.3,RP_neg_M301.1641_T8.44,RP_neg_M301.1669_T5.62,RP_neg_M301.1689_T5.89,RP_neg_M301.2018_T8.12,RP_neg_M301.2168_T13.42,RP_neg_M301.6227_T9.46,RP_neg_M301.63_T8.25,RP_neg_M301.9833_T16.54,RP_neg_M302.0894_T1.72,RP_neg_M302.105_T1.2,RP_neg_M302.1355_T0.6,RP_neg_M302.1512_T4.62,RP_neg_M302.1709_T2.26,RP_neg_M302.5978_T7.5,RP_neg_M302.6348_T9.51,RP_neg_M302.6827_T0.57,RP_neg_M303.0176_T4.03,RP_neg_M303.0326_T0.75,RP_neg_M303.0532_T0.6,RP_neg_M303.0627_T3.6,RP_neg_M303.0824_T0.8,RP_neg_M303.0915_T4.55,RP_neg_M303.0963_T5.67,RP_neg_M303.1226_T5.69,RP_neg_M303.1295_T5.97,RP_neg_M303.1346_T6.22,RP_neg_M303.15_T0.88,RP_neg_M303.1716_T7.26,RP_neg_M303.2335_T14.09,RP_neg_M303.2344_T14.26,RP_neg_M303.6077_T6.6,RP_neg_M303.6237_T6.98,RP_neg_M303.8609_T18.14,RP_neg_M303.9203_T0.57,RP_neg_M303.9555_T0.57,RP_neg_M303.984_T0.72,RP_neg_M304.0019_T0.55,RP_neg_M304.027_T0.77,RP_neg_M304.0647_T0.59,RP_neg_M304.1045_T4.2,RP_neg_M304.158_T8.32,RP_neg_M304.1625_T7.63,RP_neg_M304.6144_T6.55,RP_neg_M304.6149_T6.17,RP_neg_M304.6812_T0.57,RP_neg_M304.8658_T18.11,RP_neg_M304.9109_T18.07,RP_neg_M304.9137_T0.5,RP_neg_M304.9683_T0.64,RP_neg_M305.0343_T1.02,RP_neg_M305.0343_T3.72,RP_neg_M305.0645_T3.65,RP_neg_M305.0654_T1.84,RP_neg_M305.0709_T4.35,RP_neg_M305.0727_T4.5,RP_neg_M305.0816_T1.18,RP_neg_M305.0868_T0.59,RP_neg_M305.099_T7.58,RP_neg_M305.1036_T6.63,RP_neg_M305.1192_T10.72,RP_neg_M305.1199_T1.1,RP_neg_M305.1214_T7.43,RP_neg_M305.1496_T5.82,RP_neg_M305.1501_T6.35,RP_neg_M305.154_T12.25,RP_neg_M305.1755_T9.52,RP_neg_M305.1777_T12.29,RP_neg_M305.1786_T17.41,RP_neg_M305.1883_T7.53,RP_neg_M305.23_T17.41,RP_neg_M305.2485_T14.85,RP_neg_M305.2486_T14.58,RP_neg_M305.8605_T18.22,RP_neg_M306.0053_T1.17,RP_neg_M306.0216_T7.69,RP_neg_M306.0491_T0.57,RP_neg_M306.0833_T0.57,RP_neg_M306.1058_T0.56,RP_neg_M306.1768_T7.95,RP_neg_M306.6783_T0.57,RP_neg_M306.8459_T18.11,RP_neg_M306.8659_T18.03,RP_neg_M306.9084_T18.01,RP_neg_M306.9172_T17.78,RP_neg_M306.918_T14.1,RP_neg_M306.9182_T12.47,RP_neg_M306.9183_T11.27,RP_neg_M306.9183_T17.29,RP_neg_M306.9183_T14.71,RP_neg_M306.9184_T14.45,RP_neg_M306.9185_T11.45,RP_neg_M306.9185_T12.85,RP_neg_M306.9185_T16.76,RP_neg_M306.9185_T15.72,RP_neg_M306.9187_T16.52,RP_neg_M306.9187_T16.27,RP_neg_M306.9188_T13.33,RP_neg_M306.9188_T16.05,RP_neg_M306.9189_T13.17,RP_neg_M306.919_T15.54,RP_neg_M306.9191_T9.56,RP_neg_M306.9206_T10.66,RP_neg_M306.9349_T18.01,RP_neg_M306.9367_T0.5,RP_neg_M307.0337_T0.71,RP_neg_M307.0836_T0.56,RP_neg_M307.0849_T4.16,RP_neg_M307.086_T4.62,RP_neg_M307.1018_T0.6,RP_neg_M307.1161_T9.65,RP_neg_M307.1362_T4.99,RP_neg_M307.1498_T0.55,RP_neg_M307.1631_T10.38,RP_neg_M307.1658_T5.86,RP_neg_M307.1662_T6.31,RP_neg_M307.1664_T6.1,RP_neg_M307.1698_T7.88,RP_neg_M307.1918_T10.63,RP_neg_M307.2639_T15.26,RP_neg_M307.8561_T18.25,RP_neg_M307.9666_T0.62,RP_neg_M308.0108_T2.22,RP_neg_M308.0385_T6.04,RP_neg_M308.0986_T0.57,RP_neg_M308.116_T7.28,RP_neg_M308.1183_T8.42,RP_neg_M308.1186_T7.59,RP_neg_M308.1254_T7.94,RP_neg_M308.1354_T8.45,RP_neg_M308.1486_T0.57,RP_neg_M308.8631_T18.11,RP_neg_M308.9163_T15.5,RP_neg_M308.9168_T16.21,RP_neg_M308.9168_T16,RP_neg_M308.9519_T0.66,RP_neg_M308.9922_T1.25,RP_neg_M309.027_T0.6,RP_neg_M309.076_T0.84,RP_neg_M309.1055_T4.65,RP_neg_M309.1055_T4.37,RP_neg_M309.1068_T4.17,RP_neg_M309.1079_T0.6,RP_neg_M309.1095_T1.43,RP_neg_M309.1097_T1.19,RP_neg_M309.1127_T0.89,RP_neg_M309.1236_T6.53,RP_neg_M309.1263_T7.68,RP_neg_M309.1284_T7.94,RP_neg_M309.1314_T1.15,RP_neg_M309.1457_T2.79,RP_neg_M309.17_T7.73,RP_neg_M309.1711_T16.82,RP_neg_M309.1718_T15.92,RP_neg_M309.1731_T17.91,RP_neg_M309.1746_T11.12,RP_neg_M309.175_T11.56,RP_neg_M309.204_T14.24,RP_neg_M309.2044_T14.05,RP_neg_M309.2794_T15.96,RP_neg_M309.8583_T18.2,RP_neg_M310.0016_T1.26,RP_neg_M310.1131_T0.63,RP_neg_M310.1273_T5.32,RP_neg_M310.9287_T0.53,RP_neg_M310.9471_T0.82,RP_neg_M310.9659_T0.63,RP_neg_M311.0717_T9.28,RP_neg_M311.0943_T10.48,RP_neg_M311.0978_T0.58,RP_neg_M311.1245_T4.6,RP_neg_M311.1268_T3.83,RP_neg_M311.1329_T0.59,RP_neg_M311.1343_T0.94,RP_neg_M311.1381_T5.47,RP_neg_M311.1585_T3.87,RP_neg_M311.1665_T14.83,RP_neg_M311.1671_T16.8,RP_neg_M311.1674_T16.09,RP_neg_M311.1676_T15.89,RP_neg_M311.1678_T16.45,RP_neg_M311.1678_T17.94,RP_neg_M311.1688_T17.44,RP_neg_M311.1691_T11.54,RP_neg_M311.1694_T11.24,RP_neg_M311.1696_T14.41,RP_neg_M311.1696_T14.6,RP_neg_M311.1696_T11.05,RP_neg_M311.1726_T10.89,RP_neg_M311.2191_T11.23,RP_neg_M311.2221_T9.56,RP_neg_M311.2227_T10.2,RP_neg_M311.2244_T10.4,RP_neg_M311.294_T16.19,RP_neg_M311.2945_T16.72,RP_neg_M311.9887_T3.8,RP_neg_M312.034_T2.21,RP_neg_M312.1743_T11.63,RP_neg_M312.2525_T13.22,RP_neg_M312.255_T12.32,RP_neg_M312.8348_T16.77,RP_neg_M312.8352_T17.96,RP_neg_M312.8354_T16.63,RP_neg_M312.8824_T0.53,RP_neg_M312.9232_T0.53,RP_neg_M312.9724_T0.5,RP_neg_M313.0137_T3.68,RP_neg_M313.0189_T0.6,RP_neg_M313.0514_T0.64,RP_neg_M313.086_T5,RP_neg_M313.1081_T6.94,RP_neg_M313.1084_T6.62,RP_neg_M313.1116_T1,RP_neg_M313.1122_T0.59,RP_neg_M313.1344_T2.28,RP_neg_M313.1427_T0.6,RP_neg_M313.1844_T0.53,RP_neg_M313.2351_T10.62,RP_neg_M313.2366_T9.44,RP_neg_M313.2367_T8.82,RP_neg_M313.2381_T11.48,RP_neg_M313.2381_T10.15,RP_neg_M313.2392_T9.7,RP_neg_M313.2394_T11.92,RP_neg_M314.0885_T0.8,RP_neg_M314.0966_T5.45,RP_neg_M314.119_T8.09,RP_neg_M314.1192_T7.69,RP_neg_M314.1197_T7.19,RP_neg_M314.1205_T0.62,RP_neg_M314.133_T0.92,RP_neg_M314.1361_T0.6,RP_neg_M314.1428_T7.83,RP_neg_M314.6181_T7.63,RP_neg_M314.9881_T1.41,RP_neg_M315.0256_T0.55,RP_neg_M315.0307_T3.1,RP_neg_M315.0312_T3.74,RP_neg_M315.042_T0.65,RP_neg_M315.0482_T5.18,RP_neg_M315.0492_T7.9,RP_neg_M315.0502_T4.8,RP_neg_M315.0712_T1.42,RP_neg_M315.0852_T7.53,RP_neg_M315.0858_T6.51,RP_neg_M315.086_T5.97,RP_neg_M315.0868_T5.39,RP_neg_M315.0879_T5.22,RP_neg_M315.0953_T3.57,RP_neg_M315.1114_T7.65,RP_neg_M315.1242_T6.05,RP_neg_M315.1264_T7.65,RP_neg_M315.1266_T7.02,RP_neg_M315.1272_T7.4,RP_neg_M315.1298_T0.58,RP_neg_M315.1355_T6.55,RP_neg_M315.1425_T1.02,RP_neg_M315.145_T5.78,RP_neg_M315.1642_T0.6,RP_neg_M315.1813_T8.82,RP_neg_M315.2525_T10.33,RP_neg_M315.2527_T11.3,RP_neg_M315.2534_T9.76,RP_neg_M315.254_T9.37,RP_neg_M315.2542_T10.85,RP_neg_M315.2544_T10.63,RP_neg_M315.625_T7.37,RP_neg_M315.6289_T7.6,RP_neg_M315.8854_T0.62,RP_neg_M315.9207_T0.59,RP_neg_M316.017_T8.88,RP_neg_M316.0587_T4.3,RP_neg_M316.1087_T0.86,RP_neg_M316.1149_T0.58,RP_neg_M316.1166_T7.11,RP_neg_M316.1353_T6.8,RP_neg_M316.1514_T1.25,RP_neg_M316.1524_T3.99,RP_neg_M316.1604_T8.1,RP_neg_M316.1645_T5.64,RP_neg_M316.1865_T4.32,RP_neg_M316.6299_T7.33,RP_neg_M316.6324_T7.55,RP_neg_M316.8734_T18.07,RP_neg_M316.9466_T8.06,RP_neg_M316.9471_T7.68,RP_neg_M316.9473_T13.28,RP_neg_M316.9474_T13.48,RP_neg_M316.9474_T10.24,RP_neg_M316.9474_T9.59,RP_neg_M316.9475_T10.67,RP_neg_M316.9476_T9.19,RP_neg_M316.9476_T12.48,RP_neg_M316.9476_T8.82,RP_neg_M316.9477_T13.82,RP_neg_M316.9477_T12.86,RP_neg_M316.9477_T9.85,RP_neg_M316.9477_T15.06,RP_neg_M316.9478_T12.13,RP_neg_M316.9478_T11.3,RP_neg_M316.9478_T11.01,RP_neg_M316.9478_T11.57,RP_neg_M316.9478_T15.41,RP_neg_M316.9478_T17.79,RP_neg_M316.9479_T17.01,RP_neg_M316.9479_T14.73,RP_neg_M316.948_T14.08,RP_neg_M316.9481_T7.32,RP_neg_M316.9481_T15.59,RP_neg_M316.9482_T18.03,RP_neg_M316.9483_T8.57,RP_neg_M316.9483_T14.49,RP_neg_M316.9483_T16.19,RP_neg_M316.9484_T16.47,RP_neg_M316.9485_T0.53,RP_neg_M316.9486_T17.37,RP_neg_M316.9487_T15.89,RP_neg_M316.95_T16.74,RP_neg_M316.9664_T0.82,RP_neg_M317.0307_T6.26,RP_neg_M317.0406_T4.95,RP_neg_M317.0645_T0.58,RP_neg_M317.0815_T8.72,RP_neg_M317.0896_T0.58,RP_neg_M317.0967_T0.82,RP_neg_M317.1016_T6.23,RP_neg_M317.1032_T5.81,RP_neg_M317.1131_T0.58,RP_neg_M317.1246_T4.94,RP_neg_M317.1347_T6.69,RP_neg_M317.145_T0.56,RP_neg_M317.1508_T6.49,RP_neg_M317.1508_T6.66,RP_neg_M317.1522_T7.3,RP_neg_M317.1769_T9.32,RP_neg_M317.1807_T0.56,RP_neg_M317.2119_T10.38,RP_neg_M317.6347_T7.44,RP_neg_M317.6353_T6.76,RP_neg_M318.0775_T0.9,RP_neg_M318.1639_T0.6,RP_neg_M318.1823_T5.64,RP_neg_M318.2648_T9.8,RP_neg_M318.8907_T18.11,RP_neg_M319.0622_T0.58,RP_neg_M319.0657_T0.95,RP_neg_M319.0743_T6.09,RP_neg_M319.0836_T5.33,RP_neg_M319.0935_T7.75,RP_neg_M319.1132_T0.6,RP_neg_M319.1134_T8.06,RP_neg_M319.166_T5.86,RP_neg_M319.1669_T6.74,RP_neg_M319.1685_T6.97,RP_neg_M319.1913_T6.89,RP_neg_M319.1914_T7.53,RP_neg_M319.1923_T6.38,RP_neg_M319.1923_T7.28,RP_neg_M319.1933_T10.09,RP_neg_M319.2238_T12.05,RP_neg_M319.2262_T12.98,RP_neg_M319.2267_T11.82,RP_neg_M319.2282_T15.25,RP_neg_M319.9344_T0.55,RP_neg_M320.0735_T0.79,RP_neg_M320.0876_T6.93,RP_neg_M320.0963_T0.67,RP_neg_M321.038_T6.71,RP_neg_M321.0482_T0.73,RP_neg_M321.0562_T1.21,RP_neg_M321.0726_T1.27,RP_neg_M321.0779_T7.48,RP_neg_M321.0826_T0.59,RP_neg_M321.0923_T1.17,RP_neg_M321.1059_T1.99,RP_neg_M321.1267_T0.56,RP_neg_M321.1317_T8.75,RP_neg_M321.1577_T0.87,RP_neg_M321.1736_T10.8,RP_neg_M321.1739_T11.05,RP_neg_M321.1744_T11.36,RP_neg_M321.1829_T6.33,RP_neg_M321.185_T6.53,RP_neg_M321.2041_T13.89,RP_neg_M321.2061_T8.74,RP_neg_M321.207_T10.28,RP_neg_M321.2078_T6.58,RP_neg_M321.2083_T13.37,RP_neg_M321.2094_T10.95,RP_neg_M321.2117_T16,RP_neg_M321.2429_T12.44,RP_neg_M321.2443_T11.65,RP_neg_M321.9066_T0.5,RP_neg_M322.1164_T7.16,RP_neg_M322.9099_T0.53,RP_neg_M322.941_T0.5,RP_neg_M322.9794_T2.21,RP_neg_M323.0132_T5.19,RP_neg_M323.0273_T0.6,RP_neg_M323.0455_T0.62,RP_neg_M323.0638_T0.57,RP_neg_M323.0728_T5.68,RP_neg_M323.0748_T6.63,RP_neg_M323.075_T7.23,RP_neg_M323.075_T6.94,RP_neg_M323.0751_T7.7,RP_neg_M323.0752_T7.45,RP_neg_M323.0864_T0.74,RP_neg_M323.097_T0.59,RP_neg_M323.1059_T10.36,RP_neg_M323.1086_T10.61,RP_neg_M323.114_T5.02,RP_neg_M323.1234_T7.11,RP_neg_M323.1241_T4.75,RP_neg_M323.1295_T10.43,RP_neg_M323.134_T4,RP_neg_M323.1405_T8.31,RP_neg_M323.1452_T0.57,RP_neg_M323.1486_T5.59,RP_neg_M323.221_T14.83,RP_neg_M323.2228_T14.98,RP_neg_M323.2257_T17.36,RP_neg_M323.2364_T14.8,RP_neg_M323.2573_T11.87,RP_neg_M323.2603_T12.17,RP_neg_M323.6248_T6.8,RP_neg_M324.1314_T7.12,RP_neg_M324.2189_T8.22,RP_neg_M324.2537_T16.67,RP_neg_M324.8334_T18.11,RP_neg_M324.9068_T18.07,RP_neg_M325.0061_T3.84,RP_neg_M325.0667_T7.03,RP_neg_M325.0695_T8.05,RP_neg_M325.0764_T0.59,RP_neg_M325.0886_T0.87,RP_neg_M325.1091_T0.58,RP_neg_M325.1117_T0.87,RP_neg_M325.1811_T13.46,RP_neg_M325.1825_T16.81,RP_neg_M325.1833_T15.91,RP_neg_M325.1834_T17.92,RP_neg_M325.1836_T16.49,RP_neg_M325.1841_T16.21,RP_neg_M325.1842_T17.43,RP_neg_M325.1849_T11.97,RP_neg_M325.1855_T11.75,RP_neg_M325.187_T14.95,RP_neg_M325.1875_T11.54,RP_neg_M325.1891_T14.21,RP_neg_M325.1972_T12.22,RP_neg_M325.2007_T10.56,RP_neg_M325.2748_T14.43,RP_neg_M325.9057_T18.04,RP_neg_M325.9743_T3.73,RP_neg_M326.0876_T1.18,RP_neg_M326.124_T1.21,RP_neg_M326.2067_T4.7,RP_neg_M326.2685_T13.14,RP_neg_M326.7594_T0.55,RP_neg_M326.9011_T12.47,RP_neg_M326.9019_T0.53,RP_neg_M326.9022_T12.87,RP_neg_M326.9035_T18.06,RP_neg_M327.0139_T3.7,RP_neg_M327.0278_T4.8,RP_neg_M327.0298_T5.51,RP_neg_M327.0521_T4.34,RP_neg_M327.0527_T5.52,RP_neg_M327.0624_T0.64,RP_neg_M327.0632_T3.28,RP_neg_M327.0872_T5.94,RP_neg_M327.0881_T6.14,RP_neg_M327.1036_T5.76,RP_neg_M327.1192_T4.32,RP_neg_M327.1217_T5.29,RP_neg_M327.1237_T13.63,RP_neg_M327.1273_T0.59,RP_neg_M327.1283_T1.54,RP_neg_M327.1299_T1.13,RP_neg_M327.1351_T4.67,RP_neg_M327.2157_T7.7,RP_neg_M327.2169_T8.52,RP_neg_M327.2328_T13.92,RP_neg_M327.2536_T15.15,RP_neg_M327.2645_T8.89,RP_neg_M327.2671_T8.67,RP_neg_M327.2895_T15.33,RP_neg_M327.2897_T15.75,RP_neg_M327.2919_T13.68,RP_neg_M327.2928_T16.42,RP_neg_M327.3045_T15.62,RP_neg_M327.9901_T0.53,RP_neg_M328.0485_T0.58,RP_neg_M328.078_T5.24,RP_neg_M328.1265_T0.6,RP_neg_M328.149_T3.16,RP_neg_M328.1506_T1.49,RP_neg_M328.1611_T9.27,RP_neg_M328.1625_T9.52,RP_neg_M328.2495_T11.8,RP_neg_M329.0292_T2.45,RP_neg_M329.0367_T0.61,RP_neg_M329.0459_T5.21,RP_neg_M329.0651_T7.79,RP_neg_M329.0668_T0.58,RP_neg_M329.067_T4.62,RP_neg_M329.0685_T4.14,RP_neg_M329.0872_T1.87,RP_neg_M329.1018_T5.19,RP_neg_M329.1026_T7.08,RP_neg_M329.1034_T6.26,RP_neg_M329.1036_T9.25,RP_neg_M329.104_T5.6,RP_neg_M329.1041_T5.92,RP_neg_M329.1074_T4.42,RP_neg_M329.1357_T5.32,RP_neg_M329.1777_T10.76,RP_neg_M329.1832_T13.41,RP_neg_M329.1878_T12.92,RP_neg_M329.2307_T8.73,RP_neg_M329.2325_T9.14,RP_neg_M329.2334_T7.63,RP_neg_M329.2336_T8.05,RP_neg_M329.2339_T8.41,RP_neg_M329.2481_T14.54,RP_neg_M329.2486_T14.29,RP_neg_M330.0058_T0.8,RP_neg_M330.0957_T5.72,RP_neg_M330.1128_T6.68,RP_neg_M330.1333_T8.25,RP_neg_M330.1498_T0.6,RP_neg_M330.1696_T1.52,RP_neg_M330.202_T5.07,RP_neg_M330.6118_T6.16,RP_neg_M330.8269_T18.11,RP_neg_M331.0218_T4.55,RP_neg_M331.0407_T3.73,RP_neg_M331.062_T0.85,RP_neg_M331.0621_T0.59,RP_neg_M331.0773_T5.98,RP_neg_M331.0872_T4.05,RP_neg_M331.0955_T4.45,RP_neg_M331.1156_T3.83,RP_neg_M331.1183_T5.89,RP_neg_M331.1184_T5.17,RP_neg_M331.1236_T0.59,RP_neg_M331.1448_T0.88,RP_neg_M331.1599_T0.6,RP_neg_M331.1616_T0.82,RP_neg_M331.1776_T7.95,RP_neg_M331.1909_T11.7,RP_neg_M331.1915_T10.25,RP_neg_M331.1918_T9.32,RP_neg_M331.2495_T7.94,RP_neg_M331.2636_T14.91,RP_neg_M331.9641_T5.8,RP_neg_M332.0002_T5.81,RP_neg_M332.0619_T0.71,RP_neg_M332.1006_T0.79,RP_neg_M332.1069_T6.09,RP_neg_M332.127_T2.54,RP_neg_M332.1452_T0.6,RP_neg_M332.9201_T18.03,RP_neg_M332.922_T0.52,RP_neg_M332.9383_T0.5,RP_neg_M333.0035_T0.57,RP_neg_M333.0081_T5.81,RP_neg_M333.0899_T6.51,RP_neg_M333.0949_T0.68,RP_neg_M333.1318_T0.58,RP_neg_M333.1329_T5.34,RP_neg_M333.1346_T4.8,RP_neg_M333.1355_T10.4,RP_neg_M333.1357_T10.69,RP_neg_M333.1367_T11.03,RP_neg_M333.1497_T12.23,RP_neg_M333.1698_T6.98,RP_neg_M333.1711_T9.64,RP_neg_M333.2059_T11.25,RP_neg_M333.2093_T7.8,RP_neg_M333.2444_T14.41,RP_neg_M333.2778_T15.57,RP_neg_M333.6392_T6.29,RP_neg_M333.7806_T18.14,RP_neg_M333.9372_T17.95,RP_neg_M334.0348_T0.6,RP_neg_M334.0368_T1.15,RP_neg_M334.0376_T6.34,RP_neg_M334.0775_T0.92,RP_neg_M334.2054_T12.18,RP_neg_M334.7866_T18.14,RP_neg_M334.862_T18.12,RP_neg_M334.9384_T18.22,RP_neg_M335.0217_T5.76,RP_neg_M335.0494_T0.61,RP_neg_M335.061_T0.87,RP_neg_M335.0647_T1.06,RP_neg_M335.0747_T5.14,RP_neg_M335.0992_T0.6,RP_neg_M335.1078_T6.21,RP_neg_M335.12_T1.32,RP_neg_M335.1217_T5.12,RP_neg_M335.1403_T8.15,RP_neg_M335.1436_T0.57,RP_neg_M335.1573_T5.94,RP_neg_M335.1733_T13.58,RP_neg_M335.1837_T5.57,RP_neg_M335.1848_T8.99,RP_neg_M335.1973_T11.72,RP_neg_M335.2163_T11.92,RP_neg_M335.2188_T14.54,RP_neg_M335.2223_T9.92,RP_neg_M335.2235_T10.81,RP_neg_M335.2342_T12.62,RP_neg_M335.2916_T16.16,RP_neg_M336.0982_T0.57,RP_neg_M336.1615_T8.12,RP_neg_M336.2679_T11.07,RP_neg_M336.8562_T0.62,RP_neg_M336.8581_T18.12,RP_neg_M337.0331_T7.58,RP_neg_M337.0381_T6.81,RP_neg_M337.0461_T0.7,RP_neg_M337.088_T0.57,RP_neg_M337.091_T4.82,RP_neg_M337.1027_T1.17,RP_neg_M337.1132_T0.59,RP_neg_M337.1498_T1.17,RP_neg_M337.1505_T11.87,RP_neg_M337.1548_T11.65,RP_neg_M337.1634_T8.82,RP_neg_M337.1783_T6.33,RP_neg_M337.1909_T14.23,RP_neg_M337.1997_T11.66,RP_neg_M337.203_T8.79,RP_neg_M337.2053_T12.65,RP_neg_M337.2074_T15.42,RP_neg_M337.2079_T12.35,RP_neg_M337.2357_T15.36,RP_neg_M337.2388_T11.54,RP_neg_M337.3109_T16.77,RP_neg_M338.0297_T0.82,RP_neg_M338.0854_T4.92,RP_neg_M338.0892_T7.69,RP_neg_M338.118_T1.15,RP_neg_M338.2676_T13.65,RP_neg_M339.0493_T7.31,RP_neg_M339.0535_T2.41,RP_neg_M339.0652_T8.72,RP_neg_M339.0858_T7.01,RP_neg_M339.0865_T6.62,RP_neg_M339.0867_T7.7,RP_neg_M339.087_T7.47,RP_neg_M339.0871_T6.24,RP_neg_M339.0888_T7.27,RP_neg_M339.1061_T4.97,RP_neg_M339.1098_T4.62,RP_neg_M339.1237_T9.59,RP_neg_M339.1237_T10.4,RP_neg_M339.1269_T0.78,RP_neg_M339.1306_T6.67,RP_neg_M339.1311_T6.49,RP_neg_M339.14_T0.57,RP_neg_M339.1874_T14.23,RP_neg_M339.198_T16.7,RP_neg_M339.1981_T14.83,RP_neg_M339.1983_T17.92,RP_neg_M339.1989_T16,RP_neg_M339.2004_T12.75,RP_neg_M339.2006_T12.47,RP_neg_M339.2007_T16.26,RP_neg_M339.2008_T12.22,RP_neg_M339.2009_T15.35,RP_neg_M339.2046_T15.04,RP_neg_M339.2144_T13.42,RP_neg_M339.2146_T12.91,RP_neg_M339.2156_T11.31,RP_neg_M339.2189_T15.65,RP_neg_M339.2321_T14.13,RP_neg_M339.3257_T17.54,RP_neg_M339.9107_T18.05,RP_neg_M340.034_T0.6,RP_neg_M340.1139_T1.44,RP_neg_M340.1493_T0.58,RP_neg_M340.2008_T12.79,RP_neg_M340.2091_T14.86,RP_neg_M340.2134_T6.19,RP_neg_M340.2864_T13.57,RP_neg_M340.2873_T14.41,RP_neg_M340.8531_T18.12,RP_neg_M341.0401_T0.55,RP_neg_M341.0627_T5.32,RP_neg_M341.0652_T5.72,RP_neg_M341.0688_T7.5,RP_neg_M341.081_T5,RP_neg_M341.0971_T0.58,RP_neg_M341.1024_T7.01,RP_neg_M341.1031_T8.01,RP_neg_M341.1226_T0.79,RP_neg_M341.1397_T10.14,RP_neg_M341.141_T14.22,RP_neg_M341.1438_T1.08,RP_neg_M341.1438_T1.37,RP_neg_M341.1447_T1.53,RP_neg_M341.1449_T2.64,RP_neg_M341.1485_T6.74,RP_neg_M341.1765_T11.62,RP_neg_M341.1917_T8.35,RP_neg_M341.1931_T10.51,RP_neg_M341.2123_T14.14,RP_neg_M341.2133_T14.38,RP_neg_M341.222_T15.86,RP_neg_M341.2472_T11.82,RP_neg_M341.8973_T0.55,RP_neg_M341.9999_T0.62,RP_neg_M342.1291_T8.47,RP_neg_M342.1745_T8.67,RP_neg_M342.1761_T0.6,RP_neg_M342.2648_T12.31,RP_neg_M342.2712_T12.62,RP_neg_M342.3002_T16.36,RP_neg_M342.8636_T18.1,RP_neg_M342.8712_T16.4,RP_neg_M342.8725_T15.72,RP_neg_M342.8726_T16.21,RP_neg_M342.8774_T0.53,RP_neg_M343.0249_T4.34,RP_neg_M343.0252_T0.58,RP_neg_M343.0476_T8.38,RP_neg_M343.0768_T0.6,RP_neg_M343.0799_T7.16,RP_neg_M343.0813_T5.57,RP_neg_M343.0831_T5.32,RP_neg_M343.086_T6.42,RP_neg_M343.1125_T2.19,RP_neg_M343.1148_T2.59,RP_neg_M343.1157_T6.86,RP_neg_M343.1234_T0.78,RP_neg_M343.1246_T0.6,RP_neg_M343.1483_T0.8,RP_neg_M343.1601_T0.6,RP_neg_M343.1674_T9.96,RP_neg_M343.168_T10.18,RP_neg_M343.1891_T10.28,RP_neg_M343.1939_T11.67,RP_neg_M343.2103_T8.16,RP_neg_M343.2118_T7.53,RP_neg_M343.2119_T9.97,RP_neg_M343.2124_T6.49,RP_neg_M343.2143_T8.82,RP_neg_M343.219_T15.87,RP_neg_M343.2263_T14.93,RP_neg_M343.2266_T14.7,RP_neg_M343.2485_T10.59,RP_neg_M343.2659_T12.62,RP_neg_M343.9944_T18.17,RP_neg_M343.9953_T0.61,RP_neg_M344.0243_T0.76,RP_neg_M344.1035_T8.55,RP_neg_M344.1036_T0.73,RP_neg_M344.1138_T5.11,RP_neg_M344.114_T6.68,RP_neg_M344.1461_T0.6,RP_neg_M344.1785_T4.67,RP_neg_M344.2206_T3.85,RP_neg_M344.2443_T6.91,RP_neg_M344.8568_T18.15,RP_neg_M344.9466_T0.58,RP_neg_M344.985_T0.67,RP_neg_M345.013_T0.65,RP_neg_M345.0297_T0.55,RP_neg_M345.054_T5.22,RP_neg_M345.0566_T6.09,RP_neg_M345.0603_T7.8,RP_neg_M345.0842_T0.61,RP_neg_M345.0996_T5.64,RP_neg_M345.1009_T12.23,RP_neg_M345.1312_T11.06,RP_neg_M345.1335_T6.03,RP_neg_M345.1354_T6.48,RP_neg_M345.1387_T0.89,RP_neg_M345.1395_T0.6,RP_neg_M345.1425_T5.2,RP_neg_M345.1679_T10.75,RP_neg_M345.1717_T0.8,RP_neg_M345.2043_T13.51,RP_neg_M345.2091_T12.31,RP_neg_M345.2284_T6.89,RP_neg_M345.2285_T7.78,RP_neg_M345.229_T6.22,RP_neg_M345.2314_T8.12,RP_neg_M345.2441_T15.44,RP_neg_M345.9727_T0.53,RP_neg_M346.0214_T7.73,RP_neg_M346.144_T12.43,RP_neg_M346.1573_T0.58,RP_neg_M346.1604_T1.67,RP_neg_M346.1632_T0.87,RP_neg_M346.164_T1.34,RP_neg_M346.2368_T12.36,RP_neg_M346.2973_T11.11,RP_neg_M346.5755_T6.63,RP_neg_M346.8396_T18.23,RP_neg_M346.8489_T0.58,RP_neg_M346.8879_T18.16,RP_neg_M347.0077_T0.81,RP_neg_M347.0399_T0.6,RP_neg_M347.0758_T0.57,RP_neg_M347.0776_T6.31,RP_neg_M347.1097_T0.95,RP_neg_M347.1126_T6.3,RP_neg_M347.1129_T5.54,RP_neg_M347.114_T5.96,RP_neg_M347.1148_T0.58,RP_neg_M347.1284_T1.15,RP_neg_M347.1512_T5.79,RP_neg_M347.1611_T6.5,RP_neg_M347.1621_T4.97,RP_neg_M347.1833_T7.68,RP_neg_M347.1863_T6.27,RP_neg_M347.2209_T14.24,RP_neg_M347.2212_T11.15,RP_neg_M347.2441_T6.67,RP_neg_M347.2573_T16.15,RP_neg_M347.9033_T6.41,RP_neg_M347.9586_T3.73,RP_neg_M348.0535_T0.94,RP_neg_M348.0707_T1.12,RP_neg_M348.0872_T5.03,RP_neg_M348.1033_T0.57,RP_neg_M348.1931_T5.72,RP_neg_M348.2758_T9.49,RP_neg_M348.8856_T17.91,RP_neg_M348.8866_T16.81,RP_neg_M348.8955_T0.53,RP_neg_M349.0027_T5.8,RP_neg_M349.0031_T6.41,RP_neg_M349.0096_T2.41,RP_neg_M349.0177_T1.52,RP_neg_M349.0696_T6.14,RP_neg_M349.0934_T4.35,RP_neg_M349.109_T2.31,RP_neg_M349.1194_T7.27,RP_neg_M349.1204_T6.97,RP_neg_M349.1213_T7.66,RP_neg_M349.1229_T0.59,RP_neg_M349.1252_T0.96,RP_neg_M349.1265_T4.8,RP_neg_M349.1585_T0.6,RP_neg_M349.1613_T12.24,RP_neg_M349.1772_T7.32,RP_neg_M349.1772_T6.56,RP_neg_M349.1784_T6.89,RP_neg_M349.203_T6.23,RP_neg_M349.2361_T15.29,RP_neg_M349.2363_T15.62,RP_neg_M349.2365_T15.04,RP_neg_M349.2379_T11.36,RP_neg_M350.0318_T0.8,RP_neg_M350.0707_T0.86,RP_neg_M350.1249_T10.33,RP_neg_M350.1278_T6.78,RP_neg_M350.1284_T7.38,RP_neg_M350.2313_T10.66,RP_neg_M350.2407_T15.13,RP_neg_M350.7827_T18.14,RP_neg_M350.7848_T0.55,RP_neg_M350.8303_T18.15,RP_neg_M350.8666_T18.2,RP_neg_M350.9486_T6.72,RP_neg_M351.0156_T0.61,RP_neg_M351.0173_T6.19,RP_neg_M351.0322_T0.87,RP_neg_M351.0482_T6.89,RP_neg_M351.0569_T0.58,RP_neg_M351.0696_T4.37,RP_neg_M351.0753_T0.59,RP_neg_M351.0777_T0.85,RP_neg_M351.0851_T6.24,RP_neg_M351.0854_T5.91,RP_neg_M351.1215_T3.48,RP_neg_M351.133_T1.25,RP_neg_M351.1344_T6.96,RP_neg_M351.1345_T7.19,RP_neg_M351.1408_T5.39,RP_neg_M351.1503_T0.89,RP_neg_M351.1765_T9.42,RP_neg_M351.1814_T6.12,RP_neg_M351.1822_T4.18,RP_neg_M351.215_T9.14,RP_neg_M351.2165_T6.88,RP_neg_M351.217_T6.13,RP_neg_M351.2515_T16.52,RP_neg_M351.2522_T15.86,RP_neg_M351.2542_T18.03,RP_neg_M351.2701_T15.8,RP_neg_M352.0266_T2.19,RP_neg_M352.0599_T6.73,RP_neg_M352.1965_T0.57,RP_neg_M352.2858_T13.88,RP_neg_M352.7872_T18.11,RP_neg_M352.8513_T18.22,RP_neg_M352.9974_T0.6,RP_neg_M353.0176_T6.86,RP_neg_M353.0334_T6.68,RP_neg_M353.0352_T7.18,RP_neg_M353.0508_T5.89,RP_neg_M353.0724_T0.59,RP_neg_M353.086_T2.21,RP_neg_M353.0876_T1.94,RP_neg_M353.088_T2.55,RP_neg_M353.0883_T3.78,RP_neg_M353.0892_T4.61,RP_neg_M353.0894_T0.59,RP_neg_M353.0895_T4.27,RP_neg_M353.09_T5.96,RP_neg_M353.0988_T4.9,RP_neg_M353.1005_T6.83,RP_neg_M353.1005_T5.18,RP_neg_M353.1021_T5.42,RP_neg_M353.1054_T0.89,RP_neg_M353.1062_T0.59,RP_neg_M353.117_T4.3,RP_neg_M353.1239_T5.39,RP_neg_M353.131_T14.84,RP_neg_M353.1389_T13.91,RP_neg_M353.1389_T10.95,RP_neg_M353.1393_T8.57,RP_neg_M353.1573_T5.21,RP_neg_M353.1586_T4.67,RP_neg_M353.1617_T14.85,RP_neg_M353.1622_T7.81,RP_neg_M353.1862_T11.48,RP_neg_M353.1982_T4.13,RP_neg_M353.1998_T16.02,RP_neg_M353.2008_T11.8,RP_neg_M353.229_T11.97,RP_neg_M353.231_T13.42,RP_neg_M353.2364_T7.63,RP_neg_M353.2804_T12.35,RP_neg_M353.3058_T15.5,RP_neg_M353.3084_T14.98,RP_neg_M354.0808_T0.77,RP_neg_M354.1044_T2.06,RP_neg_M354.1053_T1.17,RP_neg_M354.3002_T14.33,RP_neg_M354.3024_T13.51,RP_neg_M354.7777_T0.55,RP_neg_M354.8485_T18.01,RP_neg_M354.9474_T7.05,RP_neg_M354.9809_T8.05,RP_neg_M354.9894_T5.79,RP_neg_M355.028_T8.59,RP_neg_M355.0468_T6.9,RP_neg_M355.0652_T1.2,RP_neg_M355.084_T6.63,RP_neg_M355.0995_T0.58,RP_neg_M355.1038_T2.1,RP_neg_M355.1042_T2.35,RP_neg_M355.1043_T3.66,RP_neg_M355.1047_T4.03,RP_neg_M355.1228_T0.86,RP_neg_M355.123_T0.59,RP_neg_M355.129_T14.85,RP_neg_M355.1521_T10.93,RP_neg_M355.1526_T6.14,RP_neg_M355.1569_T17.44,RP_neg_M355.1576_T14.84,RP_neg_M355.2014_T12.94,RP_neg_M355.2455_T10.76,RP_neg_M355.2525_T11.53,RP_neg_M355.2632_T14.67,RP_neg_M355.2843_T16.03,RP_neg_M355.2969_T9.76,RP_neg_M355.317_T14.75,RP_neg_M355.3209_T17.83,RP_neg_M355.3209_T15.25,RP_neg_M355.3216_T16.62,RP_neg_M355.3219_T17.04,RP_neg_M355.3236_T15.92,RP_neg_M355.9562_T17.51,RP_neg_M355.9574_T17.73,RP_neg_M355.9579_T17.86,RP_neg_M355.9582_T17.16,RP_neg_M356.0641_T0.6,RP_neg_M356.1275_T13.64,RP_neg_M356.1447_T0.58,RP_neg_M356.1883_T0.92,RP_neg_M356.1921_T0.6,RP_neg_M356.2055_T13.47,RP_neg_M356.208_T13.02,RP_neg_M356.2106_T15.65,RP_neg_M356.2785_T11.28,RP_neg_M356.2789_T12.99,RP_neg_M356.3142_T17.11,RP_neg_M356.8451_T18.01,RP_neg_M356.9228_T0.51,RP_neg_M356.9437_T7.05,RP_neg_M356.9785_T8.05,RP_neg_M356.9926_T0.6,RP_neg_M357.0523_T1.28,RP_neg_M357.0596_T4.97,RP_neg_M357.0744_T1.92,RP_neg_M357.0807_T1.32,RP_neg_M357.0939_T5.02,RP_neg_M357.097_T6.75,RP_neg_M357.1029_T0.58,RP_neg_M357.1163_T2.2,RP_neg_M357.1394_T0.88,RP_neg_M357.1407_T0.66,RP_neg_M357.1652_T6.39,RP_neg_M357.1714_T10.81,RP_neg_M357.1942_T5.49,RP_neg_M357.2148_T14.21,RP_neg_M357.2167_T5.09,RP_neg_M357.2175_T12.62,RP_neg_M357.9944_T0.72,RP_neg_M358.0294_T0.8,RP_neg_M358.0902_T0.62,RP_neg_M358.1218_T6.71,RP_neg_M358.1234_T6.51,RP_neg_M358.1271_T7.08,RP_neg_M358.131_T7.8,RP_neg_M358.17_T7.9,RP_neg_M358.1984_T4.13,RP_neg_M358.1989_T4.38,RP_neg_M358.201_T1.83,RP_neg_M358.8387_T0.6,RP_neg_M358.9212_T0.5,RP_neg_M358.9442_T0.5,RP_neg_M359.0435_T0.56,RP_neg_M359.056_T5.32,RP_neg_M359.056_T0.85,RP_neg_M359.0617_T1.34,RP_neg_M359.0716_T6.86,RP_neg_M359.0717_T5.8,RP_neg_M359.075_T0.58,RP_neg_M359.0769_T4.32,RP_neg_M359.0777_T6.17,RP_neg_M359.0787_T4.78,RP_neg_M359.1046_T0.6,RP_neg_M359.1133_T6.37,RP_neg_M359.1142_T5.54,RP_neg_M359.1558_T1.07,RP_neg_M359.1566_T0.58,RP_neg_M359.1823_T9.66,RP_neg_M359.1892_T8.62,RP_neg_M359.1903_T8.77,RP_neg_M359.2016_T11.3,RP_neg_M359.2237_T10.74,RP_neg_M359.2437_T9,RP_neg_M359.2704_T8.33,RP_neg_M360.072_T0.81,RP_neg_M360.1316_T0.85,RP_neg_M360.143_T1.42,RP_neg_M360.1453_T0.6,RP_neg_M360.2249_T17.54,RP_neg_M360.2395_T6.29,RP_neg_M360.256_T10.56,RP_neg_M360.2742_T9.19,RP_neg_M360.3124_T11.36,RP_neg_M360.3128_T11.58,RP_neg_M361.0117_T6.76,RP_neg_M361.0354_T9.86,RP_neg_M361.0787_T0.58,RP_neg_M361.0889_T8.4,RP_neg_M361.0891_T4.47,RP_neg_M361.0926_T4.66,RP_neg_M361.0927_T4.07,RP_neg_M361.0936_T5.84,RP_neg_M361.1058_T0.88,RP_neg_M361.1138_T0.6,RP_neg_M361.1343_T0.58,RP_neg_M361.1632_T9.3,RP_neg_M361.1665_T11.88,RP_neg_M361.1763_T7.25,RP_neg_M361.1817_T13.56,RP_neg_M361.1929_T14.08,RP_neg_M361.2011_T13.02,RP_neg_M361.2047_T7.45,RP_neg_M361.2234_T5.74,RP_neg_M361.2735_T12.44,RP_neg_M361.2737_T14.36,RP_neg_M361.2925_T13.61,RP_neg_M361.9216_T0.55,RP_neg_M362.0475_T0.6,RP_neg_M362.0719_T5.74,RP_neg_M362.072_T5.37,RP_neg_M362.1164_T5.91,RP_neg_M362.1167_T5.44,RP_neg_M362.2357_T13.39,RP_neg_M362.2376_T11.7,RP_neg_M362.6385_T6.53,RP_neg_M362.873_T18.16,RP_neg_M362.9408_T0.52,RP_neg_M363.0189_T5.92,RP_neg_M363.0518_T0.8,RP_neg_M363.0666_T8.05,RP_neg_M363.0898_T0.58,RP_neg_M363.1048_T0.81,RP_neg_M363.105_T0.59,RP_neg_M363.1075_T5.03,RP_neg_M363.1082_T3.73,RP_neg_M363.1182_T5.24,RP_neg_M363.1365_T0.6,RP_neg_M363.1418_T4.25,RP_neg_M363.1443_T7.01,RP_neg_M363.1814_T6.01,RP_neg_M363.1931_T7.06,RP_neg_M363.213_T11.23,RP_neg_M363.2148_T12.89,RP_neg_M363.2151_T11.48,RP_neg_M363.216_T7.99,RP_neg_M363.2194_T12.42,RP_neg_M363.2537_T14.13,RP_neg_M363.6116_T6.61,RP_neg_M363.8882_T18.27,RP_neg_M364.045_T9.29,RP_neg_M364.0877_T0.81,RP_neg_M364.0953_T4.7,RP_neg_M364.1266_T0.59,RP_neg_M364.1884_T5.62,RP_neg_M364.2095_T14.27,RP_neg_M364.2983_T12.46,RP_neg_M364.2996_T11.45,RP_neg_M364.2997_T11.66,RP_neg_M364.3146_T11.44,RP_neg_M364.3148_T11.66,RP_neg_M364.6051_T6.16,RP_neg_M364.8708_T0.53,RP_neg_M364.8759_T16.47,RP_neg_M364.8766_T18.01,RP_neg_M364.8777_T15.8,RP_neg_M364.9965_T6.68,RP_neg_M364.9972_T6.44,RP_neg_M365.0347_T7.64,RP_neg_M365.0791_T6.51,RP_neg_M365.0959_T0.57,RP_neg_M365.1019_T1.51,RP_neg_M365.1053_T0.9,RP_neg_M365.1126_T6.82,RP_neg_M365.1181_T5.02,RP_neg_M365.1398_T10.57,RP_neg_M365.1399_T10.4,RP_neg_M365.1407_T10.89,RP_neg_M365.1568_T0.57,RP_neg_M365.1616_T10.63,RP_neg_M365.1678_T6.56,RP_neg_M365.1835_T5.07,RP_neg_M365.1944_T9.97,RP_neg_M365.1957_T7.16,RP_neg_M365.1978_T6.41,RP_neg_M365.2299_T13.71,RP_neg_M365.2308_T11.82,RP_neg_M365.2309_T13.17,RP_neg_M365.2315_T12.96,RP_neg_M365.2323_T9.81,RP_neg_M365.2332_T6.61,RP_neg_M365.2336_T7.58,RP_neg_M365.2476_T12.99,RP_neg_M365.2693_T12.68,RP_neg_M365.3035_T11.72,RP_neg_M365.3413_T17.56,RP_neg_M365.3418_T17.96,RP_neg_M365.3448_T16.86,RP_neg_M365.8868_T18.1,RP_neg_M366.0507_T8.84,RP_neg_M366.0939_T12.62,RP_neg_M366.1053_T2.15,RP_neg_M366.1092_T0.56,RP_neg_M366.1189_T4.92,RP_neg_M366.13_T2.06,RP_neg_M366.145_T0.6,RP_neg_M366.1745_T8.45,RP_neg_M366.2119_T0.6,RP_neg_M366.2247_T15.05,RP_neg_M366.2276_T15.18,RP_neg_M366.2999_T14.23,RP_neg_M366.3004_T13.86,RP_neg_M366.8934_T18.04,RP_neg_M366.9435_T7.59,RP_neg_M366.9856_T0.63,RP_neg_M367.0348_T0.6,RP_neg_M367.0826_T0.58,RP_neg_M367.1027_T5.17,RP_neg_M367.1062_T4.31,RP_neg_M367.1065_T0.55,RP_neg_M367.1068_T4.55,RP_neg_M367.1079_T1.26,RP_neg_M367.1239_T0.58,RP_neg_M367.1306_T6.5,RP_neg_M367.1498_T10.75,RP_neg_M367.1503_T5.01,RP_neg_M367.1586_T7.72,RP_neg_M367.1591_T8.02,RP_neg_M367.1854_T6.51,RP_neg_M367.2099_T7.78,RP_neg_M367.2104_T6.31,RP_neg_M367.2127_T5.97,RP_neg_M367.2248_T15.87,RP_neg_M367.2451_T14.68,RP_neg_M367.2464_T14.2,RP_neg_M367.2474_T12.62,RP_neg_M367.2479_T15.42,RP_neg_M367.2496_T12.86,RP_neg_M367.2657_T12.64,RP_neg_M367.2875_T16.55,RP_neg_M367.2995_T11.76,RP_neg_M367.3004_T11.61,RP_neg_M367.3205_T16.29,RP_neg_M367.3566_T16.31,RP_neg_M367.3648_T16.02,RP_neg_M367.7859_T18.24,RP_neg_M367.8324_T18.24,RP_neg_M368.0993_T3.51,RP_neg_M368.1273_T5.14,RP_neg_M368.1299_T4.72,RP_neg_M368.1896_T9,RP_neg_M368.2343_T15.55,RP_neg_M368.2401_T15.87,RP_neg_M368.3161_T14.69,RP_neg_M368.7923_T18.16,RP_neg_M368.8177_T18.13,RP_neg_M368.9607_T7.32,RP_neg_M368.9763_T9.07,RP_neg_M369.0267_T1.07,RP_neg_M369.0587_T7.78,RP_neg_M369.0731_T4.78,RP_neg_M369.076_T6.63,RP_neg_M369.0858_T5.67,RP_neg_M369.0924_T8.15,RP_neg_M369.0984_T9.22,RP_neg_M369.0999_T6.78,RP_neg_M369.1128_T5.69,RP_neg_M369.1199_T4.29,RP_neg_M369.1384_T0.6,RP_neg_M369.1396_T0.75,RP_neg_M369.1586_T5.67,RP_neg_M369.1725_T15.36,RP_neg_M369.1745_T7.22,RP_neg_M369.1848_T7.78,RP_neg_M369.2033_T13.71,RP_neg_M369.2043_T13.42,RP_neg_M369.2409_T15,RP_neg_M369.2446_T15.6,RP_neg_M369.2985_T15.86,RP_neg_M369.3_T16.37,RP_neg_M369.3012_T15.2,RP_neg_M369.3329_T17.49,RP_neg_M369.337_T17.03,RP_neg_M369.3383_T17.26,RP_neg_M369.3395_T16.77,RP_neg_M370.0076_T0.82,RP_neg_M370.0698_T5.03,RP_neg_M370.1445_T14.19,RP_neg_M370.1463_T4.67,RP_neg_M370.1704_T0.62,RP_neg_M370.2191_T13.51,RP_neg_M370.2595_T9.17,RP_neg_M370.2919_T13.55,RP_neg_M370.955_T7.32,RP_neg_M370.9643_T5.8,RP_neg_M370.9823_T5.81,RP_neg_M370.9846_T6.39,RP_neg_M370.9998_T1.53,RP_neg_M371.0463_T3.6,RP_neg_M371.0682_T0.6,RP_neg_M371.0774_T6.21,RP_neg_M371.1006_T4.92,RP_neg_M371.1181_T0.6,RP_neg_M371.1187_T1.26,RP_neg_M371.1562_T0.58,RP_neg_M371.1717_T7.08,RP_neg_M371.1886_T7.63,RP_neg_M371.2154_T11.35,RP_neg_M371.2202_T14.09,RP_neg_M371.2403_T8.73,RP_neg_M371.2421_T8.36,RP_neg_M371.2586_T12.49,RP_neg_M371.2907_T9.35,RP_neg_M371.3151_T15.55,RP_neg_M371.8476_T18.12,RP_neg_M371.9834_T3.73,RP_neg_M371.9897_T0.53,RP_neg_M372.1403_T0.95,RP_neg_M372.185_T8.37,RP_neg_M372.1874_T0.6,RP_neg_M372.2159_T5.22,RP_neg_M372.217_T5,RP_neg_M372.2929_T15.81,RP_neg_M372.9013_T0.5,RP_neg_M372.9845_T0.56,RP_neg_M373.0517_T4.35,RP_neg_M373.0523_T3.65,RP_neg_M373.0602_T0.5,RP_neg_M373.0905_T0.58,RP_neg_M373.0917_T7.54,RP_neg_M373.0949_T6.19,RP_neg_M373.096_T5.04,RP_neg_M373.1302_T13.61,RP_neg_M373.1323_T8.2,RP_neg_M373.1349_T0.76,RP_neg_M373.1361_T0.6,RP_neg_M373.1448_T4.67,RP_neg_M373.1505_T11.44,RP_neg_M373.1548_T11.66,RP_neg_M373.1573_T0.59,RP_neg_M373.1631_T9.52,RP_neg_M373.1641_T7.83,RP_neg_M373.1679_T1.64,RP_neg_M373.1724_T3.36,RP_neg_M373.1808_T7.45,RP_neg_M373.1826_T7.95,RP_neg_M373.1852_T5.79,RP_neg_M373.2057_T9.79,RP_neg_M373.2075_T0.6,RP_neg_M373.2078_T0.77,RP_neg_M373.2346_T14.85,RP_neg_M373.2351_T14.58,RP_neg_M373.2531_T13.26,RP_neg_M373.2608_T8.17,RP_neg_M373.2727_T16.23,RP_neg_M373.2743_T12.51,RP_neg_M373.2754_T13.15,RP_neg_M373.2791_T12.74,RP_neg_M373.2912_T13.16,RP_neg_M373.2947_T15.89,RP_neg_M373.2949_T15.07,RP_neg_M374.1113_T12.28,RP_neg_M374.1122_T2.21,RP_neg_M374.1263_T14.84,RP_neg_M374.1533_T11.72,RP_neg_M374.1546_T1.54,RP_neg_M374.1567_T1.3,RP_neg_M374.1998_T8.89,RP_neg_M374.2348_T13.59,RP_neg_M374.2444_T16.09,RP_neg_M374.2693_T13.56,RP_neg_M374.2794_T12.39,RP_neg_M374.3002_T15.92,RP_neg_M374.3049_T16.29,RP_neg_M374.3123_T11.45,RP_neg_M374.3126_T11.7,RP_neg_M374.3244_T13.49,RP_neg_M374.3275_T12.53,RP_neg_M374.3293_T11.66,RP_neg_M374.3294_T11.45,RP_neg_M374.9047_T17.76,RP_neg_M374.9055_T16.52,RP_neg_M374.9057_T16.74,RP_neg_M374.9057_T14.71,RP_neg_M374.9057_T16.05,RP_neg_M374.9059_T17.38,RP_neg_M374.9059_T15.7,RP_neg_M374.9061_T12.94,RP_neg_M374.9062_T18.02,RP_neg_M374.9063_T15.49,RP_neg_M374.9066_T0.53,RP_neg_M374.9067_T16.25,RP_neg_M374.9068_T13.2,RP_neg_M374.9231_T18.01,RP_neg_M374.924_T0.5,RP_neg_M374.969_T17.41,RP_neg_M374.984_T0.6,RP_neg_M375.0132_T6.68,RP_neg_M375.0543_T1.07,RP_neg_M375.0653_T7.61,RP_neg_M375.0698_T4.2,RP_neg_M375.0716_T2.54,RP_neg_M375.072_T0.58,RP_neg_M375.0818_T4.78,RP_neg_M375.084_T5.18,RP_neg_M375.0959_T0.58,RP_neg_M375.1066_T5.38,RP_neg_M375.1109_T5.91,RP_neg_M375.1121_T0.58,RP_neg_M375.1245_T1.18,RP_neg_M375.1313_T4.77,RP_neg_M375.1354_T12.77,RP_neg_M375.1518_T10.38,RP_neg_M375.1671_T5.29,RP_neg_M375.1712_T0.88,RP_neg_M375.1835_T7.92,RP_neg_M375.1852_T8.15,RP_neg_M375.1901_T6.63,RP_neg_M375.2144_T10.46,RP_neg_M375.2274_T14.27,RP_neg_M375.2291_T14.05,RP_neg_M375.2496_T15.29,RP_neg_M375.2516_T12.29,RP_neg_M375.2531_T11.87,RP_neg_M375.2635_T8.15,RP_neg_M375.292_T12.28,RP_neg_M375.293_T12.43,RP_neg_M375.2943_T15.3,RP_neg_M375.3099_T12.32,RP_neg_M375.3127_T11.61,RP_neg_M375.3259_T16.67,RP_neg_M375.3278_T12.29,RP_neg_M375.8424_T18.2,RP_neg_M375.9043_T0.58,RP_neg_M376.0918_T0.62,RP_neg_M376.1306_T5.02,RP_neg_M376.1377_T0.6,RP_neg_M376.2956_T9.61,RP_neg_M376.3118_T11.35,RP_neg_M376.3356_T11.52,RP_neg_M376.3369_T11.3,RP_neg_M376.8307_T18.08,RP_neg_M376.848_T18.1,RP_neg_M376.9012_T16.47,RP_neg_M376.9063_T15.69,RP_neg_M377.0828_T0.82,RP_neg_M377.0846_T2.36,RP_neg_M377.0852_T3.68,RP_neg_M377.0861_T0.56,RP_neg_M377.0861_T2.1,RP_neg_M377.0995_T14.41,RP_neg_M377.1016_T0.58,RP_neg_M377.1042_T9.35,RP_neg_M377.106_T13.51,RP_neg_M377.1187_T0.55,RP_neg_M377.1266_T6.93,RP_neg_M377.1295_T14.25,RP_neg_M377.144_T13.69,RP_neg_M377.1504_T0.88,RP_neg_M377.1552_T12.24,RP_neg_M377.1594_T14.23,RP_neg_M377.1609_T11.12,RP_neg_M377.1612_T11.54,RP_neg_M377.1636_T0.58,RP_neg_M377.1822_T0.85,RP_neg_M377.19_T14.12,RP_neg_M377.206_T9.37,RP_neg_M377.2453_T14.25,RP_neg_M377.2494_T14.48,RP_neg_M377.2664_T15.97,RP_neg_M377.2809_T8.33,RP_neg_M377.3352_T11.8,RP_neg_M377.6428_T6.26,RP_neg_M378.1527_T5.54,RP_neg_M378.1767_T10.21,RP_neg_M378.2321_T10.59,RP_neg_M378.3002_T13.81,RP_neg_M378.3438_T11.38,RP_neg_M378.9155_T0.53,RP_neg_M379.0121_T6.42,RP_neg_M379.0529_T1.94,RP_neg_M379.0961_T6.67,RP_neg_M379.0986_T2.21,RP_neg_M379.1024_T0.55,RP_neg_M379.1233_T14.48,RP_neg_M379.1272_T14.26,RP_neg_M379.1273_T0.56,RP_neg_M379.1298_T7.4,RP_neg_M379.1395_T6.58,RP_neg_M379.1483_T15.05,RP_neg_M379.1556_T11.24,RP_neg_M379.1557_T11.06,RP_neg_M379.1563_T1.17,RP_neg_M379.1566_T14.25,RP_neg_M379.167_T0.59,RP_neg_M379.1766_T5.14,RP_neg_M379.1772_T15.07,RP_neg_M379.2082_T10.21,RP_neg_M379.2097_T10.38,RP_neg_M379.2117_T6.7,RP_neg_M379.2122_T5.81,RP_neg_M379.245_T11.65,RP_neg_M379.2826_T16.72,RP_neg_M379.825_T18.26,RP_neg_M380.0602_T0.8,RP_neg_M380.0712_T10.58,RP_neg_M380.1604_T14.43,RP_neg_M380.3159_T13.79,RP_neg_M380.3162_T14.6,RP_neg_M380.3217_T12.24,RP_neg_M380.8437_T0.53,RP_neg_M380.9265_T0.5,RP_neg_M381.0302_T6.53,RP_neg_M381.0423_T0.66,RP_neg_M381.0628_T4.3,RP_neg_M381.1005_T5.99,RP_neg_M381.1019_T0.58,RP_neg_M381.1106_T6.76,RP_neg_M381.1135_T5.77,RP_neg_M381.1172_T5.27,RP_neg_M381.1172_T0.92,RP_neg_M381.1211_T0.56,RP_neg_M381.1265_T2.31,RP_neg_M381.1388_T1.12,RP_neg_M381.1681_T15.37,RP_neg_M381.171_T8.62,RP_neg_M381.1732_T15.07,RP_neg_M381.1755_T16.03,RP_neg_M381.1875_T8.2,RP_neg_M381.1905_T5.22,RP_neg_M381.1917_T5.78,RP_neg_M381.1924_T6.31,RP_neg_M381.1935_T15.86,RP_neg_M381.2055_T11.77,RP_neg_M381.2257_T10.23,RP_neg_M381.2258_T9.7,RP_neg_M381.2262_T11.48,RP_neg_M381.2281_T5.49,RP_neg_M381.2281_T5.87,RP_neg_M381.2282_T6.34,RP_neg_M381.231_T13.04,RP_neg_M381.2365_T15.72,RP_neg_M381.335_T16.34,RP_neg_M381.3372_T17.83,RP_neg_M381.3373_T16.66,RP_neg_M381.3404_T17.05,RP_neg_M381.341_T15.95,RP_neg_M381.3566_T16.54,RP_neg_M382.1125_T0.6,RP_neg_M382.1334_T0.6,RP_neg_M382.1418_T13.91,RP_neg_M382.1435_T6.01,RP_neg_M382.1736_T0.58,RP_neg_M382.1764_T15.62,RP_neg_M382.1773_T15.42,RP_neg_M382.3315_T15.37,RP_neg_M383.0241_T0.55,RP_neg_M383.0744_T5.37,RP_neg_M383.0751_T5.22,RP_neg_M383.0766_T0.58,RP_neg_M383.0785_T4.08,RP_neg_M383.079_T5.84,RP_neg_M383.0906_T4.37,RP_neg_M383.1012_T13.78,RP_neg_M383.1103_T5.19,RP_neg_M383.1193_T0.59,RP_neg_M383.1303_T4.25,RP_neg_M383.1441_T0.6,RP_neg_M383.1878_T16.12,RP_neg_M383.1888_T16.52,RP_neg_M383.1892_T17.44,RP_neg_M383.19_T15.86,RP_neg_M383.1943_T18.03,RP_neg_M383.204_T7.79,RP_neg_M383.2061_T11.48,RP_neg_M383.2069_T15.8,RP_neg_M383.2198_T12.62,RP_neg_M383.2396_T10.63,RP_neg_M383.2412_T10.85,RP_neg_M383.2413_T9.78,RP_neg_M383.2416_T9.38,RP_neg_M383.2811_T13.27,RP_neg_M383.3173_T16.14,RP_neg_M383.3238_T10.86,RP_neg_M383.3263_T11.14,RP_neg_M383.3488_T15.65,RP_neg_M383.3495_T16.19,RP_neg_M383.3517_T16.85,RP_neg_M383.3528_T17.95,RP_neg_M383.353_T17.44,RP_neg_M383.3622_T17.32,RP_neg_M384.1243_T6.78,RP_neg_M384.1295_T9.71,RP_neg_M384.1491_T0.6,RP_neg_M384.1599_T14.85,RP_neg_M384.1885_T0.6,RP_neg_M384.2385_T12.69,RP_neg_M384.8622_T18.06,RP_neg_M384.9334_T8.04,RP_neg_M384.9339_T10.67,RP_neg_M384.9341_T11.46,RP_neg_M384.9341_T10.23,RP_neg_M384.9342_T15,RP_neg_M384.9343_T12.86,RP_neg_M384.9344_T11.22,RP_neg_M384.9346_T9.6,RP_neg_M384.9348_T17.04,RP_neg_M384.9348_T8.83,RP_neg_M384.9348_T12.48,RP_neg_M384.9349_T15.38,RP_neg_M384.9349_T10.96,RP_neg_M384.935_T17.79,RP_neg_M384.935_T18.03,RP_neg_M384.9351_T14.11,RP_neg_M384.9351_T13.31,RP_neg_M384.9351_T15.55,RP_neg_M384.9352_T14.71,RP_neg_M384.9352_T14.47,RP_neg_M384.9353_T12.13,RP_neg_M384.9353_T16.29,RP_neg_M384.9355_T13.86,RP_neg_M384.9355_T17.38,RP_neg_M384.9355_T9.2,RP_neg_M384.9358_T15.9,RP_neg_M384.936_T0.53,RP_neg_M384.936_T16.59,RP_neg_M384.9362_T9.93,RP_neg_M384.9367_T8.66,RP_neg_M384.9544_T18.01,RP_neg_M384.9971_T0.75,RP_neg_M385.0169_T17.41,RP_neg_M385.0191_T0.55,RP_neg_M385.0455_T0.6,RP_neg_M385.0695_T8.72,RP_neg_M385.0913_T3.74,RP_neg_M385.0928_T6.68,RP_neg_M385.0942_T0.57,RP_neg_M385.118_T12.95,RP_neg_M385.1217_T0.81,RP_neg_M385.1238_T12.66,RP_neg_M385.1317_T7.85,RP_neg_M385.1321_T0.59,RP_neg_M385.1395_T6.01,RP_neg_M385.1693_T6.78,RP_neg_M385.171_T6.56,RP_neg_M385.1879_T7.33,RP_neg_M385.2173_T11.88,RP_neg_M385.2331_T9.34,RP_neg_M385.2478_T12,RP_neg_M385.2957_T13.02,RP_neg_M385.3077_T9.88,RP_neg_M386.0047_T1.25,RP_neg_M386.0959_T0.6,RP_neg_M386.1182_T0.59,RP_neg_M386.1198_T1.2,RP_neg_M386.1214_T0.9,RP_neg_M386.1557_T5.22,RP_neg_M386.1662_T0.59,RP_neg_M386.2006_T0.92,RP_neg_M386.2701_T14.16,RP_neg_M386.2899_T12.43,RP_neg_M386.7593_T18.13,RP_neg_M386.7862_T18.13,RP_neg_M386.8594_T18.06,RP_neg_M386.958_T6.39,RP_neg_M387.0104_T7.78,RP_neg_M387.0306_T6.73,RP_neg_M387.0566_T0.86,RP_neg_M387.0614_T0.59,RP_neg_M387.0903_T10.04,RP_neg_M387.1041_T8.06,RP_neg_M387.1098_T6.91,RP_neg_M387.114_T0.58,RP_neg_M387.115_T13.02,RP_neg_M387.1381_T1.39,RP_neg_M387.1402_T11.82,RP_neg_M387.151_T0.9,RP_neg_M387.1511_T6.73,RP_neg_M387.152_T0.57,RP_neg_M387.1528_T13.02,RP_neg_M387.1794_T7.28,RP_neg_M387.1799_T6.39,RP_neg_M387.1852_T2.59,RP_neg_M387.1858_T0.91,RP_neg_M387.1972_T11.3,RP_neg_M387.2002_T7.66,RP_neg_M387.2079_T8.42,RP_neg_M387.2125_T14.28,RP_neg_M387.2357_T7.65,RP_neg_M387.2519_T9.58,RP_neg_M387.2535_T10.03,RP_neg_M387.2865_T8.93,RP_neg_M388.0553_T0.6,RP_neg_M388.1239_T0.59,RP_neg_M388.1652_T0.72,RP_neg_M388.2137_T9.46,RP_neg_M388.2507_T12.28,RP_neg_M388.252_T12.13,RP_neg_M388.3005_T10.58,RP_neg_M388.3069_T12.84,RP_neg_M388.3422_T13.34,RP_neg_M388.9565_T0.5,RP_neg_M389.0723_T3.11,RP_neg_M389.0729_T1.98,RP_neg_M389.0735_T1.77,RP_neg_M389.1203_T0.59,RP_neg_M389.1208_T6.55,RP_neg_M389.123_T5.69,RP_neg_M389.1276_T1.27,RP_neg_M389.1623_T6.56,RP_neg_M389.1655_T0.6,RP_neg_M389.1918_T13.89,RP_neg_M389.1994_T9.27,RP_neg_M389.2689_T12.82,RP_neg_M389.2692_T10.13,RP_neg_M389.27_T10.56,RP_neg_M389.2703_T9.8,RP_neg_M389.2711_T10.81,RP_neg_M389.3062_T13.35,RP_neg_M390.0574_T9.81,RP_neg_M390.058_T10.45,RP_neg_M390.1121_T6.31,RP_neg_M390.1405_T0.6,RP_neg_M390.266_T13.25,RP_neg_M390.2672_T14.53,RP_neg_M390.2683_T17.14,RP_neg_M390.9297_T0.5,RP_neg_M390.9989_T5.19,RP_neg_M391.0238_T0.58,RP_neg_M391.0559_T0.59,RP_neg_M391.0563_T4.78,RP_neg_M391.0618_T6.49,RP_neg_M391.0623_T8.06,RP_neg_M391.0741_T0.6,RP_neg_M391.092_T0.59,RP_neg_M391.097_T5.17,RP_neg_M391.1299_T0.59,RP_neg_M391.1337_T5.59,RP_neg_M391.1378_T4.7,RP_neg_M391.139_T1.15,RP_neg_M391.1403_T5.29,RP_neg_M391.1497_T12.62,RP_neg_M391.1555_T4.67,RP_neg_M391.1799_T7.69,RP_neg_M391.1927_T11.23,RP_neg_M391.208_T14.83,RP_neg_M391.2093_T14.99,RP_neg_M391.2224_T11.38,RP_neg_M391.2232_T14.8,RP_neg_M391.2234_T13.21,RP_neg_M391.2254_T13.08,RP_neg_M391.2485_T7.76,RP_neg_M391.2495_T8.25,RP_neg_M391.2812_T10.09,RP_neg_M391.2843_T13.19,RP_neg_M391.2854_T9.31,RP_neg_M391.2857_T9.53,RP_neg_M391.2859_T12.94,RP_neg_M391.2865_T10.44,RP_neg_M391.2866_T10.68,RP_neg_M391.2866_T9.81,RP_neg_M391.2867_T13.92,RP_neg_M391.291_T10.51,RP_neg_M391.3179_T11.44,RP_neg_M391.3182_T11.68,RP_neg_M391.3206_T13.96,RP_neg_M392.0039_T0.8,RP_neg_M392.1154_T0.74,RP_neg_M392.1172_T2.31,RP_neg_M392.1188_T0.99,RP_neg_M392.2459_T11.1,RP_neg_M392.2621_T11.55,RP_neg_M392.2888_T10.36,RP_neg_M392.2894_T9.74,RP_neg_M392.316_T14.17,RP_neg_M392.8945_T18.06,RP_neg_M392.9914_T0.6,RP_neg_M393.0341_T3.6,RP_neg_M393.053_T7.03,RP_neg_M393.0592_T2.06,RP_neg_M393.0669_T5.64,RP_neg_M393.0982_T8.26,RP_neg_M393.0988_T0.58,RP_neg_M393.102_T13.16,RP_neg_M393.1156_T0.59,RP_neg_M393.1378_T0.59,RP_neg_M393.1693_T11.51,RP_neg_M393.1713_T11.75,RP_neg_M393.1714_T11.97,RP_neg_M393.1777_T14.95,RP_neg_M393.1779_T5.74,RP_neg_M393.1805_T6.04,RP_neg_M393.19_T7.59,RP_neg_M393.1914_T8.41,RP_neg_M393.1923_T8.22,RP_neg_M393.2646_T7.59,RP_neg_M393.2658_T8.31,RP_neg_M393.2925_T9.39,RP_neg_M394.3322_T14.94,RP_neg_M394.793_T18.14,RP_neg_M394.8085_T18.13,RP_neg_M394.8876_T10.93,RP_neg_M394.8878_T10.16,RP_neg_M394.8882_T7.07,RP_neg_M394.8886_T12.45,RP_neg_M394.8891_T0.53,RP_neg_M394.8892_T14.35,RP_neg_M394.8893_T11.42,RP_neg_M394.8893_T7.21,RP_neg_M394.8898_T12.85,RP_neg_M394.8901_T13.67,RP_neg_M394.8905_T15.55,RP_neg_M394.8908_T14.01,RP_neg_M394.891_T12.07,RP_neg_M394.8914_T18.05,RP_neg_M394.8914_T13.14,RP_neg_M394.8915_T11.22,RP_neg_M394.8927_T10.61,RP_neg_M394.8937_T9.71,RP_neg_M394.8954_T15.97,RP_neg_M395.0082_T4.71,RP_neg_M395.0392_T4.35,RP_neg_M395.072_T2.21,RP_neg_M395.0743_T6.14,RP_neg_M395.079_T0.58,RP_neg_M395.0992_T13.16,RP_neg_M395.1139_T0.59,RP_neg_M395.1165_T13.95,RP_neg_M395.1176_T13.48,RP_neg_M395.1357_T4.82,RP_neg_M395.1383_T12.94,RP_neg_M395.1559_T11.48,RP_neg_M395.164_T0.58,RP_neg_M395.1707_T6.01,RP_neg_M395.187_T15.59,RP_neg_M395.1877_T8.68,RP_neg_M395.1975_T6.14,RP_neg_M395.1984_T7.7,RP_neg_M395.2054_T8.53,RP_neg_M395.2201_T13.92,RP_neg_M395.2436_T9.65,RP_neg_M395.2554_T8.67,RP_neg_M395.2668_T15.72,RP_neg_M395.2673_T16.77,RP_neg_M395.2806_T16.42,RP_neg_M395.294_T15.65,RP_neg_M395.3531_T17.06,RP_neg_M395.392_T15.37,RP_neg_M395.7798_T18.24,RP_neg_M395.9797_T0.53,RP_neg_M396.0221_T0.8,RP_neg_M396.0836_T0.58,RP_neg_M396.13_T1.22,RP_neg_M396.1403_T0.6,RP_neg_M396.1554_T0.58,RP_neg_M396.236_T11.79,RP_neg_M396.3442_T15.67,RP_neg_M396.788_T18.18,RP_neg_M396.8913_T18.04,RP_neg_M397.0374_T7.78,RP_neg_M397.063_T0.85,RP_neg_M397.0651_T0.58,RP_neg_M397.0807_T0.82,RP_neg_M397.0909_T0.58,RP_neg_M397.1143_T13.48,RP_neg_M397.1149_T13.95,RP_neg_M397.126_T0.58,RP_neg_M397.1342_T12.94,RP_neg_M397.1479_T0.59,RP_neg_M397.1499_T4,RP_neg_M397.1574_T12.62,RP_neg_M397.1604_T12.95,RP_neg_M397.166_T8.14,RP_neg_M397.1681_T7.4,RP_neg_M397.1686_T11.87,RP_neg_M397.1777_T0.6,RP_neg_M397.1864_T5.01,RP_neg_M397.1865_T6.09,RP_neg_M397.2044_T16.3,RP_neg_M397.2055_T8.14,RP_neg_M397.2177_T7.94,RP_neg_M397.2186_T8.52,RP_neg_M397.2207_T8.05,RP_neg_M397.2263_T11.69,RP_neg_M397.2269_T11.94,RP_neg_M397.2352_T14.28,RP_neg_M397.2585_T9.15,RP_neg_M397.2603_T11.03,RP_neg_M397.2698_T17.52,RP_neg_M397.2729_T16.47,RP_neg_M397.3246_T10.47,RP_neg_M397.3263_T13.88,RP_neg_M397.3306_T16.67,RP_neg_M397.3312_T16,RP_neg_M397.3318_T17.1,RP_neg_M397.3424_T10.48,RP_neg_M397.3677_T17.94,RP_neg_M397.89_T18.03,RP_neg_M398.1756_T15.37,RP_neg_M398.1973_T1.42,RP_neg_M398.2002_T8.99,RP_neg_M398.2333_T14.98,RP_neg_M398.328_T12.36,RP_neg_M398.7888_T18.13,RP_neg_M398.831_T18.1,RP_neg_M398.8857_T18.05,RP_neg_M398.9797_T6.72,RP_neg_M399.0395_T4.47,RP_neg_M399.0956_T0.76,RP_neg_M399.1135_T1.26,RP_neg_M399.1205_T0.58,RP_neg_M399.1465_T13.88,RP_neg_M399.1477_T8.09,RP_neg_M399.1499_T0.6,RP_neg_M399.1729_T11.7,RP_neg_M399.1808_T6.21,RP_neg_M399.1832_T12.61,RP_neg_M399.1873_T4.32,RP_neg_M399.1875_T8.01,RP_neg_M399.194_T5.64,RP_neg_M399.2219_T8.1,RP_neg_M399.2226_T8.54,RP_neg_M399.2367_T7.95,RP_neg_M399.2508_T14.91,RP_neg_M399.2534_T12.39,RP_neg_M399.2545_T14.38,RP_neg_M399.2734_T13.27,RP_neg_M399.2751_T4.25,RP_neg_M399.2759_T10.56,RP_neg_M399.2855_T12.35,RP_neg_M399.3248_T10.42,RP_neg_M399.3496_T16.52,RP_neg_M400.143_T0.59,RP_neg_M400.1488_T15.03,RP_neg_M400.2169_T9.44,RP_neg_M400.2867_T13.84,RP_neg_M400.9063_T18.03,RP_neg_M400.9091_T0.53,RP_neg_M400.9949_T5.8,RP_neg_M401.0644_T3.73,RP_neg_M401.0863_T6.09,RP_neg_M401.0919_T0.59,RP_neg_M401.1071_T0.62,RP_neg_M401.122_T11.08,RP_neg_M401.1226_T10.7,RP_neg_M401.1226_T10.41,RP_neg_M401.1248_T6.26,RP_neg_M401.1288_T0.59,RP_neg_M401.14_T4.67,RP_neg_M401.1551_T0.6,RP_neg_M401.1574_T6.97,RP_neg_M401.1621_T14.84,RP_neg_M401.1623_T7.4,RP_neg_M401.1623_T1.25,RP_neg_M401.1635_T9.2,RP_neg_M401.182_T4.9,RP_neg_M401.1984_T7.8,RP_neg_M401.2019_T0.85,RP_neg_M401.2114_T0.58,RP_neg_M401.2129_T9.7,RP_neg_M401.2204_T6.63,RP_neg_M401.2309_T7.73,RP_neg_M401.2331_T8.38,RP_neg_M401.2339_T8.21,RP_neg_M401.2348_T11.35,RP_neg_M401.2437_T14.42,RP_neg_M401.2661_T15.55,RP_neg_M401.2682_T10.33,RP_neg_M401.2924_T10.35,RP_neg_M401.3003_T16.99,RP_neg_M401.7676_T18.13,RP_neg_M401.9258_T17.96,RP_neg_M401.9532_T0.65,RP_neg_M402.0223_T6.09,RP_neg_M402.0998_T0.67,RP_neg_M402.133_T3.95,RP_neg_M402.159_T0.6,RP_neg_M402.162_T15.86,RP_neg_M402.2316_T10.07,RP_neg_M402.3015_T14.65,RP_neg_M402.3583_T14.19,RP_neg_M402.9176_T0.5,RP_neg_M402.9868_T0.55,RP_neg_M403.0109_T6.53,RP_neg_M403.0233_T0.58,RP_neg_M403.0255_T7.59,RP_neg_M403.0418_T6.73,RP_neg_M403.0443_T0.87,RP_neg_M403.0494_T0.58,RP_neg_M403.0591_T7.61,RP_neg_M403.1082_T1.32,RP_neg_M403.1099_T0.6,RP_neg_M403.1107_T3.41,RP_neg_M403.111_T5.52,RP_neg_M403.111_T14.01,RP_neg_M403.1118_T17.67,RP_neg_M403.1118_T4.36,RP_neg_M403.1118_T16.58,RP_neg_M403.1122_T16.36,RP_neg_M403.1123_T16.86,RP_neg_M403.1123_T1.9,RP_neg_M403.1125_T5.19,RP_neg_M403.1126_T4.65,RP_neg_M403.1131_T6.56,RP_neg_M403.1137_T0.84,RP_neg_M403.1138_T3.93,RP_neg_M403.1139_T3.58,RP_neg_M403.114_T11.97,RP_neg_M403.1141_T5,RP_neg_M403.1145_T11.45,RP_neg_M403.1148_T0.1,RP_neg_M403.1318_T12.23,RP_neg_M403.1474_T0.84,RP_neg_M403.149_T0.6,RP_neg_M403.1544_T14.1,RP_neg_M403.1562_T5.29,RP_neg_M403.1567_T1.16,RP_neg_M403.1646_T13.51,RP_neg_M403.1665_T0.88,RP_neg_M403.1805_T0.63,RP_neg_M403.181_T6.16,RP_neg_M403.225_T12.95,RP_neg_M403.2488_T8.43,RP_neg_M403.2491_T8.13,RP_neg_M403.2588_T16.81,RP_neg_M403.2658_T17.39,RP_neg_M403.2694_T7.86,RP_neg_M403.273_T5.18,RP_neg_M403.2828_T16.17,RP_neg_M403.283_T12.86,RP_neg_M403.2848_T13.33,RP_neg_M403.2876_T13.5,RP_neg_M403.3564_T17.39,RP_neg_M403.997_T8.42,RP_neg_M404.126_T0.81,RP_neg_M404.1512_T0.61,RP_neg_M404.1596_T15.85,RP_neg_M404.1943_T1.27,RP_neg_M404.2346_T16.39,RP_neg_M404.3294_T10.68,RP_neg_M405.0407_T7.31,RP_neg_M405.041_T0.6,RP_neg_M405.1102_T11.45,RP_neg_M405.1102_T5.94,RP_neg_M405.1142_T0.6,RP_neg_M405.1324_T9.54,RP_neg_M405.1355_T11.86,RP_neg_M405.1584_T0.6,RP_neg_M405.1618_T6.34,RP_neg_M405.1645_T5.87,RP_neg_M405.1708_T14.9,RP_neg_M405.1736_T14.59,RP_neg_M405.1773_T14.23,RP_neg_M405.1921_T12.67,RP_neg_M405.1941_T7.35,RP_neg_M405.2184_T15.35,RP_neg_M405.226_T4.34,RP_neg_M405.2648_T8.95,RP_neg_M405.265_T7.57,RP_neg_M405.2657_T7.95,RP_neg_M405.266_T8.42,RP_neg_M405.2667_T8.73,RP_neg_M405.2683_T12.74,RP_neg_M405.2847_T8.45,RP_neg_M405.2981_T16.76,RP_neg_M405.3001_T13.44,RP_neg_M406.0029_T9.01,RP_neg_M406.0031_T7.83,RP_neg_M406.0041_T8.53,RP_neg_M406.138_T0.9,RP_neg_M406.1443_T13.69,RP_neg_M406.1612_T1.25,RP_neg_M406.1718_T0.62,RP_neg_M406.2619_T10.03,RP_neg_M406.2634_T11.43,RP_neg_M406.8096_T18.14,RP_neg_M406.8439_T18.14,RP_neg_M406.9597_T6.41,RP_neg_M407.0484_T8.72,RP_neg_M407.0725_T3.74,RP_neg_M407.0726_T8.07,RP_neg_M407.0921_T0.58,RP_neg_M407.1089_T0.58,RP_neg_M407.1265_T0.58,RP_neg_M407.1324_T4.57,RP_neg_M407.1449_T0.57,RP_neg_M407.164_T0.58,RP_neg_M407.1708_T8.14,RP_neg_M407.1751_T5.64,RP_neg_M407.1859_T12.8,RP_neg_M407.1871_T12.48,RP_neg_M407.188_T15.27,RP_neg_M407.1886_T10.61,RP_neg_M407.1898_T12.15,RP_neg_M407.1924_T15.04,RP_neg_M407.2011_T13.42,RP_neg_M407.2016_T12.92,RP_neg_M407.2019_T11.3,RP_neg_M407.2091_T8.02,RP_neg_M407.2796_T9.37,RP_neg_M407.2806_T6.85,RP_neg_M407.2809_T8.01,RP_neg_M407.2813_T7.49,RP_neg_M407.2816_T7.3,RP_neg_M407.2816_T8.53,RP_neg_M407.2816_T8.31,RP_neg_M407.2818_T7.84,RP_neg_M407.2818_T9.01,RP_neg_M407.2942_T15.37,RP_neg_M407.3_T9.04,RP_neg_M407.3027_T7.85,RP_neg_M407.313_T17.54,RP_neg_M407.3131_T12.1,RP_neg_M407.3268_T10.76,RP_neg_M408.1305_T0.57,RP_neg_M408.1389_T0.82,RP_neg_M408.159_T0.59,RP_neg_M408.1598_T14.28,RP_neg_M408.2151_T3.72,RP_neg_M408.2516_T10.45,RP_neg_M408.2858_T6.96,RP_neg_M408.7515_T8.84,RP_neg_M408.7886_T18.15,RP_neg_M408.9339_T0.5,RP_neg_M408.9837_T6.42,RP_neg_M409.0197_T6.42,RP_neg_M409.0582_T0.57,RP_neg_M409.0724_T10.04,RP_neg_M409.0882_T6.91,RP_neg_M409.0949_T12.15,RP_neg_M409.0955_T6.09,RP_neg_M409.0957_T0.58,RP_neg_M409.1345_T6.73,RP_neg_M409.1449_T9.3,RP_neg_M409.1449_T0.59,RP_neg_M409.1663_T14.24,RP_neg_M409.1763_T6.81,RP_neg_M409.1869_T6.63,RP_neg_M409.1978_T14.13,RP_neg_M409.204_T15.96,RP_neg_M409.2245_T16.72,RP_neg_M409.2357_T12.25,RP_neg_M409.2759_T14.31,RP_neg_M409.285_T7.8,RP_neg_M409.2947_T12.3,RP_neg_M409.3085_T17.43,RP_neg_M409.3095_T15.19,RP_neg_M409.3105_T16.37,RP_neg_M409.3413_T11.46,RP_neg_M409.3427_T11.2,RP_neg_M409.3668_T17.44,RP_neg_M410.0471_T8.84,RP_neg_M410.0817_T5.78,RP_neg_M410.11_T6.01,RP_neg_M410.1758_T15.09,RP_neg_M410.177_T15.62,RP_neg_M410.2299_T9.23,RP_neg_M410.2305_T9.44,RP_neg_M410.2394_T11.38,RP_neg_M410.2513_T12.3,RP_neg_M410.2711_T13.64,RP_neg_M410.7418_T0.55,RP_neg_M410.8311_T18.11,RP_neg_M410.8573_T16.23,RP_neg_M410.8629_T0.53,RP_neg_M410.8633_T18.08,RP_neg_M410.9326_T0.5,RP_neg_M410.9912_T0.75,RP_neg_M411.0396_T0.62,RP_neg_M411.0844_T4.02,RP_neg_M411.0852_T0.73,RP_neg_M411.1086_T6.58,RP_neg_M411.1116_T12.47,RP_neg_M411.1122_T12.02,RP_neg_M411.1167_T7.01,RP_neg_M411.1262_T6.06,RP_neg_M411.1406_T0.9,RP_neg_M411.1411_T0.6,RP_neg_M411.1598_T10.76,RP_neg_M411.1822_T7.8,RP_neg_M411.1898_T11.2,RP_neg_M411.1941_T0.6,RP_neg_M411.1964_T6.45,RP_neg_M411.1994_T11.48,RP_neg_M411.2003_T6.89,RP_neg_M411.214_T14.71,RP_neg_M411.2197_T16.19,RP_neg_M411.2204_T16.72,RP_neg_M411.2381_T5.47,RP_neg_M411.2394_T16.64,RP_neg_M411.255_T12.62,RP_neg_M411.3443_T16.91,RP_neg_M411.3474_T17.47,RP_neg_M411.3811_T15.72,RP_neg_M411.3823_T16.9,RP_neg_M411.3839_T16.05,RP_neg_M412.0773_T0.85,RP_neg_M412.147_T0.59,RP_neg_M412.1796_T7.18,RP_neg_M412.1922_T15.87,RP_neg_M412.2102_T15.22,RP_neg_M412.2839_T13.54,RP_neg_M412.2867_T14.41,RP_neg_M412.3132_T12.2,RP_neg_M412.3134_T9.01,RP_neg_M412.314_T9.19,RP_neg_M412.3438_T12.77,RP_neg_M412.7374_T0.55,RP_neg_M412.8611_T18.08,RP_neg_M412.9325_T0.59,RP_neg_M413.0808_T7.75,RP_neg_M413.1083_T12.47,RP_neg_M413.1105_T12.02,RP_neg_M413.1112_T0.6,RP_neg_M413.1244_T7.97,RP_neg_M413.129_T0.78,RP_neg_M413.1297_T0.6,RP_neg_M413.1639_T6.59,RP_neg_M413.1646_T0.6,RP_neg_M413.1923_T13.53,RP_neg_M413.199_T7.5,RP_neg_M413.1998_T7.23,RP_neg_M413.2002_T6.78,RP_neg_M413.2077_T6.16,RP_neg_M413.2125_T11.8,RP_neg_M413.2304_T15.44,RP_neg_M413.2525_T7.08,RP_neg_M413.2657_T14.76,RP_neg_M413.2724_T12.88,RP_neg_M413.2777_T16.63,RP_neg_M413.2798_T13.14,RP_neg_M413.9618_T0.53,RP_neg_M414.1091_T0.6,RP_neg_M414.1293_T0.58,RP_neg_M414.1616_T0.6,RP_neg_M414.1625_T0.82,RP_neg_M414.2404_T10.72,RP_neg_M414.27_T14.04,RP_neg_M414.7757_T18.13,RP_neg_M414.8253_T18.11,RP_neg_M414.8738_T18.12,RP_neg_M414.929_T0.61,RP_neg_M414.9699_T0.61,RP_neg_M414.9747_T7.58,RP_neg_M415.025_T6.73,RP_neg_M415.0287_T4.57,RP_neg_M415.033_T4.93,RP_neg_M415.0476_T5.64,RP_neg_M415.0689_T14.41,RP_neg_M415.1361_T0.66,RP_neg_M415.1411_T6.5,RP_neg_M415.1611_T4.75,RP_neg_M415.1696_T0.6,RP_neg_M415.1786_T1,RP_neg_M415.1796_T7.08,RP_neg_M415.1837_T2.89,RP_neg_M415.1886_T5.25,RP_neg_M415.1906_T0.57,RP_neg_M415.2076_T14.23,RP_neg_M415.2213_T5.32,RP_neg_M415.2235_T12.37,RP_neg_M415.228_T12.62,RP_neg_M415.2692_T10.76,RP_neg_M415.2821_T10.96,RP_neg_M415.3169_T10.11,RP_neg_M415.343_T15.65,RP_neg_M416.0245_T3.73,RP_neg_M416.107_T0.97,RP_neg_M416.1974_T9.44,RP_neg_M416.2836_T14.79,RP_neg_M416.8728_T17.91,RP_neg_M416.8824_T0.53,RP_neg_M416.9343_T0.61,RP_neg_M416.962_T0.61,RP_neg_M416.9899_T6.41,RP_neg_M417.0048_T0.54,RP_neg_M417.0341_T0.56,RP_neg_M417.04_T6.89,RP_neg_M417.0568_T6.14,RP_neg_M417.0666_T0.57,RP_neg_M417.0891_T13.8,RP_neg_M417.0925_T2.19,RP_neg_M417.1031_T4.24,RP_neg_M417.1066_T7.27,RP_neg_M417.1142_T4.8,RP_neg_M417.1239_T1.26,RP_neg_M417.1526_T4.67,RP_neg_M417.1557_T7.93,RP_neg_M417.1624_T6.56,RP_neg_M417.1667_T0.6,RP_neg_M417.1863_T6.24,RP_neg_M417.2079_T7.7,RP_neg_M417.2233_T15.04,RP_neg_M417.2256_T15.18,RP_neg_M417.2317_T4.5,RP_neg_M417.2357_T13.59,RP_neg_M417.2397_T14.49,RP_neg_M417.2614_T9.55,RP_neg_M417.2619_T10.29,RP_neg_M417.2854_T11.09,RP_neg_M417.3001_T13.84,RP_neg_M417.9781_T6.16,RP_neg_M417.9859_T5.81,RP_neg_M418.1123_T0.57,RP_neg_M418.1489_T0.6,RP_neg_M418.1684_T8.93,RP_neg_M418.1729_T0.77,RP_neg_M418.2132_T8.72,RP_neg_M418.28_T7.13,RP_neg_M418.2927_T13.28,RP_neg_M418.2997_T15.51,RP_neg_M418.3075_T14.56,RP_neg_M418.3318_T14.53,RP_neg_M418.3529_T11.39,RP_neg_M418.3545_T11.91,RP_neg_M418.3549_T11.66,RP_neg_M418.7698_T18.14,RP_neg_M418.895_T0.5,RP_neg_M419.037_T7.6,RP_neg_M419.054_T6.49,RP_neg_M419.0561_T8.07,RP_neg_M419.07_T5.91,RP_neg_M419.0727_T7.61,RP_neg_M419.0923_T4.81,RP_neg_M419.0931_T5.17,RP_neg_M419.1019_T16.42,RP_neg_M419.1205_T1.25,RP_neg_M419.1385_T0.61,RP_neg_M419.1649_T6.09,RP_neg_M419.1757_T0.6,RP_neg_M419.177_T0.76,RP_neg_M419.2054_T9.14,RP_neg_M419.2072_T8.5,RP_neg_M419.2395_T15.86,RP_neg_M419.2564_T15.63,RP_neg_M419.2573_T15.35,RP_neg_M419.2591_T14.68,RP_neg_M419.26_T15.13,RP_neg_M419.2801_T12.51,RP_neg_M419.2967_T12.27,RP_neg_M419.2982_T15.87,RP_neg_M419.2989_T14.56,RP_neg_M419.2999_T15.11,RP_neg_M419.3019_T11.86,RP_neg_M419.312_T14.92,RP_neg_M419.3515_T14.95,RP_neg_M419.9763_T6.15,RP_neg_M420.1096_T0.57,RP_neg_M420.1458_T3.46,RP_neg_M420.1603_T0.57,RP_neg_M420.1853_T0.77,RP_neg_M420.1865_T0.64,RP_neg_M420.2431_T7.69,RP_neg_M420.2582_T15.7,RP_neg_M420.7857_T18.14,RP_neg_M420.8158_T18.16,RP_neg_M420.8378_T18.16,RP_neg_M420.9936_T0.82,RP_neg_M421.0177_T0.75,RP_neg_M421.0237_T7.18,RP_neg_M421.0526_T7.32,RP_neg_M421.0742_T4.19,RP_neg_M421.1008_T0.6,RP_neg_M421.1014_T4.32,RP_neg_M421.1276_T8.09,RP_neg_M421.1328_T13.61,RP_neg_M421.1365_T4.77,RP_neg_M421.1479_T7.81,RP_neg_M421.1656_T4.32,RP_neg_M421.1871_T11.47,RP_neg_M421.1875_T11.8,RP_neg_M421.2175_T13.42,RP_neg_M421.2226_T9.12,RP_neg_M421.2245_T11.96,RP_neg_M421.2592_T7.21,RP_neg_M421.2593_T8.8,RP_neg_M421.2945_T15.3,RP_neg_M421.297_T12.29,RP_neg_M421.3043_T12.41,RP_neg_M421.3296_T12.22,RP_neg_M421.9529_T7.75,RP_neg_M422.0756_T5.94,RP_neg_M422.109_T0.6,RP_neg_M422.13_T0.59,RP_neg_M422.2668_T11,RP_neg_M422.2859_T14.33,RP_neg_M422.8354_T18.01,RP_neg_M422.9763_T5.8,RP_neg_M423.0328_T0.55,RP_neg_M423.0472_T3.73,RP_neg_M423.0841_T0.58,RP_neg_M423.0897_T2.06,RP_neg_M423.113_T0.58,RP_neg_M423.1436_T14.84,RP_neg_M423.1467_T13.54,RP_neg_M423.1602_T0.6,RP_neg_M423.1654_T0.92,RP_neg_M423.1669_T6.21,RP_neg_M423.1872_T12.95,RP_neg_M423.1882_T11.84,RP_neg_M423.2712_T16.04,RP_neg_M423.2728_T9.65,RP_neg_M423.2746_T7.28,RP_neg_M423.2756_T8,RP_neg_M423.2756_T7.07,RP_neg_M423.2766_T7.77,RP_neg_M423.2836_T8.32,RP_neg_M423.3086_T16.62,RP_neg_M423.3119_T16.96,RP_neg_M423.3225_T16.5,RP_neg_M423.3468_T17.12,RP_neg_M423.3478_T16.14,RP_neg_M423.3523_T16.64,RP_neg_M423.4162_T16.81,RP_neg_M423.6503_T6.71,RP_neg_M423.9445_T17.72,RP_neg_M423.9458_T17.83,RP_neg_M424.1388_T0.69,RP_neg_M424.1779_T9.42,RP_neg_M424.2447_T9.95,RP_neg_M424.2474_T10.14,RP_neg_M424.7827_T18.21,RP_neg_M424.8328_T18.01,RP_neg_M424.9099_T0.51,RP_neg_M425.1064_T1.15,RP_neg_M425.1357_T0.59,RP_neg_M425.1486_T13.69,RP_neg_M425.1619_T14.23,RP_neg_M425.1757_T0.57,RP_neg_M425.2043_T12.62,RP_neg_M425.2355_T17.03,RP_neg_M425.2432_T16.59,RP_neg_M425.265_T15.76,RP_neg_M425.2896_T10.16,RP_neg_M425.2946_T10.61,RP_neg_M425.359_T16.74,RP_neg_M425.3621_T16.05,RP_neg_M425.3632_T17.95,RP_neg_M425.3634_T17.37,RP_neg_M425.3748_T17.79,RP_neg_M426.1271_T0.81,RP_neg_M426.1959_T7.48,RP_neg_M426.3_T14.14,RP_neg_M426.3271_T12.24,RP_neg_M426.9253_T0.5,RP_neg_M427.0572_T4,RP_neg_M427.063_T4.29,RP_neg_M427.105_T10.9,RP_neg_M427.1052_T10.54,RP_neg_M427.1121_T0.6,RP_neg_M427.1298_T2.11,RP_neg_M427.1309_T5.42,RP_neg_M427.1396_T0.91,RP_neg_M427.1671_T0.57,RP_neg_M427.1768_T6.78,RP_neg_M427.1778_T15.06,RP_neg_M427.1779_T7.6,RP_neg_M427.1779_T9.04,RP_neg_M427.1892_T0.6,RP_neg_M427.1945_T15.85,RP_neg_M427.2167_T8.57,RP_neg_M427.2191_T3.7,RP_neg_M427.2312_T8.99,RP_neg_M427.243_T8.2,RP_neg_M427.2596_T9.3,RP_neg_M427.261_T9.81,RP_neg_M427.2615_T10.36,RP_neg_M427.2619_T10.88,RP_neg_M427.2619_T10.5,RP_neg_M427.2881_T14.05,RP_neg_M427.3193_T8.38,RP_neg_M427.3538_T9.54,RP_neg_M427.9732_T0.8,RP_neg_M428.0677_T1.25,RP_neg_M428.1303_T0.84,RP_neg_M428.1801_T1.01,RP_neg_M428.3167_T14.86,RP_neg_M428.9449_T0.5,RP_neg_M429.0469_T4.97,RP_neg_M429.0743_T1.26,RP_neg_M429.0915_T0.88,RP_neg_M429.1027_T10.56,RP_neg_M429.1041_T10.92,RP_neg_M429.114_T0.61,RP_neg_M429.1267_T0.85,RP_neg_M429.1541_T11.88,RP_neg_M429.1552_T7.01,RP_neg_M429.1568_T2.41,RP_neg_M429.161_T0.6,RP_neg_M429.1614_T0.84,RP_neg_M429.1636_T1.2,RP_neg_M429.1716_T14.31,RP_neg_M429.1905_T11.86,RP_neg_M429.1921_T6.97,RP_neg_M429.1931_T7.28,RP_neg_M429.1937_T7.6,RP_neg_M429.195_T8.3,RP_neg_M429.2055_T5.76,RP_neg_M429.2075_T9.7,RP_neg_M429.2076_T10.28,RP_neg_M429.208_T14.07,RP_neg_M429.2111_T12.44,RP_neg_M429.2126_T14.71,RP_neg_M429.2128_T15.98,RP_neg_M429.2133_T15.66,RP_neg_M429.2136_T15.38,RP_neg_M429.2145_T14.96,RP_neg_M429.2232_T11.87,RP_neg_M429.2367_T3.78,RP_neg_M429.2387_T8.32,RP_neg_M429.2967_T11.44,RP_neg_M429.3035_T16.91,RP_neg_M429.3301_T8.89,RP_neg_M430.0537_T0.57,RP_neg_M430.0945_T4.67,RP_neg_M430.1163_T0.57,RP_neg_M430.156_T0.58,RP_neg_M430.2148_T15.43,RP_neg_M430.2157_T14.39,RP_neg_M430.2208_T11.71,RP_neg_M430.2213_T13.41,RP_neg_M430.2607_T11.36,RP_neg_M430.3309_T15.61,RP_neg_M430.9444_T0.53,RP_neg_M430.9861_T4.71,RP_neg_M430.9959_T0.58,RP_neg_M431.0054_T5.91,RP_neg_M431.0202_T7.6,RP_neg_M431.0369_T6.73,RP_neg_M431.0964_T6.41,RP_neg_M431.097_T5.74,RP_neg_M431.1202_T4.47,RP_neg_M431.1251_T0.59,RP_neg_M431.1633_T13.61,RP_neg_M431.1642_T0.6,RP_neg_M431.1768_T5.76,RP_neg_M431.1894_T14.93,RP_neg_M431.1944_T4.72,RP_neg_M431.1946_T15.82,RP_neg_M431.2019_T11.23,RP_neg_M431.2043_T12.87,RP_neg_M431.2048_T11.48,RP_neg_M431.2055_T8,RP_neg_M431.2059_T12.42,RP_neg_M431.2095_T7.11,RP_neg_M431.2138_T15.56,RP_neg_M431.2162_T15.7,RP_neg_M431.221_T11.08,RP_neg_M431.2224_T12.96,RP_neg_M431.3166_T14.3,RP_neg_M431.3188_T10.78,RP_neg_M431.3374_T9.89,RP_neg_M431.3857_T15.73,RP_neg_M432.0264_T8.84,RP_neg_M432.1599_T14.1,RP_neg_M432.1662_T0.59,RP_neg_M432.1741_T1.04,RP_neg_M432.2058_T0.57,RP_neg_M432.2753_T12.93,RP_neg_M432.2804_T11.95,RP_neg_M432.3037_T10.01,RP_neg_M432.8587_T0.53,RP_neg_M432.8615_T16.68,RP_neg_M432.8624_T15.75,RP_neg_M432.8639_T16.46,RP_neg_M432.8641_T18.02,RP_neg_M432.8654_T16.24,RP_neg_M432.8893_T7.06,RP_neg_M432.9783_T0.55,RP_neg_M432.9808_T4.7,RP_neg_M433.0044_T0.58,RP_neg_M433.0213_T0.53,RP_neg_M433.0335_T7.32,RP_neg_M433.1139_T4.13,RP_neg_M433.1256_T0.58,RP_neg_M433.1447_T0.59,RP_neg_M433.1847_T0.6,RP_neg_M433.1859_T7.16,RP_neg_M433.1931_T0.9,RP_neg_M433.2059_T15.56,RP_neg_M433.2183_T12.96,RP_neg_M433.2185_T11.86,RP_neg_M433.2189_T13.16,RP_neg_M433.2211_T7.59,RP_neg_M433.2218_T6.63,RP_neg_M433.2327_T11.71,RP_neg_M433.2491_T12.28,RP_neg_M433.2575_T10.04,RP_neg_M433.2794_T7.52,RP_neg_M433.2957_T12.3,RP_neg_M433.3288_T17.56,RP_neg_M433.3301_T10.99,RP_neg_M433.3318_T12.77,RP_neg_M433.3319_T13.1,RP_neg_M433.332_T14.42,RP_neg_M433.3665_T17.08,RP_neg_M433.8077_T18.11,RP_neg_M433.9795_T6.41,RP_neg_M434.045_T15.52,RP_neg_M434.0504_T9.46,RP_neg_M434.1744_T14.59,RP_neg_M434.2665_T10.83,RP_neg_M434.2928_T12.61,RP_neg_M434.3115_T10.46,RP_neg_M434.8062_T18.12,RP_neg_M434.857_T16.54,RP_neg_M434.8726_T0.5,RP_neg_M434.8753_T18.02,RP_neg_M435.0072_T0.58,RP_neg_M435.0461_T0.57,RP_neg_M435.0501_T11.9,RP_neg_M435.0518_T7.78,RP_neg_M435.0683_T8.07,RP_neg_M435.0806_T3.8,RP_neg_M435.0806_T0.59,RP_neg_M435.0912_T5.06,RP_neg_M435.0933_T1.25,RP_neg_M435.1143_T0.6,RP_neg_M435.1301_T0.59,RP_neg_M435.1316_T4.7,RP_neg_M435.1328_T6.26,RP_neg_M435.1426_T7.7,RP_neg_M435.1443_T1.15,RP_neg_M435.1715_T0.6,RP_neg_M435.1904_T7.78,RP_neg_M435.1978_T5.99,RP_neg_M435.2035_T6.29,RP_neg_M435.2197_T16.16,RP_neg_M435.2329_T14.2,RP_neg_M435.234_T12.86,RP_neg_M435.235_T12.62,RP_neg_M435.2398_T16.77,RP_neg_M435.2493_T13.77,RP_neg_M435.2505_T10.15,RP_neg_M435.2742_T10.11,RP_neg_M435.2751_T10.56,RP_neg_M435.2752_T16.55,RP_neg_M435.2759_T9.79,RP_neg_M435.2891_T9.22,RP_neg_M435.2896_T13.3,RP_neg_M435.3424_T16.31,RP_neg_M435.3465_T13.15,RP_neg_M435.3477_T13.43,RP_neg_M435.3507_T16.84,RP_neg_M435.7744_T18.18,RP_neg_M435.8055_T18.19,RP_neg_M435.92_T9.32,RP_neg_M435.9203_T10.33,RP_neg_M436.0424_T15.52,RP_neg_M436.1123_T0.58,RP_neg_M436.1127_T7.83,RP_neg_M436.1149_T5.17,RP_neg_M436.1494_T0.8,RP_neg_M436.1816_T0.62,RP_neg_M436.2248_T5.58,RP_neg_M436.2372_T0.87,RP_neg_M436.2834_T11.57,RP_neg_M436.3014_T14.69,RP_neg_M436.3044_T9.51,RP_neg_M436.9671_T0.85,RP_neg_M437.0892_T0.58,RP_neg_M437.0921_T6.06,RP_neg_M437.1086_T0.59,RP_neg_M437.127_T0.59,RP_neg_M437.1281_T6.39,RP_neg_M437.142_T4.95,RP_neg_M437.1424_T5.67,RP_neg_M437.1426_T0.59,RP_neg_M437.1544_T7.21,RP_neg_M437.1635_T2.88,RP_neg_M437.1717_T5.24,RP_neg_M437.1902_T13.41,RP_neg_M437.1951_T1.12,RP_neg_M437.2021_T7.19,RP_neg_M437.2355_T16.77,RP_neg_M437.2548_T17.54,RP_neg_M437.2653_T13.26,RP_neg_M437.2913_T9.79,RP_neg_M437.2916_T9.31,RP_neg_M437.292_T10.35,RP_neg_M437.2922_T10.49,RP_neg_M437.2957_T10.88,RP_neg_M437.3027_T13.54,RP_neg_M437.3106_T10.42,RP_neg_M437.324_T17.03,RP_neg_M437.3294_T17.26,RP_neg_M437.3365_T16.91,RP_neg_M437.3478_T11.39,RP_neg_M437.3634_T17.46,RP_neg_M438.2053_T15.99,RP_neg_M438.2058_T14.25,RP_neg_M438.2404_T5.39,RP_neg_M438.2515_T6.56,RP_neg_M438.2626_T10.31,RP_neg_M438.2636_T10.63,RP_neg_M438.2968_T9.29,RP_neg_M438.2973_T10.51,RP_neg_M438.2983_T11.52,RP_neg_M438.8654_T0.5,RP_neg_M438.972_T6.4,RP_neg_M439.0729_T1.15,RP_neg_M439.0753_T1.34,RP_neg_M439.1161_T0.59,RP_neg_M439.1329_T0.6,RP_neg_M439.1435_T6.73,RP_neg_M439.1522_T8.37,RP_neg_M439.1579_T0.58,RP_neg_M439.1765_T7.47,RP_neg_M439.1767_T7.7,RP_neg_M439.1768_T7.22,RP_neg_M439.1841_T6.93,RP_neg_M439.1937_T4.3,RP_neg_M439.2069_T14.09,RP_neg_M439.2323_T5.49,RP_neg_M439.2519_T17.54,RP_neg_M439.2608_T10.68,RP_neg_M439.2612_T7.43,RP_neg_M439.2668_T12.07,RP_neg_M439.2701_T8.33,RP_neg_M439.2817_T8.14,RP_neg_M439.2849_T13.59,RP_neg_M439.2928_T16.65,RP_neg_M439.3014_T11.51,RP_neg_M439.3195_T12.71,RP_neg_M439.3229_T14.08,RP_neg_M439.323_T13.86,RP_neg_M439.3778_T17.66,RP_neg_M439.3787_T16,RP_neg_M439.3789_T15.36,RP_neg_M439.3797_T15.74,RP_neg_M439.3987_T15.57,RP_neg_M440.1347_T0.6,RP_neg_M440.1502_T6.57,RP_neg_M440.222_T16.72,RP_neg_M440.2316_T6.06,RP_neg_M440.2515_T4.93,RP_neg_M440.2566_T5.25,RP_neg_M440.2654_T8.09,RP_neg_M440.8847_T0.51,RP_neg_M440.8895_T18.03,RP_neg_M441.0028_T0.84,RP_neg_M441.0135_T4.71,RP_neg_M441.0321_T0.83,RP_neg_M441.0864_T5.64,RP_neg_M441.1173_T13.61,RP_neg_M441.1248_T0.6,RP_neg_M441.1481_T6.09,RP_neg_M441.1592_T12.42,RP_neg_M441.16_T0.6,RP_neg_M441.162_T0.98,RP_neg_M441.1985_T6.61,RP_neg_M441.2136_T5.74,RP_neg_M441.2216_T14.58,RP_neg_M441.2227_T14.88,RP_neg_M441.2416_T8.41,RP_neg_M441.2616_T12.51,RP_neg_M441.263_T13.14,RP_neg_M441.2824_T8.63,RP_neg_M441.284_T9,RP_neg_M441.2867_T11.72,RP_neg_M441.3007_T13.71,RP_neg_M441.3012_T12.81,RP_neg_M441.3413_T9.85,RP_neg_M441.3611_T16.75,RP_neg_M442.0889_T5.91,RP_neg_M442.1637_T14.84,RP_neg_M442.1929_T7.11,RP_neg_M442.2294_T0.91,RP_neg_M442.2592_T11.53,RP_neg_M442.2595_T10.06,RP_neg_M442.2986_T12.82,RP_neg_M442.3271_T14.27,RP_neg_M442.6769_T0.55,RP_neg_M442.8922_T15.49,RP_neg_M442.8923_T12.85,RP_neg_M442.8925_T13.46,RP_neg_M442.8927_T17.38,RP_neg_M442.8927_T16.06,RP_neg_M442.8928_T16.29,RP_neg_M442.8929_T15.69,RP_neg_M442.8929_T16.78,RP_neg_M442.893_T16.58,RP_neg_M442.8935_T12.39,RP_neg_M442.8936_T18.02,RP_neg_M442.8936_T14.7,RP_neg_M442.8937_T13.81,RP_neg_M442.8937_T14.48,RP_neg_M442.8942_T13.19,RP_neg_M442.904_T17.91,RP_neg_M442.9065_T0.5,RP_neg_M443.0012_T7.18,RP_neg_M443.0427_T0.6,RP_neg_M443.0577_T4.2,RP_neg_M443.1073_T0.59,RP_neg_M443.1358_T0.59,RP_neg_M443.1734_T12.95,RP_neg_M443.1775_T0.59,RP_neg_M443.1926_T3.86,RP_neg_M443.1928_T0.6,RP_neg_M443.2182_T14.01,RP_neg_M443.2193_T6.28,RP_neg_M443.2224_T0.57,RP_neg_M443.2371_T7.25,RP_neg_M443.2392_T8.42,RP_neg_M443.2393_T8.84,RP_neg_M443.2567_T8.53,RP_neg_M443.2576_T7.29,RP_neg_M443.2576_T7.83,RP_neg_M443.2604_T11.85,RP_neg_M443.2748_T14.41,RP_neg_M443.2786_T9.04,RP_neg_M443.2786_T12.29,RP_neg_M443.279_T15.3,RP_neg_M443.2828_T8.23,RP_neg_M443.2977_T13.04,RP_neg_M443.3101_T8.24,RP_neg_M443.3232_T13.66,RP_neg_M443.3484_T11.31,RP_neg_M443.8299_T18.14,RP_neg_M444.1164_T0.6,RP_neg_M444.1355_T0.59,RP_neg_M444.1748_T0.6,RP_neg_M444.1783_T12.62,RP_neg_M444.2092_T4.18,RP_neg_M444.2839_T9.64,RP_neg_M444.3106_T13.59,RP_neg_M444.6729_T0.55,RP_neg_M444.8221_T18.08,RP_neg_M444.8378_T18.08,RP_neg_M444.8896_T16.39,RP_neg_M444.8906_T16.02,RP_neg_M444.9042_T0.5,RP_neg_M445.0376_T6.89,RP_neg_M445.0532_T0.53,RP_neg_M445.0703_T5.59,RP_neg_M445.0734_T2.09,RP_neg_M445.1142_T0.59,RP_neg_M445.1198_T1.26,RP_neg_M445.1481_T11.11,RP_neg_M445.1494_T11.39,RP_neg_M445.157_T0.61,RP_neg_M445.1779_T14.24,RP_neg_M445.178_T14.05,RP_neg_M445.1817_T12.64,RP_neg_M445.1871_T0.88,RP_neg_M445.1885_T6.58,RP_neg_M445.1898_T6.29,RP_neg_M445.1912_T7.11,RP_neg_M445.2535_T8.53,RP_neg_M445.2539_T8.27,RP_neg_M445.2546_T15.97,RP_neg_M445.2839_T10.26,RP_neg_M445.3319_T14.76,RP_neg_M446.019_T8.84,RP_neg_M446.1372_T0.59,RP_neg_M446.1753_T0.57,RP_neg_M446.1938_T0.88,RP_neg_M446.2354_T10.46,RP_neg_M446.287_T12.05,RP_neg_M446.2912_T8.74,RP_neg_M446.3281_T12.78,RP_neg_M446.3712_T17.36,RP_neg_M446.3736_T14.95,RP_neg_M446.7294_T0.65,RP_neg_M446.9036_T9.19,RP_neg_M446.904_T0.53,RP_neg_M447.0321_T7.6,RP_neg_M447.0591_T4.35,RP_neg_M447.0593_T4.87,RP_neg_M447.0847_T2.21,RP_neg_M447.1139_T0.58,RP_neg_M447.1424_T11.07,RP_neg_M447.1434_T11.26,RP_neg_M447.1553_T4.92,RP_neg_M447.1667_T0.6,RP_neg_M447.1769_T11.48,RP_neg_M447.2014_T5.81,RP_neg_M447.2082_T8.67,RP_neg_M447.2388_T8.2,RP_neg_M447.2677_T16.72,RP_neg_M447.269_T10.62,RP_neg_M447.3108_T10.02,RP_neg_M447.3123_T9.76,RP_neg_M447.3408_T15.83,RP_neg_M447.3474_T13.65,RP_neg_M447.3832_T14.93,RP_neg_M448.0051_T8.84,RP_neg_M448.0607_T10.58,RP_neg_M448.1497_T0.6,RP_neg_M448.2827_T11.3,RP_neg_M448.3052_T14.58,RP_neg_M448.3068_T9.36,RP_neg_M448.3071_T8.29,RP_neg_M448.3081_T9.2,RP_neg_M448.3087_T12.24,RP_neg_M448.3325_T15.21,RP_neg_M448.8323_T0.53,RP_neg_M448.8337_T18.08,RP_neg_M449.0485_T7.31,RP_neg_M449.0595_T14.46,RP_neg_M449.0967_T5.19,RP_neg_M449.1075_T0.84,RP_neg_M449.1079_T0.58,RP_neg_M449.1112_T5.78,RP_neg_M449.1342_T0.6,RP_neg_M449.1588_T15.04,RP_neg_M449.1622_T14.09,RP_neg_M449.1654_T14.83,RP_neg_M449.1728_T0.88,RP_neg_M449.1839_T0.6,RP_neg_M449.1853_T0.72,RP_neg_M449.2123_T9.7,RP_neg_M449.2178_T13.08,RP_neg_M449.2217_T6.36,RP_neg_M449.2397_T9.79,RP_neg_M449.2424_T9.3,RP_neg_M449.2438_T10.49,RP_neg_M449.2445_T10.86,RP_neg_M449.2447_T10.35,RP_neg_M449.2545_T8.47,RP_neg_M449.2573_T8.12,RP_neg_M449.2659_T15.82,RP_neg_M449.2692_T15.46,RP_neg_M449.2934_T8.79,RP_neg_M449.3239_T16.67,RP_neg_M449.3251_T9.91,RP_neg_M449.327_T9.32,RP_neg_M449.3271_T10.67,RP_neg_M449.3274_T10.3,RP_neg_M449.3276_T16.99,RP_neg_M449.3445_T16.54,RP_neg_M449.3593_T17.14,RP_neg_M449.4364_T16.8,RP_neg_M449.9472_T6.58,RP_neg_M450.152_T5.49,RP_neg_M450.1878_T0.95,RP_neg_M450.2119_T6.09,RP_neg_M450.2631_T10.29,RP_neg_M450.2664_T12.12,RP_neg_M450.2896_T13.46,RP_neg_M450.2974_T12.15,RP_neg_M450.9864_T0.58,RP_neg_M451.037_T0.58,RP_neg_M451.0858_T3.73,RP_neg_M451.1205_T0.57,RP_neg_M451.1563_T0.64,RP_neg_M451.1759_T15.86,RP_neg_M451.2141_T9.04,RP_neg_M451.2275_T10.86,RP_neg_M451.2282_T10.61,RP_neg_M451.2287_T9.79,RP_neg_M451.2418_T10.43,RP_neg_M451.2499_T17.03,RP_neg_M451.256_T4.5,RP_neg_M451.2692_T8.7,RP_neg_M451.2694_T7.94,RP_neg_M451.2704_T7.57,RP_neg_M451.2704_T8.94,RP_neg_M451.2708_T8.44,RP_neg_M451.2874_T13.45,RP_neg_M451.2875_T14.36,RP_neg_M451.3072_T8.17,RP_neg_M451.3128_T10.86,RP_neg_M451.3206_T11.15,RP_neg_M451.3322_T5.81,RP_neg_M451.3399_T17.43,RP_neg_M451.3475_T5.79,RP_neg_M451.3572_T17.31,RP_neg_M451.3785_T17.83,RP_neg_M451.4419_T17.19,RP_neg_M451.8632_T8.53,RP_neg_M452.1182_T5.91,RP_neg_M452.1435_T0.6,RP_neg_M452.1671_T15.6,RP_neg_M452.2139_T3.78,RP_neg_M452.2276_T12.71,RP_neg_M452.2783_T11.03,RP_neg_M452.2792_T11.23,RP_neg_M452.2847_T14.51,RP_neg_M452.2995_T11.15,RP_neg_M452.3164_T14.48,RP_neg_M452.3341_T9.35,RP_neg_M452.3355_T12.39,RP_neg_M452.3355_T12.59,RP_neg_M452.3363_T9.58,RP_neg_M452.3536_T9.35,RP_neg_M452.3536_T9.19,RP_neg_M452.7755_T18.08,RP_neg_M452.9179_T16.29,RP_neg_M452.9193_T7.7,RP_neg_M452.9202_T9.14,RP_neg_M452.9211_T10.68,RP_neg_M452.9214_T15.4,RP_neg_M452.922_T9.63,RP_neg_M452.9221_T8.8,RP_neg_M452.9221_T8.07,RP_neg_M452.9221_T10.23,RP_neg_M452.9222_T15.04,RP_neg_M452.9222_T13.53,RP_neg_M452.9223_T16.97,RP_neg_M452.9224_T10.99,RP_neg_M452.9224_T12.86,RP_neg_M452.9225_T12.48,RP_neg_M452.9226_T9.96,RP_neg_M452.9226_T14.45,RP_neg_M452.9228_T12.14,RP_neg_M452.9228_T17.78,RP_neg_M452.9229_T14.12,RP_neg_M452.9229_T14.71,RP_neg_M452.923_T17.16,RP_neg_M452.923_T13.85,RP_neg_M452.923_T17.39,RP_neg_M452.9231_T18.03,RP_neg_M452.9231_T11.79,RP_neg_M452.9231_T15.59,RP_neg_M452.9232_T13.29,RP_neg_M452.9232_T11.34,RP_neg_M452.9232_T11.54,RP_neg_M452.9233_T15.95,RP_neg_M452.9235_T0.53,RP_neg_M452.9239_T16.5,RP_neg_M453.0031_T17.41,RP_neg_M453.0108_T0.56,RP_neg_M453.0814_T7.01,RP_neg_M453.0977_T0.57,RP_neg_M453.1058_T13,RP_neg_M453.1209_T0.57,RP_neg_M453.1241_T5.72,RP_neg_M453.1365_T0.58,RP_neg_M453.1619_T0.6,RP_neg_M453.1682_T6.35,RP_neg_M453.1702_T7.28,RP_neg_M453.1787_T0.6,RP_neg_M453.2633_T11.53,RP_neg_M453.2651_T17.78,RP_neg_M453.2698_T17.98,RP_neg_M453.2774_T10.98,RP_neg_M453.2831_T15.19,RP_neg_M453.2853_T8.79,RP_neg_M453.2862_T7.31,RP_neg_M453.2865_T7.84,RP_neg_M453.2867_T8.32,RP_neg_M453.287_T8.53,RP_neg_M453.2871_T6.87,RP_neg_M453.2874_T9.02,RP_neg_M453.2944_T9.91,RP_neg_M453.3009_T11.76,RP_neg_M453.3015_T12.31,RP_neg_M453.3019_T14.18,RP_neg_M453.3068_T9.04,RP_neg_M453.3097_T7.88,RP_neg_M453.3151_T9.33,RP_neg_M453.3197_T11.05,RP_neg_M453.3343_T14.23,RP_neg_M453.3363_T9.03,RP_neg_M453.3948_T16.88,RP_neg_M453.3981_T16.72,RP_neg_M453.7853_T18.23,RP_neg_M453.8199_T9.8,RP_neg_M453.9271_T17.58,RP_neg_M454.2045_T0.6,RP_neg_M454.2341_T5.11,RP_neg_M454.2918_T8.27,RP_neg_M454.3956_T17.06,RP_neg_M454.7479_T18.12,RP_neg_M454.7713_T18.11,RP_neg_M454.7998_T18.1,RP_neg_M454.8231_T18.08,RP_neg_M454.8459_T18.07,RP_neg_M454.8666_T18.07,RP_neg_M454.9462_T6.4,RP_neg_M455.1014_T6.36,RP_neg_M455.125_T0.57,RP_neg_M455.1402_T0.59,RP_neg_M455.1658_T6.34,RP_neg_M455.167_T7.28,RP_neg_M455.1678_T4.3,RP_neg_M455.2018_T14.24,RP_neg_M455.2108_T7.76,RP_neg_M455.2413_T10.11,RP_neg_M455.2429_T10.38,RP_neg_M455.2477_T9.81,RP_neg_M455.2477_T9.49,RP_neg_M455.2704_T14.53,RP_neg_M455.3139_T12.75,RP_neg_M455.317_T11.16,RP_neg_M455.318_T11.56,RP_neg_M455.3201_T10.71,RP_neg_M455.3513_T15.46,RP_neg_M455.3525_T13.59,RP_neg_M455.3527_T13.94,RP_neg_M455.3553_T14.13,RP_neg_M455.3721_T17.24,RP_neg_M456.0323_T2.21,RP_neg_M456.1743_T0.63,RP_neg_M456.2086_T3.43,RP_neg_M456.2143_T15.66,RP_neg_M456.2165_T15.54,RP_neg_M456.2178_T14.93,RP_neg_M456.218_T15.99,RP_neg_M456.218_T14.72,RP_neg_M456.2197_T15.28,RP_neg_M456.2509_T4.94,RP_neg_M456.7696_T18.12,RP_neg_M456.8575_T0.53,RP_neg_M457.0998_T6.49,RP_neg_M457.1341_T5.01,RP_neg_M457.1788_T13.89,RP_neg_M457.1876_T9.27,RP_neg_M457.1903_T1.2,RP_neg_M457.1989_T0.6,RP_neg_M457.2055_T15.73,RP_neg_M457.2152_T12.39,RP_neg_M457.2166_T7.18,RP_neg_M457.2256_T9.19,RP_neg_M457.2543_T10.12,RP_neg_M457.2571_T10.55,RP_neg_M457.2571_T12.84,RP_neg_M457.2623_T10.93,RP_neg_M457.2784_T11.91,RP_neg_M457.3325_T12.02,RP_neg_M457.3329_T17.59,RP_neg_M457.3336_T10.93,RP_neg_M458.0004_T4.68,RP_neg_M458.0623_T0.59,RP_neg_M458.1701_T14.33,RP_neg_M458.1872_T1.05,RP_neg_M458.1877_T0.6,RP_neg_M458.2059_T5.58,RP_neg_M458.2128_T14.23,RP_neg_M458.2155_T16,RP_neg_M458.2156_T14.71,RP_neg_M458.2158_T15.29,RP_neg_M458.216_T15.58,RP_neg_M458.2161_T15.72,RP_neg_M458.2174_T14.96,RP_neg_M458.2543_T14.53,RP_neg_M458.2738_T7.23,RP_neg_M458.275_T7.53,RP_neg_M458.3177_T9.25,RP_neg_M458.322_T12.2,RP_neg_M458.6529_T0.55,RP_neg_M458.8635_T18.04,RP_neg_M458.8915_T0.5,RP_neg_M459.13_T5.35,RP_neg_M459.1364_T0.82,RP_neg_M459.1367_T0.59,RP_neg_M459.1688_T0.72,RP_neg_M459.1855_T5.24,RP_neg_M459.1958_T14.83,RP_neg_M459.1968_T14.99,RP_neg_M459.2076_T13.04,RP_neg_M459.2178_T14.26,RP_neg_M459.2181_T14.46,RP_neg_M459.2197_T14.8,RP_neg_M459.2337_T6.29,RP_neg_M459.2383_T8.12,RP_neg_M459.2427_T8.42,RP_neg_M459.2734_T9.8,RP_neg_M459.2743_T10.35,RP_neg_M459.2746_T10.5,RP_neg_M459.2755_T10.79,RP_neg_M459.2761_T10.04,RP_neg_M459.2887_T5.57,RP_neg_M459.2955_T10.42,RP_neg_M459.3192_T8.99,RP_neg_M459.3232_T11.87,RP_neg_M459.3465_T15.16,RP_neg_M459.4161_T17.7,RP_neg_M460.169_T0.57,RP_neg_M460.2072_T0.57,RP_neg_M460.2222_T1.3,RP_neg_M460.2657_T12.28,RP_neg_M460.2706_T7.38,RP_neg_M460.2718_T12.44,RP_neg_M461.0461_T0.55,RP_neg_M461.0468_T6.91,RP_neg_M461.1086_T5.14,RP_neg_M461.1211_T0.58,RP_neg_M461.1345_T8.4,RP_neg_M461.1492_T0.58,RP_neg_M461.1579_T11.76,RP_neg_M461.158_T12,RP_neg_M461.1695_T6.91,RP_neg_M461.1872_T0.57,RP_neg_M461.2519_T7.33,RP_neg_M461.2521_T7.13,RP_neg_M461.2525_T8.33,RP_neg_M461.2525_T7.56,RP_neg_M461.2543_T11.53,RP_neg_M461.3234_T13.69,RP_neg_M461.3238_T13.26,RP_neg_M461.363_T14.19,RP_neg_M461.3661_T12.99,RP_neg_M462.0927_T0.58,RP_neg_M462.1505_T0.62,RP_neg_M462.2403_T0.88,RP_neg_M462.2684_T11.96,RP_neg_M462.2722_T11.66,RP_neg_M462.2856_T7.5,RP_neg_M462.2874_T8.07,RP_neg_M462.2988_T11.86,RP_neg_M462.3199_T14.93,RP_neg_M462.3216_T9.65,RP_neg_M462.3713_T14.6,RP_neg_M462.8044_T18.09,RP_neg_M462.8459_T8.2,RP_neg_M462.8766_T18.05,RP_neg_M463.061_T5.67,RP_neg_M463.0743_T0.57,RP_neg_M463.0894_T5.76,RP_neg_M463.1504_T3.7,RP_neg_M463.1945_T0.85,RP_neg_M463.2072_T13.92,RP_neg_M463.2482_T16.86,RP_neg_M463.265_T8.92,RP_neg_M463.2659_T12.48,RP_neg_M463.266_T12.81,RP_neg_M463.2674_T12.15,RP_neg_M463.2676_T13.19,RP_neg_M463.2677_T8.65,RP_neg_M463.2708_T11.09,RP_neg_M463.287_T16.41,RP_neg_M463.287_T15.67,RP_neg_M463.2875_T7.42,RP_neg_M463.2876_T16.04,RP_neg_M463.2881_T16.66,RP_neg_M463.2973_T10.28,RP_neg_M463.3045_T7.45,RP_neg_M463.3056_T8.88,RP_neg_M463.3058_T7.68,RP_neg_M463.306_T9.59,RP_neg_M463.308_T8.57,RP_neg_M463.3403_T12.37,RP_neg_M463.3767_T17.41,RP_neg_M463.3789_T12.25,RP_neg_M463.7684_T18.17,RP_neg_M463.8029_T18.13,RP_neg_M463.841_T16.96,RP_neg_M463.8417_T16.37,RP_neg_M463.9464_T0.53,RP_neg_M464.1846_T7.92,RP_neg_M464.215_T8.73,RP_neg_M464.2246_T11.8,RP_neg_M464.2255_T16.16,RP_neg_M464.277_T10.99,RP_neg_M464.2841_T12.1,RP_neg_M464.2938_T11.8,RP_neg_M464.3_T7.12,RP_neg_M464.3012_T7.6,RP_neg_M464.303_T8.2,RP_neg_M464.3055_T11.2,RP_neg_M464.3117_T11.8,RP_neg_M464.3144_T12.74,RP_neg_M464.3175_T15.42,RP_neg_M464.3242_T8.2,RP_neg_M464.7782_T18.13,RP_neg_M464.8055_T0.53,RP_neg_M465.0042_T6.73,RP_neg_M465.133_T0.58,RP_neg_M465.1556_T11.82,RP_neg_M465.1574_T8.16,RP_neg_M465.1794_T0.59,RP_neg_M465.2085_T8.04,RP_neg_M465.2134_T11.7,RP_neg_M465.2216_T14.29,RP_neg_M465.2332_T6.04,RP_neg_M465.2358_T4.32,RP_neg_M465.236_T5.62,RP_neg_M465.2382_T7.29,RP_neg_M465.2388_T8.52,RP_neg_M465.2388_T9.01,RP_neg_M465.239_T7.83,RP_neg_M465.2621_T11.1,RP_neg_M465.2668_T17.55,RP_neg_M465.2821_T16.32,RP_neg_M465.2874_T6.99,RP_neg_M465.2975_T9.75,RP_neg_M465.3045_T16.68,RP_neg_M465.3048_T17,RP_neg_M465.3057_T17.35,RP_neg_M465.3065_T16.4,RP_neg_M465.3073_T15.57,RP_neg_M465.3102_T13.77,RP_neg_M465.3107_T15.97,RP_neg_M465.3116_T10.47,RP_neg_M465.3128_T10.64,RP_neg_M465.3132_T16.52,RP_neg_M465.321_T17.29,RP_neg_M465.3211_T8.3,RP_neg_M465.3221_T9.54,RP_neg_M465.3226_T9.16,RP_neg_M465.3228_T7.6,RP_neg_M465.3269_T16.32,RP_neg_M465.3354_T10.48,RP_neg_M465.3525_T14.44,RP_neg_M465.3526_T17.96,RP_neg_M465.3942_T15.85,RP_neg_M465.3965_T15.35,RP_neg_M465.7863_T18.13,RP_neg_M466.123_T0.57,RP_neg_M466.1594_T0.6,RP_neg_M466.1989_T5.69,RP_neg_M466.2336_T5.69,RP_neg_M466.2928_T11.79,RP_neg_M466.3289_T11.69,RP_neg_M466.7481_T18.11,RP_neg_M466.7734_T18.11,RP_neg_M466.8041_T18.09,RP_neg_M467.0718_T7.11,RP_neg_M467.1355_T13.88,RP_neg_M467.1384_T0.58,RP_neg_M467.1385_T6.29,RP_neg_M467.1475_T6.01,RP_neg_M467.1659_T12.63,RP_neg_M467.1664_T5.57,RP_neg_M467.1723_T0.93,RP_neg_M467.188_T0.6,RP_neg_M467.1894_T1.4,RP_neg_M467.2053_T16.59,RP_neg_M467.2096_T8.52,RP_neg_M467.211_T8.28,RP_neg_M467.2131_T6.41,RP_neg_M467.2351_T7.84,RP_neg_M467.2421_T12.39,RP_neg_M467.2476_T9.5,RP_neg_M467.2485_T4.47,RP_neg_M467.2838_T13.84,RP_neg_M467.2977_T9.55,RP_neg_M467.2989_T9.22,RP_neg_M467.302_T8.97,RP_neg_M467.3038_T16.96,RP_neg_M467.3043_T7.21,RP_neg_M467.3187_T17.18,RP_neg_M467.3195_T16.9,RP_neg_M467.322_T16.56,RP_neg_M467.4062_T17.81,RP_neg_M467.4099_T17.55,RP_neg_M467.4168_T17.31,RP_neg_M467.9998_T8.84,RP_neg_M468.1287_T7.7,RP_neg_M468.1304_T0.6,RP_neg_M468.1484_T0.61,RP_neg_M468.151_T1.04,RP_neg_M468.1819_T15.03,RP_neg_M468.2024_T9.44,RP_neg_M468.2135_T6.96,RP_neg_M468.2174_T7.78,RP_neg_M468.248_T6.71,RP_neg_M468.2504_T5.52,RP_neg_M468.299_T14.33,RP_neg_M468.33_T8.39,RP_neg_M468.3322_T11.2,RP_neg_M468.3468_T8.2,RP_neg_M468.8953_T18.03,RP_neg_M468.8972_T0.53,RP_neg_M469.0007_T0.58,RP_neg_M469.105_T5.91,RP_neg_M469.1097_T11.08,RP_neg_M469.11_T10.41,RP_neg_M469.1103_T10.69,RP_neg_M469.1157_T6.81,RP_neg_M469.1436_T14.83,RP_neg_M469.1758_T0.6,RP_neg_M469.1992_T0.55,RP_neg_M469.2229_T8.23,RP_neg_M469.2273_T7.93,RP_neg_M469.2327_T8.6,RP_neg_M469.2365_T13.29,RP_neg_M469.2491_T15.52,RP_neg_M469.2569_T10.77,RP_neg_M469.257_T10.98,RP_neg_M469.2575_T10.54,RP_neg_M469.2619_T11.67,RP_neg_M469.2678_T6.24,RP_neg_M469.2799_T7.74,RP_neg_M469.2802_T7.93,RP_neg_M469.2804_T13.44,RP_neg_M469.2833_T7.2,RP_neg_M469.2845_T6.93,RP_neg_M469.2927_T12.01,RP_neg_M469.2948_T10.84,RP_neg_M469.2966_T10.3,RP_neg_M469.2996_T14.33,RP_neg_M469.3303_T11.7,RP_neg_M469.3308_T13.74,RP_neg_M469.3311_T13.05,RP_neg_M469.3316_T12.82,RP_neg_M469.3335_T12.2,RP_neg_M469.3358_T12.54,RP_neg_M469.3893_T17.49,RP_neg_M469.7594_T8.43,RP_neg_M469.761_T8.84,RP_neg_M469.9123_T17.93,RP_neg_M470.1958_T15.86,RP_neg_M470.2185_T10.07,RP_neg_M470.2278_T6.92,RP_neg_M470.2284_T8.13,RP_neg_M470.2316_T7.43,RP_neg_M470.2885_T14.65,RP_neg_M470.748_T18.06,RP_neg_M470.8366_T18.09,RP_neg_M470.9045_T0.5,RP_neg_M471.076_T0.56,RP_neg_M471.1158_T0.59,RP_neg_M471.1187_T12.23,RP_neg_M471.1372_T0.59,RP_neg_M471.1451_T0.81,RP_neg_M471.1462_T13.58,RP_neg_M471.1745_T0.59,RP_neg_M471.2086_T6.96,RP_neg_M471.2262_T5.72,RP_neg_M471.2411_T6.96,RP_neg_M471.2419_T8.1,RP_neg_M471.2432_T8.41,RP_neg_M471.2433_T8.79,RP_neg_M471.2435_T7.88,RP_neg_M471.2608_T5.34,RP_neg_M471.2704_T13.34,RP_neg_M471.3131_T9.79,RP_neg_M471.3135_T15.1,RP_neg_M471.3138_T10.43,RP_neg_M471.3175_T8.99,RP_neg_M471.3315_T13.9,RP_neg_M471.3461_T11.58,RP_neg_M471.3472_T10.55,RP_neg_M471.3477_T12.57,RP_neg_M471.3486_T11.86,RP_neg_M471.3493_T10.22,RP_neg_M471.3841_T17.41,RP_neg_M472.1575_T2.89,RP_neg_M472.1997_T2.16,RP_neg_M472.2459_T8.04,RP_neg_M472.8335_T18.09,RP_neg_M472.9189_T0.5,RP_neg_M472.9619_T0.5,RP_neg_M473.1542_T0.6,RP_neg_M473.1662_T14.23,RP_neg_M473.1911_T0.6,RP_neg_M473.1981_T1.17,RP_neg_M473.2114_T15.35,RP_neg_M473.2192_T7.6,RP_neg_M473.2211_T7.16,RP_neg_M473.2265_T5.34,RP_neg_M473.2328_T16,RP_neg_M473.2497_T8.74,RP_neg_M473.2517_T7.96,RP_neg_M473.252_T8.94,RP_neg_M473.2532_T7.58,RP_neg_M473.2761_T10.72,RP_neg_M473.2789_T17.9,RP_neg_M473.2807_T16.8,RP_neg_M473.2813_T15.95,RP_neg_M473.2818_T14.84,RP_neg_M473.2821_T16.17,RP_neg_M473.2826_T14.05,RP_neg_M473.2841_T13.89,RP_neg_M473.2978_T13.75,RP_neg_M473.3269_T11.43,RP_neg_M473.3285_T9.17,RP_neg_M473.3561_T17.21,RP_neg_M474.2211_T15.75,RP_neg_M474.2643_T9.91,RP_neg_M474.2643_T10.32,RP_neg_M474.2829_T14.21,RP_neg_M474.8174_T18.08,RP_neg_M474.8327_T18.09,RP_neg_M474.9215_T0.5,RP_neg_M474.9548_T0.5,RP_neg_M475.1369_T0.57,RP_neg_M475.1719_T14.26,RP_neg_M475.1739_T12.45,RP_neg_M475.1808_T15.04,RP_neg_M475.1824_T5.27,RP_neg_M475.1882_T11.3,RP_neg_M475.1887_T13.42,RP_neg_M475.1896_T12.92,RP_neg_M475.2147_T9.59,RP_neg_M475.2152_T9.33,RP_neg_M475.2321_T7.08,RP_neg_M475.2454_T14.56,RP_neg_M475.2455_T9.79,RP_neg_M475.2459_T10.44,RP_neg_M475.2524_T16.67,RP_neg_M475.2531_T4.8,RP_neg_M475.2686_T8.31,RP_neg_M475.269_T7.86,RP_neg_M475.2691_T6.87,RP_neg_M475.2693_T8.53,RP_neg_M475.2694_T7.3,RP_neg_M475.2696_T9.02,RP_neg_M475.2857_T16.34,RP_neg_M475.2887_T16.08,RP_neg_M475.2933_T9.04,RP_neg_M475.2939_T8.36,RP_neg_M475.2978_T17.55,RP_neg_M475.3751_T16.84,RP_neg_M475.7692_T18.13,RP_neg_M475.8854_T18.03,RP_neg_M476.1268_T0.87,RP_neg_M476.1347_T0.59,RP_neg_M476.1526_T0.59,RP_neg_M476.2117_T1.25,RP_neg_M476.2661_T9.86,RP_neg_M476.2738_T7.8,RP_neg_M476.2743_T7.3,RP_neg_M476.2783_T10.52,RP_neg_M476.2791_T10.83,RP_neg_M476.2843_T7.59,RP_neg_M476.317_T14.24,RP_neg_M476.3369_T10.04,RP_neg_M476.3624_T17.3,RP_neg_M476.3654_T16.96,RP_neg_M476.7761_T18.12,RP_neg_M476.9215_T0.5,RP_neg_M476.9364_T4.77,RP_neg_M476.9529_T0.5,RP_neg_M477.0648_T10.04,RP_neg_M477.1018_T5.74,RP_neg_M477.1726_T1.33,RP_neg_M477.2274_T9.49,RP_neg_M477.2483_T6.26,RP_neg_M477.249_T7.25,RP_neg_M477.2741_T7.83,RP_neg_M477.3018_T16.04,RP_neg_M477.3029_T16.61,RP_neg_M477.3047_T16.91,RP_neg_M477.3063_T15.67,RP_neg_M477.3342_T11.2,RP_neg_M477.3438_T12.75,RP_neg_M477.3571_T13.93,RP_neg_M477.3927_T13.63,RP_neg_M477.4662_T17.09,RP_neg_M477.9698_T10.61,RP_neg_M478.0681_T5.79,RP_neg_M478.1792_T1.05,RP_neg_M478.2387_T12.3,RP_neg_M478.2926_T11.33,RP_neg_M478.2937_T11.53,RP_neg_M478.3183_T8.47,RP_neg_M478.3652_T12.93,RP_neg_M478.8459_T16.27,RP_neg_M479.079_T0.58,RP_neg_M479.1152_T0.58,RP_neg_M479.1313_T0.6,RP_neg_M479.1328_T2.26,RP_neg_M479.1366_T0.8,RP_neg_M479.1422_T1.94,RP_neg_M479.1478_T0.67,RP_neg_M479.1482_T5.39,RP_neg_M479.1953_T15.87,RP_neg_M479.1977_T0.58,RP_neg_M479.2013_T7.18,RP_neg_M479.2179_T9.79,RP_neg_M479.2519_T9.75,RP_neg_M479.2593_T10.49,RP_neg_M479.2662_T7.41,RP_neg_M479.2668_T7.08,RP_neg_M479.2674_T7.97,RP_neg_M479.2817_T12.09,RP_neg_M479.2838_T11.31,RP_neg_M479.2845_T6.98,RP_neg_M479.3161_T16.28,RP_neg_M479.3187_T17.27,RP_neg_M479.319_T17.8,RP_neg_M479.3196_T16.9,RP_neg_M479.3205_T16.6,RP_neg_M479.3343_T17.45,RP_neg_M479.3356_T12.23,RP_neg_M479.3364_T12.89,RP_neg_M479.4073_T16.57,RP_neg_M479.4093_T17.56,RP_neg_M479.4112_T16.79,RP_neg_M479.9673_T10.61,RP_neg_M480.1396_T0.57,RP_neg_M480.1773_T15.87,RP_neg_M480.1811_T0.58,RP_neg_M480.2134_T7.55,RP_neg_M480.2734_T8.65,RP_neg_M480.309_T12.17,RP_neg_M480.3092_T11.17,RP_neg_M480.3094_T11.35,RP_neg_M480.3103_T12.38,RP_neg_M480.3301_T12.78,RP_neg_M480.3461_T13.34,RP_neg_M481.1054_T7.7,RP_neg_M481.1296_T0.58,RP_neg_M481.1536_T0.58,RP_neg_M481.1558_T6.58,RP_neg_M481.1702_T0.59,RP_neg_M481.1793_T13.52,RP_neg_M481.1886_T7.75,RP_neg_M481.2069_T7.78,RP_neg_M481.2351_T7.77,RP_neg_M481.2463_T5.56,RP_neg_M481.2626_T9.92,RP_neg_M481.2721_T12.29,RP_neg_M481.2821_T7.05,RP_neg_M481.2885_T10.48,RP_neg_M481.2911_T12.67,RP_neg_M481.2935_T11.07,RP_neg_M481.2993_T11.86,RP_neg_M481.2995_T11.66,RP_neg_M481.3026_T11.46,RP_neg_M481.3127_T6.91,RP_neg_M481.3158_T8.22,RP_neg_M481.3212_T11.48,RP_neg_M481.3283_T15.13,RP_neg_M481.3311_T17.51,RP_neg_M481.3321_T17.71,RP_neg_M481.3327_T17.15,RP_neg_M481.3362_T16.76,RP_neg_M481.3549_T10.57,RP_neg_M481.3571_T13.12,RP_neg_M481.4177_T17.63,RP_neg_M481.4241_T15.99,RP_neg_M481.4252_T15.67,RP_neg_M481.9494_T0.53,RP_neg_M482.2288_T7.51,RP_neg_M482.2527_T10.49,RP_neg_M482.2557_T14.01,RP_neg_M482.2877_T11.4,RP_neg_M482.2938_T9.41,RP_neg_M482.3266_T11.12,RP_neg_M482.3281_T11.73,RP_neg_M482.3511_T11.77,RP_neg_M482.7442_T18.13,RP_neg_M482.7618_T18.12,RP_neg_M482.781_T18.12,RP_neg_M483.0165_T1.39,RP_neg_M483.1175_T0.6,RP_neg_M483.1259_T1.24,RP_neg_M483.1353_T0.59,RP_neg_M483.1453_T10.46,RP_neg_M483.1792_T0.62,RP_neg_M483.1863_T0.92,RP_neg_M483.1953_T14.24,RP_neg_M483.2034_T8.15,RP_neg_M483.207_T7.26,RP_neg_M483.2535_T9.42,RP_neg_M483.2553_T11.3,RP_neg_M483.2587_T8.86,RP_neg_M483.2697_T10.96,RP_neg_M483.273_T11.39,RP_neg_M483.2747_T11.19,RP_neg_M483.2752_T14.65,RP_neg_M483.2765_T10.31,RP_neg_M483.287_T9.44,RP_neg_M483.2951_T11.15,RP_neg_M483.3099_T10.32,RP_neg_M483.3106_T9.66,RP_neg_M483.3136_T12.11,RP_neg_M483.3137_T12.46,RP_neg_M483.3212_T17.96,RP_neg_M483.3323_T8.82,RP_neg_M483.3344_T7.65,RP_neg_M483.4014_T17.56,RP_neg_M483.4019_T17.86,RP_neg_M484.1747_T1,RP_neg_M484.2041_T6.61,RP_neg_M484.2726_T14.78,RP_neg_M484.2729_T10.12,RP_neg_M484.2733_T6.78,RP_neg_M484.2735_T7.5,RP_neg_M484.355_T8.32,RP_neg_M484.7635_T18.13,RP_neg_M484.8595_T17.94,RP_neg_M484.9958_T0.53,RP_neg_M485.0328_T0.53,RP_neg_M485.0928_T0.59,RP_neg_M485.1511_T0.59,RP_neg_M485.1513_T0.8,RP_neg_M485.1761_T8.71,RP_neg_M485.1863_T7.51,RP_neg_M485.2115_T15.04,RP_neg_M485.2123_T15.64,RP_neg_M485.2125_T15.17,RP_neg_M485.2224_T7.82,RP_neg_M485.2225_T7.59,RP_neg_M485.2513_T10.3,RP_neg_M485.2545_T16.12,RP_neg_M485.2548_T10.11,RP_neg_M485.2715_T16.01,RP_neg_M485.2784_T11.99,RP_neg_M485.2803_T14.94,RP_neg_M485.2895_T13.9,RP_neg_M485.2906_T9.37,RP_neg_M485.291_T9.1,RP_neg_M485.3234_T14.21,RP_neg_M485.3245_T10.1,RP_neg_M485.3259_T8.91,RP_neg_M485.3261_T11.05,RP_neg_M485.3265_T11.78,RP_neg_M485.3266_T10.78,RP_neg_M485.3272_T9.85,RP_neg_M485.3275_T10.32,RP_neg_M485.3333_T12.56,RP_neg_M485.3984_T15.85,RP_neg_M485.7058_T7.77,RP_neg_M486.1198_T0.6,RP_neg_M486.2005_T8.73,RP_neg_M486.209_T15.72,RP_neg_M486.212_T15.08,RP_neg_M486.2528_T7.22,RP_neg_M486.2865_T15.55,RP_neg_M486.3_T11.58,RP_neg_M486.7574_T18.12,RP_neg_M486.8825_T0.5,RP_neg_M487.108_T1.27,RP_neg_M487.1271_T0.59,RP_neg_M487.1485_T0.58,RP_neg_M487.1669_T0.58,RP_neg_M487.1949_T7.68,RP_neg_M487.1997_T8.07,RP_neg_M487.1999_T8.3,RP_neg_M487.2004_T5.95,RP_neg_M487.2113_T4.32,RP_neg_M487.2136_T15.1,RP_neg_M487.2197_T7.55,RP_neg_M487.22_T7.78,RP_neg_M487.2264_T15.86,RP_neg_M487.2357_T6.14,RP_neg_M487.2373_T7.26,RP_neg_M487.2374_T6.75,RP_neg_M487.2376_T7.97,RP_neg_M487.2376_T3.63,RP_neg_M487.238_T7.57,RP_neg_M487.238_T7.77,RP_neg_M487.243_T15.13,RP_neg_M487.2477_T15.8,RP_neg_M487.287_T16.82,RP_neg_M487.3038_T15.88,RP_neg_M487.3085_T9.29,RP_neg_M487.3098_T5.81,RP_neg_M487.3307_T5.79,RP_neg_M487.3389_T10.99,RP_neg_M487.3417_T9.1,RP_neg_M487.3426_T10.08,RP_neg_M487.343_T10.71,RP_neg_M487.3432_T9.46,RP_neg_M487.3433_T9.72,RP_neg_M487.3447_T8.86,RP_neg_M487.345_T11.6,RP_neg_M487.3727_T15.95,RP_neg_M487.3793_T16.81,RP_neg_M488.1597_T0.58,RP_neg_M488.7938_T18.12,RP_neg_M488.899_T0.5,RP_neg_M489.0334_T4.7,RP_neg_M489.118_T0.6,RP_neg_M489.1231_T13.61,RP_neg_M489.1341_T4.68,RP_neg_M489.1383_T4.99,RP_neg_M489.1461_T0.59,RP_neg_M489.1462_T6.04,RP_neg_M489.1765_T11.45,RP_neg_M489.1825_T0.7,RP_neg_M489.1921_T10.54,RP_neg_M489.2038_T13.42,RP_neg_M489.2078_T11.97,RP_neg_M489.2116_T5.52,RP_neg_M489.2119_T6.91,RP_neg_M489.2156_T6.41,RP_neg_M489.2253_T8.42,RP_neg_M489.2476_T7.21,RP_neg_M489.2727_T8.54,RP_neg_M489.2758_T15.94,RP_neg_M489.2769_T15.16,RP_neg_M489.2784_T14.98,RP_neg_M489.2788_T17.46,RP_neg_M489.2789_T16.48,RP_neg_M489.2823_T9.54,RP_neg_M489.2969_T8.39,RP_neg_M489.3008_T14.59,RP_neg_M489.3171_T12.23,RP_neg_M489.3215_T7.4,RP_neg_M489.3225_T8.4,RP_neg_M489.3229_T8.69,RP_neg_M489.3331_T13.66,RP_neg_M489.3561_T13.07,RP_neg_M489.3567_T14.22,RP_neg_M489.3591_T13.93,RP_neg_M489.987_T8.84,RP_neg_M490.1454_T16.12,RP_neg_M490.1551_T0.59,RP_neg_M490.174_T0.6,RP_neg_M490.2452_T8.5,RP_neg_M490.3295_T12.98,RP_neg_M490.3539_T10.45,RP_neg_M490.3598_T16.74,RP_neg_M490.798_T18.02,RP_neg_M490.8228_T18.01,RP_neg_M490.8998_T0.5,RP_neg_M491.1005_T0.58,RP_neg_M491.1332_T13.52,RP_neg_M491.1725_T11.82,RP_neg_M491.1752_T12.95,RP_neg_M491.1775_T10.33,RP_neg_M491.1843_T9.29,RP_neg_M491.1921_T0.88,RP_neg_M491.2079_T8.31,RP_neg_M491.2079_T8,RP_neg_M491.2093_T10.49,RP_neg_M491.2095_T9.8,RP_neg_M491.2262_T6.61,RP_neg_M491.2269_T5.39,RP_neg_M491.2412_T8.53,RP_neg_M491.2416_T9.01,RP_neg_M491.2422_T7.83,RP_neg_M491.2567_T13.39,RP_neg_M491.2596_T8,RP_neg_M491.2604_T5.74,RP_neg_M491.2612_T12,RP_neg_M491.2621_T12.48,RP_neg_M491.2621_T11.33,RP_neg_M491.2624_T12.8,RP_neg_M491.2628_T13.14,RP_neg_M491.2636_T7.08,RP_neg_M491.266_T10.54,RP_neg_M491.2661_T0.67,RP_neg_M491.2665_T7.33,RP_neg_M491.2684_T5.12,RP_neg_M491.2717_T11.58,RP_neg_M491.2824_T7.38,RP_neg_M491.284_T7.11,RP_neg_M491.2967_T16.63,RP_neg_M491.3173_T16.67,RP_neg_M491.3194_T17.32,RP_neg_M491.3199_T16.39,RP_neg_M491.3202_T17.01,RP_neg_M491.3335_T17.12,RP_neg_M491.3441_T16.67,RP_neg_M491.7843_T16.74,RP_neg_M491.9325_T17.77,RP_neg_M491.9335_T17.59,RP_neg_M491.9337_T17.1,RP_neg_M492.1454_T0.58,RP_neg_M492.167_T0.6,RP_neg_M492.1826_T1.17,RP_neg_M492.1917_T0.57,RP_neg_M492.2188_T15.52,RP_neg_M492.2267_T8.64,RP_neg_M492.2428_T7.37,RP_neg_M492.2545_T8.53,RP_neg_M492.2558_T16.54,RP_neg_M492.2571_T9.04,RP_neg_M492.2575_T7.88,RP_neg_M492.2623_T7.4,RP_neg_M492.2724_T7.16,RP_neg_M492.3159_T15.42,RP_neg_M492.33_T9.02,RP_neg_M492.3434_T12.94,RP_neg_M492.3455_T13.99,RP_neg_M492.3506_T12.1,RP_neg_M492.771_T18.13,RP_neg_M492.8206_T18.01,RP_neg_M493.0018_T0.55,RP_neg_M493.122_T0.6,RP_neg_M493.1479_T14.23,RP_neg_M493.1547_T0.6,RP_neg_M493.1718_T1.15,RP_neg_M493.1734_T0.6,RP_neg_M493.1913_T14.21,RP_neg_M493.1914_T12.62,RP_neg_M493.2007_T9.81,RP_neg_M493.2249_T8.02,RP_neg_M493.2249_T8.8,RP_neg_M493.227_T8.43,RP_neg_M493.2563_T13.34,RP_neg_M493.285_T4.82,RP_neg_M493.2932_T12.43,RP_neg_M493.2947_T12.61,RP_neg_M493.295_T12.15,RP_neg_M493.2966_T15.47,RP_neg_M493.2974_T15.25,RP_neg_M493.3017_T11.38,RP_neg_M493.3121_T8.82,RP_neg_M493.321_T17.53,RP_neg_M493.3249_T9.66,RP_neg_M493.3304_T12.44,RP_neg_M493.3343_T13.67,RP_neg_M493.3343_T12.15,RP_neg_M493.3344_T17.24,RP_neg_M493.3355_T13.24,RP_neg_M493.3358_T16.77,RP_neg_M493.336_T12.99,RP_neg_M493.3363_T17.13,RP_neg_M493.3368_T11.23,RP_neg_M493.3369_T17.51,RP_neg_M493.3504_T17.95,RP_neg_M493.3635_T17.16,RP_neg_M493.3706_T17.83,RP_neg_M493.4619_T16.65,RP_neg_M494.1071_T7.8,RP_neg_M494.1962_T0.6,RP_neg_M494.2452_T6.95,RP_neg_M494.2887_T14.14,RP_neg_M494.3341_T13.41,RP_neg_M494.3597_T13.02,RP_neg_M494.361_T14,RP_neg_M494.7795_T18.11,RP_neg_M494.8244_T0.53,RP_neg_M494.9158_T0.5,RP_neg_M494.9562_T0.5,RP_neg_M494.9967_T0.55,RP_neg_M495.0613_T4.8,RP_neg_M495.0876_T8.57,RP_neg_M495.1191_T5.03,RP_neg_M495.1416_T0.6,RP_neg_M495.1434_T5.04,RP_neg_M495.1491_T14.26,RP_neg_M495.1703_T1.04,RP_neg_M495.182_T0.6,RP_neg_M495.1833_T0.83,RP_neg_M495.232_T8.2,RP_neg_M495.2539_T9.01,RP_neg_M495.2555_T7.29,RP_neg_M495.2556_T7.82,RP_neg_M495.2564_T8.28,RP_neg_M495.2602_T6.78,RP_neg_M495.2671_T6.36,RP_neg_M495.278_T11.1,RP_neg_M495.3027_T13.84,RP_neg_M495.304_T12.35,RP_neg_M495.3095_T14.93,RP_neg_M495.3097_T15.31,RP_neg_M495.3141_T13.19,RP_neg_M495.3143_T15.58,RP_neg_M495.3289_T9.75,RP_neg_M495.3293_T10.23,RP_neg_M495.3332_T10.66,RP_neg_M495.3347_T11.43,RP_neg_M495.3491_T16.96,RP_neg_M495.3535_T15.57,RP_neg_M495.3563_T17.29,RP_neg_M495.4388_T17.66,RP_neg_M495.44_T16.83,RP_neg_M495.442_T17.4,RP_neg_M495.4741_T17.98,RP_neg_M496.1139_T4.52,RP_neg_M496.2368_T11.55,RP_neg_M496.2687_T11.11,RP_neg_M496.2829_T16.31,RP_neg_M496.3032_T14.86,RP_neg_M496.4039_T16.57,RP_neg_M496.7716_T18.15,RP_neg_M497.0344_T0.55,RP_neg_M497.0777_T7.25,RP_neg_M497.1132_T5.85,RP_neg_M497.1295_T0.59,RP_neg_M497.1405_T11.87,RP_neg_M497.1514_T13.51,RP_neg_M497.1576_T0.59,RP_neg_M497.1678_T14.08,RP_neg_M497.2_T0.6,RP_neg_M497.2559_T11.63,RP_neg_M497.2702_T10.35,RP_neg_M497.2717_T9.3,RP_neg_M497.2906_T9.47,RP_neg_M497.2932_T9.91,RP_neg_M497.2953_T9.23,RP_neg_M497.3225_T12.57,RP_neg_M497.3368_T5.81,RP_neg_M497.3377_T7.93,RP_neg_M497.3461_T9.26,RP_neg_M497.3461_T10.91,RP_neg_M497.354_T5.79,RP_neg_M497.4134_T16.55,RP_neg_M498.2579_T5.22,RP_neg_M498.2897_T7.46,RP_neg_M498.29_T8.43,RP_neg_M498.291_T7.76,RP_neg_M498.291_T8.26,RP_neg_M498.3175_T8.22,RP_neg_M498.3185_T10.51,RP_neg_M498.3214_T15.6,RP_neg_M498.7801_T18.12,RP_neg_M498.9163_T0.52,RP_neg_M499.1361_T9.45,RP_neg_M499.1501_T0.59,RP_neg_M499.1511_T13.61,RP_neg_M499.1659_T0.59,RP_neg_M499.1807_T0.95,RP_neg_M499.1862_T11.23,RP_neg_M499.1899_T11.48,RP_neg_M499.1912_T12.89,RP_neg_M499.1914_T12.44,RP_neg_M499.1984_T8.27,RP_neg_M499.2006_T9.24,RP_neg_M499.2034_T1.1,RP_neg_M499.2156_T12.52,RP_neg_M499.2172_T8.34,RP_neg_M499.2527_T7.98,RP_neg_M499.2672_T16.67,RP_neg_M499.3029_T8.26,RP_neg_M499.3037_T10.3,RP_neg_M499.3059_T9,RP_neg_M499.307_T9.74,RP_neg_M499.3103_T10.58,RP_neg_M499.3104_T9.44,RP_neg_M499.3263_T8.03,RP_neg_M499.4163_T17.44,RP_neg_M500.0153_T8.84,RP_neg_M500.1987_T0.6,RP_neg_M500.2099_T14.31,RP_neg_M500.2362_T4.32,RP_neg_M500.2621_T12.28,RP_neg_M500.2695_T6.84,RP_neg_M500.2699_T6.14,RP_neg_M500.2782_T10.75,RP_neg_M500.6362_T0.55,RP_neg_M500.8467_T0.53,RP_neg_M500.8485_T16.41,RP_neg_M500.8489_T15.74,RP_neg_M500.8507_T16.63,RP_neg_M500.8516_T18.02,RP_neg_M500.8517_T16.16,RP_neg_M500.9207_T0.5,RP_neg_M501.1729_T0.6,RP_neg_M501.1931_T0.59,RP_neg_M501.2051_T12.96,RP_neg_M501.2057_T11.83,RP_neg_M501.2137_T7.78,RP_neg_M501.214_T7.57,RP_neg_M501.2174_T11.72,RP_neg_M501.2361_T12.28,RP_neg_M501.2484_T7.09,RP_neg_M501.2496_T7.37,RP_neg_M501.2626_T14.73,RP_neg_M501.2676_T16.72,RP_neg_M501.322_T8.4,RP_neg_M501.3224_T8.06,RP_neg_M501.3224_T11.57,RP_neg_M501.3225_T9.71,RP_neg_M501.3226_T9.23,RP_neg_M501.3227_T12.25,RP_neg_M501.3229_T9.42,RP_neg_M501.3234_T10.15,RP_neg_M501.3246_T7.88,RP_neg_M501.3571_T13.59,RP_neg_M501.3572_T13.94,RP_neg_M502.1763_T0.92,RP_neg_M502.2438_T6.35,RP_neg_M502.2815_T12.61,RP_neg_M502.2934_T11.25,RP_neg_M502.317_T8.26,RP_neg_M502.3187_T8.4,RP_neg_M502.3199_T11.23,RP_neg_M502.3344_T8.21,RP_neg_M502.4242_T17.39,RP_neg_M502.6324_T0.55,RP_neg_M502.7623_T18.16,RP_neg_M502.7952_T18.06,RP_neg_M502.8483_T16.54,RP_neg_M502.8509_T16.37,RP_neg_M502.9176_T0.5,RP_neg_M502.9536_T0.5,RP_neg_M503.0843_T0.57,RP_neg_M503.1621_T0.58,RP_neg_M503.1712_T5.64,RP_neg_M503.1879_T7.73,RP_neg_M503.1962_T0.8,RP_neg_M503.1967_T1.2,RP_neg_M503.2219_T14.19,RP_neg_M503.2219_T12.62,RP_neg_M503.2283_T7.58,RP_neg_M503.2313_T7.33,RP_neg_M503.2318_T6.83,RP_neg_M503.2472_T12.64,RP_neg_M503.2611_T16.59,RP_neg_M503.265_T7.09,RP_neg_M503.2733_T8.55,RP_neg_M503.2733_T15.5,RP_neg_M503.2828_T17.39,RP_neg_M503.2872_T13.66,RP_neg_M503.3342_T7.18,RP_neg_M503.3366_T8.59,RP_neg_M503.3369_T12.02,RP_neg_M503.3378_T9.12,RP_neg_M503.3383_T10.93,RP_neg_M503.3399_T7.95,RP_neg_M503.4065_T15.85,RP_neg_M503.4824_T17.56,RP_neg_M504.1657_T16.73,RP_neg_M504.1772_T4.73,RP_neg_M504.2104_T5.58,RP_neg_M504.2419_T16.02,RP_neg_M504.2711_T11.57,RP_neg_M504.3664_T10.9,RP_neg_M504.3679_T10.66,RP_neg_M504.6296_T0.55,RP_neg_M504.8597_T18.02,RP_neg_M505.0871_T1.27,RP_neg_M505.1418_T0.59,RP_neg_M505.1656_T0.61,RP_neg_M505.1791_T13.41,RP_neg_M505.1815_T9.02,RP_neg_M505.1881_T7.26,RP_neg_M505.1903_T8.42,RP_neg_M505.1915_T5.24,RP_neg_M505.2103_T5.46,RP_neg_M505.2112_T5.12,RP_neg_M505.2473_T9.54,RP_neg_M505.2609_T10.59,RP_neg_M505.2655_T7.38,RP_neg_M505.2938_T15.3,RP_neg_M505.2977_T12.18,RP_neg_M505.298_T11.48,RP_neg_M505.2991_T15.65,RP_neg_M505.3037_T11.91,RP_neg_M505.3084_T17.04,RP_neg_M505.3282_T11.87,RP_neg_M505.3317_T16.38,RP_neg_M505.3329_T16.87,RP_neg_M505.349_T17.46,RP_neg_M505.35_T11.91,RP_neg_M505.353_T10.58,RP_neg_M505.4976_T17.91,RP_neg_M506.2287_T5.39,RP_neg_M506.2493_T10.31,RP_neg_M506.2497_T10.51,RP_neg_M506.2498_T10.68,RP_neg_M506.259_T9.87,RP_neg_M506.2665_T9.19,RP_neg_M506.3245_T11.66,RP_neg_M506.3467_T8.52,RP_neg_M506.3498_T9.66,RP_neg_M506.3501_T7.5,RP_neg_M506.9604_T6.41,RP_neg_M507.113_T0.59,RP_neg_M507.1807_T4.3,RP_neg_M507.1814_T8.3,RP_neg_M507.1828_T0.6,RP_neg_M507.1947_T14.09,RP_neg_M507.2012_T8.27,RP_neg_M507.2031_T7.29,RP_neg_M507.2036_T7.6,RP_neg_M507.2041_T7.82,RP_neg_M507.2043_T9.01,RP_neg_M507.2268_T6.08,RP_neg_M507.2359_T17.54,RP_neg_M507.2533_T12.51,RP_neg_M507.2545_T9.79,RP_neg_M507.255_T10.49,RP_neg_M507.2615_T9.14,RP_neg_M507.2726_T11.19,RP_neg_M507.2744_T11.41,RP_neg_M507.3054_T13.34,RP_neg_M507.3056_T14.08,RP_neg_M507.3081_T12.71,RP_neg_M507.3103_T13.84,RP_neg_M507.3135_T16.07,RP_neg_M507.314_T10.96,RP_neg_M507.314_T11.19,RP_neg_M507.3149_T15.67,RP_neg_M507.3156_T15.05,RP_neg_M507.3206_T11.45,RP_neg_M507.3507_T16.91,RP_neg_M507.3616_T15.37,RP_neg_M507.3654_T15.97,RP_neg_M507.3665_T12.26,RP_neg_M507.3669_T13.05,RP_neg_M507.3674_T15.74,RP_neg_M507.3723_T13.69,RP_neg_M507.4406_T16.26,RP_neg_M507.8237_T18.08,RP_neg_M508.2075_T7.78,RP_neg_M508.2129_T14.36,RP_neg_M508.2462_T7.78,RP_neg_M508.2616_T7.78,RP_neg_M508.2643_T10.86,RP_neg_M508.3116_T13.16,RP_neg_M508.3275_T8.11,RP_neg_M508.3396_T13.59,RP_neg_M508.3407_T12.56,RP_neg_M508.3557_T14.06,RP_neg_M508.3602_T13.79,RP_neg_M508.3754_T13.72,RP_neg_M508.8685_T0.53,RP_neg_M508.877_T18.03,RP_neg_M509.0025_T4.68,RP_neg_M509.1084_T13.61,RP_neg_M509.1284_T0.57,RP_neg_M509.1563_T0.58,RP_neg_M509.1953_T8.84,RP_neg_M509.1973_T0.59,RP_neg_M509.1987_T8.41,RP_neg_M509.1992_T1.15,RP_neg_M509.2089_T14.88,RP_neg_M509.2097_T14.58,RP_neg_M509.2142_T6.14,RP_neg_M509.2198_T7.78,RP_neg_M509.2198_T7.21,RP_neg_M509.2342_T8.33,RP_neg_M509.2493_T12.51,RP_neg_M509.2548_T9.05,RP_neg_M509.2607_T9.76,RP_neg_M509.2703_T12.1,RP_neg_M509.2867_T12.84,RP_neg_M509.2877_T12,RP_neg_M509.289_T9.29,RP_neg_M509.2891_T11.77,RP_neg_M509.3045_T9.69,RP_neg_M509.3138_T9.14,RP_neg_M509.3161_T9.46,RP_neg_M509.3275_T16.01,RP_neg_M509.3276_T16.79,RP_neg_M509.329_T15.21,RP_neg_M509.3295_T16.37,RP_neg_M509.33_T15.62,RP_neg_M509.331_T14.95,RP_neg_M509.3548_T16.81,RP_neg_M509.4568_T16.99,RP_neg_M509.4568_T17.86,RP_neg_M509.4575_T15.88,RP_neg_M509.9707_T8.84,RP_neg_M510.2298_T7.1,RP_neg_M510.2546_T6.76,RP_neg_M510.2552_T6.53,RP_neg_M510.2903_T9.34,RP_neg_M510.3185_T12.66,RP_neg_M510.3248_T12.11,RP_neg_M510.3257_T12.38,RP_neg_M510.3612_T10.53,RP_neg_M510.3703_T14.64,RP_neg_M510.3726_T14.42,RP_neg_M510.3758_T14.22,RP_neg_M510.8177_T18.04,RP_neg_M510.8694_T11.33,RP_neg_M510.8798_T14.09,RP_neg_M510.8803_T12.46,RP_neg_M510.8804_T13.22,RP_neg_M510.8806_T16.57,RP_neg_M510.8808_T16.8,RP_neg_M510.8808_T15.63,RP_neg_M510.8809_T16.06,RP_neg_M510.8811_T15.74,RP_neg_M510.8811_T16.28,RP_neg_M510.8813_T17.37,RP_neg_M510.8813_T13.54,RP_neg_M510.8816_T11.55,RP_neg_M510.8817_T12.86,RP_neg_M510.8817_T14.71,RP_neg_M510.8818_T18.02,RP_neg_M510.8819_T0.53,RP_neg_M510.8827_T13.82,RP_neg_M510.8837_T17.76,RP_neg_M510.8843_T14.43,RP_neg_M510.8848_T11.3,RP_neg_M510.907_T18.01,RP_neg_M510.9653_T17.41,RP_neg_M510.975_T4.7,RP_neg_M510.9924_T4.69,RP_neg_M511.1305_T0.58,RP_neg_M511.1598_T12.96,RP_neg_M511.1657_T0.59,RP_neg_M511.1811_T3.87,RP_neg_M511.2299_T7.25,RP_neg_M511.2639_T10.46,RP_neg_M511.266_T12.28,RP_neg_M511.2685_T12.43,RP_neg_M511.2713_T17.46,RP_neg_M511.2715_T9.99,RP_neg_M511.2728_T8.93,RP_neg_M511.273_T10.18,RP_neg_M511.2751_T9.37,RP_neg_M511.3035_T13.12,RP_neg_M511.3051_T12.79,RP_neg_M511.3056_T9.27,RP_neg_M511.3279_T8,RP_neg_M511.3284_T8.74,RP_neg_M511.3288_T9.9,RP_neg_M511.3291_T9.7,RP_neg_M511.4339_T16.89,RP_neg_M512.2689_T8.81,RP_neg_M512.2693_T7.35,RP_neg_M512.2695_T6.92,RP_neg_M512.2997_T10.23,RP_neg_M512.337_T11.08,RP_neg_M512.4603_T17.16,RP_neg_M512.6676_T6.83,RP_neg_M512.6682_T7.49,RP_neg_M512.8781_T16.69,RP_neg_M512.8782_T15.68,RP_neg_M512.8782_T15.48,RP_neg_M512.8792_T0.53,RP_neg_M512.8792_T17.41,RP_neg_M512.9015_T0.5,RP_neg_M513.0444_T0.53,RP_neg_M513.1354_T11.1,RP_neg_M513.1375_T11.34,RP_neg_M513.1613_T4.15,RP_neg_M513.166_T14.05,RP_neg_M513.1668_T14.24,RP_neg_M513.1749_T0.85,RP_neg_M513.1933_T0.6,RP_neg_M513.2402_T15.97,RP_neg_M513.248_T8.65,RP_neg_M513.2652_T8.53,RP_neg_M513.2737_T15.12,RP_neg_M513.289_T10.21,RP_neg_M513.2999_T17.96,RP_neg_M513.3102_T13.94,RP_neg_M513.3111_T13.56,RP_neg_M513.3392_T10.79,RP_neg_M514.1793_T0.9,RP_neg_M514.2418_T16,RP_neg_M514.2749_T15.98,RP_neg_M514.285_T6.61,RP_neg_M514.2855_T6.85,RP_neg_M514.2858_T7.51,RP_neg_M514.2891_T7.79,RP_neg_M514.3079_T7.5,RP_neg_M514.3284_T5.82,RP_neg_M514.3287_T5.96,RP_neg_M514.3305_T7.93,RP_neg_M514.3462_T5.79,RP_neg_M514.7933_T18.08,RP_neg_M514.817_T18.08,RP_neg_M515.0676_T2.19,RP_neg_M515.1186_T5.86,RP_neg_M515.1194_T6.51,RP_neg_M515.123_T6.14,RP_neg_M515.1259_T0.59,RP_neg_M515.1301_T11.08,RP_neg_M515.1306_T11.28,RP_neg_M515.1328_T13.88,RP_neg_M515.1657_T0.64,RP_neg_M515.1934_T8.69,RP_neg_M515.1992_T0.58,RP_neg_M515.2275_T8.35,RP_neg_M515.2325_T8.49,RP_neg_M515.2563_T16.72,RP_neg_M515.2668_T7.13,RP_neg_M515.2697_T9.43,RP_neg_M515.3022_T9.07,RP_neg_M515.3052_T9.41,RP_neg_M515.3097_T9.61,RP_neg_M515.4088_T17.19,RP_neg_M515.4116_T17.78,RP_neg_M515.7516_T7.28,RP_neg_M515.9847_T8.84,RP_neg_M516.2313_T0.6,RP_neg_M516.2766_T11.3,RP_neg_M516.2889_T16.81,RP_neg_M516.2924_T8.27,RP_neg_M516.2964_T12.24,RP_neg_M516.2965_T9.21,RP_neg_M516.3215_T11.7,RP_neg_M516.3422_T13.29,RP_neg_M516.6088_T0.55,RP_neg_M516.8065_T18.06,RP_neg_M516.8218_T0.53,RP_neg_M516.8969_T0.5,RP_neg_M516.9158_T6.39,RP_neg_M517.1379_T6.19,RP_neg_M517.1527_T14.83,RP_neg_M517.1727_T0.59,RP_neg_M517.1852_T0.82,RP_neg_M517.2004_T9.7,RP_neg_M517.2005_T10.33,RP_neg_M517.2098_T8.62,RP_neg_M517.2294_T9.31,RP_neg_M517.2312_T10.44,RP_neg_M517.2455_T8.09,RP_neg_M517.2659_T6.78,RP_neg_M517.3101_T16.67,RP_neg_M517.3143_T10.66,RP_neg_M517.317_T9.02,RP_neg_M517.3179_T9.78,RP_neg_M517.3197_T8.04,RP_neg_M517.3502_T15.4,RP_neg_M517.3522_T11.89,RP_neg_M517.3865_T14.94,RP_neg_M517.3894_T14.03,RP_neg_M518.1557_T0.58,RP_neg_M518.1872_T1.25,RP_neg_M518.2473_T11.09,RP_neg_M518.2618_T5.67,RP_neg_M518.2823_T12.15,RP_neg_M518.312_T7.52,RP_neg_M518.3159_T10.33,RP_neg_M518.3317_T7.48,RP_neg_M518.3613_T14.16,RP_neg_M518.3691_T12.59,RP_neg_M518.6075_T0.55,RP_neg_M518.8956_T0.5,RP_neg_M519.127_T7.61,RP_neg_M519.1489_T5.76,RP_neg_M519.1498_T14.84,RP_neg_M519.152_T5.47,RP_neg_M519.1569_T0.58,RP_neg_M519.1606_T7.61,RP_neg_M519.1938_T0.6,RP_neg_M519.194_T12.62,RP_neg_M519.2148_T9.79,RP_neg_M519.2218_T10.86,RP_neg_M519.2224_T10.52,RP_neg_M519.2372_T8.87,RP_neg_M519.2744_T11.7,RP_neg_M519.278_T9.49,RP_neg_M519.2781_T9.81,RP_neg_M519.2798_T10.57,RP_neg_M519.2843_T4.57,RP_neg_M519.288_T7.83,RP_neg_M519.3005_T9.02,RP_neg_M519.318_T12,RP_neg_M519.3272_T17.44,RP_neg_M519.3669_T17.83,RP_neg_M519.3842_T7.25,RP_neg_M519.3894_T16.96,RP_neg_M519.4781_T16.96,RP_neg_M519.7759_T18.16,RP_neg_M520.1135_T5.17,RP_neg_M520.1854_T1.13,RP_neg_M520.2109_T5.16,RP_neg_M520.2559_T11.85,RP_neg_M520.2659_T11.23,RP_neg_M520.2672_T11.04,RP_neg_M520.2717_T10.71,RP_neg_M520.321_T9.18,RP_neg_M520.3214_T9.35,RP_neg_M520.322_T12.39,RP_neg_M520.322_T12.59,RP_neg_M520.3229_T9.58,RP_neg_M520.3262_T8.95,RP_neg_M520.3429_T9.35,RP_neg_M520.3618_T9.51,RP_neg_M520.3802_T15.37,RP_neg_M520.3831_T13.44,RP_neg_M520.909_T10.66,RP_neg_M520.9093_T9.63,RP_neg_M520.9096_T12.86,RP_neg_M520.9097_T13.38,RP_neg_M520.9099_T10.97,RP_neg_M520.9099_T16.81,RP_neg_M520.9101_T10.23,RP_neg_M520.9102_T12.48,RP_neg_M520.9103_T15.4,RP_neg_M520.9103_T16.25,RP_neg_M520.9104_T14.72,RP_neg_M520.9106_T14.12,RP_neg_M520.9106_T17.36,RP_neg_M520.9106_T15.58,RP_neg_M520.9106_T15.93,RP_neg_M520.9107_T11.23,RP_neg_M520.9108_T17.06,RP_neg_M520.9108_T14.52,RP_neg_M520.9108_T12.13,RP_neg_M520.9108_T18.03,RP_neg_M520.9108_T13.86,RP_neg_M520.9109_T11.77,RP_neg_M520.9109_T13.17,RP_neg_M520.9109_T0.53,RP_neg_M520.9112_T11.48,RP_neg_M520.9113_T17.78,RP_neg_M520.9113_T15.02,RP_neg_M520.9117_T8.45,RP_neg_M520.9118_T16.5,RP_neg_M520.9995_T17.41,RP_neg_M521.1276_T0.58,RP_neg_M521.1305_T5.67,RP_neg_M521.1461_T7.31,RP_neg_M521.1617_T0.58,RP_neg_M521.2183_T9.32,RP_neg_M521.2192_T12.27,RP_neg_M521.2349_T8.41,RP_neg_M521.2584_T11.87,RP_neg_M521.2904_T12.3,RP_neg_M521.3002_T10.14,RP_neg_M521.3176_T15.9,RP_neg_M521.3238_T14.47,RP_neg_M521.3299_T11.29,RP_neg_M521.3347_T12.9,RP_neg_M521.3826_T16.91,RP_neg_M521.386_T16.67,RP_neg_M521.417_T16.77,RP_neg_M521.7665_T18.2,RP_neg_M521.9139_T15.61,RP_neg_M522.2103_T1.07,RP_neg_M522.2601_T8.2,RP_neg_M522.2723_T12.75,RP_neg_M522.2812_T11.34,RP_neg_M522.3594_T12.45,RP_neg_M522.3702_T14.69,RP_neg_M522.4828_T16.07,RP_neg_M522.7359_T18.11,RP_neg_M522.7589_T18.1,RP_neg_M522.834_T18.06,RP_neg_M522.9298_T6.41,RP_neg_M523.1429_T0.58,RP_neg_M523.1498_T6.35,RP_neg_M523.1537_T4.3,RP_neg_M523.1782_T14.28,RP_neg_M523.2012_T7.78,RP_neg_M523.232_T10.01,RP_neg_M523.2454_T8.31,RP_neg_M523.2495_T9.01,RP_neg_M523.2496_T7.29,RP_neg_M523.2511_T7.82,RP_neg_M523.2618_T17.28,RP_neg_M523.262_T16.98,RP_neg_M523.2621_T16.67,RP_neg_M523.2644_T16.38,RP_neg_M523.265_T10.49,RP_neg_M523.3029_T12.81,RP_neg_M523.3033_T11.16,RP_neg_M523.3061_T11.56,RP_neg_M523.3154_T9.86,RP_neg_M523.326_T9.39,RP_neg_M523.3376_T15.45,RP_neg_M523.3401_T13.6,RP_neg_M523.3408_T13.94,RP_neg_M523.343_T14.15,RP_neg_M523.3448_T12.93,RP_neg_M523.3525_T9.79,RP_neg_M523.3629_T11.31,RP_neg_M523.3696_T9.96,RP_neg_M523.3781_T7.4,RP_neg_M523.4724_T17.71,RP_neg_M523.475_T16.84,RP_neg_M523.4779_T16.34,RP_neg_M523.7736_T18.14,RP_neg_M524.1154_T0.57,RP_neg_M524.1613_T0.57,RP_neg_M524.199_T5.59,RP_neg_M524.241_T8.55,RP_neg_M524.2762_T10.81,RP_neg_M524.2772_T15.15,RP_neg_M524.2999_T12.32,RP_neg_M524.2999_T12.08,RP_neg_M524.3019_T12.74,RP_neg_M524.3043_T11.08,RP_neg_M524.306_T10.14,RP_neg_M524.3311_T10.83,RP_neg_M524.335_T11.73,RP_neg_M524.4323_T17.34,RP_neg_M524.4642_T17.34,RP_neg_M524.7784_T18.08,RP_neg_M524.8413_T18.07,RP_neg_M524.8448_T0.53,RP_neg_M524.9113_T0.5,RP_neg_M525.1538_T0.57,RP_neg_M525.1636_T8.87,RP_neg_M525.1658_T13.89,RP_neg_M525.1915_T7.57,RP_neg_M525.1927_T0.97,RP_neg_M525.1932_T7.78,RP_neg_M525.1943_T0.6,RP_neg_M525.2014_T6.48,RP_neg_M525.2137_T6.82,RP_neg_M525.233_T5.96,RP_neg_M525.2418_T10.07,RP_neg_M525.2458_T9.53,RP_neg_M525.246_T9.82,RP_neg_M525.2532_T17.31,RP_neg_M525.2536_T8.58,RP_neg_M525.254_T8.87,RP_neg_M525.2659_T9.31,RP_neg_M525.2744_T16.85,RP_neg_M525.277_T16.55,RP_neg_M525.2791_T12.07,RP_neg_M525.2852_T17.96,RP_neg_M525.3049_T8.42,RP_neg_M525.3085_T8.04,RP_neg_M525.3193_T12.03,RP_neg_M525.3204_T10.93,RP_neg_M525.3251_T13.76,RP_neg_M526.1862_T0.6,RP_neg_M526.2139_T5.39,RP_neg_M526.2408_T14.56,RP_neg_M526.2504_T7.07,RP_neg_M526.2515_T7.55,RP_neg_M526.3201_T10.78,RP_neg_M526.3205_T9.71,RP_neg_M526.321_T10.18,RP_neg_M526.351_T11.69,RP_neg_M526.356_T10.18,RP_neg_M526.4491_T17,RP_neg_M526.4793_T17.93,RP_neg_M526.8375_T0.53,RP_neg_M526.8564_T0.53,RP_neg_M527.1183_T0.59,RP_neg_M527.1537_T7.73,RP_neg_M527.1617_T0.59,RP_neg_M527.1834_T14.83,RP_neg_M527.1835_T14.99,RP_neg_M527.1973_T0.59,RP_neg_M527.2067_T14.8,RP_neg_M527.2228_T8.16,RP_neg_M527.2606_T9.31,RP_neg_M527.2607_T9.8,RP_neg_M527.2617_T10.49,RP_neg_M527.2618_T10.35,RP_neg_M527.269_T8.88,RP_neg_M527.2692_T7.64,RP_neg_M527.2703_T7.9,RP_neg_M527.2736_T16.02,RP_neg_M527.2866_T10.48,RP_neg_M527.3013_T8.25,RP_neg_M527.3224_T7.48,RP_neg_M527.3238_T8.61,RP_neg_M527.4444_T16.52,RP_neg_M527.4532_T16.79,RP_neg_M528.1937_T0.67,RP_neg_M528.229_T5.26,RP_neg_M528.2411_T6.96,RP_neg_M528.2558_T12.27,RP_neg_M528.2637_T6.41,RP_neg_M528.2643_T7.09,RP_neg_M528.2654_T7.5,RP_neg_M528.266_T8.03,RP_neg_M528.2673_T11.15,RP_neg_M528.2789_T16.01,RP_neg_M528.3047_T7.93,RP_neg_M528.3062_T11.61,RP_neg_M528.3416_T7.99,RP_neg_M528.348_T15.88,RP_neg_M528.3483_T16.45,RP_neg_M528.502_T12.22,RP_neg_M529.1174_T0.6,RP_neg_M529.1227_T8.4,RP_neg_M529.1349_T0.58,RP_neg_M529.1365_T6.34,RP_neg_M529.1459_T12.01,RP_neg_M529.1462_T11.76,RP_neg_M529.1533_T4.87,RP_neg_M529.1668_T0.57,RP_neg_M529.1844_T0.58,RP_neg_M529.1929_T6.78,RP_neg_M529.2025_T8.77,RP_neg_M529.2255_T0.6,RP_neg_M529.2404_T8.33,RP_neg_M529.2529_T16.12,RP_neg_M529.2673_T8.87,RP_neg_M529.2778_T16.01,RP_neg_M529.2832_T9.18,RP_neg_M529.2839_T8.08,RP_neg_M529.284_T9.02,RP_neg_M529.3047_T11.5,RP_neg_M529.3156_T13.69,RP_neg_M529.3438_T13.04,RP_neg_M529.3454_T12.26,RP_neg_M529.4224_T13.86,RP_neg_M529.6474_T15.1,RP_neg_M530.2217_T0.59,RP_neg_M530.226_T0.87,RP_neg_M530.2529_T11.94,RP_neg_M530.2719_T10.31,RP_neg_M530.2802_T6.93,RP_neg_M530.281_T6.18,RP_neg_M530.2812_T5.66,RP_neg_M530.2862_T11.86,RP_neg_M530.3011_T11.36,RP_neg_M530.3089_T14.9,RP_neg_M530.7927_T18.08,RP_neg_M530.864_T18.05,RP_neg_M531.1227_T6.73,RP_neg_M531.1562_T0.59,RP_neg_M531.1569_T0.85,RP_neg_M531.1653_T15.35,RP_neg_M531.1722_T0.59,RP_neg_M531.1925_T0.6,RP_neg_M531.1963_T0.74,RP_neg_M531.2116_T5.24,RP_neg_M531.2175_T0.6,RP_neg_M531.2231_T6.98,RP_neg_M531.251_T15.75,RP_neg_M531.2584_T5.81,RP_neg_M531.2745_T16.04,RP_neg_M531.2761_T16.62,RP_neg_M531.2766_T16.25,RP_neg_M531.2769_T15.68,RP_neg_M531.2819_T5.75,RP_neg_M531.2837_T6.21,RP_neg_M531.2991_T8.5,RP_neg_M531.3032_T7.46,RP_neg_M531.313_T15.7,RP_neg_M531.3168_T14.74,RP_neg_M531.3328_T9.85,RP_neg_M531.334_T11.07,RP_neg_M531.3646_T16.07,RP_neg_M531.438_T16.89,RP_neg_M531.4387_T15.88,RP_neg_M531.4418_T15.75,RP_neg_M531.7557_T18.13,RP_neg_M531.9309_T0.53,RP_neg_M532.2113_T11.8,RP_neg_M532.291_T8.21,RP_neg_M532.2968_T11.8,RP_neg_M532.3019_T12.74,RP_neg_M532.3025_T11.35,RP_neg_M532.3154_T8.2,RP_neg_M532.7667_T18.1,RP_neg_M532.7894_T18.08,RP_neg_M532.7941_T0.53,RP_neg_M532.8759_T0.5,RP_neg_M533.1295_T4.54,RP_neg_M533.1296_T3.75,RP_neg_M533.131_T4.34,RP_neg_M533.1907_T8.02,RP_neg_M533.2105_T14.29,RP_neg_M533.2168_T7.28,RP_neg_M533.2245_T7.83,RP_neg_M533.226_T8.53,RP_neg_M533.2575_T5.81,RP_neg_M533.272_T6.96,RP_neg_M533.2764_T5.79,RP_neg_M533.2879_T9.25,RP_neg_M533.2916_T16.68,RP_neg_M533.2918_T17.26,RP_neg_M533.2924_T17,RP_neg_M533.2941_T16.41,RP_neg_M533.2954_T16.12,RP_neg_M533.2966_T10.88,RP_neg_M533.3055_T13.19,RP_neg_M533.3086_T9.54,RP_neg_M533.3101_T9.16,RP_neg_M533.3101_T7.6,RP_neg_M533.3126_T16.27,RP_neg_M533.3258_T16.62,RP_neg_M533.3485_T10.11,RP_neg_M533.3514_T9.09,RP_neg_M533.3516_T16.76,RP_neg_M533.3582_T6.81,RP_neg_M533.3583_T9.48,RP_neg_M533.3768_T12.57,RP_neg_M533.377_T13.39,RP_neg_M533.3822_T15.39,RP_neg_M533.4554_T14.83,RP_neg_M533.4562_T16.45,RP_neg_M533.482_T14.8,RP_neg_M533.7535_T18.12,RP_neg_M533.7966_T18.11,RP_neg_M534.1674_T2.16,RP_neg_M534.1676_T4.39,RP_neg_M534.1863_T2.53,RP_neg_M534.243_T10.86,RP_neg_M534.2527_T8.79,RP_neg_M534.2916_T17.31,RP_neg_M534.579_T0.55,RP_neg_M534.7624_T18.1,RP_neg_M534.7791_T18.09,RP_neg_M534.8527_T18.05,RP_neg_M534.8742_T0.5,RP_neg_M535.1068_T6.12,RP_neg_M535.1104_T5.88,RP_neg_M535.1112_T5.26,RP_neg_M535.1243_T13.88,RP_neg_M535.1349_T12.62,RP_neg_M535.156_T12.63,RP_neg_M535.1821_T0.6,RP_neg_M535.2036_T9.81,RP_neg_M535.2167_T8.2,RP_neg_M535.2279_T7.83,RP_neg_M535.2333_T9.02,RP_neg_M535.2667_T14.08,RP_neg_M535.267_T8.72,RP_neg_M535.2674_T12.09,RP_neg_M535.2693_T15,RP_neg_M535.2703_T10.21,RP_neg_M535.2745_T9.61,RP_neg_M535.2988_T10.43,RP_neg_M535.304_T13.44,RP_neg_M535.3047_T13.2,RP_neg_M535.3061_T16.88,RP_neg_M535.3079_T12.59,RP_neg_M535.3081_T16.61,RP_neg_M535.3097_T10.94,RP_neg_M535.3097_T12.83,RP_neg_M535.3104_T9.91,RP_neg_M535.3105_T10.6,RP_neg_M535.3125_T13.93,RP_neg_M535.3169_T14.43,RP_neg_M535.3387_T7.78,RP_neg_M535.3643_T9.3,RP_neg_M535.3773_T6.41,RP_neg_M535.3776_T7.3,RP_neg_M535.3976_T13.14,RP_neg_M535.3987_T17.49,RP_neg_M535.47_T15.05,RP_neg_M535.4708_T16.03,RP_neg_M535.4722_T17.93,RP_neg_M535.7283_T18.15,RP_neg_M536.1991_T1.26,RP_neg_M536.2075_T11.55,RP_neg_M536.214_T10.48,RP_neg_M536.2751_T7.36,RP_neg_M536.2825_T9.19,RP_neg_M536.2946_T9.34,RP_neg_M536.3156_T8.4,RP_neg_M536.3203_T11.2,RP_neg_M536.3233_T7.06,RP_neg_M536.3352_T8.25,RP_neg_M536.5036_T17.12,RP_neg_M536.8805_T15.62,RP_neg_M536.8818_T10.95,RP_neg_M536.8832_T18.03,RP_neg_M536.8832_T15.42,RP_neg_M536.8836_T12.47,RP_neg_M536.8844_T13.04,RP_neg_M536.8849_T0.53,RP_neg_M536.8849_T17.49,RP_neg_M537.0693_T6.76,RP_neg_M537.0958_T11.1,RP_neg_M537.0961_T10.68,RP_neg_M537.097_T10.41,RP_neg_M537.1028_T5.96,RP_neg_M537.1033_T5.59,RP_neg_M537.1087_T6.14,RP_neg_M537.1266_T6.06,RP_neg_M537.1266_T5.59,RP_neg_M537.1393_T14.84,RP_neg_M537.1489_T0.57,RP_neg_M537.1685_T9.86,RP_neg_M537.1932_T1.21,RP_neg_M537.216_T10.34,RP_neg_M537.217_T9.31,RP_neg_M537.244_T15.52,RP_neg_M537.2471_T8.41,RP_neg_M537.2503_T11.67,RP_neg_M537.2509_T13.84,RP_neg_M537.2636_T6.58,RP_neg_M537.2845_T10.21,RP_neg_M537.2908_T8.79,RP_neg_M537.2927_T8.45,RP_neg_M537.3074_T7.94,RP_neg_M537.3163_T14.65,RP_neg_M537.3166_T13.04,RP_neg_M537.3182_T8.72,RP_neg_M537.3207_T12.43,RP_neg_M537.3226_T11.7,RP_neg_M537.3243_T9.51,RP_neg_M537.3246_T9.94,RP_neg_M537.3262_T10.27,RP_neg_M537.3278_T12.18,RP_neg_M537.3898_T7.5,RP_neg_M537.411_T13.85,RP_neg_M537.4119_T13.6,RP_neg_M537.4875_T15.85,RP_neg_M537.4876_T15.4,RP_neg_M537.4888_T15.09,RP_neg_M537.4911_T17.81,RP_neg_M537.742_T18.11,RP_neg_M537.8864_T17.98,RP_neg_M538.1441_T0.57,RP_neg_M538.1783_T0.6,RP_neg_M538.2635_T9.02,RP_neg_M538.2661_T12.38,RP_neg_M538.3052_T12.99,RP_neg_M538.3204_T9.04,RP_neg_M538.3532_T11.02,RP_neg_M538.3536_T10.77,RP_neg_M538.356_T9.81,RP_neg_M538.4464_T17.75,RP_neg_M538.632_T11.35,RP_neg_M538.7548_T18.01,RP_neg_M538.8038_T18.08,RP_neg_M538.8234_T18.08,RP_neg_M539.1075_T12.23,RP_neg_M539.1196_T0.56,RP_neg_M539.1354_T0.82,RP_neg_M539.1357_T13.58,RP_neg_M539.1396_T0.56,RP_neg_M539.1519_T5.17,RP_neg_M539.2086_T0.6,RP_neg_M539.2208_T8.12,RP_neg_M539.2299_T8.38,RP_neg_M539.23_T7.87,RP_neg_M539.246_T8.97,RP_neg_M539.246_T5.12,RP_neg_M539.2504_T0.58,RP_neg_M539.2613_T9.01,RP_neg_M539.2637_T7.83,RP_neg_M539.2726_T16.54,RP_neg_M539.2879_T4.8,RP_neg_M539.2988_T9.01,RP_neg_M539.2995_T9.79,RP_neg_M539.3011_T8.4,RP_neg_M539.3154_T11.9,RP_neg_M539.3168_T13.9,RP_neg_M539.3229_T8.49,RP_neg_M539.3237_T11.04,RP_neg_M539.3237_T7.81,RP_neg_M539.3328_T11.59,RP_neg_M539.3344_T10.53,RP_neg_M539.3367_T11.86,RP_neg_M539.3371_T10.22,RP_neg_M539.3414_T10.74,RP_neg_M539.3451_T8.74,RP_neg_M539.3619_T14.16,RP_neg_M539.3651_T8.72,RP_neg_M539.3682_T14.97,RP_neg_M540.2079_T0.85,RP_neg_M540.2231_T0.6,RP_neg_M540.277_T15.05,RP_neg_M540.3011_T8.94,RP_neg_M540.3047_T9.34,RP_neg_M540.3306_T14.01,RP_neg_M540.3316_T11.14,RP_neg_M540.3321_T11.35,RP_neg_M540.4971_T17.71,RP_neg_M540.4988_T14.47,RP_neg_M540.4993_T14.99,RP_neg_M540.5055_T14.75,RP_neg_M540.8209_T18.09,RP_neg_M540.9073_T0.5,RP_neg_M541.1529_T14.24,RP_neg_M541.1815_T4.6,RP_neg_M541.1931_T0.9,RP_neg_M541.1959_T15.36,RP_neg_M541.1996_T8.87,RP_neg_M541.2003_T7.58,RP_neg_M541.2405_T7.95,RP_neg_M541.241_T8.43,RP_neg_M541.2411_T7.55,RP_neg_M541.2603_T8.53,RP_neg_M541.2677_T6.89,RP_neg_M541.2695_T14,RP_neg_M541.2728_T16.77,RP_neg_M541.313_T10.66,RP_neg_M541.3173_T9.16,RP_neg_M541.3398_T11.8,RP_neg_M541.3687_T10.69,RP_neg_M542.1357_T5.54,RP_neg_M542.2556_T10.31,RP_neg_M542.2632_T7.25,RP_neg_M542.3154_T8.83,RP_neg_M542.3158_T9.46,RP_neg_M542.3164_T8.44,RP_neg_M542.7482_T18.01,RP_neg_M542.8205_T18.07,RP_neg_M542.9051_T0.5,RP_neg_M542.9349_T0.5,RP_neg_M543.0886_T5.69,RP_neg_M543.1488_T0.57,RP_neg_M543.1602_T12.44,RP_neg_M543.1686_T15.05,RP_neg_M543.1749_T7.8,RP_neg_M543.1758_T11.3,RP_neg_M543.1762_T13.42,RP_neg_M543.1785_T12.91,RP_neg_M543.1995_T9.33,RP_neg_M543.2_T0.58,RP_neg_M543.2004_T1.22,RP_neg_M543.2247_T10.5,RP_neg_M543.2341_T9.32,RP_neg_M543.2496_T6.83,RP_neg_M543.2557_T8.31,RP_neg_M543.2567_T9.02,RP_neg_M543.2569_T8.53,RP_neg_M543.257_T7.3,RP_neg_M543.2583_T7.84,RP_neg_M543.2761_T16.07,RP_neg_M543.2766_T16.67,RP_neg_M543.2777_T4.45,RP_neg_M543.283_T9.04,RP_neg_M543.2854_T11.08,RP_neg_M543.2881_T17.54,RP_neg_M543.331_T12.57,RP_neg_M543.3517_T9.56,RP_neg_M543.3649_T16.84,RP_neg_M543.4117_T16.57,RP_neg_M543.4387_T14.23,RP_neg_M543.447_T17.98,RP_neg_M543.7573_T18.12,RP_neg_M544.0225_T8.84,RP_neg_M544.1841_T0.6,RP_neg_M544.2023_T0.6,RP_neg_M544.2589_T6.94,RP_neg_M544.26_T7.34,RP_neg_M544.2648_T10.53,RP_neg_M544.2661_T10.86,RP_neg_M544.2676_T7.59,RP_neg_M544.3705_T14.47,RP_neg_M544.4517_T18.01,RP_neg_M544.6951_T18.13,RP_neg_M544.7141_T18.13,RP_neg_M544.7625_T18.11,RP_neg_M544.8226_T18.07,RP_neg_M545.1569_T4.4,RP_neg_M545.1602_T6.26,RP_neg_M545.1846_T15.87,RP_neg_M545.2119_T1.14,RP_neg_M545.2131_T9.51,RP_neg_M545.216_T9.8,RP_neg_M545.2163_T0.6,RP_neg_M545.2569_T17.36,RP_neg_M545.2598_T0.58,RP_neg_M545.2633_T7.97,RP_neg_M545.2693_T8.52,RP_neg_M545.2888_T16.31,RP_neg_M545.291_T16.63,RP_neg_M545.2925_T16.9,RP_neg_M545.332_T12.39,RP_neg_M545.415_T15.33,RP_neg_M545.4175_T17.58,RP_neg_M545.4198_T14.69,RP_neg_M545.4516_T17.16,RP_neg_M546.058_T5.79,RP_neg_M546.1644_T1.05,RP_neg_M546.2755_T4.65,RP_neg_M546.28_T11.32,RP_neg_M546.28_T11.53,RP_neg_M546.2811_T12.32,RP_neg_M546.282_T12.08,RP_neg_M546.3925_T15.51,RP_neg_M546.4272_T14.58,RP_neg_M546.4525_T15.82,RP_neg_M546.4565_T15.97,RP_neg_M546.4791_T14.51,RP_neg_M546.764_T18.1,RP_neg_M546.829_T18.06,RP_neg_M546.8293_T16.19,RP_neg_M547.1219_T7.6,RP_neg_M547.14_T1.25,RP_neg_M547.1485_T0.57,RP_neg_M547.1871_T0.77,RP_neg_M547.2183_T7.78,RP_neg_M547.2363_T8.56,RP_neg_M547.2475_T10.48,RP_neg_M547.272_T12.05,RP_neg_M547.2733_T10.01,RP_neg_M547.2763_T9.64,RP_neg_M547.3033_T17.82,RP_neg_M547.3055_T17.28,RP_neg_M547.3055_T16.89,RP_neg_M547.3083_T16.6,RP_neg_M547.3197_T17.39,RP_neg_M547.3293_T7.84,RP_neg_M547.33_T0.88,RP_neg_M547.3484_T13.17,RP_neg_M547.3732_T14.58,RP_neg_M547.3816_T8.24,RP_neg_M547.6986_T18.15,RP_neg_M548.1462_T1.27,RP_neg_M548.2346_T4.49,RP_neg_M548.2625_T8.2,RP_neg_M548.2963_T12.18,RP_neg_M548.2979_T12.38,RP_neg_M548.3094_T17.34,RP_neg_M548.7308_T18.12,RP_neg_M548.7579_T18.09,RP_neg_M548.7669_T0.53,RP_neg_M548.7776_T18.02,RP_neg_M548.8163_T18.04,RP_neg_M548.8541_T0.5,RP_neg_M549.064_T12.23,RP_neg_M549.1381_T7.31,RP_neg_M549.165_T0.58,RP_neg_M549.1656_T13.52,RP_neg_M549.2369_T6.99,RP_neg_M549.2415_T9.96,RP_neg_M549.254_T13.96,RP_neg_M549.2543_T8.78,RP_neg_M549.2634_T16.7,RP_neg_M549.2665_T16.38,RP_neg_M549.2804_T8.24,RP_neg_M549.2867_T11.68,RP_neg_M549.2885_T9.47,RP_neg_M549.2889_T9.04,RP_neg_M549.2891_T8.67,RP_neg_M549.2897_T10.14,RP_neg_M549.2933_T9.87,RP_neg_M549.311_T17.11,RP_neg_M549.3181_T15.13,RP_neg_M549.3233_T16.77,RP_neg_M549.3392_T10.53,RP_neg_M549.3411_T7.93,RP_neg_M549.3439_T7.05,RP_neg_M549.3609_T16.79,RP_neg_M549.3625_T14.12,RP_neg_M549.4116_T16.63,RP_neg_M549.4173_T15.96,RP_neg_M549.4504_T16.39,RP_neg_M549.4847_T16.93,RP_neg_M549.5235_T17.25,RP_neg_M550.1882_T8.41,RP_neg_M550.2458_T7.11,RP_neg_M550.2803_T16.66,RP_neg_M550.2805_T16.96,RP_neg_M550.2826_T16.41,RP_neg_M550.3188_T11.72,RP_neg_M550.3514_T12.02,RP_neg_M550.3962_T11.82,RP_neg_M550.483_T17.77,RP_neg_M550.4831_T17.61,RP_neg_M550.7255_T18.11,RP_neg_M550.742_T18.13,RP_neg_M550.7618_T18.03,RP_neg_M550.7797_T18.01,RP_neg_M550.8231_T18.01,RP_neg_M551.1746_T6.78,RP_neg_M551.1833_T14.24,RP_neg_M551.1864_T8.86,RP_neg_M551.2055_T8.84,RP_neg_M551.2586_T10.94,RP_neg_M551.2604_T11.37,RP_neg_M551.2608_T11.64,RP_neg_M551.2635_T9.04,RP_neg_M551.2744_T8.2,RP_neg_M551.2974_T12.87,RP_neg_M551.2991_T10.3,RP_neg_M551.3021_T9.51,RP_neg_M551.3029_T8.38,RP_neg_M551.3037_T9.27,RP_neg_M551.3047_T8.64,RP_neg_M551.3057_T7.84,RP_neg_M551.3068_T8.13,RP_neg_M551.3069_T11.89,RP_neg_M551.3146_T11.25,RP_neg_M551.3586_T15.08,RP_neg_M551.3901_T17.56,RP_neg_M551.391_T12.67,RP_neg_M551.3942_T12.06,RP_neg_M551.3954_T10.87,RP_neg_M551.4479_T13.41,RP_neg_M551.4662_T16.84,RP_neg_M551.4677_T17.34,RP_neg_M551.5002_T17.3,RP_neg_M552.1725_T4.6,RP_neg_M552.1946_T5.58,RP_neg_M552.2028_T0.59,RP_neg_M552.2045_T9.01,RP_neg_M552.2063_T0.92,RP_neg_M552.249_T11.58,RP_neg_M552.2647_T6.86,RP_neg_M552.2685_T6.52,RP_neg_M552.2776_T8.2,RP_neg_M552.2932_T16.57,RP_neg_M552.2947_T8.17,RP_neg_M552.3058_T7.83,RP_neg_M552.3306_T13.67,RP_neg_M552.3328_T12.59,RP_neg_M552.3363_T12.1,RP_neg_M552.3551_T7.27,RP_neg_M552.3658_T11.99,RP_neg_M552.3748_T13,RP_neg_M552.4624_T15.21,RP_neg_M552.4626_T14.36,RP_neg_M552.4653_T15.79,RP_neg_M552.4899_T13.81,RP_neg_M552.4941_T14.93,RP_neg_M552.4967_T15.91,RP_neg_M552.4983_T15.66,RP_neg_M552.4998_T16.19,RP_neg_M552.7048_T18.13,RP_neg_M552.7229_T18.13,RP_neg_M552.7411_T18.13,RP_neg_M552.8436_T17.31,RP_neg_M552.8466_T16.8,RP_neg_M552.8477_T17.93,RP_neg_M552.8588_T0.53,RP_neg_M553.0176_T0.53,RP_neg_M553.1477_T0.58,RP_neg_M553.1688_T7.68,RP_neg_M553.1987_T0.57,RP_neg_M553.1989_T15.04,RP_neg_M553.199_T15.17,RP_neg_M553.2008_T15.64,RP_neg_M553.2011_T8.89,RP_neg_M553.2106_T7.49,RP_neg_M553.2106_T8.53,RP_neg_M553.2152_T15,RP_neg_M553.2543_T16.02,RP_neg_M553.2589_T10.36,RP_neg_M553.2614_T9.32,RP_neg_M553.2775_T9.1,RP_neg_M553.2856_T10.34,RP_neg_M553.2862_T7.88,RP_neg_M553.2863_T16.81,RP_neg_M553.2886_T8.18,RP_neg_M553.3121_T10.1,RP_neg_M553.3138_T13.93,RP_neg_M553.3138_T10.78,RP_neg_M553.3142_T11.06,RP_neg_M553.3146_T9.85,RP_neg_M553.319_T7.93,RP_neg_M553.3195_T9.19,RP_neg_M553.3196_T8.89,RP_neg_M553.3203_T7.61,RP_neg_M553.3216_T7.32,RP_neg_M553.3223_T17.44,RP_neg_M553.323_T16.88,RP_neg_M553.3239_T4.8,RP_neg_M553.3256_T8.69,RP_neg_M553.3403_T8.99,RP_neg_M553.4842_T17.39,RP_neg_M553.4963_T13.76,RP_neg_M553.871_T7.05,RP_neg_M554.1404_T1.97,RP_neg_M554.2009_T15.09,RP_neg_M554.2094_T5.39,RP_neg_M554.2826_T4.55,RP_neg_M554.2928_T9.19,RP_neg_M554.3016_T10.96,RP_neg_M554.3147_T12.2,RP_neg_M554.35_T9.69,RP_neg_M554.3828_T13.01,RP_neg_M554.4758_T12.82,RP_neg_M554.4806_T18.01,RP_neg_M554.5079_T16.62,RP_neg_M554.5103_T15.33,RP_neg_M554.5118_T16.89,RP_neg_M554.5143_T14.67,RP_neg_M554.5158_T15.58,RP_neg_M554.7219_T18.13,RP_neg_M554.7396_T18.12,RP_neg_M555.1238_T0.6,RP_neg_M555.1566_T6.93,RP_neg_M555.1729_T9.8,RP_neg_M555.1878_T5.91,RP_neg_M555.2141_T15.86,RP_neg_M555.2251_T7.54,RP_neg_M555.2411_T15.8,RP_neg_M555.2778_T11.17,RP_neg_M555.283_T11.39,RP_neg_M555.2867_T7.65,RP_neg_M555.2997_T10.46,RP_neg_M555.3298_T10.07,RP_neg_M555.3301_T9.09,RP_neg_M555.3303_T9.71,RP_neg_M555.3312_T7.93,RP_neg_M555.3501_T9.71,RP_neg_M555.4326_T16.75,RP_neg_M555.4411_T17.27,RP_neg_M555.7064_T17.18,RP_neg_M555.8723_T7.06,RP_neg_M555.8749_T7.21,RP_neg_M555.8973_T7.16,RP_neg_M556.212_T8.84,RP_neg_M556.2258_T5.26,RP_neg_M556.2515_T8.27,RP_neg_M556.2961_T7.98,RP_neg_M556.3322_T7.97,RP_neg_M556.3634_T11.24,RP_neg_M556.3791_T16.55,RP_neg_M556.3798_T17.07,RP_neg_M556.4901_T15.81,RP_neg_M556.4954_T15.13,RP_neg_M556.7674_T18.11,RP_neg_M556.7857_T18.11,RP_neg_M556.8627_T0.53,RP_neg_M556.8877_T0.5,RP_neg_M557.1284_T7.8,RP_neg_M557.1325_T0.87,RP_neg_M557.1583_T11.44,RP_neg_M557.1926_T13.42,RP_neg_M557.2046_T8.42,RP_neg_M557.2224_T0.6,RP_neg_M557.2372_T7.21,RP_neg_M557.2537_T14.08,RP_neg_M557.2615_T15.04,RP_neg_M557.2984_T12.83,RP_neg_M557.3013_T15.67,RP_neg_M557.3049_T11.18,RP_neg_M557.3074_T12.25,RP_neg_M557.3243_T11.3,RP_neg_M557.3325_T5.74,RP_neg_M557.372_T13.14,RP_neg_M557.388_T13.14,RP_neg_M557.3927_T14.41,RP_neg_M557.4534_T17.95,RP_neg_M557.4569_T14.72,RP_neg_M557.4571_T16.82,RP_neg_M557.4572_T17.15,RP_neg_M557.9746_T8.84,RP_neg_M558.2158_T0.6,RP_neg_M558.2678_T6.94,RP_neg_M558.2686_T7.1,RP_neg_M558.3326_T12.58,RP_neg_M558.3582_T7.28,RP_neg_M558.4609_T16.07,RP_neg_M558.5949_T0.55,RP_neg_M558.7508_T18.13,RP_neg_M558.7802_T18.05,RP_neg_M558.7988_T18.01,RP_neg_M558.8153_T16.59,RP_neg_M559.118_T13.52,RP_neg_M559.1602_T12.96,RP_neg_M559.1614_T11.82,RP_neg_M559.1895_T8.02,RP_neg_M559.1951_T10.49,RP_neg_M559.197_T8.31,RP_neg_M559.2212_T0.86,RP_neg_M559.2273_T7.83,RP_neg_M559.2276_T8.31,RP_neg_M559.2286_T8.53,RP_neg_M559.2498_T7.07,RP_neg_M559.2512_T7.77,RP_neg_M559.275_T7.35,RP_neg_M559.2849_T16.63,RP_neg_M559.3051_T17.33,RP_neg_M559.306_T16.67,RP_neg_M559.3074_T16.4,RP_neg_M559.3077_T17.67,RP_neg_M559.3079_T17.01,RP_neg_M559.3135_T10.9,RP_neg_M559.3142_T11.09,RP_neg_M559.3182_T9.6,RP_neg_M559.3254_T11.77,RP_neg_M559.3401_T17,RP_neg_M559.3424_T17.66,RP_neg_M559.3927_T13.6,RP_neg_M559.3957_T13.86,RP_neg_M559.4374_T17.61,RP_neg_M559.4618_T14.36,RP_neg_M559.4705_T17.94,RP_neg_M559.4711_T14.99,RP_neg_M559.4717_T16.74,RP_neg_M559.4719_T17.44,RP_neg_M559.4731_T16.93,RP_neg_M559.9194_T17.79,RP_neg_M559.9203_T17.13,RP_neg_M559.9207_T17.37,RP_neg_M559.9212_T17.67,RP_neg_M560.2162_T8.65,RP_neg_M560.2664_T6.58,RP_neg_M560.2722_T8.26,RP_neg_M560.3314_T14,RP_neg_M560.4348_T17.1,RP_neg_M560.4754_T16.34,RP_neg_M560.5934_T0.55,RP_neg_M560.7549_T18.11,RP_neg_M560.8087_T18.01,RP_neg_M560.8098_T16.5,RP_neg_M561.1332_T14.23,RP_neg_M561.1418_T6.68,RP_neg_M561.1696_T0.58,RP_neg_M561.1731_T14.21,RP_neg_M561.179_T12.63,RP_neg_M561.2026_T0.6,RP_neg_M561.2123_T8.8,RP_neg_M561.2131_T8.05,RP_neg_M561.2138_T8.41,RP_neg_M561.2359_T15.73,RP_neg_M561.2397_T13.34,RP_neg_M561.2514_T7.4,RP_neg_M561.2802_T12.41,RP_neg_M561.3223_T17.52,RP_neg_M561.3224_T17.17,RP_neg_M561.3237_T16.78,RP_neg_M561.3243_T17.68,RP_neg_M561.3275_T17.01,RP_neg_M561.3278_T11.67,RP_neg_M561.3311_T11.48,RP_neg_M561.3372_T17.96,RP_neg_M561.3794_T15.17,RP_neg_M561.4033_T15.2,RP_neg_M561.4883_T16.85,RP_neg_M561.4885_T16.19,RP_neg_M561.4894_T15.06,RP_neg_M561.4897_T14.85,RP_neg_M561.4915_T17.91,RP_neg_M562.2294_T11.58,RP_neg_M562.3105_T12.99,RP_neg_M562.3148_T10.4,RP_neg_M562.322_T17.64,RP_neg_M562.5095_T17.26,RP_neg_M562.5677_T10.95,RP_neg_M562.8038_T18.01,RP_neg_M563.136_T7.62,RP_neg_M563.1412_T5.15,RP_neg_M563.1415_T5.38,RP_neg_M563.1425_T6.06,RP_neg_M563.1597_T6.16,RP_neg_M563.1632_T4.47,RP_neg_M563.1815_T6.14,RP_neg_M563.2257_T0.59,RP_neg_M563.2408_T9.02,RP_neg_M563.268_T9.05,RP_neg_M563.2687_T9.21,RP_neg_M563.2701_T8.26,RP_neg_M563.2745_T6.77,RP_neg_M563.299_T15.57,RP_neg_M563.3008_T15.25,RP_neg_M563.3379_T16.96,RP_neg_M563.3454_T13.74,RP_neg_M563.4295_T13.66,RP_neg_M563.4297_T16.83,RP_neg_M563.4298_T13.31,RP_neg_M563.4341_T14.56,RP_neg_M563.4924_T17.06,RP_neg_M563.5029_T16.41,RP_neg_M563.5046_T15.84,RP_neg_M563.5056_T15.63,RP_neg_M563.5071_T15.39,RP_neg_M564.1378_T0.59,RP_neg_M564.166_T0.58,RP_neg_M564.1947_T1.25,RP_neg_M564.2276_T8.2,RP_neg_M564.259_T10.86,RP_neg_M564.2905_T14.85,RP_neg_M564.2921_T16.54,RP_neg_M564.3312_T10.77,RP_neg_M564.3322_T10.96,RP_neg_M564.3343_T11.2,RP_neg_M564.4979_T15.25,RP_neg_M564.5092_T16.34,RP_neg_M564.51_T15.52,RP_neg_M564.5297_T17.19,RP_neg_M564.7449_T18.14,RP_neg_M564.8304_T0.5,RP_neg_M565.1196_T6.12,RP_neg_M565.1203_T5.18,RP_neg_M565.1208_T5.85,RP_neg_M565.1273_T11.88,RP_neg_M565.1537_T7.33,RP_neg_M565.252_T9.29,RP_neg_M565.2594_T10.36,RP_neg_M565.2728_T11.44,RP_neg_M565.2838_T8.67,RP_neg_M565.2844_T8.36,RP_neg_M565.2847_T7.63,RP_neg_M565.2851_T8.04,RP_neg_M565.3008_T7.58,RP_neg_M565.3349_T12.2,RP_neg_M565.3521_T15.34,RP_neg_M565.4404_T13.41,RP_neg_M565.5081_T15.25,RP_neg_M565.5154_T15.47,RP_neg_M565.5217_T17.84,RP_neg_M565.5217_T17.34,RP_neg_M566.1589_T0.58,RP_neg_M566.2164_T0.6,RP_neg_M566.2431_T7.3,RP_neg_M566.2852_T7.49,RP_neg_M566.2883_T7.93,RP_neg_M566.3367_T6.31,RP_neg_M566.3458_T11.47,RP_neg_M566.3471_T11.66,RP_neg_M566.3527_T12.61,RP_neg_M566.4707_T16.66,RP_neg_M566.7053_T18.13,RP_neg_M567.1364_T5.55,RP_neg_M567.1364_T6.07,RP_neg_M567.1375_T13.61,RP_neg_M567.153_T0.57,RP_neg_M567.1627_T14.58,RP_neg_M567.1686_T0.59,RP_neg_M567.1713_T11.23,RP_neg_M567.1729_T5.99,RP_neg_M567.1809_T12.44,RP_neg_M567.1823_T11.48,RP_neg_M567.1921_T7.78,RP_neg_M567.2521_T14.08,RP_neg_M567.2623_T8,RP_neg_M567.2719_T6.82,RP_neg_M567.2748_T4.32,RP_neg_M567.2946_T9.75,RP_neg_M567.2994_T10.59,RP_neg_M567.301_T7.5,RP_neg_M567.301_T8,RP_neg_M567.319_T7.6,RP_neg_M567.3204_T8.95,RP_neg_M567.3563_T12.08,RP_neg_M567.4596_T14.6,RP_neg_M567.9998_T8.84,RP_neg_M568.1714_T0.59,RP_neg_M568.284_T12.35,RP_neg_M568.294_T8.72,RP_neg_M568.2996_T7.23,RP_neg_M568.3013_T8.4,RP_neg_M568.3522_T6.57,RP_neg_M568.3562_T12.35,RP_neg_M568.3627_T12.57,RP_neg_M568.478_T17.14,RP_neg_M568.4941_T17.15,RP_neg_M568.4965_T16.04,RP_neg_M568.5298_T16.07,RP_neg_M568.5299_T15.9,RP_neg_M568.8353_T0.53,RP_neg_M568.8385_T16.56,RP_neg_M568.8385_T16.15,RP_neg_M568.8386_T16.77,RP_neg_M568.8389_T15.73,RP_neg_M568.8392_T16.37,RP_neg_M568.8395_T18.01,RP_neg_M568.9066_T0.5,RP_neg_M569.1163_T4.4,RP_neg_M569.1392_T0.58,RP_neg_M569.1665_T15.03,RP_neg_M569.1722_T0.6,RP_neg_M569.1927_T12.95,RP_neg_M569.1944_T11.84,RP_neg_M569.2178_T0.57,RP_neg_M569.2225_T12.28,RP_neg_M569.2357_T7.1,RP_neg_M569.2383_T7.35,RP_neg_M569.2512_T8.55,RP_neg_M569.2755_T9.32,RP_neg_M569.2837_T9.9,RP_neg_M569.294_T4.35,RP_neg_M569.3093_T9.48,RP_neg_M569.3095_T9.25,RP_neg_M569.3105_T10.14,RP_neg_M569.3144_T7.23,RP_neg_M569.3146_T7.88,RP_neg_M569.3151_T6.99,RP_neg_M569.3309_T8.22,RP_neg_M569.3354_T8.02,RP_neg_M570.2028_T5.59,RP_neg_M570.2157_T8.53,RP_neg_M570.2161_T0.6,RP_neg_M570.3021_T8.42,RP_neg_M570.3044_T8.26,RP_neg_M570.3098_T6.68,RP_neg_M570.3453_T8.63,RP_neg_M570.4659_T16.89,RP_neg_M570.5087_T17.81,RP_neg_M570.7813_T18.06,RP_neg_M570.8351_T16.7,RP_neg_M570.8368_T16.2,RP_neg_M570.8371_T16.47,RP_neg_M571.1226_T0.58,RP_neg_M571.1473_T0.57,RP_neg_M571.1649_T8.81,RP_neg_M571.187_T1.17,RP_neg_M571.1998_T15.97,RP_neg_M571.2057_T12.62,RP_neg_M571.2089_T14.19,RP_neg_M571.221_T6.96,RP_neg_M571.2325_T0.6,RP_neg_M571.2458_T16.59,RP_neg_M571.2866_T11.33,RP_neg_M571.2889_T10.72,RP_neg_M571.2903_T10.94,RP_neg_M571.309_T16.22,RP_neg_M571.3235_T8.59,RP_neg_M571.3496_T4.67,RP_neg_M571.4342_T15.57,RP_neg_M571.4952_T16.78,RP_neg_M572.2169_T7.78,RP_neg_M572.2203_T5.39,RP_neg_M572.2297_T0.6,RP_neg_M572.2446_T6.84,RP_neg_M572.2581_T11.57,RP_neg_M572.3023_T16.65,RP_neg_M572.3026_T16.36,RP_neg_M572.3507_T8.92,RP_neg_M572.3557_T10.91,RP_neg_M572.4807_T17.93,RP_neg_M572.4808_T17.11,RP_neg_M572.4849_T17.31,RP_neg_M572.4877_T16.85,RP_neg_M572.8503_T18.02,RP_neg_M572.8631_T0.5,RP_neg_M573.1646_T13.41,RP_neg_M573.167_T7.73,RP_neg_M573.1781_T7.25,RP_neg_M573.2059_T5.47,RP_neg_M573.2095_T16.72,RP_neg_M573.2209_T6.19,RP_neg_M573.2272_T0.95,RP_neg_M573.2296_T7.83,RP_neg_M573.2302_T9.04,RP_neg_M573.2851_T16.02,RP_neg_M573.2977_T10.78,RP_neg_M573.326_T12.11,RP_neg_M573.3272_T16.54,RP_neg_M573.3371_T13.01,RP_neg_M573.3786_T12.05,RP_neg_M573.38_T11.31,RP_neg_M573.4151_T16.84,RP_neg_M573.4482_T16.54,RP_neg_M573.4509_T15.38,RP_neg_M573.4521_T16.01,RP_neg_M573.4736_T16.81,RP_neg_M574.2067_T0.59,RP_neg_M574.238_T10.51,RP_neg_M574.2387_T10.68,RP_neg_M574.2424_T7.49,RP_neg_M574.2557_T9.2,RP_neg_M574.2626_T7.48,RP_neg_M574.2771_T6.86,RP_neg_M574.2827_T7.3,RP_neg_M574.3372_T9.66,RP_neg_M574.4432_T15.13,RP_neg_M574.4437_T15.93,RP_neg_M574.4496_T14.82,RP_neg_M574.4506_T17.37,RP_neg_M574.4523_T16.96,RP_neg_M574.4536_T17.99,RP_neg_M574.4979_T18.01,RP_neg_M574.5674_T0.55,RP_neg_M574.9453_T6.41,RP_neg_M575.1787_T0.6,RP_neg_M575.1819_T14.09,RP_neg_M575.1918_T7.6,RP_neg_M575.193_T9.02,RP_neg_M575.1962_T7.82,RP_neg_M575.2131_T7.78,RP_neg_M575.242_T9.29,RP_neg_M575.2673_T6.26,RP_neg_M575.27_T8.15,RP_neg_M575.272_T6.52,RP_neg_M575.3011_T16.08,RP_neg_M575.304_T15.67,RP_neg_M575.3965_T10.77,RP_neg_M575.4069_T15.42,RP_neg_M575.411_T15.28,RP_neg_M575.4559_T17.28,RP_neg_M575.4661_T16.82,RP_neg_M575.4663_T15.89,RP_neg_M575.4668_T16.53,RP_neg_M575.4703_T17.04,RP_neg_M576.2808_T0.89,RP_neg_M576.3434_T14.06,RP_neg_M576.3453_T13.77,RP_neg_M576.3672_T13.71,RP_neg_M576.4711_T15.78,RP_neg_M576.4728_T14.94,RP_neg_M576.4728_T14.53,RP_neg_M576.5673_T0.55,RP_neg_M576.8578_T0.53,RP_neg_M576.8644_T18.03,RP_neg_M577.0951_T13.61,RP_neg_M577.1205_T5.96,RP_neg_M577.1211_T6.44,RP_neg_M577.1369_T3.73,RP_neg_M577.1385_T4.57,RP_neg_M577.152_T5.91,RP_neg_M577.1579_T7.48,RP_neg_M577.1843_T8.41,RP_neg_M577.1846_T8.84,RP_neg_M577.1971_T0.75,RP_neg_M577.1974_T0.6,RP_neg_M577.1976_T14.58,RP_neg_M577.1982_T14.88,RP_neg_M577.2067_T7.56,RP_neg_M577.2078_T7.78,RP_neg_M577.2368_T12.51,RP_neg_M577.2377_T13.15,RP_neg_M577.2732_T12,RP_neg_M577.2937_T16.72,RP_neg_M577.2989_T9.39,RP_neg_M577.3104_T16.72,RP_neg_M577.3163_T15.85,RP_neg_M577.3172_T16.38,RP_neg_M577.3344_T11.09,RP_neg_M577.3668_T9.66,RP_neg_M577.3729_T14.75,RP_neg_M577.3734_T15.2,RP_neg_M577.3743_T12.75,RP_neg_M577.3751_T11.47,RP_neg_M577.3754_T11.02,RP_neg_M577.4221_T13.57,RP_neg_M577.4236_T16.77,RP_neg_M577.4246_T17.15,RP_neg_M577.4396_T17.9,RP_neg_M577.452_T16.74,RP_neg_M577.4797_T16.88,RP_neg_M577.4802_T16.36,RP_neg_M577.4812_T17.44,RP_neg_M577.4813_T17.09,RP_neg_M577.9589_T8.84,RP_neg_M578.2417_T6.76,RP_neg_M578.2854_T9.34,RP_neg_M578.3096_T16.74,RP_neg_M578.3128_T12.1,RP_neg_M578.314_T12.38,RP_neg_M578.3272_T11.08,RP_neg_M578.3569_T14.61,RP_neg_M578.4755_T17.27,RP_neg_M578.4816_T17.76,RP_neg_M578.5167_T17.61,RP_neg_M578.7929_T18.06,RP_neg_M578.8669_T14.43,RP_neg_M578.8674_T12.46,RP_neg_M578.8677_T12.86,RP_neg_M578.868_T16.56,RP_neg_M578.8682_T17.78,RP_neg_M578.8683_T13.47,RP_neg_M578.8683_T13.15,RP_neg_M578.8684_T17.38,RP_neg_M578.8686_T15.67,RP_neg_M578.8688_T16.79,RP_neg_M578.8689_T16.07,RP_neg_M578.8691_T16.3,RP_neg_M578.8691_T18.02,RP_neg_M578.8692_T14.7,RP_neg_M578.8694_T14.09,RP_neg_M578.8696_T0.53,RP_neg_M578.8922_T18.01,RP_neg_M578.9753_T17.41,RP_neg_M579.1324_T16.72,RP_neg_M579.1364_T6.33,RP_neg_M579.1464_T12.97,RP_neg_M579.1529_T5.64,RP_neg_M579.1702_T7.38,RP_neg_M579.1746_T5.84,RP_neg_M579.178_T5.67,RP_neg_M579.219_T15.37,RP_neg_M579.2301_T15,RP_neg_M579.2412_T5.83,RP_neg_M579.2509_T12.09,RP_neg_M579.2535_T12.28,RP_neg_M579.2601_T12.43,RP_neg_M579.2645_T8.27,RP_neg_M579.2943_T13.07,RP_neg_M579.3895_T15.97,RP_neg_M579.3903_T13.09,RP_neg_M579.4036_T15.57,RP_neg_M579.4059_T8.47,RP_neg_M579.438_T17.96,RP_neg_M579.4391_T17.15,RP_neg_M579.4969_T15.11,RP_neg_M579.4993_T17.63,RP_neg_M579.5357_T17.58,RP_neg_M580.1475_T2.2,RP_neg_M580.1641_T0.57,RP_neg_M580.2339_T0.6,RP_neg_M580.2515_T1.07,RP_neg_M580.2575_T6.92,RP_neg_M580.2578_T7.34,RP_neg_M580.2739_T8.2,RP_neg_M580.3619_T14.18,RP_neg_M580.4006_T13.26,RP_neg_M580.4836_T14.03,RP_neg_M580.4865_T14.83,RP_neg_M580.4897_T15.85,RP_neg_M580.4961_T16.84,RP_neg_M580.4985_T17.24,RP_neg_M580.525_T17.24,RP_neg_M580.533_T16.81,RP_neg_M580.6918_T18.13,RP_neg_M580.8647_T16.21,RP_neg_M580.8658_T15.63,RP_neg_M580.866_T18.03,RP_neg_M580.8666_T16.78,RP_neg_M580.8669_T17.43,RP_neg_M580.868_T16.53,RP_neg_M581.1257_T11.09,RP_neg_M581.15_T0.58,RP_neg_M581.1891_T0.59,RP_neg_M581.2281_T15.97,RP_neg_M581.2424_T9.09,RP_neg_M581.2529_T8.55,RP_neg_M581.2711_T7.1,RP_neg_M581.2828_T7.43,RP_neg_M581.2943_T13.96,RP_neg_M581.2983_T11.75,RP_neg_M581.3255_T10.95,RP_neg_M581.3336_T11.63,RP_neg_M581.3569_T15.97,RP_neg_M581.4511_T14.7,RP_neg_M581.4538_T17.94,RP_neg_M581.4557_T14.23,RP_neg_M581.4639_T16.79,RP_neg_M581.5161_T15.6,RP_neg_M581.5173_T15.3,RP_neg_M581.5257_T16.76,RP_neg_M581.7714_T6.95,RP_neg_M582.2731_T6.85,RP_neg_M582.2733_T7.5,RP_neg_M582.2758_T7.73,RP_neg_M582.2937_T9.19,RP_neg_M582.3752_T13.21,RP_neg_M582.4145_T14.63,RP_neg_M582.4578_T14.56,RP_neg_M582.4583_T17.45,RP_neg_M582.5069_T16.05,RP_neg_M582.514_T16.42,RP_neg_M582.5389_T17.04,RP_neg_M582.7998_T18.06,RP_neg_M582.8782_T0.53,RP_neg_M583.0856_T0.56,RP_neg_M583.1173_T13.88,RP_neg_M583.1218_T0.6,RP_neg_M583.1481_T0.58,RP_neg_M583.2084_T0.6,RP_neg_M583.2158_T8.37,RP_neg_M583.2556_T15.81,RP_neg_M583.2693_T6.22,RP_neg_M583.2721_T8.37,RP_neg_M583.2738_T10.04,RP_neg_M583.2914_T9.43,RP_neg_M583.2958_T7.04,RP_neg_M583.2974_T10.35,RP_neg_M583.3089_T5.59,RP_neg_M583.3128_T12.78,RP_neg_M583.3348_T4.85,RP_neg_M583.3874_T17.19,RP_neg_M583.469_T15.94,RP_neg_M583.4695_T14.88,RP_neg_M583.471_T16.81,RP_neg_M584.2825_T9.34,RP_neg_M584.2831_T9.19,RP_neg_M584.2845_T12.24,RP_neg_M584.4673_T16,RP_neg_M584.5226_T17.67,RP_neg_M584.5233_T17.36,RP_neg_M584.5248_T17.99,RP_neg_M584.8117_T0.53,RP_neg_M584.8143_T18.05,RP_neg_M584.8842_T0.5,RP_neg_M585.1414_T14.84,RP_neg_M585.2161_T10.4,RP_neg_M585.2219_T9.31,RP_neg_M585.237_T8.12,RP_neg_M585.2672_T8.54,RP_neg_M585.2707_T12.27,RP_neg_M585.2724_T7.08,RP_neg_M585.2737_T8.09,RP_neg_M585.2988_T16.67,RP_neg_M585.3002_T10.66,RP_neg_M585.3015_T11.56,RP_neg_M585.3035_T8.02,RP_neg_M585.329_T6.29,RP_neg_M585.3306_T6.94,RP_neg_M585.3403_T14,RP_neg_M585.4856_T15.17,RP_neg_M585.4868_T15.04,RP_neg_M585.4875_T17.31,RP_neg_M586.1572_T7.78,RP_neg_M586.2604_T6.52,RP_neg_M586.2742_T6.77,RP_neg_M586.2988_T7.8,RP_neg_M586.2991_T7.52,RP_neg_M586.3013_T9.79,RP_neg_M586.3217_T7.48,RP_neg_M586.4748_T12.07,RP_neg_M586.493_T15.01,RP_neg_M586.5007_T14.75,RP_neg_M586.5042_T17.78,RP_neg_M586.5073_T14.44,RP_neg_M586.5092_T16.02,RP_neg_M586.8123_T18.06,RP_neg_M586.8999_T0.5,RP_neg_M587.141_T0.57,RP_neg_M587.1602_T0.57,RP_neg_M587.1614_T7.78,RP_neg_M587.1808_T0.6,RP_neg_M587.1833_T12.62,RP_neg_M587.1962_T0.6,RP_neg_M587.2022_T10.61,RP_neg_M587.2365_T5.07,RP_neg_M587.2648_T10.57,RP_neg_M587.2668_T9.79,RP_neg_M587.286_T16.07,RP_neg_M587.288_T7.92,RP_neg_M587.2883_T12.33,RP_neg_M587.2904_T7.08,RP_neg_M587.2908_T9.34,RP_neg_M587.2915_T11.91,RP_neg_M587.3124_T17.44,RP_neg_M587.3169_T11.12,RP_neg_M587.3524_T17.83,RP_neg_M587.3737_T17.71,RP_neg_M587.4138_T16.22,RP_neg_M587.4138_T17.86,RP_neg_M587.4138_T15.76,RP_neg_M587.5038_T16.27,RP_neg_M588.2536_T11.23,RP_neg_M588.2569_T11.03,RP_neg_M588.3079_T9.34,RP_neg_M588.3291_T10.94,RP_neg_M588.426_T16.74,RP_neg_M588.4658_T14.03,RP_neg_M588.4664_T16.83,RP_neg_M588.467_T15.88,RP_neg_M588.467_T16.6,RP_neg_M588.4673_T14.8,RP_neg_M588.4702_T15.69,RP_neg_M588.7524_T18.08,RP_neg_M588.8937_T15,RP_neg_M588.8961_T11.75,RP_neg_M588.8969_T10.66,RP_neg_M588.897_T10.22,RP_neg_M588.8973_T9.27,RP_neg_M588.8975_T14.11,RP_neg_M588.8978_T13.85,RP_neg_M588.8978_T12.48,RP_neg_M588.8979_T10.97,RP_neg_M588.8981_T18.03,RP_neg_M588.8983_T12.85,RP_neg_M588.8983_T13.5,RP_neg_M588.8983_T13.34,RP_neg_M588.8983_T14.71,RP_neg_M588.8986_T13.13,RP_neg_M588.8987_T15.57,RP_neg_M588.8987_T11.25,RP_neg_M588.8989_T15.39,RP_neg_M588.8989_T11.47,RP_neg_M588.899_T17.13,RP_neg_M588.8991_T16.98,RP_neg_M588.8992_T17.38,RP_neg_M588.8993_T16.2,RP_neg_M588.8994_T12.14,RP_neg_M588.8994_T0.52,RP_neg_M588.8998_T8.8,RP_neg_M588.9_T17.79,RP_neg_M588.9001_T9.62,RP_neg_M588.9002_T15.87,RP_neg_M588.9006_T14.51,RP_neg_M588.9263_T17.99,RP_neg_M588.9955_T17.41,RP_neg_M589.0922_T2.21,RP_neg_M589.1698_T0.57,RP_neg_M589.1782_T4.88,RP_neg_M589.1799_T5.17,RP_neg_M589.2775_T12.3,RP_neg_M589.2986_T8.94,RP_neg_M589.2999_T7.96,RP_neg_M589.3032_T12.09,RP_neg_M589.3048_T7.05,RP_neg_M589.3052_T7.24,RP_neg_M589.3057_T9.35,RP_neg_M589.3078_T9.81,RP_neg_M589.3131_T14.47,RP_neg_M589.3315_T9.27,RP_neg_M589.3317_T10.3,RP_neg_M589.3331_T11.36,RP_neg_M589.3512_T11.67,RP_neg_M589.3595_T13.97,RP_neg_M589.369_T16.88,RP_neg_M589.4451_T15.05,RP_neg_M589.4456_T14.26,RP_neg_M589.4488_T14.6,RP_neg_M589.9036_T15.65,RP_neg_M589.9064_T15.45,RP_neg_M590.2112_T6.14,RP_neg_M590.2515_T8.2,RP_neg_M590.2841_T10.38,RP_neg_M590.3066_T12.21,RP_neg_M590.4517_T15.1,RP_neg_M590.4833_T15.59,RP_neg_M590.4856_T14.65,RP_neg_M590.4901_T15.33,RP_neg_M590.5209_T15.86,RP_neg_M590.5477_T0.55,RP_neg_M590.7194_T18.08,RP_neg_M590.7462_T18.08,RP_neg_M590.901_T18.03,RP_neg_M591.1166_T14.06,RP_neg_M591.1687_T14.29,RP_neg_M591.1752_T0.59,RP_neg_M591.1966_T4.73,RP_neg_M591.2106_T7.58,RP_neg_M591.2112_T0.6,RP_neg_M591.2139_T10.03,RP_neg_M591.2491_T16.39,RP_neg_M591.254_T0.89,RP_neg_M591.2697_T14.6,RP_neg_M591.2919_T11.15,RP_neg_M591.2928_T11.6,RP_neg_M591.2966_T13.96,RP_neg_M591.3113_T10.94,RP_neg_M591.3154_T11.84,RP_neg_M591.3173_T9.76,RP_neg_M591.3176_T11.99,RP_neg_M591.3195_T7.4,RP_neg_M591.3204_T9.34,RP_neg_M591.3274_T13.59,RP_neg_M591.3279_T13.94,RP_neg_M591.3904_T9.14,RP_neg_M591.3907_T15.81,RP_neg_M591.4141_T13.87,RP_neg_M591.4404_T15.51,RP_neg_M591.457_T7.06,RP_neg_M591.4597_T15.35,RP_neg_M591.4632_T14.57,RP_neg_M591.4637_T15.64,RP_neg_M592.1999_T5.96,RP_neg_M592.2264_T6.44,RP_neg_M592.2941_T10.14,RP_neg_M592.3216_T6.98,RP_neg_M592.3243_T11.73,RP_neg_M592.4474_T15.46,RP_neg_M592.4899_T14.6,RP_neg_M592.5399_T0.55,RP_neg_M592.7612_T18.08,RP_neg_M592.8323_T0.53,RP_neg_M592.9922_T6.76,RP_neg_M593.1282_T8.89,RP_neg_M593.1423_T1.26,RP_neg_M593.1506_T4.82,RP_neg_M593.1509_T5.6,RP_neg_M593.1524_T13.89,RP_neg_M593.1531_T8.84,RP_neg_M593.1799_T7.78,RP_neg_M593.185_T6.88,RP_neg_M593.19_T0.63,RP_neg_M593.2285_T10.02,RP_neg_M593.2316_T9.8,RP_neg_M593.2319_T10.56,RP_neg_M593.239_T16.62,RP_neg_M593.2537_T4.3,RP_neg_M593.2589_T16.59,RP_neg_M593.2694_T10.04,RP_neg_M593.3082_T12.02,RP_neg_M593.3092_T10.93,RP_neg_M593.315_T13.76,RP_neg_M593.3331_T4.67,RP_neg_M593.3361_T9.32,RP_neg_M593.3369_T7.07,RP_neg_M593.3389_T9.78,RP_neg_M593.3609_T9.49,RP_neg_M593.3613_T8.5,RP_neg_M593.3701_T12.3,RP_neg_M593.3771_T13.24,RP_neg_M593.405_T15.37,RP_neg_M593.4055_T13.49,RP_neg_M593.4766_T15.87,RP_neg_M593.4793_T16.27,RP_neg_M593.483_T15.4,RP_neg_M593.5487_T17.04,RP_neg_M593.5543_T17.71,RP_neg_M594.2427_T6.63,RP_neg_M594.2798_T7.46,RP_neg_M594.3038_T10.21,RP_neg_M594.308_T9.71,RP_neg_M594.3091_T10.64,RP_neg_M594.3102_T10.83,RP_neg_M594.3374_T11.7,RP_neg_M594.364_T8.35,RP_neg_M594.3764_T12.81,RP_neg_M594.5015_T16.64,RP_neg_M594.8411_T18.03,RP_neg_M594.8422_T15.71,RP_neg_M594.8442_T0.53,RP_neg_M595.0836_T6.72,RP_neg_M595.1315_T5.8,RP_neg_M595.1317_T5.15,RP_neg_M595.1323_T5.39,RP_neg_M595.133_T6.06,RP_neg_M595.1655_T5.42,RP_neg_M595.1705_T14.83,RP_neg_M595.1888_T0.92,RP_neg_M595.1948_T14.8,RP_neg_M595.2271_T12.29,RP_neg_M595.2487_T10.45,RP_neg_M595.2526_T10.58,RP_neg_M595.2891_T10.57,RP_neg_M595.3016_T12.44,RP_neg_M595.3444_T13.07,RP_neg_M595.3519_T9.39,RP_neg_M595.3531_T9.7,RP_neg_M595.3832_T13.14,RP_neg_M595.3856_T10.48,RP_neg_M595.4011_T13.34,RP_neg_M595.4012_T14.21,RP_neg_M595.4265_T15.36,RP_neg_M595.4327_T16,RP_neg_M596.1111_T2.19,RP_neg_M596.2535_T6.44,RP_neg_M596.2762_T6.85,RP_neg_M596.277_T7.01,RP_neg_M596.2854_T8.2,RP_neg_M596.4775_T16.05,RP_neg_M596.4868_T17.6,RP_neg_M596.4882_T17.78,RP_neg_M596.558_T11.92,RP_neg_M596.7676_T18.08,RP_neg_M596.8316_T18.03,RP_neg_M596.8564_T18.03,RP_neg_M597.0974_T0.56,RP_neg_M597.1313_T11.76,RP_neg_M597.1473_T5.56,RP_neg_M597.1478_T6.02,RP_neg_M597.1796_T0.58,RP_neg_M597.198_T7.78,RP_neg_M597.2263_T8.33,RP_neg_M597.2762_T12.25,RP_neg_M597.3039_T11.27,RP_neg_M597.304_T11.03,RP_neg_M597.3055_T11.5,RP_neg_M597.3656_T8.77,RP_neg_M597.3925_T15.77,RP_neg_M597.4105_T13.87,RP_neg_M597.4434_T17.04,RP_neg_M597.4443_T16.81,RP_neg_M597.4479_T16.49,RP_neg_M597.4603_T17.04,RP_neg_M597.507_T16.42,RP_neg_M598.2354_T11.87,RP_neg_M598.2458_T0.6,RP_neg_M598.246_T6.85,RP_neg_M598.2469_T7.49,RP_neg_M598.267_T6.2,RP_neg_M598.2681_T6.96,RP_neg_M598.2736_T11.86,RP_neg_M598.2918_T11.36,RP_neg_M598.2968_T14.93,RP_neg_M598.3637_T7.23,RP_neg_M598.4887_T17.44,RP_neg_M598.491_T17.26,RP_neg_M598.5008_T13.71,RP_neg_M598.5018_T16.21,RP_neg_M598.5407_T16.69,RP_neg_M598.5436_T16.42,RP_neg_M598.7783_T18.08,RP_neg_M598.8524_T18.05,RP_neg_M598.8539_T0.53,RP_neg_M599.1497_T7.61,RP_neg_M599.1773_T0.58,RP_neg_M599.1807_T13.91,RP_neg_M599.1979_T8.42,RP_neg_M599.2317_T16.78,RP_neg_M599.2613_T7.73,RP_neg_M599.2645_T7.5,RP_neg_M599.2883_T8.01,RP_neg_M599.3049_T14.74,RP_neg_M599.3212_T12.21,RP_neg_M599.3224_T11.92,RP_neg_M599.393_T15.77,RP_neg_M599.4614_T16.39,RP_neg_M599.5045_T14.9,RP_neg_M599.5081_T16.24,RP_neg_M599.5258_T12.63,RP_neg_M599.9203_T0.53,RP_neg_M600.2295_T7.4,RP_neg_M600.2492_T9.22,RP_neg_M600.2781_T8.2,RP_neg_M600.2853_T11.8,RP_neg_M600.2899_T12.75,RP_neg_M600.3116_T10.15,RP_neg_M600.3253_T16.74,RP_neg_M600.5119_T16.62,RP_neg_M600.513_T17.19,RP_neg_M600.5153_T13.62,RP_neg_M600.5168_T16.88,RP_neg_M600.5204_T15.31,RP_neg_M600.5207_T15.57,RP_neg_M600.5211_T13.04,RP_neg_M600.5214_T14.67,RP_neg_M600.5276_T15,RP_neg_M600.5345_T14.11,RP_neg_M600.5563_T11.28,RP_neg_M600.5588_T11.6,RP_neg_M600.7816_T0.53,RP_neg_M600.782_T18.08,RP_neg_M600.8622_T0.5,RP_neg_M601.1424_T0.58,RP_neg_M601.199_T14.29,RP_neg_M601.2019_T0.6,RP_neg_M601.2106_T7.84,RP_neg_M601.2117_T9.04,RP_neg_M601.2156_T8.54,RP_neg_M601.2789_T16.99,RP_neg_M601.2795_T16.67,RP_neg_M601.2795_T17.26,RP_neg_M601.2803_T16.36,RP_neg_M601.283_T13.97,RP_neg_M601.3018_T9.17,RP_neg_M601.3905_T15.03,RP_neg_M601.3923_T15.25,RP_neg_M601.4118_T14.85,RP_neg_M601.4426_T14.83,RP_neg_M601.5209_T15.33,RP_neg_M602.171_T2.56,RP_neg_M602.2595_T6.84,RP_neg_M602.2922_T12.99,RP_neg_M602.3005_T12.72,RP_neg_M602.4442_T17.97,RP_neg_M602.4457_T16.94,RP_neg_M602.4459_T17.44,RP_neg_M602.4459_T15.6,RP_neg_M602.4478_T15.78,RP_neg_M602.4805_T17.96,RP_neg_M602.4806_T15.8,RP_neg_M602.4811_T17.42,RP_neg_M602.4872_T16.83,RP_neg_M602.4999_T16.94,RP_neg_M602.5328_T14.58,RP_neg_M602.8425_T18.04,RP_neg_M602.8801_T0.5,RP_neg_M603.1316_T12.66,RP_neg_M603.1461_T8.05,RP_neg_M603.1468_T12.63,RP_neg_M603.1792_T9.87,RP_neg_M603.2114_T14.9,RP_neg_M603.2582_T10.93,RP_neg_M603.2648_T9.61,RP_neg_M603.2902_T16.86,RP_neg_M603.2935_T16.55,RP_neg_M603.3784_T17.51,RP_neg_M603.3811_T14.38,RP_neg_M603.3887_T14.84,RP_neg_M603.4578_T17.93,RP_neg_M603.7722_T5.14,RP_neg_M604.4487_T17.44,RP_neg_M604.4587_T14.28,RP_neg_M604.5074_T16.08,RP_neg_M604.7806_T18.08,RP_neg_M604.8647_T15.5,RP_neg_M604.8651_T10.68,RP_neg_M604.8674_T10.14,RP_neg_M604.8705_T18.03,RP_neg_M604.8713_T12.84,RP_neg_M604.873_T0.52,RP_neg_M604.874_T17.25,RP_neg_M604.8755_T12.47,RP_neg_M605.0842_T10.36,RP_neg_M605.1241_T14.84,RP_neg_M605.1422_T13.05,RP_neg_M605.1505_T0.62,RP_neg_M605.2037_T10.36,RP_neg_M605.2057_T9.31,RP_neg_M605.2311_T15.52,RP_neg_M605.2386_T15.82,RP_neg_M605.2786_T8.79,RP_neg_M605.2988_T7.94,RP_neg_M605.3_T8.14,RP_neg_M605.3002_T7.45,RP_neg_M605.3037_T13.04,RP_neg_M605.3096_T9.94,RP_neg_M605.3128_T10.26,RP_neg_M605.3162_T9.51,RP_neg_M605.3246_T11.09,RP_neg_M605.3273_T9.31,RP_neg_M605.3681_T5.24,RP_neg_M605.3989_T8.45,RP_neg_M605.4049_T14.79,RP_neg_M605.4066_T9.5,RP_neg_M605.4762_T15.49,RP_neg_M605.549_T17.35,RP_neg_M605.5497_T17.55,RP_neg_M605.7358_T18.11,RP_neg_M605.8729_T17.98,RP_neg_M606.1777_T1.27,RP_neg_M606.2515_T12.37,RP_neg_M606.2749_T9.54,RP_neg_M606.3414_T10.77,RP_neg_M606.3425_T11,RP_neg_M606.4149_T16.05,RP_neg_M606.4366_T17.75,RP_neg_M606.5068_T15.12,RP_neg_M606.785_T18.06,RP_neg_M606.8069_T18.07,RP_neg_M606.8705_T18.03,RP_neg_M607.1002_T12.23,RP_neg_M607.1275_T13.52,RP_neg_M607.1314_T5.89,RP_neg_M607.1324_T6.39,RP_neg_M607.1638_T6.08,RP_neg_M607.2089_T0.6,RP_neg_M607.2436_T16.14,RP_neg_M607.2529_T7.08,RP_neg_M607.2684_T6.91,RP_neg_M607.2706_T6.04,RP_neg_M607.2888_T9.78,RP_neg_M607.3115_T8.14,RP_neg_M607.3115_T10.71,RP_neg_M607.3116_T8.5,RP_neg_M607.3118_T7.57,RP_neg_M607.3123_T7.75,RP_neg_M607.3142_T6.61,RP_neg_M607.3196_T12.57,RP_neg_M607.3226_T11.87,RP_neg_M607.3245_T11.6,RP_neg_M607.345_T9.77,RP_neg_M607.3477_T9.08,RP_neg_M607.3842_T13.99,RP_neg_M607.3854_T12.66,RP_neg_M607.4219_T15.77,RP_neg_M607.4219_T13.99,RP_neg_M607.4447_T14.02,RP_neg_M607.4507_T12.3,RP_neg_M607.4561_T13.61,RP_neg_M608.2754_T7.3,RP_neg_M608.2835_T14.43,RP_neg_M608.2857_T8.98,RP_neg_M608.3184_T11.18,RP_neg_M608.3187_T11.36,RP_neg_M608.3467_T7.25,RP_neg_M608.4255_T14.9,RP_neg_M608.5054_T16.81,RP_neg_M608.5248_T17.26,RP_neg_M608.5528_T17.78,RP_neg_M608.5614_T17.27,RP_neg_M608.7418_T18.01,RP_neg_M608.8073_T0.53,RP_neg_M608.809_T18.08,RP_neg_M608.8934_T0.5,RP_neg_M609.1238_T0.55,RP_neg_M609.1339_T14.24,RP_neg_M609.1388_T7.78,RP_neg_M609.147_T6.26,RP_neg_M609.1832_T15.36,RP_neg_M609.1845_T6.1,RP_neg_M609.2262_T8.93,RP_neg_M609.2287_T8.42,RP_neg_M609.2289_T4.3,RP_neg_M609.2601_T16.78,RP_neg_M609.2654_T6.53,RP_neg_M609.2672_T7.95,RP_neg_M609.2691_T16.07,RP_neg_M609.2711_T7.01,RP_neg_M609.3031_T9.19,RP_neg_M609.324_T7.76,RP_neg_M609.3287_T6.36,RP_neg_M609.33_T8.19,RP_neg_M609.3312_T6.73,RP_neg_M609.3672_T12.62,RP_neg_M609.3809_T17.87,RP_neg_M609.3889_T15.41,RP_neg_M609.3916_T15.93,RP_neg_M609.4204_T16.17,RP_neg_M609.4381_T16.14,RP_neg_M609.4865_T16.56,RP_neg_M609.4902_T14.88,RP_neg_M609.4924_T17.78,RP_neg_M609.5096_T17.73,RP_neg_M609.5164_T14.38,RP_neg_M609.5502_T15.88,RP_neg_M609.5571_T15.42,RP_neg_M609.5573_T15.18,RP_neg_M609.5585_T15.54,RP_neg_M610.2419_T6.19,RP_neg_M610.2914_T6.47,RP_neg_M610.3038_T8.37,RP_neg_M610.3057_T9.45,RP_neg_M610.343_T10.98,RP_neg_M610.3619_T8.23,RP_neg_M610.5396_T17.16,RP_neg_M610.7345_T18.09,RP_neg_M610.8087_T18.06,RP_neg_M610.8187_T0.53,RP_neg_M611.1411_T14.83,RP_neg_M611.1556_T12.92,RP_neg_M611.1567_T15.04,RP_neg_M611.1609_T13.41,RP_neg_M611.1628_T7.8,RP_neg_M611.1727_T12.92,RP_neg_M611.2222_T10.43,RP_neg_M611.2431_T8.33,RP_neg_M611.2433_T7.83,RP_neg_M611.2434_T7.29,RP_neg_M611.2437_T8.53,RP_neg_M611.2437_T9.01,RP_neg_M611.2781_T17.55,RP_neg_M611.285_T7.96,RP_neg_M611.2853_T12.09,RP_neg_M611.2861_T9.34,RP_neg_M611.2866_T7.04,RP_neg_M611.2885_T7.2,RP_neg_M611.2915_T11.63,RP_neg_M611.2986_T10.87,RP_neg_M611.3492_T7.97,RP_neg_M611.3508_T16.84,RP_neg_M611.3532_T11.32,RP_neg_M611.373_T10.77,RP_neg_M611.3815_T9.5,RP_neg_M611.3824_T9.16,RP_neg_M611.3842_T8.93,RP_neg_M611.408_T16.24,RP_neg_M611.4127_T14.83,RP_neg_M611.4261_T14.24,RP_neg_M611.4662_T16.84,RP_neg_M611.5029_T17.38,RP_neg_M611.523_T15.97,RP_neg_M612.1938_T6.13,RP_neg_M612.2579_T10.47,RP_neg_M612.3318_T10.97,RP_neg_M612.553_T16.14,RP_neg_M612.6859_T18.11,RP_neg_M612.7059_T18.11,RP_neg_M612.7228_T18.11,RP_neg_M612.7457_T18.1,RP_neg_M612.8041_T18.06,RP_neg_M613.1714_T0.57,RP_neg_M613.1717_T15.87,RP_neg_M613.1899_T9.84,RP_neg_M613.2603_T0.6,RP_neg_M613.3004_T11.99,RP_neg_M613.3014_T7.01,RP_neg_M613.3022_T9.34,RP_neg_M613.3061_T7.38,RP_neg_M613.3601_T8.09,RP_neg_M613.4362_T14.58,RP_neg_M613.4415_T15.63,RP_neg_M613.4427_T15.34,RP_neg_M613.4555_T11.48,RP_neg_M613.5175_T16.77,RP_neg_M614.197_T6.86,RP_neg_M614.2069_T7.49,RP_neg_M614.2096_T6.44,RP_neg_M614.213_T6.83,RP_neg_M614.2436_T6.95,RP_neg_M614.2446_T0.6,RP_neg_M614.2668_T11.54,RP_neg_M614.2684_T12.32,RP_neg_M614.272_T12.05,RP_neg_M614.3328_T10.79,RP_neg_M614.3839_T15.5,RP_neg_M614.4948_T16.07,RP_neg_M614.5312_T16.42,RP_neg_M614.5328_T16.78,RP_neg_M614.5363_T16.07,RP_neg_M614.811_T18.06,RP_neg_M614.8254_T0.53,RP_neg_M614.8987_T0.5,RP_neg_M615.1433_T0.57,RP_neg_M615.1603_T0.57,RP_neg_M615.1843_T0.6,RP_neg_M615.2347_T0.6,RP_neg_M615.2527_T6.91,RP_neg_M615.2587_T10.01,RP_neg_M615.2726_T6.91,RP_neg_M615.293_T16.6,RP_neg_M615.3098_T17.46,RP_neg_M615.3118_T0.87,RP_neg_M615.3169_T9.31,RP_neg_M615.3189_T7.07,RP_neg_M615.3192_T11.28,RP_neg_M615.3458_T7.13,RP_neg_M615.4575_T15.88,RP_neg_M615.4624_T16.32,RP_neg_M615.5317_T15.95,RP_neg_M616.2261_T6.64,RP_neg_M616.2263_T6.21,RP_neg_M616.2849_T12.38,RP_neg_M616.2861_T12.17,RP_neg_M616.4574_T16.7,RP_neg_M616.459_T17.96,RP_neg_M616.4624_T17.14,RP_neg_M616.4659_T15.15,RP_neg_M616.466_T16.24,RP_neg_M616.5026_T17.08,RP_neg_M616.7368_T18.1,RP_neg_M616.7542_T0.53,RP_neg_M616.7546_T18.07,RP_neg_M616.7703_T18.03,RP_neg_M616.8089_T18.04,RP_neg_M616.8244_T18.03,RP_neg_M616.8417_T0.5,RP_neg_M616.8966_T0.5,RP_neg_M617.1119_T5.19,RP_neg_M617.1139_T5.8,RP_neg_M617.1555_T13.52,RP_neg_M617.2412_T10.81,RP_neg_M617.2756_T11.67,RP_neg_M617.2773_T9.04,RP_neg_M617.279_T11.89,RP_neg_M617.2812_T7.43,RP_neg_M617.2919_T9.97,RP_neg_M617.3165_T9.39,RP_neg_M617.3348_T9.38,RP_neg_M617.335_T9.71,RP_neg_M617.3415_T11.67,RP_neg_M617.382_T13.15,RP_neg_M617.3844_T14.24,RP_neg_M617.4038_T13.14,RP_neg_M617.4675_T16.37,RP_neg_M617.475_T16.02,RP_neg_M617.475_T12.94,RP_neg_M617.476_T17.83,RP_neg_M617.4778_T11.82,RP_neg_M617.4782_T17.27,RP_neg_M617.4784_T16.81,RP_neg_M617.4826_T16.37,RP_neg_M617.7774_T7.38,RP_neg_M618.2901_T6.41,RP_neg_M618.3128_T9.56,RP_neg_M618.4746_T17.66,RP_neg_M618.4836_T16.81,RP_neg_M618.4991_T15.52,RP_neg_M618.5641_T12.61,RP_neg_M618.7278_T18.08,RP_neg_M618.7502_T18.1,RP_neg_M619.1275_T5.56,RP_neg_M619.1705_T14.23,RP_neg_M619.1732_T8.84,RP_neg_M619.2362_T8.56,RP_neg_M619.2428_T10.97,RP_neg_M619.246_T1.09,RP_neg_M619.2535_T12.25,RP_neg_M619.2775_T16.74,RP_neg_M619.2913_T10.43,RP_neg_M619.2915_T8.15,RP_neg_M619.2922_T8.64,RP_neg_M619.2937_T7.83,RP_neg_M619.3018_T11.08,RP_neg_M619.3099_T6.97,RP_neg_M619.3441_T15.08,RP_neg_M619.3878_T11.32,RP_neg_M619.4215_T15.4,RP_neg_M619.4221_T15.93,RP_neg_M619.5625_T17.72,RP_neg_M620.3427_T4.47,RP_neg_M620.344_T7.26,RP_neg_M620.435_T15.25,RP_neg_M620.5141_T17.36,RP_neg_M620.7103_T18.12,RP_neg_M620.7313_T18.13,RP_neg_M620.8355_T17.95,RP_neg_M620.8474_T0.53,RP_neg_M621.014_T0.53,RP_neg_M621.1243_T0.63,RP_neg_M621.186_T15.04,RP_neg_M621.1884_T15.18,RP_neg_M621.1899_T15.62,RP_neg_M621.1954_T8.54,RP_neg_M621.2209_T0.6,RP_neg_M621.2723_T5.86,RP_neg_M621.2994_T10.78,RP_neg_M621.3016_T9.85,RP_neg_M621.3025_T11.07,RP_neg_M621.3079_T7.93,RP_neg_M621.3088_T7.63,RP_neg_M621.3091_T7.33,RP_neg_M621.3223_T8.97,RP_neg_M621.3228_T10.11,RP_neg_M621.326_T8.79,RP_neg_M621.3287_T6.99,RP_neg_M621.3891_T7.68,RP_neg_M621.4004_T11,RP_neg_M621.4022_T12.96,RP_neg_M621.4026_T10.77,RP_neg_M621.4371_T16.23,RP_neg_M621.5023_T14.18,RP_neg_M621.5096_T12.62,RP_neg_M621.5807_T17.4,RP_neg_M622.2169_T0.57,RP_neg_M622.2626_T6.29,RP_neg_M622.2939_T10.95,RP_neg_M622.3371_T9.66,RP_neg_M622.3705_T13.02,RP_neg_M622.4886_T16.02,RP_neg_M622.509_T12.02,RP_neg_M622.7119_T18.13,RP_neg_M623.0727_T6.71,RP_neg_M623.1535_T9.84,RP_neg_M623.1612_T5.89,RP_neg_M623.1999_T0.6,RP_neg_M623.2016_T15.86,RP_neg_M623.2115_T15.13,RP_neg_M623.3176_T10.11,RP_neg_M623.3189_T9.71,RP_neg_M623.3194_T9.09,RP_neg_M623.3466_T7.2,RP_neg_M623.347_T7,RP_neg_M623.3794_T14.08,RP_neg_M623.3796_T11.17,RP_neg_M623.392_T16.91,RP_neg_M623.4168_T13.59,RP_neg_M623.4498_T16.62,RP_neg_M623.541_T14.37,RP_neg_M624.145_T0.57,RP_neg_M624.2304_T6.86,RP_neg_M624.266_T1.97,RP_neg_M624.3069_T7.1,RP_neg_M624.3193_T8.65,RP_neg_M624.3436_T8.21,RP_neg_M624.5199_T17.61,RP_neg_M624.5632_T12.42,RP_neg_M624.7338_T18.1,RP_neg_M624.7495_T18.1,RP_neg_M624.7674_T18.09,RP_neg_M625.1783_T13.43,RP_neg_M625.1793_T6.04,RP_neg_M625.202_T8.42,RP_neg_M625.2341_T15,RP_neg_M625.298_T6.33,RP_neg_M625.3375_T7.86,RP_neg_M625.3419_T7.52,RP_neg_M625.4077_T15.57,RP_neg_M625.4606_T11.44,RP_neg_M625.4791_T17.18,RP_neg_M626.1934_T0.6,RP_neg_M626.2883_T0.6,RP_neg_M626.3578_T7.57,RP_neg_M626.3582_T7.8,RP_neg_M626.4744_T17.11,RP_neg_M626.4862_T16.45,RP_neg_M626.5343_T17.12,RP_neg_M626.5751_T11.9,RP_neg_M626.7493_T18.05,RP_neg_M626.7811_T18.02,RP_neg_M626.794_T0.53,RP_neg_M626.7975_T16.64,RP_neg_M626.7984_T18.01,RP_neg_M627.0737_T7.58,RP_neg_M627.1088_T13.54,RP_neg_M627.1389_T0.62,RP_neg_M627.1486_T12.97,RP_neg_M627.1796_T8.31,RP_neg_M627.1838_T10.5,RP_neg_M627.2168_T8.54,RP_neg_M627.2178_T9.02,RP_neg_M627.2261_T15.82,RP_neg_M627.2369_T7.78,RP_neg_M627.2443_T7.06,RP_neg_M627.2619_T8.79,RP_neg_M627.289_T8,RP_neg_M627.2926_T7.48,RP_neg_M627.2938_T16.62,RP_neg_M627.2957_T9.49,RP_neg_M627.2979_T16.37,RP_neg_M627.3002_T17.11,RP_neg_M627.3759_T8.44,RP_neg_M627.4547_T16.82,RP_neg_M627.4555_T15.55,RP_neg_M627.4976_T17.91,RP_neg_M627.5028_T16.09,RP_neg_M627.9055_T17.73,RP_neg_M627.9089_T17.88,RP_neg_M627.9102_T17.47,RP_neg_M627.9138_T17.1,RP_neg_M628.12_T4.01,RP_neg_M628.1567_T7.8,RP_neg_M628.1776_T0.57,RP_neg_M628.2592_T9.54,RP_neg_M628.3188_T14.01,RP_neg_M628.5156_T16.84,RP_neg_M628.5494_T17.44,RP_neg_M628.74_T18.09,RP_neg_M628.7915_T16.62,RP_neg_M628.7962_T18.01,RP_neg_M628.871_T0.53,RP_neg_M629.1256_T14.23,RP_neg_M629.1677_T12.65,RP_neg_M629.197_T8.41,RP_neg_M629.2001_T8.83,RP_neg_M629.2318_T15.75,RP_neg_M629.2755_T6.99,RP_neg_M629.2778_T9.32,RP_neg_M629.2789_T16.32,RP_neg_M629.3101_T16.79,RP_neg_M629.3252_T17.96,RP_neg_M629.3331_T10.46,RP_neg_M629.3658_T15.19,RP_neg_M629.4538_T14.08,RP_neg_M629.4745_T14.53,RP_neg_M629.4778_T15.1,RP_neg_M629.478_T16.32,RP_neg_M629.4781_T14.83,RP_neg_M629.5137_T17.97,RP_neg_M629.5144_T16.67,RP_neg_M629.5182_T17.76,RP_neg_M630.1829_T6.43,RP_neg_M630.2194_T11.58,RP_neg_M630.2408_T0.6,RP_neg_M630.2701_T6.85,RP_neg_M630.2709_T7.01,RP_neg_M630.3152_T6.39,RP_neg_M630.3267_T7.25,RP_neg_M630.3336_T14.01,RP_neg_M630.352_T4.9,RP_neg_M630.4134_T14.44,RP_neg_M630.4758_T16.23,RP_neg_M630.4761_T17.57,RP_neg_M630.4763_T15.84,RP_neg_M630.7609_T18.05,RP_neg_M630.8792_T0.5,RP_neg_M631.1063_T7.31,RP_neg_M631.1261_T14.27,RP_neg_M631.129_T5.14,RP_neg_M631.136_T15.04,RP_neg_M631.1432_T8.05,RP_neg_M631.1436_T4.47,RP_neg_M631.1595_T4.47,RP_neg_M631.1638_T6.05,RP_neg_M631.1681_T0.65,RP_neg_M631.2418_T9.05,RP_neg_M631.2553_T8.27,RP_neg_M631.2572_T11.08,RP_neg_M631.2883_T9.34,RP_neg_M631.2893_T7.05,RP_neg_M631.3087_T6.71,RP_neg_M631.311_T10.36,RP_neg_M631.3286_T16.94,RP_neg_M631.3831_T11.08,RP_neg_M631.3862_T10.58,RP_neg_M631.4683_T14.27,RP_neg_M631.4859_T15.25,RP_neg_M631.4884_T15.58,RP_neg_M631.4938_T16.81,RP_neg_M631.494_T17.42,RP_neg_M632.172_T2.21,RP_neg_M632.1992_T6.63,RP_neg_M632.2171_T6.17,RP_neg_M632.284_T14.85,RP_neg_M632.3018_T7.21,RP_neg_M632.3192_T10.96,RP_neg_M632.3679_T5.42,RP_neg_M632.4927_T15.92,RP_neg_M632.4944_T15.35,RP_neg_M632.5212_T15.98,RP_neg_M632.8189_T0.5,RP_neg_M632.8766_T0.5,RP_neg_M633.1403_T15.04,RP_neg_M633.1985_T0.58,RP_neg_M633.209_T17,RP_neg_M633.2561_T16.72,RP_neg_M633.2658_T11.63,RP_neg_M633.2712_T8.35,RP_neg_M633.2717_T8.05,RP_neg_M633.2749_T7.65,RP_neg_M633.2767_T10.11,RP_neg_M633.2954_T6.49,RP_neg_M633.2957_T6.26,RP_neg_M633.3234_T9.42,RP_neg_M633.3763_T11.5,RP_neg_M633.377_T12.58,RP_neg_M633.3807_T11.77,RP_neg_M633.3952_T10.21,RP_neg_M633.4022_T9.97,RP_neg_M633.4366_T16.39,RP_neg_M633.4807_T14.59,RP_neg_M633.4925_T17.41,RP_neg_M633.5052_T17.81,RP_neg_M633.5098_T17.07,RP_neg_M634.2678_T8.3,RP_neg_M634.3339_T11.66,RP_neg_M634.446_T14.5,RP_neg_M634.447_T14.92,RP_neg_M634.4639_T16.68,RP_neg_M634.6877_T18.13,RP_neg_M634.7226_T18.13,RP_neg_M634.7397_T18.13,RP_neg_M635.125_T13.61,RP_neg_M635.1672_T12.44,RP_neg_M635.1686_T11.48,RP_neg_M635.1689_T7.8,RP_neg_M635.2808_T9.78,RP_neg_M635.2839_T9.29,RP_neg_M635.2845_T12,RP_neg_M635.2869_T7.99,RP_neg_M635.2902_T7.5,RP_neg_M635.3364_T9.02,RP_neg_M635.3366_T9.77,RP_neg_M635.3785_T12.63,RP_neg_M635.3811_T9.76,RP_neg_M635.3986_T17.92,RP_neg_M635.4167_T10.61,RP_neg_M635.5215_T17.62,RP_neg_M635.9886_T8.84,RP_neg_M636.3361_T6.58,RP_neg_M636.3477_T12.35,RP_neg_M636.4206_T17.14,RP_neg_M636.4272_T14.41,RP_neg_M636.4281_T13.63,RP_neg_M636.5161_T16.45,RP_neg_M636.5568_T17.16,RP_neg_M636.8231_T0.53,RP_neg_M636.8243_T16.74,RP_neg_M636.8263_T15.73,RP_neg_M636.8265_T16.21,RP_neg_M636.8269_T18.02,RP_neg_M636.8272_T16.5,RP_neg_M636.8298_T15.52,RP_neg_M637.142_T6.34,RP_neg_M637.1424_T5.86,RP_neg_M637.1464_T6.06,RP_neg_M637.1797_T11.87,RP_neg_M637.1805_T12.95,RP_neg_M637.2079_T12.29,RP_neg_M637.2114_T0.6,RP_neg_M637.2225_T7.4,RP_neg_M637.2993_T7.09,RP_neg_M637.3235_T8.02,RP_neg_M637.3939_T8.74,RP_neg_M637.396_T10.51,RP_neg_M637.3964_T11.47,RP_neg_M637.3972_T9.14,RP_neg_M637.3981_T17.14,RP_neg_M637.4205_T17.88,RP_neg_M637.4816_T12.62,RP_neg_M637.532_T16.14,RP_neg_M637.5869_T17.71,RP_neg_M638.2908_T8.27,RP_neg_M638.3618_T13.69,RP_neg_M638.4969_T11.58,RP_neg_M638.5641_T16.24,RP_neg_M638.8226_T16.66,RP_neg_M638.8245_T16.46,RP_neg_M639.1562_T6.14,RP_neg_M639.1598_T6.39,RP_neg_M639.1658_T0.6,RP_neg_M639.1923_T14.18,RP_neg_M639.1933_T12.62,RP_neg_M639.2049_T6.96,RP_neg_M639.2369_T16.59,RP_neg_M639.2772_T10.71,RP_neg_M639.2974_T16.32,RP_neg_M639.2993_T6.64,RP_neg_M639.3188_T9.37,RP_neg_M639.3406_T7.88,RP_neg_M639.4131_T10.54,RP_neg_M639.4765_T15.55,RP_neg_M639.4954_T17.51,RP_neg_M639.528_T17.36,RP_neg_M640.2028_T0.6,RP_neg_M640.2239_T6.86,RP_neg_M640.2453_T11.57,RP_neg_M640.2919_T3.73,RP_neg_M640.3037_T6.78,RP_neg_M640.3713_T7.9,RP_neg_M640.3932_T17.16,RP_neg_M640.4927_T11.57,RP_neg_M640.5078_T11.56,RP_neg_M640.8248_T0.53,RP_neg_M641.1562_T13.41,RP_neg_M641.1588_T5.54,RP_neg_M641.166_T0.58,RP_neg_M641.2924_T5.94,RP_neg_M641.2935_T6.4,RP_neg_M641.3129_T15.19,RP_neg_M641.3619_T6.96,RP_neg_M641.3812_T9.5,RP_neg_M641.4355_T16.91,RP_neg_M641.4385_T16.54,RP_neg_M641.4719_T10.86,RP_neg_M641.5688_T17.76,RP_neg_M642.2259_T10.64,RP_neg_M642.3945_T14.24,RP_neg_M642.442_T17.42,RP_neg_M642.5165_T17.56,RP_neg_M643.1052_T0.64,RP_neg_M643.1538_T0.59,RP_neg_M643.1687_T14.09,RP_neg_M643.1732_T0.6,RP_neg_M643.1763_T5.12,RP_neg_M643.1768_T7.6,RP_neg_M643.1827_T7.83,RP_neg_M643.1832_T9.04,RP_neg_M643.3119_T6.83,RP_neg_M643.3418_T9.34,RP_neg_M643.3442_T8.52,RP_neg_M644.331_T14.06,RP_neg_M644.3381_T15.77,RP_neg_M644.5368_T17.31,RP_neg_M644.7676_T0.53,RP_neg_M644.8488_T18.03,RP_neg_M644.8492_T0.53,RP_neg_M645.1615_T6.04,RP_neg_M645.1722_T8.4,RP_neg_M645.1763_T8.82,RP_neg_M645.1846_T14.89,RP_neg_M645.1855_T14.58,RP_neg_M645.1939_T7.56,RP_neg_M645.1945_T7.78,RP_neg_M645.2174_T12.52,RP_neg_M645.2192_T13.15,RP_neg_M645.3255_T6.99,RP_neg_M645.3262_T11.12,RP_neg_M645.3282_T11.36,RP_neg_M645.3589_T11.45,RP_neg_M645.4103_T13.57,RP_neg_M645.4964_T10.39,RP_neg_M645.5084_T17.93,RP_neg_M645.5087_T17.1,RP_neg_M645.5098_T13.26,RP_neg_M646.3019_T12.35,RP_neg_M646.3026_T6.76,RP_neg_M646.3247_T8.17,RP_neg_M646.3253_T7.13,RP_neg_M646.3286_T6.56,RP_neg_M646.4274_T15.05,RP_neg_M646.4972_T16.91,RP_neg_M646.6789_T18.13,RP_neg_M646.7732_T0.53,RP_neg_M646.7833_T18.05,RP_neg_M646.8538_T14.7,RP_neg_M646.8556_T16.52,RP_neg_M646.8559_T17.38,RP_neg_M646.8563_T16.06,RP_neg_M646.8565_T16.81,RP_neg_M646.8566_T15.63,RP_neg_M646.8566_T16.22,RP_neg_M646.8568_T18.02,RP_neg_M646.8578_T0.52,RP_neg_M646.8863_T18.01,RP_neg_M647.136_T12.96,RP_neg_M647.1565_T5.81,RP_neg_M647.1566_T8.05,RP_neg_M647.2052_T0.59,RP_neg_M647.2205_T15,RP_neg_M647.2379_T12.1,RP_neg_M647.2396_T0.8,RP_neg_M647.2406_T12.28,RP_neg_M647.2413_T0.59,RP_neg_M647.2644_T7.03,RP_neg_M647.3073_T7.1,RP_neg_M647.3452_T8.45,RP_neg_M647.3787_T15.97,RP_neg_M647.3789_T10.23,RP_neg_M647.3793_T8.76,RP_neg_M647.3795_T9.42,RP_neg_M647.3918_T15.57,RP_neg_M647.3972_T11.77,RP_neg_M647.4261_T17.16,RP_neg_M647.4438_T17.16,RP_neg_M647.4457_T16.47,RP_neg_M647.4753_T15.1,RP_neg_M647.4835_T17.6,RP_neg_M647.4906_T15.87,RP_neg_M647.4911_T15.05,RP_neg_M647.4919_T15.65,RP_neg_M648.1571_T6.61,RP_neg_M648.2434_T7.35,RP_neg_M648.2445_T6.92,RP_neg_M648.3011_T6.33,RP_neg_M648.3555_T4.97,RP_neg_M648.4603_T15.93,RP_neg_M648.6836_T18.13,RP_neg_M648.8511_T15.67,RP_neg_M648.854_T16.5,RP_neg_M649.1409_T14.08,RP_neg_M649.2161_T15.97,RP_neg_M649.2531_T5.58,RP_neg_M649.2606_T7.03,RP_neg_M649.2849_T13.95,RP_neg_M649.292_T6.36,RP_neg_M649.2941_T7.25,RP_neg_M649.3619_T8.07,RP_neg_M649.3961_T9.28,RP_neg_M649.3969_T8.22,RP_neg_M649.3975_T9.89,RP_neg_M649.4308_T17.96,RP_neg_M649.435_T11.2,RP_neg_M649.4427_T14.22,RP_neg_M649.4473_T17.93,RP_neg_M649.4922_T15.26,RP_neg_M649.504_T15.58,RP_neg_M649.5076_T16.34,RP_neg_M649.511_T16.72,RP_neg_M650.2607_T6.85,RP_neg_M650.2609_T7.5,RP_neg_M650.5108_T16.77,RP_neg_M650.7918_T18.06,RP_neg_M651.1547_T6.04,RP_neg_M651.2015_T8.36,RP_neg_M651.207_T0.58,RP_neg_M651.2266_T16.72,RP_neg_M651.2751_T7.46,RP_neg_M651.2909_T7.05,RP_neg_M651.2916_T6.26,RP_neg_M651.3524_T16.54,RP_neg_M651.3743_T10.23,RP_neg_M651.3882_T7.19,RP_neg_M651.4115_T8.47,RP_neg_M651.412_T9.06,RP_neg_M651.4132_T9.5,RP_neg_M651.4138_T9.74,RP_neg_M651.4935_T17.27,RP_neg_M651.498_T17.81,RP_neg_M651.9628_T8.84,RP_neg_M652.2719_T12.25,RP_neg_M652.2721_T9.2,RP_neg_M652.4249_T12.05,RP_neg_M652.4374_T12.62,RP_neg_M652.588_T17.64,RP_neg_M652.7968_T0.53,RP_neg_M652.8634_T0.5,RP_neg_M653.1283_T14.84,RP_neg_M653.2087_T10.47,RP_neg_M653.2097_T0.6,RP_neg_M653.2855_T16.67,RP_neg_M653.2927_T7.04,RP_neg_M653.2963_T8,RP_neg_M653.3094_T7.06,RP_neg_M653.3259_T13.98,RP_neg_M653.3353_T10.95,RP_neg_M653.3744_T11.15,RP_neg_M653.3926_T16.06,RP_neg_M653.4125_T13.81,RP_neg_M653.4436_T12.61,RP_neg_M653.4717_T17.31,RP_neg_M653.5031_T14.73,RP_neg_M653.5063_T16.82,RP_neg_M653.5063_T17.85,RP_neg_M653.5139_T16.08,RP_neg_M653.5151_T17.49,RP_neg_M653.5189_T14.6,RP_neg_M653.5217_T16.26,RP_neg_M654.2234_T6.63,RP_neg_M654.2861_T7.52,RP_neg_M654.3021_T6.69,RP_neg_M654.3046_T6.95,RP_neg_M654.321_T9.42,RP_neg_M654.3398_T14.16,RP_neg_M654.3901_T16.02,RP_neg_M654.511_T11.96,RP_neg_M654.5641_T17.31,RP_neg_M654.6058_T17.64,RP_neg_M654.7022_T18.13,RP_neg_M654.8107_T18.03,RP_neg_M654.8812_T0.5,RP_neg_M655.0547_T0.55,RP_neg_M655.0732_T7.6,RP_neg_M655.1696_T5.97,RP_neg_M655.1721_T12.62,RP_neg_M655.1918_T6.04,RP_neg_M655.2156_T0.6,RP_neg_M655.2538_T8.05,RP_neg_M655.3039_T17.44,RP_neg_M655.3536_T10.38,RP_neg_M655.3648_T13.51,RP_neg_M655.3855_T15.98,RP_neg_M655.4073_T16.39,RP_neg_M655.4261_T14.26,RP_neg_M655.4711_T12.94,RP_neg_M655.524_T16.19,RP_neg_M655.5258_T14.53,RP_neg_M655.5278_T17.16,RP_neg_M655.5299_T17.77,RP_neg_M655.5302_T16.81,RP_neg_M655.5331_T14.98,RP_neg_M656.2408_T11.24,RP_neg_M656.2955_T9.34,RP_neg_M656.2993_T6.26,RP_neg_M656.3425_T15.44,RP_neg_M656.4454_T16.58,RP_neg_M656.5255_T17.98,RP_neg_M656.733_T18.06,RP_neg_M656.8802_T12.15,RP_neg_M656.8829_T15.54,RP_neg_M656.8831_T15.97,RP_neg_M656.8839_T15.37,RP_neg_M656.8846_T14.11,RP_neg_M656.8846_T15.71,RP_neg_M656.885_T18.03,RP_neg_M656.8851_T12.86,RP_neg_M656.8852_T12.46,RP_neg_M656.8855_T13.51,RP_neg_M656.8857_T10.95,RP_neg_M656.8857_T17.4,RP_neg_M656.886_T17.13,RP_neg_M656.8863_T17.78,RP_neg_M656.8865_T14.65,RP_neg_M656.8868_T0.53,RP_neg_M656.8883_T13.19,RP_neg_M656.8883_T16.2,RP_neg_M656.9142_T18.01,RP_neg_M657.0007_T17.41,RP_neg_M657.0526_T0.55,RP_neg_M657.1973_T12.3,RP_neg_M657.2562_T12.3,RP_neg_M657.2897_T6.48,RP_neg_M657.2971_T14.47,RP_neg_M657.3304_T6.71,RP_neg_M657.3312_T9.28,RP_neg_M657.3494_T16.89,RP_neg_M657.3734_T17.16,RP_neg_M657.3904_T17.14,RP_neg_M657.5059_T15.86,RP_neg_M657.5441_T15.87,RP_neg_M657.5471_T16.23,RP_neg_M657.5481_T16.65,RP_neg_M657.8875_T17.54,RP_neg_M658.0598_T0.65,RP_neg_M658.3908_T15.75,RP_neg_M658.5023_T16.74,RP_neg_M658.809_T18.04,RP_neg_M659.1226_T5.84,RP_neg_M659.1249_T6.34,RP_neg_M659.1777_T0.59,RP_neg_M659.2039_T10.02,RP_neg_M659.221_T16.69,RP_neg_M659.235_T16.96,RP_neg_M659.2372_T16.67,RP_neg_M659.2399_T16.38,RP_neg_M659.2576_T0.6,RP_neg_M659.2799_T11.55,RP_neg_M659.2875_T6.33,RP_neg_M659.3052_T6.99,RP_neg_M659.3157_T13.94,RP_neg_M659.3162_T13.59,RP_neg_M659.3774_T15.83,RP_neg_M659.3938_T16.82,RP_neg_M659.3976_T14.22,RP_neg_M659.3999_T14.83,RP_neg_M659.4227_T17.24,RP_neg_M660.1704_T9.83,RP_neg_M660.1732_T10.04,RP_neg_M660.3041_T11.72,RP_neg_M660.3414_T6.87,RP_neg_M660.3465_T7.68,RP_neg_M660.3538_T13.24,RP_neg_M660.459_T15.3,RP_neg_M660.8232_T18.06,RP_neg_M661.1428_T13.89,RP_neg_M661.1652_T7.78,RP_neg_M661.2164_T10.56,RP_neg_M661.2296_T16.64,RP_neg_M661.258_T0.92,RP_neg_M661.2939_T10.93,RP_neg_M661.297_T12.02,RP_neg_M661.3173_T7.04,RP_neg_M661.3257_T8.62,RP_neg_M661.3293_T8.15,RP_neg_M661.3351_T15.77,RP_neg_M661.3551_T8.57,RP_neg_M661.3911_T13.49,RP_neg_M661.3976_T14.23,RP_neg_M661.4061_T15.53,RP_neg_M661.4174_T15.82,RP_neg_M661.463_T17.07,RP_neg_M661.4684_T15.35,RP_neg_M662.2646_T1.22,RP_neg_M662.2951_T10.63,RP_neg_M662.2973_T10.84,RP_neg_M662.2988_T6.78,RP_neg_M662.4159_T15.03,RP_neg_M662.4554_T15.95,RP_neg_M662.4758_T13.83,RP_neg_M662.4766_T15.47,RP_neg_M662.4811_T14.83,RP_neg_M662.7476_T0.53,RP_neg_M662.8239_T18.03,RP_neg_M662.8312_T15.6,RP_neg_M662.8323_T0.52,RP_neg_M663.1392_T5.54,RP_neg_M663.1584_T14.83,RP_neg_M663.1862_T11.48,RP_neg_M663.2296_T9.78,RP_neg_M663.2361_T10.44,RP_neg_M663.2377_T9.31,RP_neg_M663.268_T6.29,RP_neg_M663.2772_T10.6,RP_neg_M663.3398_T8.37,RP_neg_M663.342_T8.72,RP_neg_M663.3437_T8.15,RP_neg_M663.3612_T11.35,RP_neg_M663.3729_T7.65,RP_neg_M663.3729_T13.59,RP_neg_M663.3744_T10.48,RP_neg_M663.3864_T13.34,RP_neg_M663.4138_T11.01,RP_neg_M663.4192_T15.53,RP_neg_M663.4255_T16,RP_neg_M663.4275_T15.03,RP_neg_M663.4276_T16.39,RP_neg_M663.4309_T17.9,RP_neg_M663.4321_T15.73,RP_neg_M663.4448_T15.03,RP_neg_M663.4465_T17.81,RP_neg_M663.4749_T13.88,RP_neg_M663.4808_T14.92,RP_neg_M663.5065_T16.14,RP_neg_M663.5076_T15.86,RP_neg_M664.2938_T5.94,RP_neg_M664.83_T18.03,RP_neg_M665.1645_T0.59,RP_neg_M665.1715_T6.63,RP_neg_M665.1951_T11.63,RP_neg_M665.2136_T8.34,RP_neg_M665.214_T0.58,RP_neg_M665.2443_T0.6,RP_neg_M665.2531_T1.12,RP_neg_M665.29_T11.28,RP_neg_M665.2935_T6.01,RP_neg_M665.3962_T13.87,RP_neg_M665.4371_T16.49,RP_neg_M665.4373_T15.86,RP_neg_M665.4442_T17.81,RP_neg_M665.452_T17.36,RP_neg_M665.4976_T14.07,RP_neg_M665.498_T14.24,RP_neg_M666.061_T14.73,RP_neg_M666.2213_T11.87,RP_neg_M666.2363_T7.49,RP_neg_M666.2562_T6.95,RP_neg_M666.2624_T11.86,RP_neg_M666.3469_T5.59,RP_neg_M666.5938_T17.56,RP_neg_M666.6036_T17.14,RP_neg_M666.7691_T18.07,RP_neg_M666.8397_T18.04,RP_neg_M667.1407_T6.04,RP_neg_M667.1687_T13.92,RP_neg_M667.2296_T0.57,RP_neg_M667.2886_T6.26,RP_neg_M667.3024_T7.28,RP_neg_M667.3076_T12.21,RP_neg_M667.3078_T11.87,RP_neg_M667.3187_T7.28,RP_neg_M667.3449_T16.24,RP_neg_M667.4072_T8.13,RP_neg_M667.4243_T15.55,RP_neg_M667.4286_T15.23,RP_neg_M667.4294_T14.78,RP_neg_M667.4528_T15.87,RP_neg_M667.4907_T12.62,RP_neg_M667.4991_T16.14,RP_neg_M667.5237_T16.14,RP_neg_M667.5327_T14.03,RP_neg_M668.266_T8.19,RP_neg_M668.2762_T12.76,RP_neg_M668.5222_T16.54,RP_neg_M668.5236_T16.24,RP_neg_M668.7692_T0.53,RP_neg_M668.8314_T18.04,RP_neg_M669.0523_T0.61,RP_neg_M669.1845_T14.3,RP_neg_M669.1982_T8.55,RP_neg_M669.2062_T9.02,RP_neg_M669.2612_T17.26,RP_neg_M669.2659_T16.99,RP_neg_M669.2662_T16.67,RP_neg_M669.2687_T16.35,RP_neg_M669.2778_T5.72,RP_neg_M669.3057_T6.83,RP_neg_M669.3061_T6.66,RP_neg_M669.3098_T16.84,RP_neg_M669.3646_T8.82,RP_neg_M669.4241_T14.99,RP_neg_M669.4607_T15.8,RP_neg_M669.5078_T16.65,RP_neg_M669.5338_T16.82,RP_neg_M670.1886_T0.57,RP_neg_M670.2511_T7.5,RP_neg_M670.2812_T12.72,RP_neg_M670.3052_T7.11,RP_neg_M670.4296_T16.94,RP_neg_M670.4827_T13.69,RP_neg_M670.5413_T16.04,RP_neg_M670.5448_T15.64,RP_neg_M670.8358_T18.03,RP_neg_M671.0838_T7.6,RP_neg_M671.1788_T0.57,RP_neg_M671.2015_T14.9,RP_neg_M671.2648_T7.01,RP_neg_M671.2753_T16.86,RP_neg_M671.2803_T16.55,RP_neg_M671.3043_T6.33,RP_neg_M671.3122_T10.11,RP_neg_M671.3797_T17.54,RP_neg_M671.4044_T15.36,RP_neg_M671.405_T14.58,RP_neg_M671.5251_T16.87,RP_neg_M671.5256_T17.19,RP_neg_M671.5269_T16.45,RP_neg_M672.1826_T6.1,RP_neg_M672.4904_T15.33,RP_neg_M672.858_T15.59,RP_neg_M672.8584_T18.03,RP_neg_M672.8611_T0.52,RP_neg_M673.1911_T10.38,RP_neg_M673.2174_T15.52,RP_neg_M673.2294_T15.82,RP_neg_M673.2714_T7.05,RP_neg_M673.2916_T10.26,RP_neg_M673.2939_T13.04,RP_neg_M673.3353_T15.42,RP_neg_M673.3359_T15.95,RP_neg_M673.3527_T15.4,RP_neg_M673.3727_T16.02,RP_neg_M673.4904_T15.18,RP_neg_M673.5387_T16.92,RP_neg_M673.5417_T17.16,RP_neg_M673.5428_T17.44,RP_neg_M673.8593_T17.98,RP_neg_M673.8745_T17.98,RP_neg_M674.1843_T6.61,RP_neg_M674.2485_T12.37,RP_neg_M674.2795_T7.13,RP_neg_M674.7985_T18.06,RP_neg_M675.1094_T13.51,RP_neg_M675.1758_T0.59,RP_neg_M675.2682_T7.01,RP_neg_M675.2755_T9.79,RP_neg_M675.2885_T6.5,RP_neg_M675.3032_T11.6,RP_neg_M675.3063_T7.21,RP_neg_M675.3079_T7.43,RP_neg_M675.3087_T11.85,RP_neg_M675.3588_T16.24,RP_neg_M675.3649_T10.04,RP_neg_M675.3658_T10.26,RP_neg_M675.3719_T12.66,RP_neg_M675.5232_T17.98,RP_neg_M676.3058_T11.36,RP_neg_M676.3063_T11.15,RP_neg_M676.3391_T7.01,RP_neg_M676.3399_T6.31,RP_neg_M676.4678_T15.95,RP_neg_M676.4872_T14.93,RP_neg_M676.4887_T15.47,RP_neg_M676.4905_T16.17,RP_neg_M676.4906_T15.21,RP_neg_M676.4925_T14.31,RP_neg_M676.4931_T14.09,RP_neg_M676.4977_T15.9,RP_neg_M676.4979_T14.57,RP_neg_M676.7259_T18.01,RP_neg_M676.7969_T18.07,RP_neg_M677.1287_T14.24,RP_neg_M677.1664_T15.35,RP_neg_M677.1721_T6.07,RP_neg_M677.1951_T0.59,RP_neg_M677.2135_T7.94,RP_neg_M677.2158_T8.42,RP_neg_M677.2158_T0.59,RP_neg_M677.2495_T16.78,RP_neg_M677.2603_T7.06,RP_neg_M677.2828_T9.19,RP_neg_M677.285_T7.04,RP_neg_M677.2982_T9.2,RP_neg_M677.3033_T6.57,RP_neg_M677.3041_T6.77,RP_neg_M677.3198_T7.68,RP_neg_M677.3516_T17.14,RP_neg_M677.3776_T10.79,RP_neg_M677.3787_T10.57,RP_neg_M677.4573_T13.91,RP_neg_M677.493_T14.35,RP_neg_M677.4969_T13.84,RP_neg_M677.4977_T14.13,RP_neg_M677.5057_T17.06,RP_neg_M677.5119_T13.39,RP_neg_M677.5154_T17.63,RP_neg_M677.5179_T13.88,RP_neg_M677.5244_T12.64,RP_neg_M677.5246_T13.28,RP_neg_M677.529_T14.16,RP_neg_M677.5389_T16.02,RP_neg_M678.2954_T9.46,RP_neg_M678.3076_T7.1,RP_neg_M678.3483_T8.22,RP_neg_M678.5242_T12.68,RP_neg_M678.5292_T12.49,RP_neg_M678.595_T17.31,RP_neg_M678.7841_T18.06,RP_neg_M679.1242_T14.83,RP_neg_M679.1443_T15.05,RP_neg_M679.1501_T13.41,RP_neg_M679.2108_T10.44,RP_neg_M679.2314_T9.02,RP_neg_M679.2319_T8.54,RP_neg_M679.2319_T7.84,RP_neg_M679.2322_T7.29,RP_neg_M679.2326_T8.33,RP_neg_M679.2668_T9.32,RP_neg_M679.2744_T7.97,RP_neg_M679.285_T7.02,RP_neg_M679.3049_T6.25,RP_neg_M679.331_T8.05,RP_neg_M679.3389_T7.67,RP_neg_M679.3406_T16.84,RP_neg_M679.3635_T17.18,RP_neg_M679.368_T9.51,RP_neg_M679.3715_T9.14,RP_neg_M679.3932_T11.23,RP_neg_M679.4116_T14.23,RP_neg_M679.4129_T9.12,RP_neg_M679.4186_T17.56,RP_neg_M679.4241_T10.4,RP_neg_M679.4756_T12.62,RP_neg_M679.5272_T13.21,RP_neg_M679.5319_T16.64,RP_neg_M680.2401_T10.52,RP_neg_M680.2422_T10.87,RP_neg_M680.6124_T17.53,RP_neg_M680.6131_T16.54,RP_neg_M680.6205_T17.12,RP_neg_M680.6481_T15.47,RP_neg_M680.7028_T18.11,RP_neg_M680.7955_T18.05,RP_neg_M681.1608_T15.87,RP_neg_M681.1871_T9.82,RP_neg_M681.2031_T9.82,RP_neg_M681.2111_T0.58,RP_neg_M681.2849_T12,RP_neg_M681.288_T7.01,RP_neg_M681.2908_T9.32,RP_neg_M681.358_T13.61,RP_neg_M681.4069_T12.27,RP_neg_M681.422_T8.82,RP_neg_M681.4308_T14.57,RP_neg_M681.4322_T15.35,RP_neg_M681.4385_T15.6,RP_neg_M681.4669_T17.06,RP_neg_M681.4842_T17.04,RP_neg_M681.5341_T16.81,RP_neg_M682.1979_T6.44,RP_neg_M682.2012_T7.5,RP_neg_M682.2321_T6.94,RP_neg_M682.2559_T12.32,RP_neg_M682.2579_T11.53,RP_neg_M682.3078_T5.62,RP_neg_M682.428_T15.65,RP_neg_M682.5075_T16.91,RP_neg_M682.635_T16.18,RP_neg_M682.808_T0.53,RP_neg_M682.8091_T18.04,RP_neg_M683.1812_T0.58,RP_neg_M683.2692_T1.25,RP_neg_M683.2823_T16.6,RP_neg_M683.2858_T17.46,RP_neg_M683.3067_T7.06,RP_neg_M683.3088_T9.32,RP_neg_M683.3094_T8.15,RP_neg_M683.3796_T8.5,RP_neg_M683.3859_T9.24,RP_neg_M683.4423_T15.87,RP_neg_M683.4578_T16.32,RP_neg_M683.4694_T12.94,RP_neg_M683.5443_T13.26,RP_neg_M684.2135_T6.64,RP_neg_M684.2691_T12.38,RP_neg_M684.5164_T17.39,RP_neg_M684.5165_T17.73,RP_neg_M684.6178_T15.85,RP_neg_M684.7112_T18.09,RP_neg_M684.7432_T0.53,RP_neg_M684.8085_T18.03,RP_neg_M685.1394_T13.53,RP_neg_M685.1813_T0.82,RP_neg_M685.1819_T0.59,RP_neg_M685.2448_T16.34,RP_neg_M685.2585_T11.7,RP_neg_M685.2664_T6.26,RP_neg_M685.2864_T6.25,RP_neg_M685.2927_T16.69,RP_neg_M685.3198_T8.72,RP_neg_M685.3203_T9.37,RP_neg_M685.326_T8.15,RP_neg_M685.3604_T7.8,RP_neg_M685.3637_T9.17,RP_neg_M685.3656_T7.35,RP_neg_M685.3707_T13.15,RP_neg_M685.3754_T7.8,RP_neg_M685.4036_T17.31,RP_neg_M685.4623_T12.95,RP_neg_M685.467_T11.82,RP_neg_M686.1362_T0.55,RP_neg_M686.411_T13.65,RP_neg_M686.4756_T16.09,RP_neg_M686.5303_T17.98,RP_neg_M686.5348_T17.48,RP_neg_M686.5435_T15.03,RP_neg_M686.7358_T18.05,RP_neg_M686.7523_T18.05,RP_neg_M686.801_T18.01,RP_neg_M686.8414_T0.5,RP_neg_M687.1582_T14.24,RP_neg_M687.2671_T16.74,RP_neg_M687.3287_T7.97,RP_neg_M687.3323_T8.89,RP_neg_M687.5228_T15.13,RP_neg_M687.545_T16.67,RP_neg_M687.572_T15.97,RP_neg_M687.574_T17.38,RP_neg_M687.5778_T17.82,RP_neg_M687.5786_T16.87,RP_neg_M687.5803_T17.19,RP_neg_M687.7026_T17.41,RP_neg_M688.2931_T6.68,RP_neg_M688.3322_T7.25,RP_neg_M688.4934_T15.94,RP_neg_M688.5628_T17.62,RP_neg_M688.5801_T17.88,RP_neg_M688.5812_T17.14,RP_neg_M688.7146_T18.08,RP_neg_M688.8228_T17.95,RP_neg_M688.8349_T0.53,RP_neg_M689.006_T5.79,RP_neg_M689.1659_T15.05,RP_neg_M689.2924_T11.07,RP_neg_M689.3442_T17.11,RP_neg_M689.4496_T16.85,RP_neg_M689.4974_T12.62,RP_neg_M689.4993_T16.02,RP_neg_M689.5297_T16.05,RP_neg_M689.5345_T14.78,RP_neg_M689.5639_T17.56,RP_neg_M690.2834_T10.95,RP_neg_M690.2925_T6.26,RP_neg_M690.3406_T9.02,RP_neg_M690.5165_T14.68,RP_neg_M690.7213_T18.1,RP_neg_M691.1894_T15.86,RP_neg_M691.2451_T7.01,RP_neg_M691.3077_T9.71,RP_neg_M691.3097_T10.11,RP_neg_M691.3118_T9.09,RP_neg_M691.368_T15.64,RP_neg_M691.3727_T16.39,RP_neg_M691.4207_T17.26,RP_neg_M691.4457_T16.85,RP_neg_M691.5375_T14.38,RP_neg_M691.5399_T14.76,RP_neg_M691.5403_T15.1,RP_neg_M692.2731_T0.57,RP_neg_M692.3025_T6.75,RP_neg_M692.3311_T6.36,RP_neg_M692.4089_T14.28,RP_neg_M692.4198_T16.96,RP_neg_M692.4249_T15.5,RP_neg_M692.7175_T18.11,RP_neg_M692.7474_T18.08,RP_neg_M692.7655_T18.08,RP_neg_M693.1467_T6.04,RP_neg_M693.1719_T6.63,RP_neg_M693.1797_T8.42,RP_neg_M693.2056_T6.86,RP_neg_M693.2195_T6.58,RP_neg_M693.2559_T7.05,RP_neg_M693.2814_T6.36,RP_neg_M693.3743_T9.51,RP_neg_M693.3909_T9.51,RP_neg_M693.4142_T14.56,RP_neg_M693.4235_T10.49,RP_neg_M693.5588_T15.13,RP_neg_M694.1654_T6.09,RP_neg_M694.1655_T6.62,RP_neg_M694.345_T7.56,RP_neg_M694.352_T7.8,RP_neg_M694.4227_T14.6,RP_neg_M694.538_T16.76,RP_neg_M694.5388_T16.27,RP_neg_M694.5908_T12.27,RP_neg_M694.6305_T16.86,RP_neg_M694.6404_T17.51,RP_neg_M694.749_T18.03,RP_neg_M694.766_T18.02,RP_neg_M694.7854_T18.01,RP_neg_M694.7896_T0.5,RP_neg_M695.1862_T0.57,RP_neg_M695.2017_T8.56,RP_neg_M695.2023_T9.03,RP_neg_M695.2076_T7.82,RP_neg_M695.2195_T6.81,RP_neg_M695.2238_T7.78,RP_neg_M695.2266_T0.58,RP_neg_M695.2524_T8.79,RP_neg_M695.2853_T16.37,RP_neg_M695.2885_T16.62,RP_neg_M695.3719_T8.45,RP_neg_M695.418_T12.95,RP_neg_M695.4289_T14.49,RP_neg_M695.4521_T15,RP_neg_M695.483_T16.09,RP_neg_M695.5391_T16.39,RP_neg_M695.9_T17.71,RP_neg_M696.3123_T14.01,RP_neg_M696.4811_T15.87,RP_neg_M696.4971_T15.87,RP_neg_M696.5547_T16.46,RP_neg_M696.5548_T15.55,RP_neg_M696.5579_T15.96,RP_neg_M696.7841_T18.01,RP_neg_M696.8011_T18.01,RP_neg_M697.1856_T8.42,RP_neg_M697.1866_T8.85,RP_neg_M697.2996_T16.79,RP_neg_M697.3136_T17.96,RP_neg_M697.4448_T14.08,RP_neg_M697.4567_T17.51,RP_neg_M697.4975_T17.97,RP_neg_M697.5028_T17.14,RP_neg_M697.507_T16.68,RP_neg_M698.3085_T7.19,RP_neg_M698.3094_T6.89,RP_neg_M698.3259_T7.6,RP_neg_M698.4199_T15.18,RP_neg_M698.4777_T15.4,RP_neg_M698.5098_T15.75,RP_neg_M698.5544_T17.36,RP_neg_M698.5695_T17.09,RP_neg_M698.5948_T17.64,RP_neg_M698.786_T6.26,RP_neg_M699.1536_T6.05,RP_neg_M699.3612_T7.5,RP_neg_M699.3722_T10.58,RP_neg_M699.3828_T11.1,RP_neg_M699.46_T14.26,RP_neg_M699.4799_T16.83,RP_neg_M699.483_T17.44
20180910-M1-neg-1,mice_M1,3799,1831,24753,4900,46301,25126,60494,22427,33949,16125,15372,26181,15975,58792,51077,60838,158740,55919,141563,82595,653177,116514,67189,145344,79091,360438,238744,86389,40715,57954,277730,46092,83251,56766,55022,66974,70254,46758,106657,68630,277730,53375,49908,57385,52911,83251,57483,76975,91716,62479,67207,106229,3270,11497,234538,3141,10416,20620,20543,20543,410,759,3355,26373,4934,6877,13381,102537,16931,102537,88105,21842,4595,418,4943,4943,974,3243,6584,109114,19871,48402,2210,7638,12739,69794,17507,1084,7380,1346,7395,64635,2563,5090,5090,178828,308325,41338,178828,108287,18260,107512,21343,30346,114808,840602,840602,89204,91177,780014,52236,92342,61154,6097,5074,13807,22637,177013,556813,6152,2405730,614975,2627446,502874,384932,5233,505454,330168,2627446,521345,7227,15562,84731,6422,46678,904010,27777174,278669,4365902,3341006,1702675,2730830,2992008,3741800,26076542,5259,52594,202079,8738,131712,350198,77710,1049,18405,132025,469554,30256,566316,27183,37048,53271,39004,53271,47597,48441,267576,65528,27183,27183,2641,3607,8310,30505,30505,5584,4025,25553,2785,6820,6811,2526,6128,2221,18358,18459,1274,2720,48853,57676,55599,68596,102273,37428,139933,214912,189217,117855,137754,89075,428752,143639,221913,143639,152947,529949,378812,376500,97391,528552,444927,189150,284632,360271,1037921,184488,89263,338828,264662,453640,1221944,1306928,634105,96989,294510,229032,250727,759771,89197,9412,13167,113058,20294,112949,33317,93959,2626,94283,3831,51896,76411,38146,25546,57765,57765,2943,26815,222359,399053,22807,222359,39660,25813,61132,394270,126096,28714,563736,4080946,190799,4080946,22979,13899,22051,17799,1013544,15208,18276,345686,348259,33257,28510,19656,2164,23067,12996,18067,4962,3464,4087,8987,4351,58147,4649,9534,2087,3326,23683,30574,51458,8736,2817,7400,8736,2968,51178,2524,178,29850,39133,79165,79165,69167,33018,59581,42437,4938,73283,26881,49,28545,41229,37502,1311,3142,6089,6930,5235,114109,579,114109,728,9629,12956,12956,3106,6217,46265,12607,1037,46265,20170,232581,20838,45442,46885,20919,139927,99172,106496,53543,22652,92133,61917,92578,130766,81338,65598,44170,92133,81338,107925,93037,59239,68032,29187,68397,463577,328586,328586,133134,49126,4281,38956,38956,1621,7238,904,3784,1584,8306,60085,52930,52591,25280,56102,100475,65863,78152,59275,23244,23244,124327,72248,97444,51701,59875,128933,157921,107948,72248,106523,152496,78152,180809,281844,164777,5553088,664637,6294,180809,150076,356506,1107323,5553088,7641916,2484425,1871933,7083439,31496,45727,48905,37805,16197,39371,322245,38425,31770,54729,12103,33843,30371,44807,34802,40334,75444,27178,38645,54446,453266,15473,14524,37043,24124,17621,26008,19967,37043,17645,31942,28412,67174,34467,49477,2390142,1736656,2559,3371,89302,2428,1714,5341,2184,2184,22324,7514,5114,5063,6240,6504,1037,4945,7007,8063,1720,1723,37577,5337,4941,2466,22865,154660,819203,62647,152874,853645,104735,152874,36503,3364,1030,36503,1037,6343,36503,66393,14137,202886,10422,10028,101759,20084,4302,18311,34845,28432,63282,67453,21351,39199,35059,32044,750282,23509,21351,7415,25743,13177,1138,21759,14264,3068,20901,20216,13105,48577,17495,12880,1103,2356,754,9929,1010,598,1239,3310,15849,22901,109309,34312,28482,26739,24424,32389,29867,115035,20962,17040,134366,13058,13240,12747,26017,6870,2278,2486,2801,321,11343,4772,4772,7531,999,1011,5963,596,5929,20916,21371,9661,33153,21190,362,417,29939,579,1814,5846,219064,219064,1771,1828,7496,1295,8260,8260,1974,832,5831,2186,246,8533,8533,42133,7112,7112,6382,7037,5990,3792,8567,8567,8567,3688,2567,48855,4320,1384,40066,48414,45355,12114,7840,12954,19208,10248,12954,45556,690,245304,2346,3042,5666,7094,3706,7223,7651,23082,8379,7960,184923,6414,669,1248,303,843,9599,11629,11629,30577,159,531,4385,732,1490,226,2901,302,35391,24344,31189,81974,18754,10837,2312,9734,4725,28049,377,1901,3833,15956,7230,5435,12203,4631,14361,24719,25011,25352,927,2469,25367,36140,15567,13826,8345,20053,10994,29257,8717,9568,4995,9642,2989,13245,24598,22629,37874,12628,21491,21491,5630,531,10837,26459,38474,21555,234109,55008,30974,45449,26247,81880,6398,41694,41529,27115,69428,61154,93719,47868,15901,50027,28086,69428,47873,41529,78700,8910,33361,40781,112643,15901,44157,71370,78700,45529,70766,46298,14040,55008,501,7185,984,1930,624,12712,759,34527,116413,98543,225401,174183,26624,98543,143828,159974,118175,106713,158167,142772,287550,144566,138145,117952,144712,155504,155504,152407,139386,115327,287591,174183,170039,184923,180539,137534,145444,237376,114675,226232,287591,1719566,74372,138946,143304,130397,174480,39187,45235,45235,8332,50722,4747,105574,1304,139999,35591,36628,128463,19186,69127,102691,43599,129141,125469,362616,128463,152317,144285,474174,130840,256468,66468,38720,31537,50615,304497,83577,34412,263738,72079,74716,125677,113870,38641,1802,852,25778,6161,900,3255,1802,7350,441,7323,1936,326,1624,2306,10579,58,9006,8900,6720,8900,16178,3579,10370,4596,4005,12357,16587,9572,1479,1469,1579,2058,3710,31115,2635,23109,2093,32117,10415,31857,7273,19647,9305,10690,17226,19597,400,533,40244,1071,1464,5498,6040,6927,476,3328,35657,7791,76812,36445,63781,28585,38920,28585,552338,22680,15207,11052,1322,1246,11052,11052,1804,575,662,6903,7724,14059,13906,22992,13906,1514,74,74,758,1291,627,14578,8889,3710,8889,10150,6541,3840,153,2628,38486,846,18,5447,26668,4214,2208,1375,7518,824,3207,2393,1058,1098,1098,3501,3537,13819,5162,4313,1242,1327,2389,3899,10883,19826,20049,901,57879,24593,7462,27892,1238,18907,4008,17765,4856,4103,1833,17631,3119,1090,15212,874,16076,1293,15368,52398,2061,15368,4775,1811,23775,23775,4642,1183,0,7453,32436,32436,2900,11925,25252,145642,3433,145553,1377,18,23444,23444,49492,64678,65079,57382,40884,63625,58515,15846,78996,53455,262503,50657,60016,57426,76517,66256,95244,66221,51079,29335,55331,78996,78828,85202,2291,639,92996,92996,570,0,22340,1861,15671,6121,237,20679,1156,5980,1889,2163,16254,29028,12535,16921,14575,19889,7903,14603,20413,18111,9042,9062,947,5597,1218,9062,738,5597,4650,8838,7452,1571,8166,1513,2110,1092,23007,14484,2244,5432,15475,15442,3246,2120,2120,3830,5308,12960,2887,256,2008,8176,4372,7700,8176,874,7242,931,418,1531,105361,928,24296,105361,987,5191,106393,23601,8767,23462,1739,2908,16136,480,3346,413,28062,782,29233,6692,12911,1526,29295,5483,19506,47646,2060,4063,15010,15009,8513,16237,8522,61900,10566,15614,14750,14810,4872,43491,14750,102438,2150,6605,1533,2033,3077,40363,28700,8178,556,145,785,18142,1485,18140,5759,9758,969,4185,22683,10150,13189,13189,27046,14603,1152,576,136,14603,38,69790,11319,15731,35414,35414,2462,9891,22815,5336,15857,30486,28001,15114,17817,8048,6647,30486,7411,8530,6916,19358,19462,6916,19358,567,34047,8075,895,3250,7874,6371,2482,2731,35621,4077,4144,1168,14708,2858,6102,40828,14708,15094,30909,440,7490,32050,6619,76751,76751,26995,3742,2827,13585,5554,7800,17594,12366,11610,26530,4867,19865,3032,5620,12565,7800,9573,1795,148,510,5951,25553,472,550,25735,11440,26483,45234,27899,34903,59370,4361,15576,8495,21309,11360,9995,9796,1917,2703,1611,116526,9289,13405,10611,23675,4931,832,3047,20139,51177,24738,51177,6358,1231,1755,3840,12259,1497,3723,2426,11293,961,3147,14265,10824,10027,9228,46883,5104,6920,58389,860,932,20155,40553,6521,8434,22223,5809,14584,13340,7264,48970,3383,22546,13087,48970,31266,17452,4271,23528,3891,8020,3104,8020,8020,3104,1158,1138,66840,18688,423,791,18935,295,514,390,9358,14020,9285,7474,4187,4344,11392,4524,874,19092,20462,53226,81251,28756,60632,478486,90965,478486,118643,40770,109212,278760,34356,109568,90965,360818,45608,18762,97690,88036,53226,16094,22609,4963,15015,10925,16223,19415,8780,9101,43573,5406,8636,14313,10728,6325,9722,10360,8568,6283,0,55135,16827,16672,5369,54633,57304,34686,33065,43460,40479,6271,13230,2373,4172,8000,7921,10281,7514,51740,4047,7514,87807,9824,6055,2809,14672,6614,11573,2674,0,0,504,8848,8848,19167,3908,981,4671,5849,20333,22202,153088,153088,6653,2122,1888,55079,3219,2682,1253,24585,12217,9463,4682,7478,1372,12768,10791,13685,12184,5737,6608,3288,3836,16508,13700,7682,70509,360,3753,6856,860,21774,19637,29704,5524,19637,3384,5127,25073,17975,6684,18,2554,972,552,2044,452,1679,15142,9348,7328,22539,22642,22539,748,685,1022,2308,26908,2127,1942,1523,1414,4105,12912,5265,20166,4270,21018,766,44457,104317,108452,43931,197373,30564,85278,496496,232776,128878,150661,111717,63825,115449,111717,149562,191366,43260,232776,177294,211753,520939,35689,496496,1263946,128878,298152,416758,563462,211753,479327,629439,1767313,1120854,86112,538514,120745,465250,1903571,516697,461996,459065,400232,1646408,7193,120745,26404,15406,1246,16705,1023,14112,14112,11656,29202,2527,15292,3685,2052,14796,640,571,9836,54,68847,75982,12632,11804,674,14084,44767,1425,44767,14084,30670,3329,22483,5370,22674,466,3648,3095,0,36,1321,11578,11578,1448,11578,9199,5454,3629,1320344,4826,3280,8004,4490,8300,6239,8004,1515,3563,285,3791,1218,517,9765,496,11089,2638,821,36,58,13737,14743,6361,96785,96785,2534,1251,5667,9281,3254,10857,96543,3748,9666,10501,7845,51182,51182,1443,1853,7875,4891,139877,18,34243,13445,15104,12027,13724,15318,18954,11777,558437,29079,558437,1749,1575,3996,2580,17526,4639,4586,846,5004,4343,2056,2940,246,27166,27163,811,811,101,47474,49117,1610,49336,8119,6491,3237,4689,8119,45,3589,143311,3623,2598,29480,24993,1231,619,24993,19172,24132,4361,13661,4839,19172,7781,10665,741,505,1048,699,832,27713,1031,38142,21862,18468,37823,25031,4304,4219,54,30634,3944,30833,1432,946,2356,4887,2142,17134,5005,7990,28204,2910,1143,917,12833,1506,2049,4293,17422,2028,4293,2235,27223,5318,67186,152,66676,7215,163,176811,25272,732,1543,23002,3599,36594,36594,3318,2761,2832,1367,54,89,100544,331,1127,19608,12476,6596,11390,767,9225,6213,11647,6042,5849,9942,5754,2487,2298,4355,1263,3604,24117,57742,14036,24117,36332,4023,14386,540817,34750,540817,7669,15165,8514,1898,493,0,18345,3621,2830,1307,13137,12837,18926,1955,14211,3841,14211,11447,3794,2521,10543,5669,2524,868,243,5861,6068,5744,4612,1614,7693,762,6329,3790,10292,10292,65252,2863164,2831,1683,26906,3175,3392,24521,2837,2729,4468,2688,875,9935,20286,9935,9935,1185,16834,2105,11180,11180,1208,6851,1036,55279,4343,361552,18665,10126,7819,7819,314,11722,8000,2668,5562,19865,16474,5562,585,1121,5769,2603,1366,514,789,2729,338564,338564,42579,3561,4178,577,24552,6985,1684,1361,1865,9502,3445,9502,10335,94745,4932,3983,13822,1319,3983,12333,12333,12704,263,53679,22498,946,22498,2350,23513,34556,2647,18814,23668,1735,2243,5576,34740,884,1899,2725,2725,824,340,3016,21562,406,354,6494,1117,19023,18441,16848,22728,22728,19278,17256,22221,3596,19278,7075,22728,40904,7258,23405,3241,2243,3719,67108,2442,7090,3980,2081,18566,5113,265,142,10445,1789,1612,9810,1117,66947,67565,6757,73257,14883,351,5331,3771,73734,10051,1286,2732,3341,8072,977,8072,689,408996,711,517,290,5086,9633,1063,5289,386,10530,3294,1208,14119,17996,11689,1914,356,2903,4405,15539,1413,17996,9659,15539,46722,708,150289,11251,3011,18,148,32195,15612,32195,15612,32517,13066,255,25034,749,1020,37449,7709,1698,37449,615,11037,11037,7821,10506,1884,11300,2342,2604,12141,4389,1043,2771,27589,411,666,301,4629,15990,22671,88,1035,4701,7994,47089,8281,3433,6360,1066,24838,15626,2019,4950,1678,16191,1677,2076,154162,2494,6821,3887,7129,2885,6266,9187,3890,2702,7790,12834,15160,1816,440,44,13992,1682,5315,387,10722,2947,412,3823,2947,3605,3854,12850,10194,4534,8780,3856,1784,2280,16039,107,207,42330,53884,52209,52209,21256,17896,11878,2066,47,287,981,232,80,56898,1626,1776,3458,13012,13014,5602,1776,13012,2262,7482,23275,734,52443,48950,94737,8275,714,46162,12536,2458,3382,5050,14532,4442,13907,6594,4800,2943,10007,15960,15929,1160,17384,1482,16664,268,342,15715,8869,1946,5184,4723,10203,33775,5184,2343,4110,33775,2178,4110,2343,66480,66436,19679,8336,24953,9182,166189,166189,4474,12359,8575,164906,4458,4368,1109,2414,4027,2595,1171,4669,145,0,36,36476,36393,649,9747,9747,150046,115297,187852,178842,35784,105762,26843,5268,14925,22119,16109,52765,5064,5434,2513,8204,14312,4520,2219,871,2226,41240,10132,337,2453,493,353,18,7197,2662,927,17258,18,39458,79908,66695,29802,40041,1991,11793,10258,16303,1391,16326,10258,7741,5738,21353,10137,5777,3663,2501,3740,4426,3585,5268,5642,45129,9650,61250,8488,11156,4877,7196,7196,137461,2459,1219,1219,24527,7087,4355,4722,10093,376,2631,9512,680,94,191,29887,2951,19232,39169,30854,5605,24508,25499,6530,21394,21055,1343,3777,21055,2613,915,1464,9714,7275,4459,75280,8651,1028,1980,4284,24627,30090,259,263,2862,679,791,329,2342,653,0,26225,25593,1556,7959,5428,978,27120,7959,2308,3325,19816,5739,4575,5561,1581,9967,18869,18693,18693,1818,2622,5417,4398,30,63,5126,3578,4418,23218,1525,979,35,18,18,785,12000,17367,1387,24491,6242,6474,6474,1988,1561,24491,360,93279,7082,54,72,60170,5550,5574,7157,7701,7157,10681,2771,308,6588,1432,2087,18,26265,26328,11840,11841,7098,695,695,520,152944,152944,6397,14079,10644,1850,4548,10027,10736,1440,3820,7737,9459,7737,1158,3293,1722,2937,10701,39332,1471,9789,13306,13246,13246,310,36,71707,60006,112716,67863,74821,62240,21413,136736,103741,82127,31465,38663,95460,411417,95460,154645,58184,244015,45208,411408,18171,21268,112716,20060,8585,26659,7663,13041,26659,5331,1785,26642,1225,2526,740,2643,688,1662,1550,238403,6486,118,587,27122,1692,203,204,348,175,27122,162681,124477,37104,70696,9114,3263,15954,9789,5187,5063,5439,9885,19631,3097,4717,1184,4847,1995,3097,6000,4847,7436,6074,5735,142398,18649,7649,8412,9331,35001,13215,22119,3855,7481,19943,7481,2499,2046,12374,8812,5259,12374,2528,3377,5259,6445,23651,10091,13069,13288,10636,17588,29301,242801,7394,6281,238178,279642,265475,7140,8224,4102,489,6013,3098,479,4826,644,18,64488,39134,114601,5548,5291,5291,1242,7283,13106,3943,3078,2971,2935,9509,963,9509,7454,2651,1528,5630,1100,17558,107452,1945,10102,1152,273,331,445,8464,1988,8464,271,54,529,12740,9829,1991,13721,7156,1792,2365,1560,3627,4540,5396,7334,7334,12059,1754,10218,3627,853,3627,13721,4540,2197,5080,10760,6363,1068,2433,4154,13705,7823,4922,56,36,1830,3147,84,801,11265,11011,167,1118,4770,474,167,1308,893,46,103,104909,55211,26962,385813,385813,120914,101949,85828,71429,121167,79714,323555,259133,101949,309912,242573,107640,85740,136186,707759,936039,294201,400905,317438,43320,1181844,345108,79732,347029,222069,173899,77073,1169934,298766,173899,14300,1951,3932,44733,437,44733,13485,2332,4664,44733,3837,4625,19345,3706,4625,1094,2793,19345,1047,25,0,5564,13116,600,174,71307,42712,13895,1828,4038,955,42712,8957,1806,698,221,221,1460,345,822,2344,861,336,520,310,9697,12629,1491,11205,29371,39388,3048,2362,11049,26291,3048,1584,39360,2522,6769,20394,20394,1988,277,1708,4951,880,9032,1708,4889,20394,2289,1542,1992,1941,2549,7565,7565,178,6608,31261,33925,33925,27423,265006,295273,88667,153896,193872,22783,17556,5316,1142,18979,310015,19161,5316,3095,1638,19304,30461,75775,75775,1049,75775,143,125,0,52292,1569,171,20219,18298,316,13749,1416,12171,13897,12175,3340,10439,39185,8174,7160,9419,18599,16875,132507,231848,10428,37917,6048,19996,3370,619,17359,460,3792,3792,2594,88,523,40492,3984,38979,189837,394,2211,6063,23061,6063,15571,666,1584,1022,2284,23975,2387,955,15571,2771,3063,2214,10467,5120,31903,2313,562,5120,1850,64440,1835,1558,64440,6016,10015,1702,9737,326,4519,455,324,38116,165,11598,11599,2749,15235,4418,3665,476,12100,2339,2155,1608,3484,2673,7376,9978,774,1039,696,5180,3666,4765,49194,6889,3306,5725,10260,713,509,188,10912,1079,692,36,36335,3551,2792,10545,10911,2054,840,5766,542,1504,13818,10143,10545,10143,11153,56857,730,5661,2351,55960,4538,244,206,16799,16799,579,806,15814,9330,15891,16406,12934,5373,3543,14707,23458,4247,14722,54725,7918,2435,3287,12921,2781,7841,1259,8752,24937,18,11939,12598,11912,1590,497,7819,2133,12722,23115,29386,1226,11678,10709,10855,7294,11502,4491,2426,7294,1860,11502,2347,708,2187,3814,752,1418,1048,1204,1307,576,601,12734,432,94,990,123058,55043,3825,45467,45332,3520,2096,45332,1377,3204,2067,6570,1228,11495,2067,6570,29109,4036,3627,4036,2002,5547,9238,3543,12929,3079,601,139060,3072,1084,46789,47215,39814,52325,89638,139008,7337,8093,3147,5150,17704,47215,47215,26049,8550,13311,3748,2454,3894,48636,125842,4574,21077,3617,12563,13490,58693,4139,4503,8550,10350,28210,10573,923,10510,10408,3356,2044,110,411,43088,31120,6194,5415,6081,5393,22878,9167,2282,19570,1286,501,1881,3555,1788,2345,5074,858,1677,732,496,532,3383,1687,7031,6965,285,442,10275,19077,293,3974,31771,39816,39417,39816,2404,2877,12732,1937,21070,840,2166,6716,2658,4218,5667,4336,21070,13040,21070,21070,28728,5737,5737,1385,697,2511,28728,53664,983,3735,1046,1030,3112,916,203,4126,9239,275,11076,1605,879,11076,1748,1416,2590,30869,6649,7585,7585,7585,3895,2911,1851,7726,2361,1442,5340,3927,2419,5692,7726,2702,11835,7178,9954,675,12637,16818,7285,1081,535,4501,665,486,6797,859,9939,2156,89,45,18,41188,4416,41188,7644,35192,35192,2414,5905,2414,3774,3483,35192,3491,3774,953,730,3310,2093,195885,1756,10259,310,122,226,7643,2271,21225,13548,1275,93,15161,20106,3322,759,8289,3185,331,1437,5553,458,1034,953,943,21064,4323,11406,12955,480,2686,2575,1609,1475,12830,2132,112073,6293,8875,8875,1811,339,542,591,19871,19284,347,19284,28138,14387,12303,1198,8096,6645,12310,6957,12303,4941,2875,2174,4177,17635,6356,1056,2282,3221,4312,11397,509,3503,671,11397,297,27269,114,27269,173,2093,4778,112,37234,13015,9051,4072,2207,995,1975,15351,274,450,346,423,24683,15341,2377,1975,24311,4471,12013,1406,8841,15341,2380,1800,3780,420,10197,13762,12251,24163,3780,1259,75071,418,4919,6519,8659,6564,775,5190,549,1448,9888,248,2476,291,384,36,12515,1851,1323,774,18087,12600,1484,4910,10915,474,949,1060,486,11731,10915,21353,1820,4672,2163,21353,584,301,5058,7491,2626,699,7321,1168,859,157451,16944,2364,45522,45527,45522,34062,18271,107,17636,2651,12647,815,1375,1017,183,960,4410,21965,6509,321,593,7544,8073,5126,227,8290,4956,1534,17361,767,14773,17361,1209,572,1341,799,2692,1178,9318,21677,21917,257,257,278,1650,1650,1931,841,229,999,11001,11025,15286,4261,15712,3722,17865,2491,15286,680,3442,2440,15286,1227,1798,4817,9940,1034,20335,30271,895,2052,2087,5457,9855,9118,2729,7997,0,847,812,41,94,339,2796,1882,14274,3652,1204,1204,2349,4803,13264,14274,14274,19847,23811,1193,3530,3458,8871,1207,32238,3658,95,446,6497,8901,1755,1049,666,1073,308,995,18,25539,37748,1263,10144,1615,8910,10144,8907,7739,1996,4682,8907,1133,5036,5807,5058,1779,939,3728,3116,2278,1114,0,29211,69,5951,689,7386,1179,4242,63,730,730,0,0,0,2875,53615,16863,46066,312,488,692,2483,11555,777,12448,863,4791,10738,7875,2911,11555,10738,4517,3845,5188,1394,2091,2113,25168,1172,1172,5188,4343,10591,1171,2140,4237,2657,3,54,8812,54,71,1288,12920,2358,1288,13958,205,4881,4456,4456,384,55,19744,18196,5687,42590,41510,8398,1209,41510,1993,4237,41510,2317,10086,8398,4478,630,2472,4438,996,7479,1549,3320,2364,16612,955,2566,16612,474,1494,1953,10315,10315,1787,27890,27890,1018,3719,584,267,426,2184,349,13344,17092,3297,7702,1903,892,5297,622,9408,3579,795,3284,9408,889,24356,21056,9408,4973,2151,4748,1357,1710,494,682,2562,2903,743,4794,68318,14868,2220,5040,7858,450,4458,12614,1013,68,791,3857,107,297,296,68,429,11181,4390,4429,10667,4007,13464,2332,1309,2107,22357,806,1184,657,800,640,25345,461,8457,15969,486,7307,960,1486,1108,4041,10711,2288,839,12519,11626,7051,5384,2970,1851,1427,11805,12519,6149,377,661,6451,4375,8618,596,1440,2271,8618,2234,3795,6451,4525,793,4626,241,2315,147,757,249,210,249,6396,2309,208,565,1413,206,2228,1229,531,67,1418,18,257,1349,83,156,231,67,256,73,60,37953,70807,70807,51972,133557,133300,263134,26894,51562,263134,10007,101565,36738,54999,10007,115224,8551,2094,2759,19255,2026,246,13845,9114,6842,13841,2559,2264,13841,1919,9114,454,599,2559,7175,9062,34795,2991,1060,1848,1331,2602,8397,3448,3412,8397,8397,2602,8397,916,5180,8397,43892,4278,10431,2258,10431,115,255,175,219,31179,31179,19158,83548,7503,1191,402,110702,304,1256,110702,5083,1177,110702,996,5413,1963,3302,2436,5413,24127,5027,109224,3757,4490,8350,4486,4403,6287,1785,153,0,734,403,397,675,36,9958,753,194,1288,825,39790,2371,10641,39790,1680,1695,10208,34179,29017,2999,10641,35608,8872,10208,1408,2427,2834,3751,2146,5133,17026,9080,256,2307,85,570,25184,1680,15072,330,8649,283,9907,10401,1867,9907,2046,3223,6796,888,3223,7602,7385,57082,7445,1019,4408,9514,5866,12749,1583,5009,21687,204,2128,9514,5910,18487,7832,4812,1782,83209,10272,1072,83209,8949,8171,143,1161,8949,4177,1705,395,8140,1497,3994,8693,947,13778,2217,2021,3994,10385,2217,10385,8741,5941,2111,123884,438,1019,943,123884,932,1471,2585,964,3254,552,4310,155,694,3195,4310,8940,10546,274690,274690,241,130,5846,14484,5846,88,93619,31114,54088,54659,65750,183849,117770,84699,61476,176309,28347,110761,557498,45452,266347,229171,185827,94163,664273,206056,219777,133406,99983,251782,708839,39019,157804,45674,107304,34936,29775,258249,10423,313215,8086,11936,217,145,1804,9077,11056,11557,693,3330,9077,4012,2062,2062,1762,1927,8875,688,232,2354,1991,9679,9679,5240,10049,2129,9679,4666,1179,886,14706,14691,61542,2527,510,102134,28886,32029,619,4435,8971,32954,2347,1711,1083,29698,8472,35952,2347,1326,4273,237,9513,676,1680,991,2149,1680,783,470,16161,11083,11269,6279,467,1240,885,1744,780,27,19573,905,3560,3762,12891,15530,2544,4261,15152,11878,2579,2165,4193,4138,10460,3386,368,12443,241,3627,355,9845,2453,566,44,8035,3835,9713,10248,7437,742,610,10248,10248,4492,10248,4935,8215,2363,3109,1057,8215,13544,2419,33950,4415,2419,33950,2453,2453,12949,2867,2173,1369,9184,9791,5088,1444102,7351,82412,7276,1444102,2038,2607,7276,4979,12033,621,12033,641,854,337290,18574,3904,18786,3867,720,483,348,2457,517,8220,3135,8220,8220,6126,32129,18560,2073,3209,2298,9671,12643,5280,549,1761,528,1010,20860,20821,30554,36299,16534,70565,5036,45026,42887,20968,71788,95316,33805,31843,78615,260726,49519,42887,32972,22036,5699,574,4444,92,617,8217,781,8217,438,231,1550,843,1205,6228,1272,2192,3313,2427,4944,3382,9868,15336,1730,26067,1222,731,26067,7422,13680,28158,5741,6574,6588,1539,6178,6178,11874,827,74400,107764,314,19578,8443,19578,8443,622,136,8443,1045,8443,970,1086,993,13874,1060,31286,5756,9873,1432,9373,14674,14674,1404,14785,30605,5956,3289,580,1224,5508,8920,467228,777,2341,1490,1831,466984,9085,13758,2309,962,285,2071,76,35344,46740,46504,6027,616,11010,9265,7374,1198,2736,7374,2774,2593,2624,1442,12929,2252,12929,3588,12929,2164,13390,2190,918,486,20679,13390,20643,3935,7408,3152,5661,108,11008,14920,544,3668,1664,11593,11593,810,678,10882,1274,9473,8824,11593,4501,7245,4356,2488,1230,4474,1058,10495,4986,4326,1008,721,2047,67404,946,2449,1777,775,775,231,23470,8091,2998,160,15191,2110,15191,1740,9417,1425,57,22991,5762,605,23862,110632,12072,18519,18000,108305,7723,17722,2681,6852,1488,293,18443,179,371,235,5811,28180,23980,4628,22424,4370,8697,573,25899,926,31727,2066,16890,19450,1260,26507,11186,1050,18805,16716,976,2335,4444,6347,124,18939,7640,411,310,4874,1811,1811,22414,157,20710,24131,1154,1002,53,166,32981,10714,382,6134,12726,810,761,13963,2874,2712,2277,1296,6592,7033,1916,1357,556,31778,6074,14225,48992,20983,1129,48992,2995,11025,1189,639,2347,7775,330,10743,6061,1243,188,33221,33877,272,116,361,278,10671,10027,10671,1376,10671,10828,2109,2643,7689,20625,3009,557,5265,4006,4190,6016,2634,242026,7950,458,242354,2934,1679,841524,156526,49110,519837,1081,519837,23099,8411,5455,661,9753,2620,9753,5098,955,4248,195,18,34747,31379,2074,2074,9060,280,3345,420,1867,9060,6308,5713,9060,2934,7761,6245,2934,20220,4237,27659,3353,1161,29007,9733,1351,3559,291,713,9732,100,774,479,25054,4241,1193,414,407,11810,866,89,24293,28369,2839,19879,11006,2676,11744,317,13405,3351,153,2182,951,1600,5089,7394,5143,5062,966,5898,15234,2368,10315,659,1001,74928,2119,74908,617,9009,5046,1645,9009,17601,10187,3891,1521,29072,8575,149,545,87,530317,14904,249,134,21867,7297,2110,340,244,14561,1081,15486,8839,3782,14561,6811,1770,2959,4118,3114,7618,4487,3994,2645,3468,8281,2691,4638,7162,7162,7162,9173,192,71,15409,30032,30032,4055,4225,5703,18220,625,264,1213,304,12178,7704,3541,8353,2367,2520,1050,4504,8353,91112,4504,1938,2245,1040,11593,7817,469,198,2435,211,168,16629,4392,4392,7031,225,7031,7031,20456,337,6889,1007,179,612,1530,7964,8575,7942,3565,1211,6889,2404,835,43152,5363,1392,1352,6358,2198,806,1315,1281,59,339,39251,39251,1903,10991,463,1558,531,798,504,540,69,88,161,36234,6016,12755,927,487,3816,12755,4175,8155,335,5070,14798,5235,14411,10338,1669,2087,9871,5102,5102,2529,12996,475,712,7561,2431,9821,503,10707,7613,38,16643,250,16693,8177,15762,775,1383,27161,28082,36374,10358,10358,6542,6542,527,10508,987,1379,1059,11165,429,877,17950,15639,5031,764,15639,5167,11086,2392,6100,6100,6100,56,326,6387,6387,5716,672,15977,336,7683,396,7683,149,8197,889,3306,7048,6524,1319,3035,4766,1251,800,29792,6800,12801,12947,5425,39568,4818,39568,1987,1251,39247,629,18,34005,34002,5293,325,4092,10471,56268,44803,10138,1120,6988,278,18890,6988,1083,15117,658,898,4973,1694,1668,548,61,2990,394,7701,286,3606,28929,17488,316,512,338,867,6896,304,2066,5585,6680,1131,13030,543,1783,5816,9422,999,265,1783,1221,911,998,10669,748,10669,1431,1062,381,5337,4741,8205,814,2008,10023,1326,6729,9036,674,486,7178,9036,7215,1559,1243,5978,9036,1699,3394,7215,1170,1241,2335,7054,12122,7294,1203,2915,906,35163,103753,509261,761712,59503,2869,996,7054,7048,2741,542,5242,2500,6003,6003,214695,945,1103,233,7610,639,11134,346,4353,822,15066,22182,2753,2510,1736,14913,4708,14913,3080,8155,1990,54551,1502,729,3807,2250,1276,1645,52022,54551,4465,618,4019,1519,209,10544,45,1968,6944,17010,5379,161,271,271,3202,41934,53487,41934,18667,24317,443,7116,227,7116,7654,8609,19885,8505,5564,5564,1325,6225,2633,1690,46401,1690,4298,1633,46401,4650,818,2286,3407,1302,703,4497,7672,3887,142,18446,270,194,54,531,351,748,1116,25892,27555,3209,14617,6197,6197,220,3187,539,1866,6666,4529,2409,6666,6666,6237,2368,3159,2409,6229,1998,3332,2528,790,2492,6888,29151,1302,7521,44125,44125,5054,1302,3127,1048,4868,4006,7325,5291,34,21931,21931,353,256,113,5546,325,1182,4580,5419,6604,750,44515,1309,2829,5301,7215,301,7215,7215,2248,1965,1812,6384,3898,139,1812,706,1123,3898,22239,2998,4676,7554,13939,52632,205187,3085,5640,205187,19480,4770,19306,379,1455,2587,1186,1989,486,22715,40739,3555,82186,5843,2062,451,458,458,6177,6177,32467,412,6177,78821,71909,71220,44211,466,9439,4481,41705,13007,59443,1920,2074,2074,11621,5316,1106,4085,521,521,1767,259,773,259,194,4571,14994,2824,2837,1193,80993,1026,3573,11827,11252,141,11836,1478,987,6460,1849,583,6460,4687,5459,3535,3354,3206,1642,640,600,1169,878,12675,5119,6058,1940,1774,784,2489,1730,3129,135,161,2539,478,295,278889,38568,35966,146449,182822,111309,278889,101246,111309,18997,61240,83129,63994,62439,35966,46734,11161,368,4696,326,6605,6605,397,6605,2113,5937,595,1273,5066,742,3925,2874,12799,277,1735,1732,8613,7024,4676,1126,3925,970,3779,1293,10062,51837,5818,5818,5818,256,351,460,577,331,25304,25304,21608,22775,5779,5455,6753,3331,187,7409,17233,5911,922,7409,4398,5102,998,6499,1123,1468,1978,1953,1983,2875,2560,6137,74,8352,8352,1912,437,168,165,101,1504,372,161,1250,6268,21029,329,833,323,7251,9983,9997,6303,6620,1194,2950,720,20418,1560,2272,2423,5604,3542,7732,405,70,36,4529,425,425,3618,5627,5530,16618,359,3165,14362,10876,106,3430,857,37615,1352,37615,4239,2215,7917,9559,32613,9559,8609,4511,1835,8609,2050,22943,1389,22943,2218,2419,13041,4379,924,41453,4497,1704,3563,3453,7589,41453,2424,542,28,1279,662,706,1547,5423,1227,5417,3862,15523,437,15685,15630,6310,80553,1465,8886,1626,8886,1407,789,13198,7344,1185,81394,15551,2382,2841,14700,1206,1876,196,74747,18,74592,6698,3122,3484,310,6511,653,300,411,26097,199528,1202,197956,1202,993871,339,555,8464,1130178,748400,17586,114182,16242,25308,58738,521242,60791,27351,30227,117402,225132,115024,210291,64343,259428,81362,72144,263530,160716,289442,223772,247902,280635,239862,864579,265491,160757,792544,205355,114644,114644,202474,38423,109598,580577,5255,1261,7329,1162,7329,1804,7329,7329,1025,1216,6925,3624,2488,2488,8331,3467,99704,562,11432,237796,1412777,1338,94227,2419,1674,1860,23114,113925,11432,293489,8331,10497,113925,211,129,33774,172,26462,4459,2008,73300,25,20820,24170,24170,20755,20755,20755,1836,725,6659,6659,2298,2553,1166,1262,2214,16421,12149,6082,9330,18704,3626,3448,8022,2066,751,22049,60220,60220,315,36,4681,464,16881,16881,3703,4530,4841,5795,925,21097,2199,391,1522,3931,6511,1643,10562,7766,603,835,6511,2705,6251,542,380,3806,3516,5394,2064,122,4904,2073,1869,8528,1281,2073,44498,29328,70570,240083,240093,23256,29328,3220,1175,3597,56,324,7106,9130,6949,16940,11253,12345,9364,76307,18468,873,1593,4904,76307,1306,2846,3459,17942,330426,330426,2673,1957,491,330426,25619,505,469,3003,7006,6970,2097,344,664,344,4838,5615,2785,6068,3117,6068,9924,8093,3112,6068,572,842,1667,2020,3795,4622,3335,3761,341,10358,9942,825,17658,1091,816,752,17658,788,505,1131,62460,7516,54345,1966,6658,2126,6989,4203,9140,14061,9299,30803,46321,26884,52990,4759,36853,1529,7710,2949,15734,14061,26150,2949,9299,2124,13818,4759,2003,811,2003,28505,28505,3411,398,3659,1660,245,10517,203,13326,8790,13759,243,3356,1666,9416,13759,47883,1072,1666,61047,729,6904,5113,11986,10471,5020,10438,14283,4048,3093,2538,2668,788,23839,8132,1735,17563,102449,2822,537,3877,4139,1852388,578424,2822,7975,5817,3709,112527,112527,4139,684174,2304,1556,4087,3275,3025,112509,18080,13626,2068,1402,12841,6170,6170,4625,4625,9783,4651,29508,27951,37741,268,3402,5908,739,1208,1632,2197,4395,5617,2572,78,12834,75849,632,6950,6653,1194,487,16970,527,1304,3667,127016,4166,127016,127016,4347,367,151,1105,24,4420,6546,6546,9230,3195,1474,3062,1352,265,2747,178,4007,221,491502,16549,22771,5049,539,169,9371,574,1288,2608,5404,3784,39515,19412,12834,2448,881,13027,11387,14936,1592,1225,11493,20156,4321,7675,1519,5132,13027,8676,1586,3768,3928,1789,3310,5079,614,1939,71,911,12910,2171,3068,386,9807,859,625,13228,20576,12002,5393,6950,2154,6950,8138,1190,5598,6796,1822,6796,16405,16220,408075,9744,2235,3121,7429,462,7850,6182,26133,6292,7934,11016,2572,5839,1406,51,47,4507,138532,9386,9386,6147,11806,6147,1070,5324,3819,1314,3125,62835,32010,8676,29129,3635,874,20307,36935,62835,21090,25848,184478,184478,5824,1762,3913,2874,8263,281,3098,35717,46233,46233,7073,7073,4668,6165,9371,15576,841,2393,3354,5556,2689,6653,795,2790,5057,16635,23316,780,88837,58194,523,504138,1028,133565,1737,5585,133565,118980,4798,1262,26096,13742,5761,7046,7046,2127,1358,13033,1025,17575,117701,1501,677,435,366,339,72158,15613,96,15613,158,3438,5655,1036,884,2183,3789,945,16436,2842,542,2343,2917,497,299,53094,89,810,7807,3724,13772,42037,3156,869,23657,5693,5693,4448,322,4448,263,5693,1458,1788,5080,900,2122,2122,12917,579,1173,629,16368,10166,1193,1733,59611,25018,1297,1866,59640,16368,1623,912,10949,1245,35,4991,468,5077,1153,379,14891,6206,29432,76091,1073,1979,1836,6510,6510,2253,6510,7842,2557,2557,2557,1503,1760,23374,1145,12907,6736,2759,30921,30921,10485,489,901,10485,1200,6735,11010,3827,2405,9792,4616,659,120,328,4009,330,10739,350,2369,473,711,8199,8217,24622,24581,24581,259,7847,929,7847,1040,7847,6424,113753,1214,255776,10082,122933,4160,26889,122933,122933,1117,17266,9543,23414,43626,9095,4413,4432,415,3625,216,631,18,974,850,346,8595,487,1554,526,30988,18792,5729,5729,8217,8064,6553,829,97281,76889,2552,76889,63263,1311556,46969,6972,4493,6972,17853,7314,1730,7565,4505,488,16076,27503,7242,14891,9307,129692,46656,1514,164,17209,5529,895,1577,16724,7217,1319,820,41067,4518,2960,6167,6167,6167,585760,61650,17491,3094,1624,4009,585808,8305339,18863,3293,11825,1441,8307774,520,585808,8310460,4009,18863,405,18599,10315,1423,494,5361,16984,17518,3029,9968,226580,9022,1065,1229,99,5099,31872,4684,2296,4710,1035,3681,694,4109,871,3705,4943,2810,1863,3657,2037,4270,1165,17327,7931,3642,31947,92399,92399,16775,13828,11759,9143,3692,1529,1558,9143,3215,1342,725,760,1099,55,670,4942,4942,887,1455,257,5172,26193,26193,4109,5506,2419,26790,154,27386,5577,4362,10721,9690,27386,10958,2068,1664,25526,14575,22013,35848,9690,481,27837,70620,42156,24604,35848,5889,34621,1634,25326,1245,36785,25291,7279,7105,7102,31180,880,17642,17642,7102,908,30684,30684,15828,4413,4413,2504,4132,9540,10845,5174,10845,1166,4202,3054,5174,6386,357,3910,1530,9431,3392,45555,48778,5029,9925,8535,9925,875,6624,8535,1385,1475,1827,63278,3085,5654,2042,69697,42458,19484,10369,10369,18680,1707,66413,4578,69697,20021,25348,8274,70810,1977,30885,2047,31192,27725,13417,2341,18253,11149,899,4224,13532,7268,21077,19860,31693,20064,1192,12280,12274,4423,480,83,12355,5267,12355,3647,17517,4740,4863,1814,7020,601,817,1692,3351,652,5434,23665,6940,48673,7980,5648,20001,3831,1959,1336,4985,509,20001,835,129,105,155,43,288,714,10088,1365,14416,178,14027,4161,68,4881,5424,4738,771,5424,3179,4149,7361,7526,7406,7406,2812,7406,823,293,250,701,3169,293,145,1222,2933,3703,627,5072,5072,2564,1241,20918,7972,360,5947,4936,5947,715,333,828,268,1104,1289,381,649,1104,13203,4343,383,20257,11991,13864,55353,7696,10794,3681,497,23,3850,2375,868,543,733,621,2140,213,3426,124693,33398,30275,30244,59533,9577,8423,8423,468,12471,2585,2585,12471,2030,3556,951,500,2658,57606,22461,1297,9697,199377,1467,63065,14399,12530,1857,4593,3951,1597,295,1168,927546,927546,1168,927546,50,161,19957,26423,19352,90586,7181,7181,11343,11337,1135,5072,2771,1074,1309,8561,5072,2974,7586,8554,1173,2974,6382,457,46852,913,1734,24002,963,21496,785,6748,437,7041,179,6704,1826,693,11059,19811,889,250,6655,1933,7186,7186,627,1664,40302,1435,1270,1520,1280,829,3172,1056,734,4857,6090,3376,1485,4542,1485,220,4542,6799,1388,945,10078,1176,3292,9693,11326,1014,764,17924,417,574,182,172,4999,490,4054,4999,8801,4054,5571,200826,4609,4728,842,1476,12270,9141,25871,2354,24092,6618,9239,2430,11532,2851,9585,11500,24092,2535,3751,6618,139,5497,213,6721,7846,2535,1743,177,10230,43952,1757,43952,43951,4081,3089,648,6023,6760,7081,7081,6023,3343,3029,70,1171,8131,8131,4196,7573,3687,895,936,4165,780,956635,2782,7808,4261,2070,10808,18950,9129,27878,5078,18793,9765,1335,5078,2143,2344,4742,9599,2143,1804,2488,124,447,89,36,1551,642,351,12125,1498,5301,5275,1396,144,110,431,79230,26696,65866,36896,30532,118861,117505,450543,240786,450543,118861,246314,54539,23316,53117,89914,77823,10523,89778,69126,79630,26696,77823,105513,140,156,5436,364,5436,493,1696,4288,10337,10337,201,4544,4127,11761,9643,16086,6025,9643,1172,4189,5240,5071,1063,1329,1217,14008,3465,1167,62,80,18,31152,101870,184260,5930,37194,5473,4674,3859,303,531,5459,4224,4334,3995,5150,15948,15948,32125,19017,419,2657,3302,743,3155,3716,3716,1138,71549,36539,1941,36539,495,495,1150,164,11662,11662,27,1117,270,1102,7330,8484,6601,1370,7330,392,4977,7324,11283,3080,7427,8936,35667,8936,8936,300,110,2735,18,4175,150,618,1684,13098,13194,425,197,188,11763,2968,7369,259,985,11204,5672,3442,4846,13659,1321,1075,13659,42051,4565,3392,2942,6604,3093,42399,511,1000,610,229,3688,3404,3178,991,2419,646737,1260,646737,1924,141,268,4254,16665,1528,3942,1159,5690,16665,5690,869,1737,1715,8174,402,1225,2545,1737,8174,729,9948,1800,5387,16981,9408,2234,35997,4509,18344,305,733,4055,1275,42322,9813,2336,117617,209646,316,640,238211,214,237550,238211,2421,372,50333,58029,255800,241011,47631,112537,47368,81220,707874,111474,261096,226058,941293,821794,216319,86210,230183,295826,161335,281730,256520,91021,275047,30524,84745,327843,226395,27825,112537,650709,5708,777,9077,5708,1564,1206,1683,2274,1148,1048,1457,7250,9766,10402,7013,1543,1804,53964,26492,555,687,1533,2161,275,605,48152,26405,26062,12645,609,5016,504,480,930,13257,4177,4859,9271,1491,1524,10739,11468,2506,275,9847,4857,4726,8597,2453,3879,517,21639,49945,49945,3344,1343,5346,1178,792,108,129,9097,24261,4439,3969,2371,1803,1958,1308,67266,5854,4057,1577,1040,1183,5222,7697,7697,20737,9110,7758,7814,4684,2357,3609,8713,879,40866,2848,1032,2457,1938,3514,4296,3793,3748,31979,15900,4993,6033,176,6274,212,31989,2785,6274,5379,1892,4068,1829,341,963,1575,3778,868,896,2845,113,10,27,9860,9860,5240,7786,5772,59701,6909,5240,59615,2505,10673,9385,141421,140884,72399,4426,11809,856,140310,4788,9479,4187,294,128,3630,11487,2541,799,427,2541,2650,3233,898,350,3233,260,3662,3526,3273,18,5955,763,5644,1531,5358,7316,1444,5644,5644,2004,9396,5644,3558,1442,51058,1442,51058,13269,51058,1520,878,326,1077,278,36,7614,4902,6512,287,1053,2209,253,6512,8407,347,37216,34406,12443,8663,8826,559,8663,8663,8826,1072,8821,1096,19179,613,5787,596,596,17483,842,1192,3663,3340,17483,552,6140,1132,2210,295,1774,125,31497,2781,2886,8598,921,7704,3131,8598,41032,41032,3226,3739,246,227,246,4393,1366,484,545,12229,605,2338,999,1017,328,130677,108956,444,945,1040,436,30496,5587,1525,466,326,769,5587,326,1136,1059,2090,873,1211,8335,129,8335,16485,15923,65,458,89,2372,1920,40951,107,27569,29630,12264,2839,852,536,915,605,1078,1078,3612,536,7577,1045,3103,314,5750,4375,1274,4863,1170,4597,1474,4167,15625,2251,459,891,2251,1047,1288,574,767,1706,36158,412,1165,1215,1384,511,110,392,11793,1687,1255,2067,430,5396,7443,1772,1603,198,94142,1292,59870,11371,27104,85429,20918,28940,28076,24230,74,175,131,6026,2010,8499,1971,1971,8499,2651,5149,2009,994,7562,1732,749,3238,7267,545,6389,2471,2339,3712,895,608,4455,923,41340,6175,3398,3559,5369,41340,943,481,641,114,74,188,219,18436,13896,4891,4891,4754,2297,2818,4812,400,1066,250,30783,459,16126,12642,12642,1102,19392,8408,1806,19392,2612,18687,2605,2908,5264,7307,884,2940,7307,5656,139,6289,8033,3169,1317,3650,9548,2527,6983,1350,5793,5717,3650,6416,2997,1839,2783,1544,461,2887,1420,153,4210,6482,4057,30058,302271,1157,69,36,36,69835,10068,16435,434,1913,2009,10664,7148,4544,27516,7185,54223,1181,22878,2912,1308,6278,978,1511,204,1204,326,3406,2050,7245,33889,34543,6860,6860,454,4236,4757,16288,290,302,1463,1816,2950,4236,541,9246,5309,3280,57869,47537,161014,1748,24159,595,763,4448,47537,620,4780,510,2636,675,191,933,47,16456,18,3171,3171,1430,2870,4863,23523,1787,259,36,13852,13852,22675,19830,390,875,6536,2420,479,774,7151,494,5609,26315,9784,524,2273,3024,15949,90,433,231,8797,75,2484,451,3262,9978,18367,1533,755,246,0,34,18,16943,15407,19937,26370,3541,3786,3266,8585,8833,3021,2922,1531,2748,3697,10127,488,398,10127,1931,72,66660,425,226,13560,2506,913,664,3938,17346,2877,22629,22652,843,20407,20407,3868,1205,11071,5368,7961,936,673,426,25314,2687,196,7291,1984,2226,25314,3011,965,580,2221,266,283,4120,1613,629,829,16068,176,657,39,88,383,679,946,735,3329,87,2016,774,125,256,153,25272,25255,23320,23309,23320,924,98019,1963,1716,6735,20444,17919,14635,2671,2499,4246,3106,3327,3537,1506,9366,3375,4353,6083,7299,175,2214,1391,55,77,42,129,39,868,2388,2982,1823,2447,5525,1611,23965,4543,79,4543,3194,4496,660,1856,484,1100,699,3691,813,4423,571,288,4423,4423,36,29203,29203,29203,27160,25949,21289,10613,3623,3834,995,3834,72542,72542,2089,2194,902,14691,72542,499,14856,5577,3568,14674,1792,229,5451,5891,1191,4342,3561,38800,1854,2201,10969,3611,3997,279,186,134,2941,10969,44,87,473,1137,14344,835,29455,1176,7946,1123,12159,1090,46,118,146,1112,257,533,6865,40663,40663,3510,1588,363,1201,15897,5408,15878,2148,593,4238,3725,7485,6999,73119,1863,73119,884,156,18,89,89,90,518,20266,3881,1063,1031,391,3065,2674,50,68,23695,20282,6893,6893,280,2817,2227,736,11208,2456,2077,686,6876,417,1905,1116,240,1507,214,192,192,564,117,150,165,2836,0,2960,2430,3974,1602,430,598,80,16861,25452,25452,44211,2320,206,1536,4279,6004,4406,2754,2505,4406,11692,4640,2461,5699,3916,2938,3916,375,2792,3794,2731,2731,1072,2615,3794,2792,30,36,159,38,82,328,1982,228,1982,35522,17481,52952,49610,1426,9284,6037,2664,351,75,215,29995,31886,24267,8270,459,2848,8270,835,2848,15907,955,2536,235,377,761,11823,11694,852,226,11694,846,12370,12358,2337,1797,967,269,106,1538,983,999,844,4039,6226,1270,124,530,10678,12501,37834,1721,686,623,517,862,3392,2416,1391,1391,5364,1179,2736,2142,85,5682,1822,784,125,68,482,315,102,197,216,4288,4288,29149,1649,305441,503,133,27969,306628,5474,69,54,74,1019,11079,1888,1115,6813,2467,3190,6257,929,3747,1187,1242,5130,5257,1929,5257,1789,702,2739,44,46,21,72,2686,2695,842,1029,1997,156,18223,192283,1199,864,11341,19433,5323,3036,3087,810,3087,163,5323,248,639,14232,166,6965,2790,450,13083,3103,6534,6965,6534,4784,3747,2956,58,2319,539,476,518,555,146,3865,31187,855,855,1654,1654,1654,4265,69743,50671,89579,109574,69743,32839,6099,2951,3928,2449,3655,536,6997,3187,913,640,748,17430,52586,4343,173,19969,52586,5386,722,3984,1140,21072,9356,2008,3590,2603,133585,133585,590,2141,91,4202,25843,53484,52424,53484,2833,2833,1671,661,1463,4418,477,3203,2183,372,3524,15930,255226,1508,9214,89,201,2464,4123,927,3121,1883,4013,99,345,1159,57826,146,3398,3398,726,6033,3915,622,1913,10791,796,1317,743,2192,1913,759,965,2383,1381,1927,6745,1167,651,1091,259,581,255,1136,2566,2860,3497,1916,551,959,3626,640,330,208,98,117,164,853,397,397,98,143,2656,8252,42675,2863,26092,19915,863,1839,3284,51788,2553,955,413,8573,42268,2224,465,3024,233,451,334,1249,424,424,858,7081,1015,215,3303,1752,2649,1705,1584,177,372,1728,34406,990,2361,2083,2855,2745,491,16751,204396,306,1153,6843,192,3535,192,391,1682,1724,505,2798,3996,2588,544,1724,364,390,40259,706,318,90,158,10686,36560,0,467,6729,123,1143,1151,7059,167,16652,242,601,12012,95612,42999,42540,118734,73167,34975,31228,186699,464429,139525,137473,137473,76590,85854,71648,8256,76590,38082,7792,26288,203,1285,856,617,617,496,168,374,1152,3654,3654,1880,3645,7566,2330,293,174,91,5178,175,180,180,69,5262,4657,301,3289,721,596,300,776,72,39,524,161,400,535,161,15219,33893,136630,25054,51381,74830,26742,2737,26974,26971,2736,4077,6149,9372,1118,2402,1242,1496,1242,916,207,110,21625,9966,80,158,9969,2983,12303,7289,610,1091,1214,216,211,1254,97,102,3566,8729,7335,12193,709,12397,12415,10647,2726,216,565,2015,1026,2158,4385,976,365,576,29,119,122,88,568,1913,3431,9048,150,76,67,1062,3219,10132,5756,7361,8189,4493,18020,11868,2682,3669,17865,2564,6040,4251,17865,712,1530,4519,391,6983,94,5042,4730,1046,2651,94651,3571,94651,54,2806,190,3023,54,54,6225,3839,4424,4424,16539,4424,384,4424,3846,1176,3846,3235,353,6362,1061,1513,3770,730,8405,5074,4234,4234,147,4234,310,49,12967,3508,63136,447,102,82,224,240,102,163,2456,12811,190966,71339,46495,51920,31810,178003,209225,119302,38654,268708,114580,98842,98842,188340,88363,572181,46837,517917,71339,199988,262358,840124,91445,122293,21732,35642,299625,45651,176669,288015,306147,191380,36,3713,1649,829,460,1482,2453,1347,29746,29746,48974,4762,2680,48974,13991,26039,3531,8603,141,307,658,39,50148,36754,301,2353,5287,207,182,5397,782,718,2037,197,14812,14812,8381,2475,804,10131,643,5489,10131,1425,132,3986,359,1065,5233,19246,815,4748,3032,362,491,6259,9722,19246,3179,8786,13535,15491,0,5744,154,15491,369,288,197,1449,2051,4322,155,152,14691,1739,160,217,2557,1187,1208,2824,300,20612,1032,2903,1102,1102,3690,65,793,65,1874,1418,1519,1246,545,870,506,3473,450,628,1278,1758,2078,2960,1587,94,2116,0,20,2777,10024,484,1214,479,721,526,523,5361,57,11628,89250,9153,12080,20179,21159,13574,10145,13574,27931,387,27819,1018,84523,84449,82501,141,4854,788,1054,4854,444,215,80,541,615,32,907,21497,36731,1690,167,99,417,36,9528,7747,7747,3722,4522,18331,15465,3242,7974,852,622,28054,3146,681,90,16090,1010,62,42,474,62,299,1803,2225,989,1107,1209,1361,1803,11098,205,237,179,182,54,92,351,178,22921,46294,4256,1890,4054,2705,1674,598,2297,1210,5506,225,35764,3807,6933,45,249,732,0,2297,480,437,1462,852,2950,884,32,126,116,2728,170,3305,25553,1941,5457,1297,830,18,18,1685,23367,3239,2637,799,2637,698,3740,8156,13725,218,16229,185,3096,1564,13857,15322,13857,13768,2285,18,1092,3296,2454,1736,135,208,351,310,1754,1249,236,135,135,110,11871,2750,1167,2425,1167,391,805,293,2635,37,69,2131,4200,1505,474,46,678,205,854,10920,44851,13489,13278,31465,14933,24170,64107,23496,2908,6099,2444,3150,937,325,353,441,823,1148,17720,1870,406,805,3556,3283,3542,17675,147,1711,7506,2161,6591,174,36,13963,23041,990,1599,468,451,451,2681,16352,3802,9344,9344,7067,1050,1736,2046,2072,1968,2826,89,4342,3169,686,9885,3375,658,1328,2620,1798,477,3457,706,2367,9356,4853,1762,3307,84860,1762,1762,68,144,563,175,1674,4558,32011,394,696,22,1189,251,1189,36416,6536,31477,8119,2838,10435,7523,53342,809,53342,5688,6793,263,1131,8401,2137,330,1063,2557,881,320,1466,1383,1699,120,3731,9200,2359,2359,1183,3819,1437,1429,1377,15009,30810,6595,30810,11647,3580,950,650,201,403,634,18402,21173,5690,2548,1045,9896,506,1276,899,6684,15139,847,697,62296,19588,4364,8311,422,1642,8164,8164,557,426,1781,1638,1880,195,176,224,183,14026,1217,768,2695,196,277,545,3090,1319,1512,13655,13494,13494,17255,13313,3764,2668,499,792,145,1072,827,1686,294,145,239,367,54,334,587,516,574,587,401,2043,3516,7078,672,16508,480,1566,1271,227,1566,11107,2762,3789,3223,3223,3223,2510,2077,280,2077,124,551,474,812,2083,935,296,347,192,379,2483,508,6618,1330,347,2637,708,175,348,684,22586,688,21884,21884,21884,7129,2957,2735,4353,5752,4859,208,1769,10883,776,20190,10278,7605,7624,1241,1474,1709,1122,1890,2507,2835,133,6330,0,15439,3005,2507,12103,977,7164,2162,1452,446,0,37296,37296,4027,45111,1379,4483,3962,1199,244,74,2709,2699,4430,2166,2136,1146,1932,148,20950,31139,20,584,157,9029,224,26057,24276,19395,9964,2434,2462,32237,32237,666,8533,2218,6719,1079,12840,938,2048,438,1722,3265,1809,3265,353,20,532,12838,306,81727,187,34,53,2126,5513,3475,6043,5899,1087,18,24592,3972,99,337,2817,5830,1660,3850,28040,3518,501,474,1483,770,249,3483,1918,549,2234,509,11,688,590,2492,1986,0,17160,17160,18453,327,439,1781,181,4132,364,442,442,123,25339,3004,934,238,211,9583,253,403,0,21617,21617,2771,22625,21617,16746,3767,2189,145,3422,4957,8139,4179,243,818,1189,4179,2105,2617,2332,295,100,445,484,182,156,184,88,44922,44896,50738,15154,35,1459,2526,163,817,42,197,20659,27650,23131,4098,14224,420,1088,7613,156,950,1190,696,85,266,888,1228,746,72,377,120,294,714,21,125,177,591,1708,6017,7417,359,485,5377,162,5667,37,79,197,9067,4193,2623,5927,5785,5296,653,158,450,568,9221,2740,2013,292,1864,3562,3155,3262,266,598,17857,486,229,229,41,221,71,386,898,77,701,34818,135,184,353,105,1481,3037,6446,3631,9428,277,401,2234,5455,1142,883,6794,17755,3022,574,308,334,2145,48312,4111,367,230,125,21,875,21371,5179,4028,111,14439,14439,13310,2365,249,307,7951,11170,2306,282,2184,1915,4485,10867,199,10226,131,813,22,0,138,4242,389,2970,623,127,25,4542,54508,91828,33359,27015,54508,91828,22970,19715,15141,2429,213,432,2089,273,1097,3792,1768,723,1798,4343,91,64,52,139,4384,28715,339,0,126,34525,39738,11696,18172,2790,278,1783,1492,294,2486,911,1179,3793,1235,677,337,97617,1271,2295,2550,2808,42,2154,148,65,0,0,3704,191,347,2993,669,2804,617,1899,2451,155,104,703,172,1958,988,32,1164,25330,25427,5192,25427,527,21294,8663,1851,449,1557,326,616,4589,170,1211,4329,2600,451,657,1482,917,1687,6496,71223,241,87,1876,37390,2082,1709,1084,8141,63,310,113,329,4233,137,923,902,3213,62,10536,2396,10486,52043,62474,173837,137924,111709,291554,71928,47249,5367,52148,127,511,508,3585,200,421,3672,2481,3585,2826,2826,400,2045,1089,3551,927,190,211,366,366,530,1673,98,434,1700,345,309,1014,1561,9693,237,25936,19973,92537,18987,2507,955,485,2745,2320,8442,1486,2850,566,4569,950,51,793,14662,51,7189,3353,1243,293,4065,2055,24,6066,473,682,2470,962,7381,1603,1234,19,1103,72,1082,1857,72039,4949,50,262,0,6396,1342,315,98,731,2600,5312,5796,1182,2236,1597,5726,4370,5726,2249,380,1214,316,82,1639,251,2736,317,19772,149,330,2736,87,4320,21444,15321,10918,305,465,264,294,1221,1961,11844,5680,3863,1969,4231,394,204,430,2251,1029,5672,377,260,539,51,7190,205,51,105,335,2032,104,398,7580,26368,28005,1125,78,168,11732,30471,329045,74808,235573,85103,266327,148412,59284,57721,54868,20771,434742,102365,225736,88955,11044,97466,44349,168846,966,2097,426,242,493,2154,456,9729,263,260,207,494,424,3786,37,42246,1976,338,56,12403,4415,9295,1893,803,78,3117,74,127,1893,1005,1123,635,14094,6789,1554,187,3548,1419,113,330,76,565,361,309,274,3131,6704,1648,11870,2656,52,675,6098,845,607,1345,966,7525,1345,1094,2167,564,7286,8008,1468,71,519,519,2566,714227,15439,141916,75105,1244766,2029,11674,23634,6634,654,16905,271,2679,31388,1493,5750,31388,3262,212,570,329,4233,536,292,317,1066,7578,31988,55581,799,474,9013,80220,352,52762,378064,8236,33282,1037,7409,8749,168,1277,476,9576,7933,85,4898,3080,282,107,1249,31,71,1064,820,504,965,637,241,965,348,591,77,20326,36909,326,1741,2158,4311,4018,5496,855,4018,340,1884,695,203,131,363,0,1270,1270,97,883,2080,72,218,1869,25085,1560,519,5037,2401,12344,13083,262,137,940,10900,6847,13019,97,1868,1031,286,325,2243,2738,1251,479,70,253,40,69,9320,6667,3776,267,381,1498,129,2756,270,35,1719,2831,2465,847,1638,146,3298,44606,23508,15231,611,337,190,753,1692,184,2929,5126,2929,5561,1294,276,153,437,10301,10301,223,765,359,8573,1235,1994,1920,916,1181,945,11321,2619,247,17073,224,694,1334,206,10849,1959,748,628,6163,15662,4078,1122,9207,17859,40417,3807,20579,29860,24954,7951,561,258,7600,631,1786,7600,473,3076,1299,3076,1299,18129,41993,1476,40040,1682,1030,120834,20156,191281,39791,226,216122,513,164729,377947,216122,37270,2630,475,643,101,91367,91367,899,18810,2267,6974,285,4190,9981,25434,712,622,7524,1624,3886,2875,1111,584,256,106,7202,58,458,280,1487,131,133,87,18154,7985,169,2330,4358,3128,720,3595,529,13566,10224,1808,787,1732,2287,63,977,280,285,328,821,204,302,228,1829,1857,256,579,404,340,3825,2536,494,398,250,16310,2524,10202,1546,24166,87,340,708,742,1111,199,54,387,42,32,80,317,3852,92,58,3676,16031,915,6478,3633,6241,4149,106,1357,1965,1965,93,251,225,560,473,2404,1512,408,310,424,57,92,2248,139,1086,169,165,349,23537,23537,23537,2580,27624,58,192,511,4556,1873,2738,2914,1851,1873,4084,36,4306,455,15395,1741,1354,1600,14245,16581,8957,103,22125,110,5862,482,560,5870,5796,2735,837,2130,6089,1600,5342,13742,4361,656,12554,532,1969,7979,3264,1095,504,5490,79177,324864,1272,1236,362,1794,271,1592,11143,11143,7141,221,326,894,532,215,481,488,743,743,105442,4466,26244,217,93,361,100,40467,81,77,69,146,541,16450,16450,16450,2723,1397,4888,2545,585,388,585,1397,806,148,800,106,465,1882559,16091,1668,2470,21364,672,4050,4050,72,1195,3243,16471,16561,1077,1170,41,453,4560,2087,628,805,878,15872,11976,301,4883,4687,2718,593,427,1153,985,4803,86,4112,2845,530,225,692
20180910-M2-neg-1,mice_M2,2993,2118,39693,7360,65678,31130,73525,50249,52450,54686,25594,24343,46224,116372,173112,148982,602241,183680,308769,109128,162739,201695,208492,240535,271709,251556,392777,173508,173112,109260,136357,92024,112291,92954,131034,116008,98964,116008,558823,95864,139466,83476,222787,137015,78182,101639,77316,121408,166233,135852,106137,170798,5848,13186,173731,2948,10474,32498,31831,31831,1341,1918,5596,62284,7012,18843,21415,104148,51107,38027,104148,67502,5703,1369,9237,9237,2788,3446,5971,140546,15905,72122,4039,18288,5421,56948,18661,2258,4230,5879,6309,96294,1993,9540,9540,268789,212068,1145772,1493759,30512,50043,85950,26872,80061,141210,612932,155099,264737,339157,596923,73858,153831,52844,1563,3668,5687,10512,177421,725091,5661,2319241,1939842,1338374,1131178,960381,5658,796436,427363,1005450,806747,15736,18199,20564,4043,36628,1870056,6533204,164002,12408116,4239160,2307109,11103583,4761299,10173791,7043265,9487,46213,457414,5481,92488,979091,55136,1828,17919,332486,230128,73184,912498,26820,39513,36438,53918,36697,42278,39862,260358,61229,26820,29441,3737,2535,7452,58337,58337,6910,8838,57076,5053,5316,3365,2687,8421,3258,26932,18416,4521,2946,86270,82644,176773,104745,183929,54157,176998,350033,225746,219114,125981,154319,482079,348609,482079,332155,289147,426258,664318,662772,156535,947889,632675,373678,1057825,409571,636418,216501,97119,490927,1094906,893571,399792,500867,947889,145735,495009,443922,1057825,500867,96444,16851,11814,123289,19389,123289,11129,93112,3901,91311,5996,39772,104202,44652,43605,43958,104927,2939,21664,59074,379805,12368,317148,12936,19104,22366,267353,195238,17880,531371,3551619,256522,3551619,21422,11465,12117,23150,755051,17031,22746,276400,276400,25028,32251,17174,8237,37023,17068,21682,7316,8811,4676,15212,6266,58512,5982,9240,2170,7393,19290,12742,14845,6821,3213,8700,6821,6123,34363,3476,451,20399,40034,41592,41592,20849,39043,24472,29731,3473,13654,8420,125,48889,55725,48889,2226,2313,7815,9677,7140,116381,1807,116381,1006,63194,15593,15593,3742,5886,20155,21560,1712,20191,15129,179055,40841,44979,93101,33755,176071,254284,97565,91740,30423,109414,109003,123068,247967,218494,262085,70025,109414,218494,155577,173920,37786,135106,69952,52021,400044,233649,253283,68145,42599,5629,37284,37284,1516,9192,1849,5328,3971,11608,95542,58390,87943,39345,55005,212349,76099,155814,46560,34480,35528,122441,90162,174695,134479,101764,444703,160698,325854,85744,188964,201971,339571,125309,239713,118720,640591,424229,9008,125309,160332,269812,850272,2898641,5243448,3803699,5461328,4989192,41230,42437,35182,47649,25992,63385,428957,67478,53263,63481,13829,89253,42500,51483,37470,77452,59733,35582,43898,12854,266417,18682,17228,56746,73771,21676,44849,30380,69764,44849,73378,67459,40271,35761,52465,1632256,288404,3469,4256,75476,4330,5581,5346,4620,7114,26208,7108,3264,3264,6298,7205,1087,40280,39882,7829,2254,2438,46590,9446,4388,1085,17892,279248,264597,62314,340613,265845,264597,81802,28409,7488,2794,28409,2783,6686,28409,14638,9881,139304,17850,5201,90549,23768,20441,21012,44245,35035,48452,81849,24330,47354,73357,73357,1149667,32490,27040,6509,16050,14260,2040,14940,13314,13861,16399,132607,15763,135385,14856,19085,26746,2413,1048,10531,804,929,2947,5041,38637,41210,193755,44901,34272,46138,36537,78052,34083,118583,50003,31202,142487,7629,7629,7364,51343,7272,4688,4679,3931,753,9575,14110,14110,6521,1459,1193,5300,780,5300,18175,18175,13295,44700,30207,481,515,40018,1049,1841,21103,195383,195383,2552,4180,9047,3931,10918,10918,1878,1668,5828,2467,247,5645,5645,11401,13931,13812,182597,73131,182597,2066,8776,8776,8776,1051,1319,44762,3810,1188,42042,26133,140782,17796,10648,11455,11943,8269,11455,39653,894,160530,2892,7262,12845,12680,6459,12680,8387,15386,11172,8073,177894,7917,1352,754,544,1292,3745,9414,9298,21855,530,2096,2822,1923,3040,405,4167,1037,10495,26304,59229,93967,27706,12771,2199,11718,3897,30679,972,2541,3285,18480,9634,3021,41347,5741,13655,19771,14797,18681,2562,18681,11978,47027,78734,176165,26569,35818,196306,38590,50593,70933,7320,29279,2843,21493,151566,33997,23195,20831,25134,25134,6398,5494,27255,109139,56796,75175,131756,77899,64446,61971,41980,119890,78968,45206,80709,93125,98406,119368,684671,39518,62776,86971,92736,85869,59964,98406,57499,37546,75403,50430,66319,62776,109127,44117,78867,63506,43745,112743,22301,77899,542,9019,2480,371,740,13692,392,11764,168239,181114,351057,158102,45096,181114,174717,229394,117842,176915,130556,297304,215335,235311,272845,273300,272845,208147,208147,181849,198441,117842,278567,172297,331445,214597,343102,179543,201700,283019,222171,247442,246089,2370674,130556,402248,214762,238052,205677,46846,66245,66245,6241,25438,59350,59350,3360,98339,64323,68561,146281,42906,86505,462273,75173,222331,246972,654922,151583,324275,229848,558228,246972,869680,263782,56168,60444,64876,200117,196913,55983,869680,111372,107192,380310,98367,45630,5677,2317,26252,2930,1867,6446,5677,6133,1198,6636,2923,630,2233,1694,9571,1230,11615,10345,8850,10345,17437,2498,8229,5044,5510,15852,19407,11333,2357,7594,2289,12268,7495,35326,4387,28667,2381,69511,9304,28686,7347,15675,7977,11113,22036,23894,3018,788,74202,3292,4122,5335,6381,2535,1262,4219,42146,3741,89233,44018,67539,43232,68661,36077,947390,27326,27251,17744,10619,10619,27251,20674,9298,7166,607,7286,6377,24073,23617,31160,23617,1815,134,21,3214,1857,809,27593,11716,34898,11716,8790,1355,2512,456,1709,43627,1776,28,3837,66854,6665,3344,2289,6498,2755,2205,3533,3003,2222,2222,7793,2679,21578,4656,8231,4051,800,1362,4551,14253,15914,17874,1548,45077,76679,6462,27609,2077,25281,7911,7780,7094,4491,3431,16789,3719,1893,32141,2939,18029,3704,23254,37515,4348,23254,5398,4348,34492,34492,5834,751,0,74908,43716,43716,3354,11984,31267,151793,3034,151758,1226,59,24643,24643,72903,100610,83540,79186,70862,77813,83215,31085,90506,79186,910006,104902,56823,65450,86077,70874,72103,70722,77063,39923,63923,90506,2300,10613,1085,47479,88013,118305,602,1765,17064,1796,24662,7668,305,37118,1709,3911,2381,2143,32503,24530,38462,25185,21334,31033,20481,40977,30016,38462,22136,11165,19538,4860,942,11165,1488,4860,10822,14081,6605,3737,4979,1502,4397,1570,52387,40703,4850,10750,12526,8902,2971,2628,2882,5051,4477,8902,1818,505,2118,15193,6487,5993,15193,1569,6889,1410,752,3694,147189,2360,14538,147189,2454,7956,148307,14538,20096,16911,2201,4492,9698,2042,6536,2485,20167,359,33655,19600,12219,2205,24091,6142,17375,52542,1245,6793,9496,11300,8103,13961,10706,47782,25658,18767,15850,15850,2074,41210,15603,170187,9984,14256,6667,6104,6073,38238,79935,21090,1422,294,489,28287,37423,19282,11027,8518,1004,27249,16979,41274,6937,13286,4391,7715,6708,4772,413,7715,72,34668,26812,24303,164512,164512,16016,20616,33642,24314,19284,43478,20600,13798,21675,10360,9482,43478,15388,11929,3498,18277,6564,3498,18277,1752,24158,7605,1422,1703,12648,12648,2052,3867,51544,10933,3793,1848,24713,3433,6218,46280,24713,13472,30466,926,8603,22884,10905,85872,85872,30873,1688,2242,15108,5970,2612,12173,6443,12893,26243,4395,19876,4270,5970,6658,5297,6443,2674,591,3603,6766,6700,449,1045,18520,11222,25043,47599,34144,47253,22209,6113,33326,13218,23003,11256,9936,9936,2405,3695,2691,111010,8736,8184,12636,18648,6697,1461,2001,26629,34495,29424,34495,12070,2671,2833,3913,13722,1274,3693,3228,11861,2863,4804,12829,9937,8848,10215,64966,6916,6125,51528,1117,1307,16264,53756,18478,11660,39206,3997,16096,23297,9126,57375,4902,33981,9971,57375,25982,15386,4731,33872,6101,9857,2963,9857,9857,2963,2605,3100,40878,20193,1142,898,20122,2425,1056,491,7989,25561,3019,13833,8136,5797,9301,3826,1918,22311,29699,43071,311091,50527,95377,580758,154042,541038,419982,29207,185094,465770,29686,420024,97779,435963,48265,16670,145185,97779,43071,21426,24242,13778,65417,24861,63206,22530,8422,11852,56751,8376,7063,18460,11194,4254,9903,11465,8874,5748,18,42334,13933,13820,8564,7068,47824,47824,131833,131833,91807,8532,12814,5720,4170,21776,12499,6766,7454,45789,8486,7454,81281,16853,6690,3773,10770,4925,14974,3283,23,23,3201,11027,11027,9491,5205,1641,83494,27919,27993,11711,152127,152127,7444,5653,6198,44735,3460,2034,2095,44735,10310,9637,7548,8570,995,18816,6642,13400,7794,9743,11407,9085,7056,22803,5079,5079,48591,1652,3785,6421,1302,14124,22351,24088,10312,22351,4314,1628,22522,15419,4592,18,976,971,912,1640,822,2188,10868,10298,5851,19838,19152,10292,2890,1933,1873,3969,30763,3608,2181,1632,2791,9102,14114,5661,14951,5627,13976,660,45684,115295,124289,59513,185010,47136,158251,1000239,201547,230632,227781,293557,143310,163785,277407,572988,440641,97240,379865,571642,324333,399834,55928,1000239,733692,230632,750881,2013946,901252,384873,892330,1609907,5438800,1070199,155959,908616,125158,907442,1538192,655568,856299,1009267,970336,1538192,12699,98805,25845,15938,10649,20296,18715,13104,13104,9084,122716,736,11130,5742,2901,11130,1326,951,15131,72,105366,120066,15295,15152,2326,10289,54351,2199,54351,10289,35087,5843,17522,2104,17534,1022,8035,943,19,0,1594,12437,12437,7512,17091,14954,5652,7618,259089,4136,3513,10657,5347,12444,7679,6497,1048,10731,1440,5682,3580,432,9219,993,9905,1356,1824,0,70,22211,18327,8551,152495,152495,2666,3531,7548,8562,6605,10571,150644,4378,11992,7296,9100,91828,91828,3134,2204,10089,4484,240006,45,80847,26595,18365,21713,31357,24578,24960,19774,447741,31522,49685,2770,8062,24087,4181,12501,9051,9051,2700,6548,7084,2861,4362,739,40932,40932,2326,2348,1318,80150,80150,1975,80325,5731,8647,4868,3985,7151,98,5620,292151,4825,4888,24467,24467,4960,859,24467,12559,25400,5191,3827,2326,12559,8871,10228,1304,1941,1523,4569,1126,36270,1043,23108,24903,21625,21625,21625,2965,1903,72,49252,9504,54720,2308,1776,2530,3633,5103,24050,3462,12926,23711,4587,1336,1365,16929,3264,1223,5239,8449,1223,5239,3379,26519,22097,58570,976,57416,9004,294,298289,9024,1899,3245,25724,5580,35974,35974,7013,3717,3717,2267,0,0,89460,257,854,11857,13598,7227,13403,1042,8752,7582,19611,9170,6393,12867,12269,6463,7839,5213,2495,1930,38740,31132,31336,59820,39960,4162,20088,499308,46984,499308,24595,12999,14944,2767,661,0,20670,5257,8235,2036,17279,38429,38429,2177,17279,1684,17279,10369,6057,5592,12598,4444,5372,1382,183,12951,12951,2852,3832,1051,7386,2627,2214,3531,5742,5742,63060,808073,3570,2837,19200,5318,3875,16578,4072,4072,6128,4216,4456,16647,15066,9032,9032,279,17710,3597,19213,19993,2712,7752,7733,56038,14778,1075356,15895,6377,7241,4353,2273,9123,3451,3330,7493,29050,22112,11515,1530,1302,19221,3761,930,1587,756,3824,253452,253452,62625,7809,3515,2501,13474,2501,19414,2771,1591,12698,4363,8961,10294,75490,6243,2712,10942,1360,2712,13166,13166,10942,2462,59440,23942,3785,23942,4022,23942,24716,6262,13157,17226,7463,2891,3595,24716,1472,2802,764,4962,12774,638,5781,18524,999,856,10384,5442,34794,35578,19533,24315,24315,8887,20897,21915,3439,8887,5312,24315,14614,4184,31996,8793,2384,2957,73305,4588,9739,9739,3858,13715,13553,215,180,13037,2537,3467,9401,688,75435,75435,9141,72378,20115,1169,1863,3586,73212,9319,1126,2955,3310,7542,1161,1941,691,218744,2540,1015,90,6698,8112,1076,4898,391,33819,4914,3104,14605,15974,15927,1187,509,3388,1812,12736,1960,16650,5059,12691,9556,927,126290,14503,2633,36,199,46817,15973,46817,15916,47453,15916,677,21508,688,1584,33322,8441,2904,33322,3114,9354,7621,7621,7621,2924,9362,3883,3724,5042,4575,1547,3104,89676,1921,1134,289,4584,12099,20396,235,974,6757,5499,21383,21383,9736,9023,12153,45210,12928,1897,3905,3323,18043,836,6559,275252,2233,12265,5525,12439,2211,6929,7868,2674,2320,9254,10394,13831,3396,1075,18,16473,2885,13107,1558,10708,5000,1335,5160,2751,25233,4672,11784,6981,6042,6981,6712,10273,5291,12490,34,118,22543,65888,46893,44097,40377,87478,11633,4894,63,102,161,18,170,49258,4278,3177,4524,13418,12078,5781,3177,12078,4812,7071,30148,943,64762,50208,107245,2172,474,50200,14671,2470,4266,5810,23546,3103,23598,5285,5190,2807,9724,8882,13060,1939,15062,2416,13905,198,2020,28522,13912,1978,3900,4916,7761,10002,3900,2311,3993,10002,1759,3993,2343,47016,47016,61177,16233,16783,29441,187366,187366,11639,20458,12632,183837,9854,5509,1225,9821,21786,4289,371,4745,107,18,54,44922,44922,1659,17843,12140,100067,87818,57969,136234,26564,102063,20309,7189,12140,22461,15674,27957,2865,8251,2684,9599,9899,5273,3066,92,1055,35857,12340,476,3113,806,61,27,1427,935,497,6020,36,63884,58071,62668,58071,64700,2478,16074,13957,8915,2040,8915,13957,17425,5187,7334,5130,5370,2894,3015,2923,38351,25479,14177,20287,66966,20536,98235,12604,42864,6449,6527,6527,104056,2014,2298,2420,17797,8601,3461,3641,12703,435,524,14276,2338,172,208,30748,4875,42606,34835,51298,7499,27088,27483,7750,17192,29076,1881,4634,21310,4634,2303,6217,15043,10990,5829,68134,68134,1557,2341,4528,31855,33709,592,607,2589,645,891,414,4057,2769,72,28398,28398,2992,10240,3726,1943,29566,10240,3087,2069,14893,8015,8072,6736,2571,12387,22423,20541,20541,2904,2571,11525,5044,59,20,4567,3864,3787,15280,1939,965,36,35,18,547,11550,15493,1967,11550,8403,8620,8620,5766,2929,3019,4866,104625,12108,53,49,72994,11308,11245,8439,13872,8649,10817,4534,584,1281,259,605,80,33109,36968,15507,16153,12217,2191,2131,1202,152486,152486,12217,13123,11575,7581,4569,12196,11575,3039,6805,8185,6131,8185,1291,2908,1291,4075,10312,42173,1386,4609,14287,14293,14212,222,54,88122,110892,173076,86258,53426,59189,32751,240357,166630,63489,40841,55341,317435,516903,152672,392522,78539,392522,55341,516903,19027,22015,173076,24147,28881,28803,10318,13726,28803,6528,2663,29609,1594,2589,2214,4535,774,1594,1289,188715,7630,194,939,62858,1253,568,1334,276,568,62436,277282,47795,119084,113511,12935,2399,13556,3962,5027,3951,4258,13472,6138,3002,3962,1680,14312,5255,4162,5908,10298,19838,36170,13904,150989,24926,13558,13696,5451,42374,11054,21768,1933,12576,19853,12576,3913,4023,14040,5303,2248,14040,4693,3377,2248,26485,46730,143686,143686,89623,55988,114450,62078,357424,25527,26062,325270,354205,420618,7188,6862,5014,105,4359,5966,393,14606,1016,3809,40521,55619,40455,5607,9221,9562,2294,18454,15203,3183,4867,5754,4341,9910,1846,9910,6811,2135,2331,5416,1889,17582,116817,1880,7080,1204,691,1154,1043,8154,8487,8154,902,19,759,11032,8927,1379,11752,6882,1589,2708,4253,9043,4797,5536,6693,6693,4378,3155,13819,9043,2016,3390,9591,4968,4063,5633,9591,35911,1249,1291,4674,15357,7833,4367,36,41,3077,6258,306,1331,6683,10816,743,771,4049,457,732,1865,3355,23,1,95461,93025,59865,311609,322217,151702,182993,130483,98559,384768,101245,1176718,260758,106735,602628,440394,238158,378578,224197,739956,534884,1813260,1140093,658945,51336,2762814,680023,72813,460039,1395082,547863,88360,987643,1320536,575927,20838,3142,2798,44739,710,44739,9424,3429,5857,44739,3414,6401,22845,5101,6401,1952,4523,22845,1066,41,18,7701,17512,630,18,81606,31964,16508,3844,7557,2432,34484,11062,5204,1706,2744,1706,272,499,2347,2634,1292,1062,928,341,3862,19998,3170,13707,19917,21383,2749,2249,24366,19621,4752,2286,21221,5267,1224,18566,18566,2236,4371,1974,13452,1195,8775,1974,13835,18566,9584,1010,1353,2403,7020,13879,13879,1341,9676,20977,21395,21016,51083,147215,174254,147215,142206,136624,26558,19252,7281,2444,12909,183220,9278,7281,2756,10379,21016,22273,122843,122731,2604,122731,4310,1652,18,25721,1455,377,30396,36255,678,8564,2485,12505,7653,12244,6036,41607,44064,132853,55296,111701,145377,83062,310693,410088,30392,410088,28958,54294,3245,938,26745,862,7461,7461,1297,10197,585,60546,8719,34268,393230,818,2933,8500,27855,8500,15105,384,3297,2613,3297,28337,2049,3641,15105,2769,4070,3257,11022,7167,28835,4341,869,5851,2233,41820,2085,1666,41820,6662,9098,1758,8425,280,3454,1293,591,66331,574,10023,11431,7895,14581,4638,4559,842,11718,13018,3241,2559,6168,6518,7151,5588,1446,1672,1890,5450,4957,5359,55138,4818,4056,4706,9307,897,962,462,11931,1939,3803,0,58058,2748,1609,9131,11297,5523,4882,1766,640,6525,17694,10280,5974,10280,8668,53301,573,6329,2751,52840,3896,235,580,8589,7401,1103,689,8755,41179,24237,24237,23405,4926,6049,12400,9690,9289,11157,64020,9621,6714,8621,15924,2558,4900,2264,8339,8904,0,13972,34669,14928,1948,327,8898,267,16197,37783,41790,1734,12945,11984,19970,5007,12945,3897,1859,4709,3649,11727,2402,1366,1149,4387,1902,2788,1792,839,2255,594,383,14318,1304,69,2907,219846,21436,12939,13092,54325,5027,3723,54325,2197,7932,4870,19289,5477,14549,4870,19289,38122,12367,2224,12367,5346,3904,7017,4304,21461,2378,682,176992,2786,1782,55129,80125,88080,57023,32427,176955,8474,7019,6557,9141,26943,83164,83164,22377,36396,66742,22523,24618,76810,91571,259279,62289,259279,20306,29194,48805,52840,6010,35791,36396,12718,52405,9958,2138,9674,19507,10916,1374,9823,716,65029,36626,11147,10264,8704,7063,27958,10837,6684,29607,4642,1885,10196,4328,4328,5214,8947,1636,2506,1317,3630,2690,15993,2450,7719,6428,1343,1322,10375,44484,810,3321,47018,112040,9882,112040,4718,5480,14291,2695,14891,1647,2627,8208,3714,3647,5738,6831,14414,14891,14414,14891,26812,9923,9923,4180,1705,3383,22264,61346,2624,8081,1972,1972,3244,2333,291,15516,15516,841,11887,1914,893,11451,3224,625,1825,42996,11965,11930,9357,9357,4376,6367,1395,9709,2986,1505,14589,3396,5281,5704,6927,5278,14910,1770,6800,1104,14270,34029,7764,2405,429,5278,657,29480,7517,595,6360,2008,165,53,18,51154,1851,53228,9127,41031,41069,4348,6169,3433,11318,7168,41031,6772,11318,4944,2178,5003,2981,114340,2034,10338,240,167,570,2355,2355,2738,12601,2699,217,40456,35766,8356,1253,6993,2347,671,1837,8803,505,2087,1868,3040,27334,4507,4712,22372,771,2049,1409,1454,1420,18192,4652,108982,8125,9602,6243,3795,567,533,486,19886,30383,1145,43171,43150,8189,14490,2416,8320,7141,14490,2088,14490,8320,2803,1612,2827,11363,7564,6543,2942,2339,6839,10500,987,4674,684,10500,5083,84741,77,84741,116,1003,4780,130,11249,39977,15792,3534,1830,2212,3269,13945,540,739,975,707,47184,18124,1367,3269,47239,3943,11559,2467,18050,18124,1882,2543,7411,7047,19779,16341,10822,47722,7411,3309,88391,704,12640,11204,8526,18163,2417,9926,2288,1283,9659,355,2186,450,1578,645,7777,1926,2824,1710,18033,17228,3098,7295,12179,486,769,724,563,7300,12179,15736,2799,4409,16475,15736,1783,589,6527,1398,2654,805,3598,1121,2763,98917,11985,2593,33784,34526,23437,86934,15789,1149,15170,2783,11753,1702,1743,12101,61,1051,1763,9007,8120,901,825,8144,10174,3097,347,10174,5220,4016,18538,301,22564,18672,2075,2815,2603,1252,4723,2321,12062,16731,14561,462,796,463,2284,2284,1805,1571,165,2555,8491,7983,15060,6982,4761,3129,6168,1347,15060,1300,4901,2357,18967,2295,3143,5043,17642,969,20951,20951,1711,2038,4015,5824,15210,12330,2204,7968,98,6507,865,211,258,379,6055,2915,14097,4059,1663,2380,2967,8975,9147,15169,14097,18252,41687,1210,4238,12085,17151,1468,30904,4034,1924,287,7619,9218,1597,1012,1239,1310,658,742,18,32685,49209,2515,12028,2134,9047,12028,11503,7755,1200,5378,11503,2730,7606,6544,7606,1630,6341,3705,6019,2805,3892,0,34783,203,10014,1096,8102,3629,5360,215,0,1,0,0,20,11329,35405,36043,39933,654,367,2805,3329,13804,1094,4120,3601,3252,21747,13580,6843,13804,20416,2295,3252,5441,2782,2295,2927,21759,2173,2173,4752,2747,8163,2019,2519,20955,3088,72,103,10009,153,605,1322,18330,2127,1322,18330,544,6543,7020,7020,1283,73,45949,9712,8982,9531,50749,9261,1857,50765,1997,2967,50749,2434,13690,9261,9879,2583,2475,9879,1797,7123,4095,5134,7499,18714,2340,3236,18714,1080,1194,1224,7660,7660,432,23117,23117,1448,1780,1083,262,10568,11964,499,24610,25059,9725,7612,1928,1155,3197,2000,12040,5400,1090,3594,12040,1317,22576,22576,12040,9765,2162,6059,3827,2752,1166,3968,12948,4554,1649,4761,59259,13923,2124,6851,1642,494,6910,7527,1676,227,1835,8908,1219,3405,798,789,521,11942,3662,2874,10715,3553,11814,2712,2202,4500,28313,1362,2053,1530,1472,767,37789,725,9222,3398,567,8730,4327,1609,8614,5799,8551,1692,398,8551,9637,14366,4429,2694,2325,2537,10823,5971,8981,1664,1571,5971,4929,7688,908,1336,3276,7653,3850,13575,5971,4024,3648,5528,4546,4357,3687,3272,4124,1564,2588,60592,26677,350,407,795,203,873,1101,461,187,547,715,475,21873,231,102,138,458,470,138,102,55810,255553,255553,76012,252817,149926,353295,26976,86586,98973,11198,252817,25250,86586,11198,149925,8218,3546,2009,37529,633,559,13463,12589,10918,13463,3917,2937,11567,6260,12118,463,4090,3415,2510,8556,22756,10169,3935,853,1728,5178,5652,3586,4365,5652,5652,5178,5258,640,4654,5258,41173,5002,13054,3264,12219,137,237,251,50,44171,44171,47529,101636,8054,1576,1119,140834,350,11593,140834,3137,7531,140834,1970,11593,4921,8731,4390,11593,35404,8084,127259,8589,9552,8194,9552,4399,3273,2361,11,0,1186,583,573,984,54,16105,965,472,1667,891,56143,9218,20574,56143,1702,1483,30238,70376,60817,1208,20574,49720,8536,30238,2224,3163,3322,2772,5316,4974,18049,6680,397,4412,231,858,23122,3918,12965,548,8617,812,7668,10242,3252,7668,3066,6449,10199,604,6449,9630,8410,27098,37999,1878,4881,9212,5580,37999,3052,5392,23493,1192,1093,9212,5580,30374,37999,844,992,54584,7721,1023,54584,9521,9521,404,974,9521,4296,3690,409,7585,1865,4531,11828,1231,16276,2495,3181,4531,11828,2495,11587,28846,26091,13542,245032,350,3465,1550,245032,1508,1910,2646,1594,4505,1110,9096,234,1049,3008,9096,4369,8702,166864,166846,1533,269,7850,12933,5584,371,75852,51250,84848,187156,104756,324020,259467,144821,92316,1179746,75899,189553,466914,94552,376229,444386,320189,177176,1733461,685586,685586,254227,956006,760225,834092,55644,861181,49312,339114,68119,37084,444386,4256,828664,8260,8260,436,770,3647,7908,11798,10224,642,2349,7908,6662,3880,2089,1293,2835,7731,2456,408,3233,1581,16614,16614,1926,15923,1236,16614,2676,1887,1178,14212,52936,59845,3361,875,32834,7844,42988,1730,6805,10299,25737,8068,3384,2051,42139,10621,26774,8068,2582,5940,763,9755,2160,1659,1687,3157,1510,2896,6076,35539,18988,12563,8804,1267,920,605,2192,742,311,23881,2021,2953,3874,10635,15294,3744,2283,14988,10635,5383,8490,5546,5486,82214,3116,953,8614,342,502,765,13759,2485,881,113,12577,4511,10931,11912,6912,2366,1017,11912,11220,5354,11912,6628,9374,3269,6226,899,9374,12330,2718,48459,48459,2736,48459,1784,3503,855,3902,613,1530,4772,4367,4453,167576,1696,12650,9316,167576,710,2412,9316,6986,5947,769,3266,317,1404,35658,3115,2773,40173,6077,361,1676,184,3372,10778,8877,11276,9514,9514,13917,79390,56447,11366,4397,2364,11072,12927,4645,477,1819,370,1361,26441,26442,37752,58737,15856,57438,10430,79442,72082,12311,56467,78474,36955,73824,102211,530646,75920,112447,34180,43893,6096,355,5267,167,2073,7153,361,13965,1265,1143,1940,1475,1569,13965,1236,4019,3912,2248,4744,3954,11592,16587,3912,23041,1449,1124,23041,4983,1199,27687,5612,7978,6396,1772,5760,5760,23604,942,122911,153807,525,20025,9275,20025,9275,1642,1108,9275,1357,9275,1027,2258,2375,20268,2277,17802,6076,7486,2160,28099,17419,18104,1919,17419,46281,10318,5484,1782,791,8973,14488,412243,1319,14651,1725,5467,412242,8889,20332,11843,993,980,69563,193,57791,81683,63956,2227,830,10216,4784,8312,2485,4883,8312,4342,3011,2599,1581,14874,1766,14874,3152,14874,18137,11432,3906,1332,329,20717,11432,20610,3680,5273,2140,2847,224,20744,22188,320,4422,2483,10974,10974,1138,2299,13870,1520,10097,11249,10974,4858,10373,5535,2019,2014,3704,1029,10445,8021,4820,2162,1029,2536,64495,803,3801,4551,2021,2021,546,31932,20294,4255,774,14154,975,13289,4001,4472,2184,72,26360,8062,1067,7305,58417,4864,5476,7524,58417,1546,7189,489,1893,1427,359,1864,781,645,424,399,3709,2646,4391,8962,579,720,1210,1368,1030,18,3524,8962,7189,1514,6393,2062,716,8420,7189,2359,4427,11488,7192,799,16395,8987,435,2404,4428,2401,2401,18677,430,8345,11364,1790,1188,388,18,67249,10679,2063,9626,10717,2061,1755,10717,2706,9064,3688,2792,5925,11513,2013,3705,1327,110017,1347,12400,106414,104283,1860,106414,4044,6707,683,344,1121,3458,422,5196,4727,485,306,44937,44937,252,442,437,479,10894,10894,10894,1974,10894,10686,3239,2739,21710,46300,7316,1127,11134,8285,15527,14035,2006,85414,1318,122,85356,1269,830,300124,28161,21401,198042,2032,198043,21401,10764,7285,1206,9750,5322,9750,3607,516,3916,75,28,47822,15162,2973,3042,11043,330,4395,1813,3940,10576,13270,4349,10575,4805,12786,12776,2641,21707,7159,22036,10160,301,22451,33091,19050,337262,326,147,33091,126,471,1348,22865,4453,1199,5052,444,21088,935,572,31637,52026,2838,35464,8106,6601,13551,608,12448,5220,425,3770,7929,2210,3062,11319,5954,4480,2326,1693,17694,2491,9755,5187,1249,76128,1807,76128,1061,14376,6394,1463,14376,8020,8927,5643,1776,87883,8650,761,999,1004,497278,24750,1120,416,29269,8423,811,704,385,14096,2042,14096,14096,4448,14096,4034,4110,4110,2862,4773,7642,12112,5055,4215,3961,5771,4494,4281,7193,7193,7193,8282,410,253,38253,41038,43632,6218,3725,2097,8610,1183,680,851,436,6564,6908,4148,11908,5181,3868,302,5456,8078,52967,5456,2809,2657,902,24738,8667,1489,55,2797,736,1373,37421,6462,6462,8804,589,8804,9623,17207,621,9623,409,209,839,1479,7028,5955,7028,2281,2111,8589,3253,1415,40486,8744,261,3048,14621,1927,931,954,2546,242,178,41135,41135,4175,13802,514,2026,1291,14102,8325,8325,261,452,581,61838,7568,16338,1350,848,2826,16339,4050,8316,359,3529,13939,3859,13603,8501,1552,2132,57010,71173,63848,27137,54242,3648,1239,171159,27137,54405,2103,54852,54242,346,16760,492,16760,6170,15431,511,18601,23046,23046,32213,13852,13958,525,13501,1644,16704,1644,1338,4968,17592,1591,1191,22755,19993,5789,2600,19519,2181,8312,6774,3140,3140,3140,76,518,7768,6980,5088,673,9890,822,8644,1348,8644,196,8644,1187,2414,7079,2005,3137,1025,2814,1987,783,18643,6641,10588,8789,6164,41026,3330,41026,1634,2165,40881,3081,18,23961,23132,3912,690,14543,47204,64396,54935,9760,2216,8703,1197,13935,5800,1674,19926,4733,7821,11751,1831,3112,1662,155,24228,2232,4049,487,8969,27444,14915,354,772,982,2203,8298,317,1843,4484,7871,2643,5842,1579,1270,6614,21340,1110,580,2875,891,1072,1168,2896,835,2896,6596,1537,484,4692,2016,9229,2644,3630,10141,749,3504,6251,875,1603,7571,4602,10122,1698,757,7571,5377,1760,5353,10122,1698,2330,1997,7176,10340,7901,2066,2796,1769,2771,105094,210070,207751,16658,6732,689,7176,14621,5966,656,5239,1823,5792,5792,86853,865,2480,556,6399,1263,13914,431,5647,374,9120,8830,1627,3699,1659,12700,4714,12700,4965,3823,2615,45223,3626,1133,2670,3254,2771,2541,11909,46214,3626,2644,5508,1366,115,20726,171,2146,7413,33064,6033,299,391,123,4318,43881,42789,43881,31625,43881,679,8111,487,7064,7705,17544,15851,7142,7142,7142,2109,4922,2468,1995,31912,2423,3816,1639,31912,2666,2248,1581,2549,2903,696,6507,12844,4826,2189,17477,305,1633,69,509,1903,550,966,32348,31525,4657,33307,7562,7562,724,4622,1010,2330,7562,4083,1494,8733,8733,7005,3126,4717,2696,6122,3787,3255,3126,1551,3810,5416,23297,2091,15339,40338,40338,11821,1049,3776,1030,10697,4421,8916,5688,639,27939,27939,727,620,919,5725,632,1064,3683,4860,5579,2279,59605,1080,837,9459,7970,1070,7970,7970,3171,2558,2580,8966,9306,306,2241,2224,1522,9306,21084,3999,4067,4350,7040,9766,31382,2701,8192,30432,22172,5692,22172,1368,6605,3878,2131,2478,888,22582,165932,1861,172434,8219,3853,908,604,910,18099,18402,11950,1240,14337,38806,95010,31925,46007,900,12365,2490,48889,45453,13341,866,1163,1892,18098,5090,1784,3171,1562,1866,12150,2346,3420,2346,344,7118,11044,4517,2449,2238,113635,1043,5296,11136,8916,409,8916,1962,1665,7316,2665,1659,7316,4688,3710,4359,4303,4195,2043,2433,2074,1372,5015,20581,9695,9389,938,1137,344,1475,1597,1668,268,291,2973,1073,353,127461,23504,79668,205449,311858,320214,400258,312333,312333,28039,102434,62646,63933,68637,79668,69434,10521,416,6583,184,6509,6509,724,6509,2829,6509,568,1696,5156,2190,3227,2892,5015,1789,3642,3428,4558,4658,2749,2037,1371,1844,1066,4637,9990,48562,6213,6213,6213,1008,802,1055,2340,389,54805,54913,104868,85573,6809,4581,8411,4767,177,10761,7559,7926,3162,10761,6306,5023,1319,3553,1640,1674,1581,2390,1582,14464,7506,17290,77,6556,7170,1932,399,303,37,692,1805,28203,391,4457,8580,14530,394,1135,294,7012,15642,17833,2633,7012,6778,3853,2062,20790,2206,3155,1884,4134,3889,16203,9931,54,122,4405,917,533,3630,5475,5434,17678,768,5403,25420,22213,638,3084,3236,33441,1340,33441,9622,3848,9622,2463,31281,13629,10063,12601,2883,9992,3170,7559,1793,7559,3242,2449,17348,4573,773,26885,2463,2077,1155,2435,8644,26885,1917,37256,63,1073,1900,739,4846,6929,4044,7223,5575,5575,577,13758,13612,9012,98264,1503,6546,882,6546,1637,841,7700,4504,1095,95911,17270,11731,3993,5709,1551,2643,18,59380,18,59189,5661,2503,1265,1678,6603,987,61,379,50458,398039,809,394074,809,920642,881,397,9769,984835,585246,18392,442740,21597,37997,89905,564382,69090,74784,48024,141067,396414,225271,1467886,105428,316436,245875,141067,338583,285256,472917,193260,828351,1000697,874067,1000693,539304,119906,1694760,214810,182317,171710,996535,45011,406376,976433,5073,2369,7072,157,7072,2869,7072,7072,1691,1593,7101,6655,3059,3059,16533,2554,13517,1001,15809,44206,442534,1413,38624,2810,4265,4763,42277,50549,5394,249117,16533,23892,50549,882,1187,27873,301,26837,4206,2349,18296,724,19333,19333,27148,24637,24637,23109,2883,2352,12121,12121,2882,2750,1803,1471,4080,12642,18851,3190,4205,16244,5587,7488,13593,1947,1332,16862,99733,99733,490,124,5203,492,122878,122878,5501,19319,5086,17521,2550,23156,4505,1595,3034,6267,5834,1371,6787,29867,1060,991,5858,2973,25113,1755,910,5355,5442,10790,5538,281,6707,1645,926,7258,1779,1645,79968,10196,69849,328351,328351,6584,10196,3358,1189,1106,1615,325,17971,9596,8135,10579,12596,13369,10096,94672,94672,1828,2037,2058,94672,1120,3098,4057,4100,14128,48170,1658,1670,513,47806,22457,991,2715,4885,7373,6681,509,424,739,424,5787,5736,3590,5973,4423,5131,23298,20119,2358,5131,1408,1504,2171,1434,5211,2366,3863,12003,1491,5927,7622,3121,25923,1212,425,892,25923,7059,242,31026,57731,9976,115788,1754,6204,2349,1690,4343,11951,1119,5833,39022,29697,21890,24826,3183,36982,3649,27256,2209,16570,3352,12840,2209,6551,820,9248,3517,4078,666,4078,30589,30589,125,6322,3998,1984,670,25043,5685,12211,7729,14098,453,1271,1865,5798,14098,49743,2227,1865,69195,2498,4234,5162,15444,10397,5162,10411,18363,7617,3434,4977,3205,1005,9628,5562,5565,19053,15248,2296473,1158,2330,2299090,6712,4990,2299090,5819,7626,2693,122712,122712,2299090,4990,1248,1415,2146,1374,2299090,122432,3524,3104,1201,1522,24688,5549,5549,6053,6053,19776,9959,55242,59510,59510,384,1017,5667,1183,1182,2087,2445,1991,5667,902,16253,5821,47169,2050,7644,8153,801,1019,13486,801,715,2824,2038,4404,965,3570,197704,945,638,1926,203,1560,5025,5025,21494,1447,1188,1128,2005,397,4505,822,4038,211,461925,34986,31171,5227,685,1215,11736,1114,1505,4054,4795,2743,39813,16912,11273,8906,2033,19400,33448,12531,4849,1202,16849,18061,8639,5043,1512,6974,21254,4669,3550,4223,3884,2251,12024,2151,662,841,25,710,17501,3694,1818,852,10627,2255,7640,18036,42043,12307,7680,7056,3990,7056,3470,1014,7056,5076,1876,5076,9811,14619,283927,5017,2434,8226,9761,17759,6258,9094,36773,6786,6453,40302,4435,8049,2591,99,129,1094,301405,10403,10403,7357,8605,7357,1292,30258,2431,2228,2100,117340,27979,8752,55672,2431,3219,12745,22776,117340,32441,37687,47741,156500,156500,2199,8313,3492,48248,562,4010,16529,93482,83232,7779,7779,5721,6927,15190,14028,1818,3486,14015,8777,2212,3826,5823,6516,3829,12593,34552,282,24424,25866,651,200676,1117,56543,3863,15305,56543,38989,5492,1045,30318,26072,2299,10545,10545,714,1018,1085,1201,17148,107291,1391,1598,499,382,269,126282,9297,702,9297,70,3238,4065,1546,1794,2353,1172,19525,4073,773,1491,1602,6909,1309,602,41831,250,1468,14864,9995,16806,54965,1579,3940,51146,6203,6203,4714,215,1913,493,6203,1500,3063,5517,1110,1686,1651,5039,434,364,524,12999,8625,364,2994,3648,1118,3648,142009,1713,18116,2466,137914,1523,23911,94,6930,1509,6014,1613,357,21073,3020,17342,139564,2389,1921,3520,8537,8537,1019,5135,5307,3392,4175,4229,2533,1152,31871,2387,10563,7354,2003,26765,26765,8594,504,725,7597,3660,1476,366,4679,38944,9751,692,7043,970,260,4840,1110,25929,654,2734,322,136,8682,8682,37867,37867,37867,291,9403,1814,9403,862,9304,3252,74774,2277,185932,6532,59327,2257,16080,59327,59327,1506,41615,6532,16080,26341,11228,3265,5882,359,2638,501,445,104,1621,1242,1115,4576,1453,204,231,43433,51163,7383,5513,9368,8596,8829,1319,917466,73218,6423,73218,55755,920177,17185,19078,29150,19078,21176,12965,2834,11472,24202,1905,28302,24202,7816,21480,15910,104882,31542,2481,3260,13925,5763,337,3804,15896,8820,2704,1512,72355,5874,1676,6930,6930,6930,772238,53065,16428,3105,2308,6851,771967,6235190,61755,2860,9080,1252,6237298,611,771967,6240018,6053,61755,2651,63290,11499,1284,554,14546,9772,26626,4937,11499,79847,7779,1382,1621,702,5904,47206,4852,2161,5194,1390,5459,1047,5194,1531,5907,2362,1610,4014,6569,2653,4983,1994,16757,3285,3514,30599,161521,161521,8524,19384,1932,9998,9911,6029,3002,9998,2112,12148,279,2674,6150,177,1710,5747,5747,5220,2722,451,5529,41545,21320,5451,5603,1720,2997,604,450,4673,2244,7848,7754,25592,8173,1581,2009,20222,9598,18650,23899,7754,1454,24260,34113,21195,29811,36268,5119,33349,1288,22152,1249,68801,22152,6009,38972,37151,1052,38453,2717,874,37192,628,33753,33753,55961,2687,2687,3412,2687,9432,6982,9431,6982,11067,3816,2569,6570,6570,1907,3141,1949,9165,3003,59676,25712,4599,9355,7118,9355,1280,9349,7118,1003,1327,1719,52782,3437,10710,1693,86197,47297,4366,4499,3321,5714,906,5602,1455,86197,1894,4898,5602,3608,224891,3682,5635,3151,5602,873,5021,873,577,548,4844,8872,5243,666,7406,21494,28067,7913,8599,8599,5863,1064,533,2436,5049,2436,2595,32278,4008,4564,2006,4990,540,1564,2006,702,1054,4452,9426,6426,57308,9346,991,2641,1132,2863,1908,3465,21965,2641,27038,397,528,687,159,1112,1571,34392,1952,15300,469,20936,4520,418,1259,6860,8540,1027,6860,2429,2148,7873,4703,6391,6391,1739,6391,1099,969,628,966,2731,969,535,2030,2309,702,892,4022,4022,2168,1364,25104,10196,904,11558,6264,11558,2686,784,1331,584,1341,2070,648,1872,711,1493,3675,1336,11871,16942,17821,65908,1382,9486,656,1105,45,4544,2644,820,928,636,359,10527,335,5113,77784,76319,77784,59266,76820,12871,9508,9508,887,11830,2987,2249,11830,1731,2134,1739,2118,6843,59333,16618,1547,11266,136627,1347,44025,15078,9415,1899,9351,2925,1521,439,4866,835013,835013,4866,835013,232,278,11984,44164,49414,49414,8229,8229,4258,9795,2226,5595,2331,1963,2425,8969,6789,3369,8657,8969,2319,2303,75421,2350,44809,1707,2390,75304,1124,12645,1548,9704,909,5925,4409,3990,1531,2053,17174,14724,1977,223,15693,1356,6774,6774,1134,1781,35572,3639,2240,1973,1442,1258,6064,34603,3804,9139,5021,2105,3765,5219,3848,6017,3183,5877,2840,2813,15994,1303,10407,30838,40594,906,1257,14050,782,762,263,209,5206,669,5430,5206,11646,5430,5393,165441,3980,3103,977,1676,10339,6476,15598,2179,34906,9451,18284,4146,12299,7611,1164,13807,34906,14332,9038,9451,1443,4240,2592,7687,11321,14332,1356,89,17283,36579,1534,36579,36567,4264,7207,62,7796,6740,10044,9967,7796,4253,6326,201,1609,8334,8334,5578,7402,3990,870,1809,5256,1054,920026,2694,6503,5114,1910,7469,30601,31140,40286,2121,14412,7464,1474,3585,12122,1353,3747,1512,7135,6287,1723,277,1104,133,145,1441,827,463,10837,1928,11058,11065,1330,448,591,302,130628,18211,67927,39397,61513,442673,442673,530862,418615,530914,418615,263995,37333,35031,50207,147434,128540,8985,91888,97748,56952,18211,128540,642,162,222,11757,398,11757,816,1225,3580,5457,3023,636,6467,5847,8518,8087,29154,8622,4880,2852,4970,7001,1656,970,1604,1335,5558,2935,753,389,54,54,134946,162052,53245,6367,82284,6367,4440,5848,1234,879,5560,6703,5016,4830,4264,8363,8363,6834,15040,2958,4623,5967,566,2193,8732,8732,594,36410,28627,1855,28700,1313,237,942,1313,21856,21126,77,939,586,1065,8003,13391,13379,4439,8003,534,7098,1296,7881,5995,5824,7731,32348,8973,2878,378,108,2438,62,3654,451,1270,1878,14090,11066,264,661,301,25165,3609,8260,587,508,12486,5855,2975,5690,1805,889,679,4884,20082,4845,4888,1225,7148,2569,20125,18261,1223,3534,1635,4579,1873,9508,1519,4714,567844,784,567844,2891,329,365,5978,10581,1493,4566,1114,7035,10333,7035,1745,1137,2429,4401,2754,2021,3421,1260,4401,480,12748,2959,16569,15010,11189,3499,34093,1295,19147,267,423,3880,3625,102923,14120,3123,110591,220203,1025,717,235968,234,234849,235968,2669,811,65099,66572,168126,199009,220295,1205174,89359,152573,579241,1083184,824109,368759,1082596,2172645,1027178,233481,596128,342447,250165,519135,843833,185242,171578,34094,165880,558652,394667,35034,418952,606329,5302,1400,9843,5302,1368,1026,3914,4055,5635,613,1229,25660,22215,19366,5252,2299,2439,44314,133601,2133,600,1477,4366,252,1300,124,19271,19271,16676,1780,5561,460,577,1963,15668,5751,3689,5718,1372,4149,391,437,45508,45508,13094,8060,6733,14380,1949,3222,1020,20231,99282,99282,8060,1910,6660,1235,616,109,226,1562,21302,4358,4358,1791,1377,2008,1768,102840,7249,7304,2564,649,3724,5154,5052,5052,22780,28828,2944,6203,5076,5886,7233,10667,1782,67962,3803,1602,2859,2270,4896,2793,4643,4813,25156,14419,4014,1694,20769,7035,389,25177,289,7035,5251,2365,2922,1162,806,1050,993,2050,1232,175,3626,119,443,18,10268,10268,5065,11233,5065,100985,100985,5065,100985,2885,9195,2725,25472,25307,49723,8034,9804,2783,25307,4547,8034,13088,18402,18643,2494,14504,1959,774,805,464,2324,3081,807,2691,3081,728,3854,4762,8214,0,4933,441,4933,982,11565,15601,2269,5052,5052,1638,10592,5052,3361,15633,41270,15891,41066,11691,41786,1432,3221,1340,3143,27,37,4459,991,9574,535,644,1368,564,9574,3538,1347,34298,74386,4393,8692,1199,1429,8692,8692,9494,1355,8549,1559,15535,756,8659,3354,3354,21168,958,743,4140,2616,21168,1980,8118,589,7519,449,852,1183,38795,2877,6601,8147,2422,12265,1899,8147,48143,48143,1470,4662,1144,243,623,4386,1762,824,1606,6543,1267,2758,1062,5503,565263,1510,1510,565263,1962,1352,665,23036,6976,1463,565263,565263,1316,7043,7932,997,942,5270,702,852,8351,244,8351,19570,19215,79,549,58,2022,639,338,212,46996,46996,46956,3265,1578,5644,4567,1626,1128,1128,2821,752,7901,3127,2588,928,1161,13457,1909,4732,802,5974,7175,44939,517,3995,47620,1542,2581,1127,5974,607,1059,1985,37908,654,1727,24790,823,222,157,129,19568,1055,1306,475,956,7758,10683,1876,422,260,97620,13574,182518,33643,55951,143761,44247,34387,37625,55237,484,660,1521,7441,1399,6294,1399,1399,6294,4193,4774,1590,752,1801,681,1120,3875,7703,1421,6098,5317,2462,3819,3019,4740,6688,1280,8611,7459,6237,1897,5317,23415,1563,769,260,104,89,145,208,23776,27950,3637,3637,5204,3040,7106,5331,1736,1483,582,16811,215,24329,27496,27496,1729,30947,3315,1245,30960,2976,30086,4022,6251,3562,14037,985,4535,14037,3562,2976,4795,13964,4563,6251,6215,12124,3433,8030,1926,4055,3264,6215,6462,4131,3063,3586,2376,4281,1741,6810,501,5785,6733,6242,13420,132599,3822,20,100,39,158080,8948,9639,843,1970,3831,21027,7121,3888,36578,7076,36578,1139,28327,4543,1194,9275,1394,1174,242,1662,519,7092,2953,4474,54140,56980,7295,7295,543,3869,10805,15085,7933,789,5276,3824,870,5020,1465,3924,870,3769,28285,23928,70248,1309,20087,2655,939,4554,23928,644,8087,872,1982,681,518,808,98,20445,74,3379,3255,1561,2626,4045,26358,1031,810,18,22775,33943,37702,34251,649,1432,15185,2287,445,253,11989,676,4402,20671,6025,2436,1038,4375,13892,289,859,458,9191,284,4135,1604,5281,15560,30467,2340,1684,551,214,52,36,24992,24437,42203,8782,1011,3758,2793,10222,9188,2188,3190,1523,2583,305,441,3544,33570,518,1078,1418,87648,940,1824,19925,1252,713,905,8448,38649,436,28583,30136,1502,20538,20538,3917,1287,12258,10251,4963,1410,410,5287,23437,9086,8654,3053,7977,1949,23437,3529,277,367,2114,1203,39517,5681,1849,1407,39517,16663,40252,1543,1430,401,36270,1379,329,14245,221,18325,2096,1025,103,747,691,25756,33159,30528,30522,30528,1163,74783,4617,4256,8830,13981,27590,13825,4189,5195,5415,4877,4320,2954,1756,10314,3938,1889,1395,13281,1044,4495,826,925,188,215,1487,3085,678,1935,3044,1951,1098,8859,2848,17362,8343,2162,8342,3229,4876,2516,2552,817,2552,649,5621,3367,19719,619,631,19719,19719,348,38754,38754,38754,41291,21356,57561,16165,3210,4071,1094,4071,70703,70703,2756,1683,1103,5756,70703,1247,12201,4248,3994,11894,2683,2673,6967,12037,2762,8794,3909,35810,1630,2663,12602,3818,4438,257,2673,402,4377,12602,247,107,1889,1367,14976,10147,36984,1188,3825,1114,10835,2257,338,81,741,1151,1320,2317,12656,71598,71563,3797,739,257,1742,59270,2999,59270,2564,768,4604,12721,12182,5152,34434,2317,34434,626,762,0,289,260,260,1019,24349,4857,640,1039,248,9379,8824,317,50,34078,41123,6747,6747,202,1044,3418,2355,6397,3102,1429,1203,9464,704,6600,970,1135,1118,213,693,661,2937,353,684,1722,12133,41,4635,5421,5486,1189,648,296,206,22423,38079,42428,17925,1857,510,1649,4384,1506,3806,2233,1883,3806,9870,3613,1883,4888,14459,1004,14459,12210,3963,5713,2713,2713,1543,2406,5713,3963,641,616,2846,275,142,1050,3921,1650,3921,33483,116083,116083,33483,1557,12166,6124,3037,7869,291,197,45303,43593,18831,7168,355,3571,7168,576,3810,15995,1062,755,699,1174,2135,18050,1399,1399,54761,1535,54761,9217,9217,132,2962,5406,529,145,292,459,27,1255,2693,4766,246,1406,217,20232,9087,48594,12390,992,719,579,719,4108,2050,2301,2301,4773,862,1688,2447,9208,11071,592,4924,54,230,880,340,631,174,436,4333,4333,8991,1605,128478,1095,1408,10409,125247,9613,136,199,75,556,17676,1918,5103,14739,6853,5047,11175,824,2999,2096,1073,5489,3741,1704,3741,6230,1132,2488,153,114,286,111,4072,4072,756,1098,2227,168,7946,84627,1990,2816,14729,10265,4497,4459,3757,887,3059,391,4497,1886,1115,15649,599,6690,2812,770,17924,3080,4773,6690,4773,6771,6318,4129,89,3549,1529,475,599,627,510,5010,38365,1673,1489,3107,3107,3107,5443,90301,88268,90301,91288,88268,56253,6930,3971,4161,3285,4289,507,8017,3511,1491,607,1251,25266,45058,6210,213,22087,45058,6441,941,4166,1167,24055,11679,1460,2322,3103,144390,144390,1136,2486,1007,6607,38970,58216,35060,58216,4666,4666,1783,541,1894,5606,1084,3255,2770,986,3016,7318,120719,3680,28976,354,1611,4413,8493,1053,4757,1162,6044,452,4753,1865,28475,54,15946,15946,1023,10472,4847,1290,3552,9393,1837,2090,908,246,3552,1646,6275,9362,4090,9994,11146,4090,71,2722,685,848,776,2688,1670,11080,13523,1384,506,1567,4546,1076,342,465,201,164,43421,7433,2436,2164,232,608,4679,11191,37569,1478,28361,21615,1402,3023,1508,35004,1160,7610,463,33281,33281,21485,1207,875,724,1881,241,3695,2627,2627,1109,3173,56,349,3978,3675,3447,4913,3845,52,541,4913,906,2597,2625,3625,3138,2943,989,29278,218277,2839,1698,9454,1447,3057,1447,3703,4651,2253,708,3460,5712,1311,1456,2253,726,1251,40259,2269,1106,799,430,9558,36751,21,386,6114,2415,4044,4265,5592,559,3836,3337,3337,123572,53488,31957,58068,456005,101094,32551,66579,260072,513520,455918,196426,393144,122224,133612,133808,6286,122224,49140,3807,19981,183,710,681,945,1114,1016,1695,1016,1314,3104,3104,2677,9846,10358,2755,966,41,415,6121,138,1495,1495,33,7749,5771,220,2004,597,948,744,1305,1926,787,938,306,684,499,306,19833,70672,155941,40614,83984,85539,72702,3687,22270,22260,2114,4893,4099,6274,938,3701,1991,1495,1991,2019,339,390,6772,25699,544,411,25778,4717,9097,6490,1137,1525,3181,584,374,3774,329,226,129490,16139,11447,12856,1717,13011,13011,12558,642,1426,570,3548,656,2647,2983,1196,515,581,263,401,850,857,2408,2054,4645,10189,185,149,933,6971,3260,15614,6009,8388,2366,737,14131,9601,3673,1947,13902,5401,4090,3215,13902,435,1512,11011,4845,4845,375,3170,3744,851,2915,91303,3640,91190,32,1709,281,9883,99,206,12475,4517,5435,4887,13621,4887,862,4887,1870,1070,1870,5084,1489,12427,1320,2738,5053,882,9023,4289,6354,5767,661,5767,827,312,33558,8229,68194,1219,6532,239,6532,1192,191,209,6164,11377,297627,196962,47110,62258,36224,629480,715297,163674,105621,477578,117800,155812,153311,617750,298325,1370661,61235,1370292,182127,451666,500674,971301,598488,191239,24887,23572,477575,50445,442831,617750,477575,1259,49,5701,2331,2286,1341,2291,3527,1812,33332,33332,46956,3686,8932,46575,12195,24859,5489,51402,989,901,17785,156,62619,35407,670,2961,5125,344,236,6771,512,412,3782,170,9581,10714,13901,2580,948,8979,836,7700,11278,2783,688,461,1423,1824,5703,39321,1402,6429,2859,662,575,7901,9082,39321,2462,105071,33955,32046,0,15823,596,105071,605,480,611,2495,2266,10722,287,189,16425,2415,108,562,927,1604,1240,5979,326,32753,971,3641,3017,3017,7538,210,282,452,1283,2581,2386,4265,1125,1515,401,2928,828,1396,2709,3042,3970,4752,10069,506,5709,918,217,3159,8048,713,834,910,1137,1229,45,3934,304,21838,64661,8131,1876,18172,20140,12677,7826,13419,54271,649,54271,1080,24351,24351,24363,1148,7098,2864,746,7098,10410,841,430,1227,1974,107,748,20438,17189,2486,399,533,725,0,14949,14520,13860,5187,9758,23808,18350,4862,8611,843,899,13165,1521,577,699,28612,2097,6885,6885,1224,6885,989,2872,2262,1356,923,1060,877,2872,5946,632,54,820,820,109,709,1864,329,20416,91045,7374,4406,5216,3212,1578,423,3236,1198,8398,7881,28309,2985,11942,930,1259,775,38,2340,768,580,1311,847,4092,1282,665,350,789,7611,681,6642,35034,2106,8989,2243,1738,0,18,2395,26125,4017,7956,841,6874,1211,2340,6301,715,60145,715,60145,6114,2171,11913,12276,10560,10575,3619,59,1076,4302,3100,316,54443,1498,582,599,316,1777,1729,54443,54452,196,17958,3425,1200,2398,1200,570,968,2250,2570,824,7902,2990,15350,3081,574,103,1745,5172,1348,14722,132984,19703,26469,59127,35866,30090,88730,26079,3561,7766,1709,4521,593,6359,406,1407,788,2345,16150,2436,1064,1819,3198,18476,3655,19234,129,987,11998,3736,6604,64,541,16974,20086,486,2081,2315,340,1427,5419,11529,2169,18303,18328,10645,1801,839,9070,7655,5435,3233,526,3729,3874,502,5718,3330,1978,1793,5323,2485,498,5991,2587,1835,4904,2404,3211,6331,194442,3211,3211,163,396,589,1129,2321,2625,17206,268,1889,455,178,168,944,77163,1668,73279,5569,2898,6738,7387,33943,1963,33943,10329,7659,530,2581,6502,2955,1283,927,2703,2704,1093,1602,2359,2721,99,5293,12461,6765,6765,1733,10490,1538,1538,2344,7008,59549,59577,59577,1172,5008,862,1119,808,549,2218,17780,33519,5888,4522,2557,8974,3289,1379,2557,1414,7028,2269,1069,29096,12092,7664,5216,417,1240,9474,9474,874,628,64,3234,2783,608,305,54,216,45681,1355,1313,4302,2648,2362,1190,1687,8520,7557,19134,19134,19134,24623,25534,3916,7133,253,2573,112,2879,1690,2063,377,1368,2757,2594,63,1505,424,1373,577,424,424,1820,5546,13907,1200,17624,1553,3472,1459,948,3431,18180,4099,3343,3970,3970,3970,1658,4064,500,4064,5330,163,157,1688,1650,777,1383,722,1684,340,1661,636,13498,3038,907,1106,35268,523,258,35268,32649,1571,33321,33321,16082,16082,2880,2752,3790,5471,3364,555,5102,12899,472,15961,8294,3969,3858,1803,4518,5031,3505,5028,3079,6674,18,11013,394,49716,5068,4391,10308,3235,972,4876,1515,866,0,52855,52855,5599,39582,1592,3502,3122,509,548,641,3341,2349,5447,2459,3088,1734,5473,212,41591,87245,37,2170,496,17188,1029,34634,35142,48566,16841,2037,2407,36062,36034,789,3799,2744,6865,1717,11580,1514,2060,5014,1306,4180,3524,1377,569,931,1226,27243,827,329952,556,63,60,2248,6430,2261,642,10189,2361,0,45041,834,225,424,3276,24671,2938,5119,14387,2216,368,337,3901,1399,810,5093,8534,235,3887,892,80,858,792,2581,4712,72,30485,30485,24333,926,636,3640,571,7170,513,1222,686,18,27052,2716,778,657,187,10430,337,10353,36,28662,28662,3840,20166,28430,4333,2519,2329,447,2460,1288,6834,3792,459,1534,1971,1616,956,937,7723,425,2500,237,287,1284,1844,537,984,43221,43221,28986,55538,59,1591,2165,128,1623,130,522,36631,12827,32431,3722,12267,453,2329,6979,368,1242,1220,1187,8579,456,732,1437,318,122,754,383,341,422,51,499,320,942,2460,5080,4890,451,313,4419,474,5199,285,9326,245,16936,3703,7951,4107,8321,4088,571,244,433,765,11902,1518,1396,323,1278,5176,5424,3091,1199,1113,8875,227,1159,233,1671,4241,51,583,1087,277,1090,13605,273,565,404,281,2354,2183,3385,4695,338,808,1832,3078,3613,2270,2943,9311,33778,3894,3666,1605,2170,4186,50883,5320,140,2309,440,759,1939,12658,12555,4126,1889,15983,15983,21916,4004,827,536,9402,9153,2319,475,2330,3058,2149,7887,766,7812,243,1160,144,0,390,2596,2719,841,598,550,296,6561,25646,71753,66735,48792,82121,24631,18400,17561,15179,1202,276,279,1941,1669,970,4814,712,1302,3090,1238,1359,582,32,754,16366,32634,168,18,1543,51270,26095,17395,22088,3224,482,2871,392,232,1559,1910,3024,3886,1036,369,839,116907,116769,2310,5669,3683,75,3612,206,402,0,0,4626,684,456,3383,1484,6111,1838,1504,3126,1439,1165,433,226,9287,595,5350,1733,23416,24588,5944,24588,691,16837,7687,1183,584,1135,441,1803,10829,142,1713,3457,3597,658,680,2183,635,1726,11339,82172,675,199,894,22797,2120,1257,2039,9945,535,1705,62,1818,8084,986,882,890,1430,5240,13631,1696,71196,39786,145222,177128,123358,201002,300619,137218,71597,4313,71583,153,318,152,4427,977,1177,3483,1177,4427,4071,3873,677,4983,922,4061,455,1009,318,535,849,982,1208,326,707,1158,984,89,1859,2171,15936,94,33429,26879,96451,51950,3083,1026,618,3038,2984,11667,1280,7783,3995,7783,1075,132,790,4328,261,7780,3251,1622,1055,2813,1862,332,7765,865,1504,2433,2494,6519,1315,2401,396,2146,159,1519,2052,86980,7670,1111,288,20,7208,1731,355,150,1288,3083,5610,6510,1604,2010,2627,1142,2864,4957,3543,451,1173,1418,296,1780,5402,2188,3063,29205,1600,5402,2188,5624,932,22679,19841,22084,579,463,318,194,1784,17870,13681,8217,4265,2324,909,781,852,781,2251,650,7229,174,161,1888,1761,10432,172,360,199,814,3043,1446,502,18417,29076,77827,1982,418,581,10332,66047,676858,182646,190567,95266,167183,210227,150286,40301,91200,24209,422287,230709,227701,111378,10974,176182,216707,210227,217,2477,301,352,1035,7150,1035,9749,1031,11875,11875,1973,1973,315,294,17842,1147,876,462,7922,3701,8476,4163,1324,731,580,12003,12003,3600,2023,2099,885,26549,6736,5299,621,1605,1722,2697,79,336,680,588,203,407,3061,14385,3108,22729,4414,1857,518,5677,1659,710,1557,2205,6591,1557,1949,711,1383,5647,13146,1289,229,677,1381,2880,131468,9339,24973,12034,136625,1594,18523,71020,6153,557,38848,241,720,8319,1466,5022,9091,3252,997,2097,932,4838,342,884,342,1005,5651,31509,25692,518,120,12899,27084,1080,9037,27084,8394,19295,1514,10808,7505,348,434,554,7406,7406,186,2776,3249,589,793,909,164,769,361,201,9489,1715,952,313,1715,577,2453,1878,17731,58391,720,2103,2174,7921,4090,5396,791,4090,667,2470,1058,484,756,1452,127,3201,3201,218,724,3157,416,1168,2062,29024,1973,599,2804,1594,176,176,5694,52212,446,10779,9966,1267,261,2594,13091,2592,2929,1793,4672,2071,751,5748,76,306,236,15557,1609,4124,624,917,325,1755,4381,226,412,2376,500,1619,1549,1511,197,2976,81360,39560,17065,355,125,379,966,480,510,1174,5824,1174,7019,1428,1195,817,718,24089,23682,155,1497,816,11262,460,2459,1376,1460,789,1089,19330,4683,1396,35380,276,975,3077,368,6623,995,1101,1889,2105,12188,3629,969,3629,12141,11517,2105,14459,59416,55784,5715,1350,438,10178,918,3550,10178,1853,2886,2488,2886,2488,50462,37561,2529,40583,1823,750,103389,14786,113390,28098,554,167528,685,113390,117266,167528,27322,3463,819,1449,206,38283,38283,561,26101,4202,7555,1668,2537,5696,13727,1113,770,3716,617,2546,3705,2442,374,429,287,7487,340,801,806,1131,85,1363,167,5863,14364,274,1333,5612,16224,1855,11728,5029,17803,19284,5393,167,918,2733,77,1735,719,370,360,1310,911,789,1130,2940,7569,7510,223,472,91,8135,3508,391,921,2383,18182,3646,12823,2197,4483,5345,214,1093,513,1078,203,61,606,2195,122,20,230,9129,530,151,19923,20167,1284,8124,2741,4571,3257,2157,2191,3032,3032,2214,697,337,516,267,3553,558,1200,267,1455,373,136,1965,333,3262,284,600,1179,31140,31509,15783,2631,26726,1648,874,832,5761,5580,5560,6864,4741,8036,8036,43,6522,1199,6329,8057,1754,7215,18145,33935,13368,118,24725,315,7830,647,256,5528,5528,1737,2285,938,17279,1724,4115,21283,17418,362,6814,2011,1632,15464,23884,2032,5153,2739,45274,128999,1881,2484,1032,870,8245,1495,18292,16115,16115,219,154,2551,250,348,581,1219,1014,1014,135924,8768,12668,302,185,457,276,53966,295,1025,0,4116,20949,21926,21926,21926,2833,2073,4166,2097,911,346,911,2073,289,1588,3578,131,238,2818277,12390,3004,6791,26627,1063,6520,6520,3168,400,5481,20538,20322,649,1102,7453,537,1508,4428,471,1557,5703,31969,18580,306,541,9036,3355,1886,9988,1680,2962,389,880,2396,2628,833,2214,2655
20180910-M3-neg-1,mice_M3,2494,5109,29670,4510,52977,47165,42111,30647,73995,33914,14967,37387,20695,75815,187796,80482,303440,73431,292990,61254,926558,103346,80613,185401,108916,700739,327114,109489,64091,72311,169310,69774,78033,68527,70126,59434,65429,90190,137312,96553,157833,80263,59040,81768,55913,77381,66631,96339,88604,83580,108301,124953,2636,11011,147445,2813,13928,21733,21440,21440,2022,929,2722,33963,5547,15881,14257,131746,19690,68042,131746,22278,3228,714,7955,7955,805,4661,5172,216634,22174,57538,2658,8212,13646,70235,37632,1353,6246,198,6438,69041,2235,5683,5683,140104,281726,27378,140104,49148,19029,49309,77541,33633,125052,494378,916944,99781,93279,846019,55375,94638,39630,3154,5853,19444,24224,215188,643962,6860,5301102,655659,5301102,579472,413897,4765,544429,383303,805224,559911,7629,23333,89567,6661,49486,1043568,29723058,309474,29663092,3708275,1885619,3113104,3069181,3861704,27785672,4673,59623,206575,10329,146130,359465,65200,634,10992,344052,691961,30351,611187,28068,38864,31056,51651,34301,48161,61345,245190,66252,28068,28068,4032,3321,5187,37245,37245,6721,3692,40324,3021,4299,3332,3205,5534,1759,15751,15751,1142,2623,52562,110930,111386,111825,97723,38370,184494,180391,140846,130829,100758,133328,251861,133257,388898,118062,216699,709162,243337,276309,98179,459885,246195,161438,293317,334549,610960,140170,87805,281961,277009,468538,1356992,1450017,831149,72992,375371,210469,259088,840545,89097,19315,9754,40031,46156,40031,37857,100143,4571,100505,3637,47258,58281,32650,37856,70178,70178,3035,19433,298374,405002,15136,121896,43466,12062,67295,457876,121096,19946,649053,4431002,184415,4431002,18524,10468,21692,19375,643506,12036,11499,251491,252493,37099,49145,16285,1190,12002,14224,18257,18257,3540,6815,10121,4799,55726,4448,7952,1596,3582,24794,26877,91744,7693,4255,6481,7693,3062,49706,9648,216,28224,37200,91313,91313,58867,25105,60477,72916,5828,79141,27022,63,107188,107199,107199,3437,1425,11229,5560,4064,141932,715,141932,2912,20680,13543,13543,2375,3872,24683,11803,1059,24683,12650,260143,16442,44360,53589,24091,171197,88709,97322,61200,21477,71481,65242,111533,148764,80363,131684,49289,71481,80363,111397,75092,59754,69077,47439,54373,576610,355961,355961,120442,59799,3542,28888,28888,1413,5900,1075,3439,2010,8121,61079,95419,46315,35876,31042,86635,71592,79943,34849,26856,26856,151557,82445,128827,53182,70288,92378,265677,124956,82445,124263,167863,79943,177956,287741,196084,6324958,704169,7683,177956,151113,369840,1217305,6324958,8526037,2714094,2146548,7951358,32005,38567,31464,25894,15319,37601,330039,27375,28649,41377,10811,39245,34482,36187,28742,28319,3491,34463,1634,4678,469196,13812,11997,31760,35924,19311,30799,18686,31760,28621,48340,29935,101096,34754,49462,2655187,2133357,2559,3415,109191,4125,933,7581,4716,4716,19122,7889,3013,3133,6354,7386,1209,6526,11776,4474,1487,1660,24902,6323,4228,844,59207,757694,757694,63384,121806,757694,99360,66688,25658,4101,1782,25658,1590,4698,25658,33121,10689,188917,9043,9314,51057,19708,987,15844,57813,26412,42455,33817,18759,55170,30766,49976,742341,28725,22157,10280,24006,15558,1318,17946,13034,17283,14414,20506,17370,69607,22027,16563,1195,1631,599,8972,1147,629,2534,5389,21543,24611,120995,31612,14422,48954,24146,35710,23479,74086,27741,18319,87189,7072,7072,7934,30025,6194,1588,3897,3456,1194,9365,6712,6712,6129,2634,1416,3843,785,2903,26638,7607,12331,33909,21674,851,456,28593,2856,1515,6076,236680,236833,1668,12178,12178,2651,6249,5398,1866,615,5401,2799,560,5442,5442,43673,54749,54749,7088,11546,5905,2839,9481,9481,9481,614,737,48881,3024,3417,38662,49680,56451,14704,4463,10815,12242,8982,10815,38453,1146,209410,2175,3952,5817,5833,7204,6210,6210,21169,14011,14011,179614,6341,363,705,334,707,17106,13562,13562,15086,529,1185,3125,766,1687,227,3890,942,35874,24490,22707,76888,17798,10116,3670,15139,3820,22606,1375,2837,3090,13696,7195,4507,13591,3741,10746,24790,14905,19690,700,5475,11660,36017,11935,14000,12292,12430,14183,34335,10745,8782,4783,11507,1070,12756,11767,81825,20226,10771,19961,22325,5470,2335,12440,43019,46578,28474,338512,51747,31198,50851,18926,56710,10349,36308,51466,35117,34891,61175,338446,39515,16777,53652,35117,54661,41902,34891,33401,9134,38140,37946,43503,16777,39155,51589,38637,43798,33916,43900,14646,51747,308,6134,854,2084,979,12877,954,6956,229624,94637,132777,155862,26088,94637,138023,92211,104713,104814,145405,150890,155167,128815,117458,141185,184452,156960,146180,164088,138833,93757,143623,170293,152707,154356,222356,145299,130962,232717,139529,167021,202968,1653068,134240,139811,184452,157272,155740,32819,55537,55537,5265,32072,4715,77792,1644,142159,45587,29761,88213,29207,61986,105874,62909,69024,129738,341738,88213,179429,147241,739277,129738,744047,94435,37739,33225,53639,206901,130666,55846,142640,62700,49507,245463,67949,40063,3110,1034,31975,1453,31414,7906,3110,5690,1212,12048,2116,260,1940,2133,13954,657,9899,9584,2465,9584,15230,4841,7642,4356,4592,9244,14398,18903,1138,1074,1366,1421,2041,30177,3661,40385,2451,33003,8843,21805,6843,11562,13319,28249,11232,27131,2756,278,40797,860,1466,6152,7336,6426,532,3945,36307,5431,62431,34464,73500,54723,40948,27941,546155,30937,15437,8413,7763,1934,8413,8413,3521,1152,751,7060,6077,9651,9948,19516,9948,1055,1680,259,959,1258,1555,14994,8871,8144,9622,5325,324,98,5479,4890,37083,38626,20,11304,15305,3467,2535,1089,9969,601,2925,4419,1361,50654,50654,2691,3050,19166,6127,3735,5261,611,1541,3926,12387,19466,19510,2469,138668,25196,8422,52066,1076,18829,3574,19388,3527,4077,3145,15381,3145,561,36694,844,19795,2399,21326,47371,1859,14966,4955,1859,25087,25087,8446,762,118,8177,28876,28876,2835,9568,19065,134235,3524,134235,1395,54,22378,22405,60508,76099,58539,51622,27479,52342,79421,29235,61931,73983,324925,47878,55360,61894,53843,72741,48777,46536,36919,48526,50821,61931,60572,70657,615,2281,103016,103107,566,5727,21372,5727,13600,5804,1113,20569,929,10604,2590,7483,18705,35229,13593,16933,16561,29852,7570,18452,29134,27009,13298,8860,9813,1102,1258,9378,862,5862,9287,9388,17613,722,17613,823,15998,3484,34887,15114,2524,9911,8896,7976,3108,2700,2700,2502,4348,7976,1118,149,2457,7015,5337,6168,4984,767,6116,1088,647,1446,114025,2213,10588,114025,984,4239,116704,16966,9676,10149,3596,2359,15937,2038,8306,640,22245,368,30559,8554,9802,1341,31950,8227,14717,44963,676,3795,22033,9789,3867,16644,4159,56170,18173,14188,10256,9461,4563,38426,10256,104148,2747,7719,3028,3028,3493,61001,41242,15139,2524,210,408,16559,1880,16353,5931,6930,568,4405,20094,20862,4281,15703,13267,9946,287,6649,1514,9946,54,39108,11485,16382,31845,37984,2200,8672,20786,5447,13060,25359,13800,10150,18202,12331,4400,25359,16432,12598,4052,19462,19462,4052,19194,1481,33332,8396,3069,1764,7873,5955,1572,3324,23755,2619,4227,2183,12945,6335,11673,7364,12945,19141,20396,605,6830,22627,9295,84727,84727,18755,1093,2563,16221,4996,3030,8525,8179,8030,17571,3798,19340,4285,5116,8489,3556,7684,1283,390,693,5619,25109,432,786,25109,10838,89387,30837,16947,55298,20978,5692,17970,10221,22414,11010,9147,9147,1431,2150,2059,80215,3235,6675,6681,10101,5986,829,2083,21610,61049,33228,61049,7847,1507,1744,3943,11658,928,5340,1768,9945,1266,3496,9945,8256,6316,4789,41808,12354,8031,59139,901,1487,15169,42558,8622,9456,26462,10802,12542,11257,9888,50933,11835,21886,8421,50933,26402,16540,483,24199,3889,7184,3295,7184,7184,3295,1218,1190,59781,13111,4536,833,13111,336,340,937,8572,11966,8443,11232,4381,9129,11537,4086,2110,27303,21635,49383,155481,57257,60401,442488,52820,442506,260802,23868,177030,288022,24797,260802,54132,181908,66873,27303,117298,60672,49383,26547,15852,14130,18184,9179,18184,18174,6820,9722,44017,5013,11517,15077,16477,4431,16472,10835,7638,5639,1,67374,30087,29865,16775,13194,32101,32101,93700,93700,40407,4573,8417,1292,5387,8417,8427,10990,7195,63227,4882,7195,48948,16795,6149,2018,1984,5105,13481,1959,36,36,676,8560,8560,31432,4036,997,4741,7484,29722,33945,160593,160593,6642,2722,1952,65431,453,2966,1305,65431,8317,11546,6780,7987,3759,11830,6190,8535,4004,3777,7839,4160,2277,18300,6177,5259,80282,615,8868,16012,2729,15439,12494,19057,6527,12494,4441,2024,17684,11015,4652,541,523,701,513,1680,658,1165,10455,10389,14362,25701,25701,25701,1038,747,2087,2120,24806,2738,1751,1424,3077,4217,5912,7765,20226,3965,20102,914,46215,78905,76792,45235,304951,45499,100491,290925,159893,98493,196902,155768,68618,95964,155768,328256,191654,40781,152322,286234,210417,422157,45755,448242,3238243,75562,288080,423049,754616,324857,430238,638661,2997298,1269803,93878,551211,128453,621878,749133,543552,492360,469681,411702,713785,9923,127139,23990,14842,3428,21583,1151,13694,13694,7897,19081,2401,13249,12915,1906,13249,904,680,13919,18,71077,79722,20397,12403,660,14002,57045,657,57045,14002,23072,2670,20528,3867,20608,282,4821,2257,337,36,2809,11948,11948,1389,11948,4610,5622,3315,836449,3933,1384,8637,6542,10381,9014,8637,488,3594,531,3547,725,946,7466,574,9890,2868,525,18,98,18328,14026,4536,521015,521015,2359,643,6539,6377,2470,5177,516740,3711,8688,5177,6209,51647,51647,1929,1911,5531,4533,277753,20,21267,16400,18568,17151,19479,13979,14367,12847,392618,33845,392618,2712,6060,26441,4072,12344,7347,7347,1759,4520,4842,1459,2078,408,25295,25295,788,265,1643,88645,88645,3021,88793,7132,2874,1601,6106,7132,55,7141,138339,4160,3189,24392,24392,2003,7337,24392,12458,20506,3359,7212,2915,12458,3910,3703,1470,1434,491,1470,1860,25782,648,18210,33268,33268,26987,14044,3133,7127,110,33357,5927,28130,1863,840,5462,9690,3188,13997,13746,7344,16078,1701,1899,775,13997,1163,1137,3208,15194,1137,3208,1955,23986,19669,51997,188,51683,8782,159,180882,6510,2573,2573,23324,28630,25611,25611,6620,123,1763,696,23,0,92326,143,928,23179,18890,4857,12852,1509,7972,6473,10779,7101,6989,11820,8195,2442,1879,4784,916,1321,16530,43242,12031,14845,33147,3643,13056,407835,33444,407835,6476,9746,6862,1884,563,0,19769,6488,4088,1108,17558,35113,5529,1429,19024,2062,19024,8057,5394,2580,17595,7578,2437,856,95,8628,9089,3803,4264,887,7700,2356,3482,18098,4904,4904,45481,1373969,2879,1846,54247,2622,8373,50378,7872,3091,5239,4150,711,8617,27953,7862,7542,2770,17857,10827,12677,12677,1329,9887,3102,69510,10990,1403213,18324,9806,5048,4525,444,9653,2236,3178,8766,25706,16033,11246,972,812,23379,4422,1867,831,610,2587,371186,371186,29617,7018,12726,4660,12822,4660,19387,1754,2450,7969,4700,6410,11522,109285,4441,2561,9366,4495,2561,11192,11192,9366,233,45506,17991,5164,18114,5716,19186,26288,3034,16172,15643,1253,2930,2617,26294,838,2190,1107,1917,1164,254,3086,16222,441,323,11715,2056,17340,17340,17492,18346,18346,10621,21769,23351,5659,10621,5554,18346,18376,7353,21370,2133,1727,1590,78438,3490,7134,4256,1604,27011,8852,190,170,7365,620,4353,6984,935,81570,76758,7891,65173,22032,1111,2218,3254,68777,10605,1605,2141,2552,6724,1561,2084,663,400451,738,689,1632,5803,8295,1111,4626,277,11810,3488,720,12084,15557,20110,1105,237,1716,2587,50376,1508,12624,6033,50376,37363,1167,133045,4524,2380,429,173,25697,16323,25697,16323,27336,15575,576,21970,1563,1963,112188,11756,1970,112188,988,13144,12105,11471,22753,1679,18402,2138,3377,5532,18076,753,4729,64643,1153,755,527,6391,8819,23263,110,2245,6922,6674,28742,28742,3722,8346,18753,20119,10293,1096,3297,2691,16033,589,2705,167451,2561,5986,4839,9376,2114,6118,5992,6956,2561,7087,11034,12990,1120,439,1789,7020,2330,6737,792,9625,5204,802,4348,2488,12669,4737,13715,6369,10512,6369,5358,1769,4760,13406,236,1079,17812,20269,73403,43108,20286,17276,11091,4417,944,2636,34384,170,3546,77079,2523,2458,3063,11212,10926,4588,2458,10926,3036,13520,30471,831,111336,60232,111327,5349,1030,62310,16309,804,4479,5316,18579,1574,29229,5526,4614,1646,6768,18579,17177,1368,18434,1761,18187,36,457,13509,7683,1717,3737,3611,9181,14079,3737,1331,2332,14079,997,2254,1331,62408,62408,7442,9002,13504,6069,173084,173084,5219,13775,6207,171064,7088,4124,1926,2419,4545,2854,899,5131,5556,143,0,42552,42552,723,12956,12956,100769,111106,172655,165230,34436,113026,37158,3887,12956,27123,20023,20496,4359,5292,2169,8960,13546,4162,2562,3743,72632,35773,10145,382,4903,637,358,20,80328,7614,7945,693647,37,56251,101394,63641,101394,25506,2468,12426,15123,8035,1759,8035,15123,8375,24624,17378,198836,3840,2494,1657,5810,5286,3720,6333,4716,54621,9349,59053,13768,11563,5129,7808,7808,122017,1485,1481,1789,22617,7019,4123,4251,9607,1385,1530,9479,479,80,447,29967,3592,16777,58045,20683,7860,24663,25696,13404,24744,21017,1196,1452,20748,2389,2029,829,5565,7906,4080,63080,63080,647,808,3136,30768,34348,192,179,2926,577,792,322,1321,285,288,25110,25110,2313,9339,4861,1749,26484,9230,1309,2619,23179,6048,2866,5593,2092,12399,35462,16683,16683,1731,3438,6460,7267,36,36,3918,3812,1967,25938,1345,1388,63,22,371,1107,14349,13483,26936,9740,6595,14304,14304,3794,1795,9740,1138,221957,15817,662,349,55861,15392,15392,8041,4966,8041,8639,838,561,4669,1748,1436,18,24225,24225,14415,14496,7528,660,1410,658,158439,158439,2479,10881,9479,1671,4669,5911,9479,2394,3513,7195,19652,7195,1451,3644,1451,4728,16994,35592,924,7394,10986,10987,10850,417,116,42149,107269,107269,54214,65694,30297,31319,167895,152502,63393,36227,101134,181133,420353,181133,176813,40637,213520,111933,420353,31676,26096,107269,29123,12935,20326,7759,12551,20326,5891,1510,21263,1332,2314,1412,3547,1076,1381,2112,222766,5916,99,836,43399,555,429,616,343,429,42798,177366,120289,46471,61263,12005,2454,12430,5634,7524,8794,8794,9817,7911,2718,5634,2540,5260,1925,3208,10340,5260,7223,10719,5907,138185,19718,6265,5609,7654,34622,12846,30095,6788,8600,15760,8600,3061,917,22362,17251,5920,22362,3940,6011,5920,8742,17430,23799,22309,14698,8206,7990,35098,256907,6670,6654,275100,300235,308092,9044,9066,4662,111,5361,3118,493,3922,670,105,59759,42299,110410,3378,6439,6439,1241,15004,14466,2713,3293,3465,2868,10844,686,7075,7075,2136,2236,5891,1559,20764,92279,2030,12165,615,360,770,294,7759,10296,7197,770,18,378,8850,10539,679,9969,6674,3109,2343,2328,18860,5255,9748,6849,6849,5493,18860,9748,18860,1085,18860,8072,5167,4307,4574,8072,6788,865,877,3528,7347,7988,5413,586,99,1669,3288,98,1174,3865,8654,1122,393,3865,318,466,1635,303,784,1116,107151,37848,31164,385246,423631,95721,103885,105430,58478,212698,51359,394800,243797,144782,332884,147670,138673,87126,185571,837076,861039,292756,404715,295496,42775,1181724,481343,51153,349720,231204,171565,89607,1344190,299018,171565,11368,2383,4401,38072,623,38072,9358,2070,5673,38072,10173,7923,22234,5760,7923,1252,2597,22234,862,1271,46,10472,11303,407,36,73697,21352,14733,3298,3738,813,19777,7681,2616,1835,927,1835,1679,924,763,5157,656,1100,656,211,2267,14144,2144,13454,22759,32010,1846,1846,11024,18098,2380,2499,31850,2934,9003,21332,21332,2523,2293,1744,5554,3770,16501,1662,5153,21511,1621,1918,1335,2164,2189,8660,8719,258,8131,21611,21585,21585,23847,125980,208106,94100,171661,170418,25602,16811,4767,4129,15165,118152,14016,4767,1575,2533,21387,25588,79861,79861,1552,79861,1983,674,61,37765,1645,629,21685,16989,555,9170,2503,11796,7796,11796,8331,6957,33089,8079,6239,9596,14256,11915,162439,266937,8107,41112,6381,23004,5028,1342,15205,464,3276,3369,3221,424,1926,39710,4384,26184,173074,193,3012,4861,25470,4861,11173,481,1705,1705,2792,2531,3546,682,13599,3974,3842,2077,10313,6211,58998,2447,802,6082,1412,47377,1585,1064,47377,5672,9219,1497,9040,292,4143,1806,2669,32638,3578,10954,9946,12492,15777,4658,3064,1185,10229,4811,2146,8749,3313,3000,7077,11426,1301,1331,1103,5624,3248,5554,52113,6047,5185,7747,9023,769,432,363,11209,954,1414,36,38847,4232,1620,11525,10490,2944,244,5092,432,2479,11700,9552,12210,9552,6679,58978,1094,9319,3094,57975,7959,179,115,9326,15866,661,821,9326,10127,12886,12886,8333,8595,3851,22961,29728,4233,9260,40417,6124,3339,2403,19810,2205,9567,2193,10688,13630,18,11781,10627,15171,1454,910,10787,1019,13370,23068,35299,4367,11435,13247,2447,4730,10409,4279,866,4730,2178,10409,1811,1067,942,5701,1574,2248,996,1094,3262,822,599,15154,965,46,207,123107,26651,3623,62898,62917,5782,2223,62343,1164,4725,2573,7174,3339,8856,4142,7174,24686,3327,1281,3327,3276,4787,10638,3530,14671,2620,425,102500,3157,1028,48552,53436,51733,70583,36104,102500,9195,9715,3437,6627,15111,53436,53436,22122,8316,10703,4862,4398,5723,45771,144911,5269,17849,4735,9486,17919,55502,5175,3847,4222,13516,30125,9285,5643,9678,12611,3729,2431,68,317,44032,33386,5132,4602,4886,5729,22130,7329,2760,23634,2137,660,2170,1727,1172,1815,9516,607,1497,1018,807,609,8647,495,8326,5894,737,2095,8866,17126,341,3545,29819,85934,37638,85934,3803,3122,21052,2136,23342,2093,2072,6666,5756,3258,4611,3170,22211,23342,22211,23342,25524,8509,8509,2150,1146,2754,25524,42592,2602,7007,1366,1589,3288,1415,164,5305,8066,681,9000,2728,2337,9000,3493,562,1552,29572,12118,5518,8595,8595,4037,3308,3431,9593,1420,976,5959,2050,3860,9436,9593,2495,13932,9436,12769,1037,12800,45333,8156,1584,102,5797,522,491,5752,1542,10052,1409,203,36,440,32794,4586,32794,7385,44059,44079,2843,7591,2843,4216,3658,44059,2861,4216,1857,2804,3352,3121,174503,3283,9586,585,55,155,2314,1827,68559,15884,2119,18,14371,25731,3484,1077,12195,2604,716,1270,3413,488,1401,1382,1345,22243,3463,9879,22750,528,2179,1408,1720,2003,7319,7919,99259,17679,9411,9411,1190,834,467,755,18202,21356,134,19600,30122,11820,13996,4843,6928,16620,10093,3297,13996,6210,1620,1620,2345,16303,1632,4458,2826,3091,3189,15094,763,6439,1093,15094,268,90810,131,90810,267,1749,3921,140,34930,26612,7710,4163,1904,1606,418,9575,451,504,650,448,6856,13163,778,1074,28023,3137,13096,1563,13737,13163,1514,3394,3286,492,10991,15857,13523,27587,3286,1667,77311,540,4109,9749,8559,13332,1524,3662,746,1333,10283,256,4819,186,148,83,6684,1227,2391,1064,15200,14409,1895,6455,9849,700,487,1533,397,12383,9849,21857,1918,2116,2846,21857,859,729,5069,2514,2546,660,4616,1263,1112,144689,15853,2351,60466,39116,39101,54614,15428,234,15553,4403,6144,689,1393,595,827,429,2311,8404,7496,366,411,6582,8777,3297,344,8777,3297,2791,15078,465,14849,16598,1456,2317,2561,1072,2522,1105,7895,12821,20391,1157,1008,405,1737,1737,1483,935,368,818,14937,14937,13107,3614,14005,3225,9053,4384,13582,1266,2768,4549,14852,2404,2546,4995,14555,784,13184,13184,1024,1171,1672,7277,9069,7794,2815,8503,20,613,926,160,149,351,7607,1762,12252,4440,960,1374,1470,6470,12391,12252,12252,19544,28190,1065,2431,5617,9001,3731,32620,4818,170,45,5431,7553,373,1322,593,1264,995,934,45,22130,44367,4741,10420,1586,9071,10420,9071,9386,601,6593,8341,1338,4535,6746,4535,2262,1743,3901,4777,2576,1716,435,32405,105,7388,1140,6700,1394,4545,37,861,72,72,72,18,4839,21163,11543,15989,977,1342,1155,2570,10640,745,11724,1639,3729,11960,9511,3083,10640,11960,5926,3557,6756,1533,2969,1112,24530,1851,1851,5689,5488,23388,1860,1136,23782,3369,93,23,8924,47,115,612,26079,1822,612,26079,333,3447,3546,3546,280,283,22186,11680,2847,28497,103493,12737,416,103493,1446,3916,103493,1933,12418,12911,10068,490,2370,10068,1663,7961,2154,3884,1974,13859,1039,2546,13859,132,680,865,11300,11300,641,26366,26439,2179,4716,1481,187,504,3675,427,13418,13418,10325,10228,1438,1050,5560,2136,11601,3972,658,2977,11601,1355,16242,11618,11601,6539,3510,7421,1298,3436,735,1445,2178,2915,1121,6642,96758,22176,2307,6289,20114,374,4187,11283,664,56,855,10035,217,242,862,587,2034,10771,3538,7692,8221,3686,10647,2770,1498,3795,52162,1023,1665,343,751,490,25876,344,5219,18777,25566,6595,819,1559,1022,4181,9258,2286,475,11372,10398,8287,4177,4449,1755,2870,10714,9055,6311,1110,1110,9055,10835,7938,617,1181,3147,7938,4849,1481,5623,3771,1531,6036,214,4049,143,1231,666,355,214,8246,2653,174,450,1477,200,994,1966,17627,121,75,57,235,1470,10,109,148,101,196,154,109,36729,55151,55151,62529,192485,125806,258663,35428,57037,258663,15991,65072,35428,57037,15991,108153,8472,2117,1574,24075,3290,105,12529,10442,7839,12529,7053,1727,12529,1821,10442,865,859,3047,6700,8171,41733,3089,984,1122,936,4541,4717,5311,3468,4717,4717,4505,4229,1050,3054,4229,41488,4268,15982,2343,9815,101,165,184,138,31650,31650,22339,78101,7463,941,866,133726,159,4533,133726,3201,728,133726,1146,4533,2072,10495,3894,4533,25085,4290,129943,10495,4095,6808,4352,4808,5311,2081,144,56,1647,430,313,939,27,10311,1091,226,2563,370,44487,2605,11501,44487,3833,1496,9047,35779,33963,1313,11501,36314,7273,9047,2803,2803,3466,6747,1487,4285,18899,8801,97,3290,107,746,21902,3226,17863,295,16919,758,10744,9231,2637,10744,2014,7767,9231,612,1703,14210,2663,56134,21872,2112,4439,13572,10923,21872,1005,6587,17345,1050,3350,13572,10924,18677,7976,2209,1255,78287,9686,1568,78287,8931,8047,210,1035,8931,3459,3488,360,7778,3815,3815,9491,904,15395,2220,2410,3815,8580,2220,10538,11702,8019,2595,181624,101,844,1173,181624,1292,1674,2329,1454,2073,327,3771,99,1362,2934,3771,9574,8587,210181,210181,322,204,4728,13661,4728,147,87754,34705,59680,56196,105161,196805,131674,56196,51064,172223,31495,121782,452927,54621,336476,328054,169341,241556,1130774,258821,223344,70603,128294,195391,825959,32473,158916,55575,93635,37324,26495,357250,8951,12016,19946,9166,401,373,2193,6145,13338,11489,379,18223,7748,4276,2881,1777,1097,2837,4417,1210,274,1510,1718,11961,11961,1754,12900,4733,11961,6181,1277,1456,16578,16345,64090,2106,335,56101,46212,30337,291,4252,5897,46248,2789,2289,619,44325,5225,40286,2789,1785,4736,142,12223,1886,1816,1337,1004,1816,1551,2299,15264,12927,12927,7773,7653,1251,821,1949,993,94,29838,1841,2432,2961,10058,7278,3572,2985,7278,10058,3835,1535,6430,4249,9291,2717,964,14263,133,1114,591,9581,2580,574,49,10702,3915,8689,10485,8519,1704,739,10485,9632,4196,10485,10434,9192,1704,5303,506,9192,14423,3457,35867,1626,3457,35867,5545,5545,812,2993,1167,2583,12269,11040,7768,362299,3003,12126,8059,362299,900,2761,8059,4336,7268,655,7268,248,1451,79219,2740,2468,17538,4166,1676,673,371,3731,1033,8581,191,8581,8581,11125,35689,25281,2302,5224,2990,9899,14384,5595,672,2426,586,989,18449,18449,28533,53293,9506,64373,6084,41756,55503,10363,70110,57991,26886,41706,44621,234707,101747,36513,32784,32572,8101,368,5014,237,1452,8423,747,8918,189,236,2105,262,755,5813,1688,2101,1933,3065,4040,4873,15171,15171,3814,20486,568,1462,20486,6141,5899,23047,4289,7115,5611,1171,5611,5611,10934,620,80608,87980,1500,16319,6680,16319,6680,259,240,8081,1849,5064,612,984,1849,12623,1244,33974,5064,8246,1903,14787,17541,17616,3510,17541,33316,6847,2742,838,1405,4451,2906,496372,893,2377,1050,1517,496372,8096,10323,2249,3431,7130,2216,77,34634,46428,41851,3840,717,10453,7359,6795,1196,9339,6795,3296,1537,1670,3758,14146,3099,14146,5256,14146,2968,18595,2206,1462,1236,17388,18535,17020,2230,7925,2370,64801,132,12444,11608,439,6094,1708,10024,10024,717,1013,8614,3088,10024,10679,9946,5704,6278,5082,2551,3707,3710,959,10346,6511,7424,1139,639,2606,72707,2258,1896,2909,914,1199,448,23920,8727,3350,238,17352,7699,16224,2188,72904,1351,52,38179,4570,401,16303,75445,7837,31044,34062,75216,7205,14933,3114,6823,1712,570,16476,437,294,388,4113,27234,19318,8893,25459,7207,4725,764,11539,1110,36826,2720,21751,16564,1712,27234,7205,1745,14428,15834,7536,3858,4317,6316,100,11851,9010,36,357,6987,1973,1973,13340,346,23016,11996,1007,1574,84,190,73591,17603,360,8209,11269,1352,679,12447,4246,8248,2220,1483,7383,6993,805,1215,771,37304,3931,11310,149635,17518,1103,149635,2483,18850,3675,281,2612,2495,126,8153,6502,489,398,34261,34261,74,253,624,506,10882,10882,10295,3853,10096,10882,2385,2520,8624,24162,3960,446,5502,3702,3827,6279,1772,64497,6749,241,64597,2348,1291,1037659,156110,13904,1568553,1375,1568553,13904,12280,9259,2364,16674,5937,16669,6270,733,1757,219,49,33599,24408,1348,1348,8772,202,2758,250,1721,7011,9785,4683,7011,2973,9785,9247,2973,21178,4127,23626,3175,73,21538,3611,1121,3298,355,72,6229,141,661,1413,23032,3863,520,392,728,9044,1270,215,23612,29745,9779,19771,9007,963,8597,490,10159,21300,276,3584,1889,1276,10159,7125,5185,4808,1625,4498,15232,1558,10297,655,828,70592,3973,70592,773,3606,3785,1273,4597,18407,8451,4686,4853,30027,13938,148,544,187,488837,18841,90,286,17108,7449,745,233,991,14349,655,13764,14349,2883,14349,8394,2545,3727,3138,5111,6692,6704,7215,2107,3790,7272,2776,3647,6215,6215,6215,8921,152,106,12641,26330,27594,4502,3040,3392,10917,524,404,2515,3976,8389,9241,3717,6818,6474,6076,1173,6311,6818,96667,6311,2826,2437,835,11729,7520,2478,199,2207,237,122,18311,3688,3688,5721,361,5721,7502,36516,606,6862,910,368,1964,1514,8307,6044,7929,1856,2044,6527,2205,1549,41042,2470,417,1973,6242,1340,1657,1014,1865,198,217,99734,99734,5378,13584,487,1807,292,513,1182,1182,0,125,156,38580,6828,13518,891,689,1446,13518,2116,9078,196,4634,19695,7209,19368,12064,1355,1350,22052,10610,10610,2555,9663,926,1219,26388,3212,9628,1232,9628,9286,131,31699,623,31723,8455,15187,1231,1273,27253,25924,31816,8764,8739,13579,13881,446,11372,1221,3037,977,12084,858,2117,18761,14014,2782,2197,14014,3854,11594,3719,1467,1467,1467,579,562,5750,5750,2591,551,16213,350,6848,519,6848,249,7108,945,3402,6927,7248,1471,622,4531,931,710,32795,15811,11784,11425,5962,38077,4955,38077,1886,864,37017,1443,193,29578,29578,7214,246,2351,4773,46824,36703,9138,1016,7684,417,14411,6314,867,13448,781,815,3824,1584,1411,604,64,1984,80,9581,2142,5409,30767,21318,256,999,593,342,7218,218,4793,8522,5717,1451,10436,1644,2195,4769,17836,603,468,2040,1135,1211,346,3358,954,3358,1972,1420,301,3445,2619,9476,2019,2319,12871,1777,5225,8182,3201,650,7685,9745,7884,886,980,7685,9745,1771,3365,7884,1530,1676,1804,5806,14155,6088,1458,3509,990,34554,81307,746442,744063,55391,9070,807,6288,6702,3207,514,5065,1963,5584,6079,249840,913,2079,1313,15000,969,13739,66,3830,222,10901,13817,1090,2375,2097,15793,4392,15569,3734,9894,3671,38962,1477,594,3200,1552,2334,2523,56075,33770,3718,594,5395,1189,289,14947,36,1159,6576,13270,5912,323,311,291,3910,39059,22557,39059,14765,22756,665,5241,316,4889,6488,15541,11964,5876,5876,5876,1678,6511,1900,1750,38939,1804,8137,2144,38939,3596,1565,7879,2368,2380,1099,7984,14697,4958,320,16388,39,1491,65,1313,912,1803,1194,23587,12083,4299,16717,7028,7028,269,3704,456,1982,7028,4597,1534,11945,11945,6403,2660,3878,1611,11759,3734,4211,2660,809,1577,25877,25877,1403,9677,48052,48052,5763,668,2928,1013,8052,4481,8052,4389,100,25580,27211,189,288,829,5927,1060,945,5766,1823,5778,928,52185,1725,660,4731,7420,645,7744,7902,1950,2654,1565,6690,6768,125,1900,1291,1002,6768,21376,2947,13316,3371,14716,19462,42957,3510,3887,42957,25948,6619,25948,501,2078,2120,1058,2968,941,9424,13503,3720,22190,8360,3265,1998,1545,1545,6299,6299,87870,837,4208,75117,84614,52533,94199,1221,20186,1751,40215,7441,11237,1862,958,1699,27373,3908,2146,1564,1417,1417,1487,377,458,82,131,4177,13574,2708,3736,1501,78726,1855,4047,9164,7913,254,7913,2328,1001,11353,4720,789,11353,4283,8936,3872,4950,1468,2493,820,1026,457,3864,14584,7362,3854,754,1710,1164,2028,2000,4100,272,299,1960,241,1282,322981,34068,71907,130131,175968,67302,323008,138700,67302,19592,66849,77473,55274,58844,71907,59108,17881,386,3993,433,5037,5037,251,5037,24581,5037,836,1968,3808,626,4921,3915,15093,626,1011,2250,8568,20951,1574,1055,4921,1641,4067,2439,9639,49123,5853,5853,12232,749,2490,455,794,1472,29920,39995,21027,55001,8903,7532,4949,5267,49,7363,10234,6424,943,7363,3290,3053,1015,6481,1366,2994,1488,5709,2655,2156,2082,6828,255,5812,5812,6454,402,65,331,134,1845,1009,944,1566,6871,16403,469,1973,137,3973,11302,11427,6131,3973,2179,3745,1115,19741,1737,1791,4363,6454,544,17030,4133,54,63,4596,618,188,3200,5275,5345,15579,266,3060,13834,19514,215,3232,2998,32917,1952,32917,3678,4022,7484,14018,31836,9604,7744,6234,4233,7744,2368,10838,1405,10838,3026,2146,9647,4195,1425,40883,3324,1874,1613,5431,7656,8535,2929,9404,78,1184,2205,879,2988,8456,1529,8456,4528,13244,336,15014,15013,5701,99825,1405,4269,1679,4269,921,577,18745,5851,1243,101056,26866,3247,2396,5851,1585,2090,117,61242,111,61094,6448,1886,3659,1462,5889,404,385,144,21145,149867,1184,150481,1189,944556,794,487,9210,1008010,645252,16402,109030,23369,32220,60865,556770,72695,33546,35750,92070,242304,255851,208058,69263,161884,140541,43799,270501,87536,717631,206513,295251,287114,267575,938402,398880,111757,811403,255851,117749,117749,202625,54964,107243,785117,3966,1314,6129,1153,6129,1699,6129,6129,1346,1357,3378,3143,366,2168,5928,2872,46537,859,5373,174141,1687772,1091,323707,3279,4762,2408,9688,340255,5373,258968,5928,11467,340255,112,112,31484,442,20726,3423,1186,69823,35,19166,23303,23290,19851,19851,19851,1665,591,10438,10438,1853,2657,1247,5129,3150,17406,10643,6754,9174,18188,2186,3082,5268,2343,586,3388,50934,50934,188,36,4082,375,7709,16937,3192,2821,4772,5596,827,21972,2343,917,2818,4769,5166,1067,4108,3630,1229,1647,5166,3452,5947,1240,552,3822,2980,5697,781,133,4471,1660,1413,5168,1258,1660,36722,29501,238534,246165,246263,20997,29501,3907,1838,5377,687,1288,8980,10201,8856,15214,10498,16686,9265,83936,83936,1655,1086,5222,83936,463,5855,3808,3946,31106,84493,1153,1479,348,84493,23536,1176,2113,5485,6493,5752,2365,232,532,232,5329,10033,3051,6015,4174,5353,10538,8247,3041,5506,1001,1457,1662,3688,5059,9447,570,6717,651,11150,11150,2043,22036,3522,676,841,22036,511,284,1675,59726,4572,46889,2072,5064,2072,6213,5872,8257,24837,11991,29247,23512,19939,54405,3671,32288,2351,5951,4777,15532,24837,25605,4631,11991,1060,12778,3671,5309,670,5309,25916,25916,4914,486,3732,2962,466,13802,4722,8928,7363,18836,300,3129,2072,8245,18836,59715,1066,2072,59729,1182,4711,4907,10035,9094,4907,8448,10066,12616,3980,6059,3661,965,27891,18437,2869,10355,111039,2909,724,2361,3964,3325507,900195,2899,5220,12462,3321,120786,120786,3248,1207804,1958,1829,2275,2295,2909,120364,9583,6210,931,2416,18003,7824,7824,5716,5716,11399,4668,41281,38805,38713,608,843,5452,1108,1631,1287,3783,6130,5452,1523,181,12661,31001,1402,3749,7957,1012,708,16536,869,1264,7995,97326,1750,164359,97326,4062,94,74,109,72,3472,6279,6279,7417,2613,12874,2083,2873,560,3143,325,3964,315,485995,22810,19641,3538,1264,376,7221,423,1156,2764,4727,4495,39290,15958,5525,2816,880,12248,5764,14811,1854,3289,11613,14223,3808,8128,1715,3110,12248,6567,1306,1894,1702,3364,4282,3110,792,18,92,149,9813,2476,12765,1149,10270,2624,525,12189,20817,16143,9110,9110,1927,9110,5672,1860,9110,18645,1799,18645,20986,20835,173549,11054,1378,3815,3711,559,4552,27475,49508,4737,4564,15264,3412,6766,3752,373,18,5248,142659,13770,10586,10752,10229,10752,447,11285,2205,2104,3423,84304,20780,7673,32969,2205,538,17249,61492,84304,21489,19843,179194,179194,6052,1645,1923,2616,6953,684,5170,31790,47383,47383,8195,8175,4100,4855,9307,12169,1767,2958,6239,4561,3391,5920,657,2803,5499,15369,19365,1075,63893,1884,918,602234,798,388103,1501,5983,388103,110872,5600,850,23116,12839,5160,4237,4237,1841,1928,4971,1524,11510,18980,1427,945,261,783,317,66554,12546,188,12544,39,3675,3387,676,1117,3598,843,618,26648,6445,622,1040,4057,858,243,28812,36,1460,7046,4208,11900,40687,3470,2083,58386,6102,6102,3411,311,2581,226,6102,969,2603,5373,1275,1225,1275,6578,614,1683,751,12907,9172,1986,2721,135890,25780,1619,2324,135873,13025,1790,1224,29404,1261,0,4668,1189,4247,2609,1117,41818,4559,31701,320872,1788,2856,2638,5543,5543,1191,5543,10573,2072,2072,2072,1844,2262,71945,2181,11473,5783,3766,30543,30543,11550,588,658,11550,847,10153,11757,10837,2815,9790,5210,660,240,73,4563,511,9236,897,2761,1385,666,8272,8272,23584,23584,23584,206,5570,737,5570,1223,5187,1144,114586,3095,54751,7615,130935,9255,40428,130935,130935,1979,30378,7344,40428,30378,11216,4114,5689,185,4627,871,1363,581,947,1529,284,9736,491,676,474,28621,18731,4970,5956,7285,6898,7226,2476,673473,67300,1796,67300,7016,674176,32539,10807,6880,10807,11085,14146,1873,13556,34398,857,19333,34398,5890,15824,7192,77035,30584,6990,6416,14872,5124,683,1488,14648,8109,1036,927,43982,4628,2776,5828,5828,5828,338155,65601,18154,3241,2828,4559,338189,7410716,38373,2907,7306,1098,7412816,756,338189,7416066,4360,38373,572,11508,12013,622,37,8658,9353,16260,3444,12013,105972,7622,510,620,99,3938,30457,6022,1962,3695,1190,3892,718,3695,954,4110,4275,1470,1457,4418,1547,2638,1742,13487,3116,3482,43469,87344,87344,18671,7555,4670,7558,3829,1312,1340,7558,2741,5941,807,741,1758,18,744,4703,4703,2463,3206,234,11588,19883,15169,5451,5201,2155,3587,588,23852,11696,3373,8908,9823,23852,9953,1844,4341,28467,21400,20815,14407,9823,1207,35953,56476,26862,43291,17349,5584,26999,1192,24333,3316,61270,24333,7056,5501,5501,35322,714,21077,21077,5501,566,49808,49808,38091,3536,3536,2627,2531,9725,16740,11531,16740,1027,9173,3311,12446,12446,2495,8674,2369,10419,6851,37118,40250,4364,8816,8211,8816,508,8359,8211,1262,178,1938,26827,4093,5257,1125,52241,45107,25392,2419,6274,8384,2350,81794,2779,52241,13034,27622,81794,16295,1531,49765,4015,7565,81794,20336,3944,20336,8984,510,3800,34281,2390,4838,28999,26114,17614,2138,12458,12458,5458,850,231,26427,4581,26427,3354,13453,3009,4599,1612,15499,737,1556,1612,826,617,7746,11221,6665,47555,4913,5309,11051,1126,3444,1626,2768,288,11051,321,638,271,188,54,647,1303,11453,1328,12889,127,15454,3364,322,743,4489,5321,846,2874,3140,2874,3689,6995,7327,7327,5331,2529,3992,208,1190,2210,2817,220,69,1345,19755,7416,636,15190,15190,2013,936,20555,9815,993,4688,4255,4688,3794,505,1316,479,1541,2061,501,697,1541,2061,3648,177,19729,4865,16054,28475,5220,10373,2294,5985,71,3225,3528,551,368,654,1554,2123,1420,4839,50785,87933,85130,17677,49852,14401,7777,7777,601,12322,3305,3323,12322,1179,2928,1515,583,2193,20476,19643,610,6943,66640,1448,38355,8531,6243,439,4372,3388,1812,637,817,925498,925498,817,925498,57,1731,19793,19793,39917,21949,10927,10876,10677,11903,1591,9826,11903,497,634,9435,9642,3082,5953,9435,936,3082,52022,466,24587,1769,1784,49575,244,9968,2310,9978,178,3887,504,5286,1541,388,12859,33018,1368,1186,10409,1360,3694,3694,1587,3282,10611,3882,1630,2253,910,690,2377,1552,972,3986,2502,2682,2481,5026,2481,189,532,4431,1913,527,21958,387,2195,4445,5235,10951,1297,22024,415,1070,217,65,9655,435,4193,9655,19867,4193,4810,105520,3184,7830,1942,1199,5637,10428,13680,3083,24483,7426,4841,3101,9172,2339,8552,13024,25493,1494,3063,7038,411,5023,8470,5776,10853,1497,2351,202,9787,22980,712,22980,23054,4405,4303,227,10518,12932,8788,8735,10518,3290,4359,51,992,10244,10244,2700,9660,7153,736,758,6132,976,868495,1778,7153,2516,2227,7050,15533,13921,26326,2720,22319,7050,2720,3606,2844,2516,4503,6250,1650,1942,2516,71,307,160,85,2980,1447,725,10327,2399,4279,4279,8424,448,250,204,99363,33905,76330,38664,36602,87770,159569,445657,232591,445657,102313,220908,63187,19678,30889,95932,92338,18597,74623,90947,78260,41531,98206,89950,154,126,5531,366,5599,4990,1889,5431,5384,9063,458,6428,5347,11636,10335,19943,14274,5822,1385,5689,10945,3098,334,1507,5309,133451,3999,1512,0,1289,277,29149,125440,125440,8038,54225,8038,3924,4249,332,377,3473,2451,4254,3118,3844,17514,17514,32285,14368,879,3145,2680,631,4361,3712,3712,8314,700205,154848,2623,154848,113,623,1910,113,11475,11475,92,1403,699,1226,8523,8800,7524,1118,5556,1719,5742,1118,8895,2658,18810,6628,15157,5981,2294,160,46,8743,34,1762,210,657,1080,12286,6671,193,480,1216,11247,3521,10242,273,1284,11188,5983,3110,3223,5045,1775,1350,4204,16855,11178,2826,592,4652,2229,16838,478,893,557,239,3567,3357,3206,1206,2935,643299,1396,643299,2916,175,1715,6152,15011,2368,4763,1695,4330,15011,4789,840,644,1926,4895,490,2663,1202,598,1983,471,8760,2334,5903,15343,14710,2532,38786,5029,17099,320,567,4552,1976,30806,6482,2639,104670,192963,557,557,206380,8723,206380,206380,2466,746,73154,57095,171098,265383,61517,138880,62218,147502,606805,150634,308487,223850,1018891,529325,400990,61517,225566,304554,153564,440890,267642,170108,171098,47889,148687,796741,247430,30026,107128,2722,5451,1686,12103,5451,1361,594,3475,3285,1145,2475,1554,3983,7700,10851,3874,1404,1404,50072,53776,698,668,1331,2083,300,1070,25935,23444,23444,12218,1238,4811,807,792,938,8801,5609,4707,21260,1553,4309,9273,35613,1881,142,9348,2353,4319,7386,2358,3662,691,4165,45659,45659,3696,822,5286,2327,454,89,53,5136,22195,3430,3430,2007,1440,2155,1053,148727,13791,6001,3883,1212,3110,6025,2393,2393,20645,9832,7646,7677,3776,6993,5321,6376,591,36567,3776,3417,1480,1922,3853,3077,3853,4110,15707,13340,5360,15327,197,9119,258,15707,399,9119,12367,1411,3170,1796,225,570,1785,2717,825,971,4578,677,41,36,11870,11883,4100,6821,4100,65232,65232,3721,65232,2843,11047,3833,37539,14421,36381,4513,9259,558,37539,4761,4482,4041,234,25,3242,11385,5607,1049,1987,3317,1592,3398,607,362,3398,440,2986,5149,5359,36,4842,675,4842,350,5549,9062,1416,4842,4842,1519,7733,5149,3193,1964,33295,1964,32924,11098,33693,1585,3284,302,1487,76,18,6886,4615,7010,1302,4226,6334,2097,7010,7626,368,37684,26647,7964,7997,2539,854,7997,7997,5839,1388,6609,1646,28195,1180,6389,1077,1077,26875,1127,1939,3768,2460,26875,407,6104,1147,2584,23,89,130,32249,3066,2944,7646,1530,11321,2860,1057,41052,40881,1655,4356,1057,269,369,3883,1139,938,787,13456,674,1408,686,1133,854,261515,226454,539,525,1298,906,1315,4577,1693,708,854,982,4577,649,905,815,2569,906,862,6390,774,6390,14188,13407,63,241,85,2198,3386,77838,822,28377,28915,10643,3404,1143,539,1052,735,1233,1233,3057,1321,7624,1796,6005,393,1101,4831,1946,4007,2719,5398,2586,11372,18246,2791,754,1486,775,1451,5398,220,579,809,32450,341,1512,534,7878,114,96,2787,14360,1479,1576,836,1628,5642,7769,1576,1267,127,93645,4494,41938,12047,37998,41938,17940,19544,25762,44115,774,438,163,4689,2807,7064,2816,2816,7064,2645,5541,2690,736,3892,1738,596,3965,1826,1174,11560,2703,1510,4179,2744,981,7832,1055,36205,6675,4279,2554,1689,36205,1261,1102,240,18,69,75,86,18421,12810,4019,4019,4952,5731,8413,5300,1342,2428,568,10639,405,13393,12931,12835,989,40671,4346,2099,40671,3277,39738,3103,4132,5637,13401,1945,5589,13401,4866,124,3772,13401,2565,4315,3830,15287,4315,8130,3248,3625,3579,3830,8764,4793,1858,3322,1858,393,4016,7649,246,4996,6202,5584,24474,296514,747,36,18,0,68939,12024,15934,994,5028,2254,12868,3174,3758,73877,3174,63391,924,20633,3388,1736,8714,858,1291,327,2149,321,4038,2664,8381,10090,32335,8337,8323,263,3775,5724,13484,348,442,2144,1678,5290,3775,512,3965,4728,7696,40247,128188,183679,2004,14117,466,558,3007,128188,638,5878,502,5084,158,87,264,36,12943,36,3101,2575,2994,3352,3477,25966,1344,480,53,12451,16831,18684,19135,940,710,10672,780,230,368,8293,419,4183,15205,10337,846,4347,2646,15066,134,617,207,5201,107,1783,357,4484,9820,32862,3847,1117,442,58,177,68,15435,11718,21686,18156,1640,3408,3277,8855,5504,1661,2852,2184,1822,10802,17803,338,537,17803,1270,662,43334,381,1658,11854,1840,752,869,9412,74844,4900,16347,16320,941,16246,15891,3720,932,18298,8540,10659,1458,1032,434,19504,2882,180,4048,5583,1991,19504,2973,677,1637,3577,482,7797,4301,3595,1240,7797,16740,7801,473,42,101,7291,1370,625,589,11906,31,1780,679,105,216,277,18145,19579,19579,19149,5293,744,102322,2561,1160,7181,23338,18454,11937,5693,7086,8438,4032,5936,2978,2340,16085,5693,3273,2228,16419,302,5800,1655,2227,0,36,98,423,1031,2025,2783,2809,555,5024,7665,98846,5602,171,5602,5929,6213,2222,4253,1262,4253,759,18850,8987,11206,7106,1400,11206,11206,106,27044,27062,27044,31508,61811,21013,6449,3574,3700,1065,3700,66447,66303,4509,4133,1065,15836,66303,1026,10038,7979,3538,10259,970,33,9461,8005,665,5309,1974,24939,8120,2665,14590,5434,5515,338,143,72,4309,14590,159,578,807,207,13347,1127,68270,1088,9225,919,807,2085,145,26,83,1252,568,2741,14719,40622,40622,2808,1155,153,1090,31645,5905,31645,4365,907,4067,5728,7828,4983,37083,2966,37083,973,196,0,28,28,28,617,18226,4834,4494,4494,524,4727,3899,103,23,22412,25269,9474,9474,191,2694,2212,844,3351,2213,2760,425,7250,12042,2917,1214,351,1626,586,3212,484,463,206,100,1306,3243,0,2357,11020,11019,3077,62,1430,1451,15451,13828,13828,34544,2617,191,1136,4068,2141,4826,1664,3005,4826,13035,5659,3005,6372,4402,7599,4402,766,4095,10691,1246,1690,761,580,9012,4026,55,182,95,367,274,470,4916,151,4916,41065,16033,61147,41052,7781,23141,5712,2943,172,124,1745,24213,19441,19448,7859,450,2445,7859,917,2445,8463,1164,2780,177,324,2314,8173,18264,18354,392,6506,709,9617,9617,3619,580,580,1084,68,1706,1706,96,857,6531,10908,2309,318,862,5823,10766,31100,1214,734,734,506,576,2805,6060,6060,1694,5921,706,2185,1180,270,9768,104,130,739,51,89,200,35,161,161,3724,3724,17189,2314,374282,580,136,72950,376093,18664,55,54,74,1192,12791,2217,1013,4838,1754,3468,9992,1263,3136,1373,1043,4888,4471,2349,2612,7690,815,2548,0,54,27,162,2359,2236,1124,4172,2024,153,17287,177280,1924,4430,11285,10383,5877,3248,3074,1143,3074,481,5877,1148,623,12860,151,6240,5267,657,7777,2013,6969,6240,6969,5564,10580,3388,20,2573,1284,969,1108,836,121,11084,107171,325,325,3972,3972,3972,4940,86637,72112,86637,108388,41754,23184,6832,1586,4081,2187,3443,430,6337,3061,614,778,1021,13661,24727,2708,266,16482,24727,3231,1098,4423,1265,17953,18189,1785,2745,2330,143900,143900,291,2995,87,4630,16542,57266,43346,57266,2818,2818,3159,281,1393,4719,386,3872,1643,225,3918,17139,294266,1376,18178,104,287,2049,3923,3439,2366,5764,4932,98,99,1718,67850,30,7410,7410,645,4675,5420,878,1912,3219,1106,1317,939,933,1912,2933,973,2132,1242,2874,6435,1242,450,397,296,469,274,584,2175,1106,1435,1990,551,1990,12530,1617,174,60,179,135,98,2829,1877,1895,1436,135,4687,16929,24008,4761,24031,19367,933,5762,1942,169268,2172,898,732,3693,4594,1199,156,857,68,1199,304,1961,2854,2854,396,1337,298,2029,2909,1356,2281,1866,740,159,298,1866,25293,1270,1352,3658,3470,4180,601,25293,196600,223,73,5254,273,3088,305,602,877,10369,934,3963,4636,1792,2984,10369,233,535,18136,790,521,111,18,3399,15605,18,944,5846,78,1019,410,8980,257,6309,2121,2121,12093,65020,42801,45232,86796,94808,37553,61949,182241,451161,136697,239560,100791,102344,160891,71101,15269,108776,606,7768,32464,208,568,460,668,676,1745,97,799,2135,1584,1497,2403,5466,10081,4335,283,72,353,3143,133,738,738,70,8363,7442,265,19122,1408,869,246,211,830,310,5866,89,523,523,89,15235,68101,100249,32231,54047,47855,27278,2587,30078,30070,2097,5720,6684,17063,917,3620,5145,2375,5145,1137,115,122,14045,9389,217,173,9287,8898,97434,21989,603,1111,7148,345,376,1709,526,131,3039,9298,8065,11936,1065,11839,11839,13737,3420,1017,572,3434,349,1624,25132,2254,293,354,87,58,206,168,484,1595,2264,9180,97,118,346,3437,4393,8233,6390,7798,1440,1544,12983,11566,2728,1392,13037,2346,564,4690,13037,360,4086,10865,7723,7723,271,3287,15799,2465,2151,90208,3514,90208,23,3003,86,2110,63,47,5652,5367,3545,3545,14813,3545,399,3545,1780,921,1780,2313,576,8350,1045,9190,2823,941,6275,3925,4790,4790,229,4790,252,59,10155,2576,58133,508,35,39,337,742,0,318,3421,12154,206311,59373,51363,82168,23668,194280,240003,124612,43211,422303,134546,233916,233916,240891,222654,405918,140162,494555,140162,196518,264982,1030130,325068,156088,37552,23583,460027,48983,325068,236557,460027,457609,0,2411,1370,1418,671,2439,2818,2949,42585,42585,27465,2897,1480,19537,14646,19860,2950,31937,157,368,109,101,51095,38288,1058,2467,5490,270,641,8982,1274,1070,5075,705,14151,14151,11817,1629,1537,8641,688,3470,8641,1071,90,896,252,1065,3818,20461,1040,1553,2516,922,579,5978,2229,20461,1760,7813,16615,34898,0,34898,312,34898,233,3595,249,3078,1935,25073,527,796,13708,3315,105,703,1159,1072,1726,3258,935,18823,1050,4520,717,717,3722,83,487,83,5541,1515,2113,323,416,1831,859,2246,1829,1075,9089,4701,2436,9126,2520,318,4603,18,0,31501,21608,563,1150,743,753,840,411,6739,69,14242,29691,11626,5602,12206,14186,10251,9161,10251,31134,1932,30908,698,84651,84651,84651,709,10847,1018,1505,10847,4227,1080,382,503,945,22,1192,99016,97327,1890,176,45,215,27,10031,9756,9756,5452,5413,13952,12842,5109,6623,1316,368,25304,2780,2265,24,21310,3078,802,67,186,802,165,2447,1250,6867,2403,1825,4512,2447,10383,125,1060,859,859,37,258,407,1068,22119,36033,4184,3383,4278,4339,2047,587,1297,1852,5820,361,62805,5566,8074,769,829,980,0,2918,4132,576,1181,1811,4391,969,99,118,428,8717,479,4936,40544,2274,9569,2436,1459,27,36,1832,22767,3574,2722,1009,2299,1937,6735,9658,26624,125,22413,181,2029,1674,10013,12119,9865,9865,2849,0,3556,2347,3260,2361,130,214,204,204,2361,1105,214,98,98,210,10184,3203,881,2056,881,131,1549,1731,1412,69,69,1103,4055,2367,714,20,226,274,1994,11647,43565,12233,15545,45152,15666,24314,19828,16426,2594,6149,4816,2946,1132,834,246,720,1792,3242,16828,4492,750,703,3883,15159,3056,15382,73,949,11504,6700,12977,31,63,12913,17100,677,3516,503,217,314,5248,7749,46886,9247,9247,6116,1219,1817,2466,2957,2681,1833,79,10913,10094,717,5424,2285,1788,2029,4367,3002,1511,12334,1128,1307,5223,2164,5218,23039,120780,5218,5218,219,201,587,133,1646,4704,27211,335,1070,76,213,147,4946,31273,1372,29355,7273,2775,11574,6686,60181,936,542,6356,11057,231,947,24675,3314,376,3074,1457,1127,963,1641,2021,8382,156,4110,10875,3074,3074,3695,3824,314,314,1685,4688,26934,8891,26934,1860,9818,777,972,1473,362,1617,12333,18904,4823,2478,702,8897,1289,700,702,1132,14499,889,655,73856,50054,6429,4038,481,1281,10720,10720,1210,1192,990,1196,6621,380,877,363,173,17393,1145,365,980,76,393,1873,1827,600,194,11121,15340,15641,16744,12446,3301,4609,403,2524,149,2462,1251,1407,200,259,249,596,81,241,2927,1834,7870,2927,2927,1994,4275,14038,1614,15972,401,3243,3049,213,3243,9631,2823,3449,2033,2033,3620,1810,5337,394,5809,160,851,674,1005,4192,1829,2418,134,624,1081,72898,1190,23149,4258,121,92,144,309,128,100,15169,844,15169,15010,14059,5183,3467,3467,2148,3481,6452,394,2219,8668,2219,49668,10612,6767,6767,976,1492,6484,2415,5682,2136,4973,994,5801,18,18075,2774,2136,31243,3318,1023,2212,1251,595,0,25157,25157,3616,51663,650,5194,4709,1573,610,219,2069,3363,4765,2903,4914,2055,4536,222,27403,38770,1279,134,376,13474,248,18345,18345,19973,7687,2605,2384,31711,31711,429,8785,2542,5979,1205,8377,576,1209,1401,1960,5061,2347,1728,1079,36,228,121465,555,106889,873,65,67,1730,5656,3744,2259,39556,7959,36,25110,1580,81,581,2577,10528,1707,3438,15192,1685,610,313,1836,7364,22,9169,2569,439,2578,3246,41,962,315,2813,3485,18,15922,18175,18175,358,507,2043,308,11325,1204,991,418,127,11390,2722,479,512,620,4508,395,4491,0,11489,11489,5268,30007,11224,7519,3767,2236,59,2767,1867,9148,6596,388,1469,2103,6596,2949,849,2086,1533,102,243,43,224,341,163,6517,32255,32255,19374,42132,47,1120,2807,608,1541,45,260,16250,24311,11659,3995,13058,702,1308,4273,111,2275,460,790,65,422,868,692,875,237,45,0,104,1022,46,1022,878,416,1750,16773,16358,303,2560,4015,75,6804,105,80,125,9527,3654,11488,5798,5022,5003,193,287,287,331,5605,5434,2040,1107,1275,8692,1152,3757,129,2466,47663,239,269,208,720,273,18,5458,896,178,1639,35100,117,652,579,145,1830,2636,4808,3045,16328,227,347,2455,3343,1673,583,11108,19912,2663,1431,650,514,9822,197031,7146,227,668,196,231,1576,16453,1702,932,1276,12146,12146,13570,2450,1062,425,7222,6775,1257,1091,2545,2384,3564,5006,1750,5006,119,1921,98,20,77,4602,958,826,1380,881,51,4854,66286,34111,48647,21762,66286,65702,24975,18600,14848,2337,80,146,1529,2971,1140,7185,1046,877,16111,874,445,116,0,179,4793,29783,1070,98,244,18404,19571,13041,17085,3516,293,1318,1761,48,2959,923,3296,2075,2278,2722,201,45013,659,1746,2800,2488,20,3661,346,22,36,36,4211,632,246,3005,641,3750,1144,922,7370,94,45,1353,225,706,1354,454,463,11641,11669,8973,11688,802,10663,5567,3573,948,760,276,634,5799,92,1515,1241,2589,244,753,738,291,2700,9727,70162,457,85,1923,38350,3547,2844,1599,16364,83,406,54,260,9568,227,1877,9083,3466,42,9808,1997,10735,105496,53611,128084,149302,62232,154161,62978,73504,9946,78119,92,332,239,4288,56,647,4512,420,4288,6287,6287,2584,3250,1509,11287,1705,220,408,150,298,287,1821,140,391,1916,298,526,1175,6376,22874,0,10084,18031,87942,17149,1676,893,512,2916,1847,11455,1515,2144,2487,23606,1615,88,722,12402,112,3949,1459,290,99,19387,6446,0,5975,1307,513,1578,793,14690,3325,1105,112,1239,137,3282,3745,247754,12745,103,51,36,5711,582,108,134,272,3944,5723,5951,2581,2227,1041,5602,1939,5228,3735,399,1609,201,220,374,222,984,317,11624,202,132,1852,178,2343,21934,17829,13537,619,1748,160,178,176,8949,11797,5761,4945,2595,2012,235,230,455,1904,926,4905,493,151,211,161,6301,77,125,63,146,993,43,351,5847,24050,30005,1878,22,181,10151,32798,192954,140518,225527,91133,192954,245406,42397,63059,119289,23777,489182,96585,269198,94508,18880,47184,55985,265624,8172,2491,93,880,603,913,741,9398,184,182,159,1536,1555,1570,257,24127,776,1385,54,11807,3496,9232,3750,402,103,5810,50,72,1987,1044,2783,1537,12739,1533,2544,392,2605,1358,144,399,233,654,3589,740,182,3884,6668,1877,11999,3312,70,148,6589,834,1138,2094,2614,10231,2094,3252,1553,1145,8852,10308,1359,54,861,861,2627,185934,7288,171465,26281,348293,622,14501,18353,9447,128,21033,1214,793,16543,1914,5082,18166,8803,2231,3527,2977,14024,409,5109,409,1080,20026,17144,18899,2378,388,4609,25401,352,65435,114474,3184,17684,1108,7766,6342,324,472,767,8247,8247,234,4438,2824,643,103,274,44,158,748,748,346,1175,1623,3014,1175,225,1141,463,18636,26997,380,2783,1612,5081,4450,9006,1597,4450,265,8480,94,427,166,735,55,841,841,174,362,2463,170,64,2029,19957,2020,446,5488,4375,27954,19228,71,55,771,17786,12039,19228,756,1584,1162,125,212,2296,3714,1576,1030,41,524,33,170,7829,2852,5006,608,751,2599,104,4198,644,102,1488,193,479,456,875,131,17546,31343,34565,16181,451,114,156,938,214,348,2551,6736,2448,8559,3072,328,184,330,10651,10651,954,2795,1207,7012,1264,2262,3190,541,1842,544,10228,3595,747,20316,346,1231,6681,721,9385,1920,2045,3292,2508,12635,10236,1057,8950,77791,56136,3138,77791,23842,21956,8367,519,267,6384,582,4023,6384,354,3611,541,3611,541,21217,41312,5385,14556,2591,1882,84305,19786,137373,31136,257,145595,115,137373,178271,145595,29017,298,509,808,548,62328,20326,52,15885,2356,7136,662,2092,22357,29212,233,252,6793,851,1492,4475,912,799,586,15,1302,232,191,108,1220,274,127,130,13584,5010,63,1167,4919,7289,1010,2789,1277,9752,10922,2775,414,97,1485,79,2200,463,470,252,1681,236,404,533,475,282,294,2315,363,639,7577,2278,253,350,49,8829,2995,7880,2097,13558,63,626,1127,319,591,172,240,193,87,0,29,15255,13549,46,45,3880,8976,1431,4338,4614,3748,2736,68,1830,2211,2211,275,405,231,302,362,3284,3201,1674,118,80,608,215,1606,232,720,156,199,1208,13598,13598,13147,2750,32864,115,894,1968,2529,1060,1060,4193,3344,1280,2683,54,4875,524,11158,1142,1406,1198,7777,15296,6611,26,20902,184,2043,93,458,5069,5069,2222,932,2171,7221,2290,5317,11831,6125,685,6155,543,1486,19297,6978,604,374,3875,80747,209944,1071,3079,730,1166,37,10144,8932,7642,7642,166,382,1851,622,411,674,912,1826,1826,155723,7273,20723,210,810,281,402,60141,0,247,18,266,1246,7548,7548,7672,2385,1222,4974,4362,461,277,600,1477,4327,111,628,93,421,2216340,11815,1256,1342,22060,556,4309,4309,136,318,4065,7155,7155,1009,1638,65,411,2312,788,275,252,532,15647,12752,527,2348,3544,4597,359,877,368,722,139,545,8965,3705,607,192,686
[truncated: 6,239,612 more chars]
