# Supplementary material for: Integrated microbiota and metabolite profiles link Crohn’s disease to sulfur metabolism
Source: Nat Commun. 2020 Aug 28;11:4322. doi: 10.1038/s41467-020-17956-1 (PMC7456324; doi:10.1038/s41467-020-17956-1)
Supplement: Supplementary file 8 — Supplementary Data 6 [file 41467_2020_17956_MOESM8_ESM.zip › Raw peak areas/RP-postive ionization.txt]

sample,group,RP_pos_M50.9881_T0.5,RP_pos_M52.0648_T0.5,RP_pos_M53.0125_T0.89,RP_pos_M53.0184_T0.5,RP_pos_M54.0082_T15.15,RP_pos_M54.0082_T0.93,RP_pos_M54.0082_T0.14,RP_pos_M54.0082_T1.13,RP_pos_M54.0083_T14.98,RP_pos_M54.0083_T18.26,RP_pos_M54.0083_T8.67,RP_pos_M54.0083_T12.83,RP_pos_M54.0084_T11.26,RP_pos_M54.0084_T11.45,RP_pos_M54.0085_T12.35,RP_pos_M54.0113_T0.47,RP_pos_M54.4968_T0.5,RP_pos_M55.0173_T0.82,RP_pos_M55.0535_T2.21,RP_pos_M55.0537_T0.59,RP_pos_M55.9336_T18.14,RP_pos_M56.0485_T16.69,RP_pos_M56.0488_T16.49,RP_pos_M56.0488_T0.61,RP_pos_M56.0488_T17.83,RP_pos_M56.0489_T17.69,RP_pos_M56.9415_T18.13,RP_pos_M56.9644_T0.5,RP_pos_M57.033_T0.81,RP_pos_M57.0335_T0.56,RP_pos_M57.0697_T15.6,RP_pos_M57.4849_T18.13,RP_pos_M58.0156_T0.55,RP_pos_M58.0645_T0.57,RP_pos_M59.0481_T16.57,RP_pos_M59.0482_T13.74,RP_pos_M59.0484_T2.61,RP_pos_M59.0484_T11.21,RP_pos_M59.0485_T12.84,RP_pos_M59.0485_T7.65,RP_pos_M59.0487_T3.85,RP_pos_M59.0487_T0.9,RP_pos_M59.0487_T1.07,RP_pos_M59.0487_T1.44,RP_pos_M59.0487_T11.48,RP_pos_M59.0487_T0.13,RP_pos_M59.0487_T0.35,RP_pos_M59.0488_T3.27,RP_pos_M59.0489_T19.1,RP_pos_M59.0489_T19.3,RP_pos_M59.0489_T15.26,RP_pos_M59.049_T19.7,RP_pos_M59.049_T19.49,RP_pos_M59.049_T3.1,RP_pos_M59.049_T2.19,RP_pos_M59.0494_T4.6,RP_pos_M59.0494_T4.01,RP_pos_M59.0495_T1.79,RP_pos_M59.0594_T18.08,RP_pos_M59.0594_T6.76,RP_pos_M59.0597_T16.24,RP_pos_M59.06_T17.21,RP_pos_M60.0433_T18.58,RP_pos_M60.0435_T16.82,RP_pos_M60.0437_T12.97,RP_pos_M60.0438_T15.54,RP_pos_M60.0438_T14.68,RP_pos_M60.0439_T11.35,RP_pos_M60.0441_T16.01,RP_pos_M60.0441_T15.71,RP_pos_M60.0441_T16.57,RP_pos_M60.0441_T16.31,RP_pos_M60.0441_T0.16,RP_pos_M60.0441_T17.24,RP_pos_M60.0442_T17.71,RP_pos_M60.0446_T0.97,RP_pos_M60.046_T1.11,RP_pos_M60.0802_T0.55,RP_pos_M60.5111_T0.5,RP_pos_M60.9856_T0.14,RP_pos_M60.9857_T18.29,RP_pos_M61.0101_T0.63,RP_pos_M61.0391_T0.58,RP_pos_M61.9841_T18.11,RP_pos_M62.0234_T0.5,RP_pos_M62.4827_T18.14,RP_pos_M62.989_T0.65,RP_pos_M63.0119_T0.55,RP_pos_M63.9974_T0.64,RP_pos_M66.0175_T0.51,RP_pos_M67.0215_T0.5,RP_pos_M67.9955_T18.14,RP_pos_M68.0104_T11.27,RP_pos_M68.4946_T18.22,RP_pos_M68.9915_T0.46,RP_pos_M68.9924_T5.02,RP_pos_M68.9926_T1.3,RP_pos_M68.9927_T12.47,RP_pos_M68.9927_T6.58,RP_pos_M68.9927_T12.82,RP_pos_M68.9928_T0.1,RP_pos_M68.9928_T10.33,RP_pos_M68.9928_T8.13,RP_pos_M68.9928_T4.24,RP_pos_M68.9928_T9.15,RP_pos_M68.9928_T1.1,RP_pos_M68.9928_T14.33,RP_pos_M68.9929_T10.64,RP_pos_M68.9929_T3.85,RP_pos_M68.9929_T0.99,RP_pos_M68.9929_T15.61,RP_pos_M68.9929_T10.1,RP_pos_M68.993_T6.28,RP_pos_M68.993_T6,RP_pos_M68.993_T11.3,RP_pos_M68.993_T13.12,RP_pos_M68.993_T9.48,RP_pos_M68.993_T13.53,RP_pos_M68.993_T7.86,RP_pos_M68.993_T6.83,RP_pos_M68.9931_T5.7,RP_pos_M68.9931_T10.92,RP_pos_M68.9931_T7.13,RP_pos_M68.9931_T12.01,RP_pos_M68.9931_T8.83,RP_pos_M68.9931_T9.84,RP_pos_M68.9931_T5.31,RP_pos_M68.9932_T4.77,RP_pos_M68.9932_T8.43,RP_pos_M68.9932_T4.53,RP_pos_M68.9933_T7.51,RP_pos_M68.9936_T2.09,RP_pos_M68.9936_T18.14,RP_pos_M69.0328_T0.88,RP_pos_M69.069_T0.83,RP_pos_M69.0691_T0.5,RP_pos_M69.5219_T0.55,RP_pos_M69.993_T15.65,RP_pos_M69.9933_T18.11,RP_pos_M69.9936_T6.63,RP_pos_M70.012_T0.5,RP_pos_M70.0645_T0.57,RP_pos_M70.9783_T0.5,RP_pos_M71.084_T1.15,RP_pos_M71.488_T18.15,RP_pos_M71.9283_T18.26,RP_pos_M72.0177_T0.55,RP_pos_M72.0796_T18.41,RP_pos_M72.0802_T0.59,RP_pos_M72.9363_T18.16,RP_pos_M73.0201_T0.56,RP_pos_M73.0276_T1.15,RP_pos_M73.0277_T0.82,RP_pos_M73.5312_T0.5,RP_pos_M74.0591_T0.55,RP_pos_M74.0594_T17.71,RP_pos_M74.0949_T17.68,RP_pos_M74.0953_T0.55,RP_pos_M74.5138_T0.5,RP_pos_M75.0254_T2.61,RP_pos_M75.0433_T0.81,RP_pos_M75.0437_T0.57,RP_pos_M75.9871_T18.18,RP_pos_M76.0751_T0.55,RP_pos_M76.4848_T6.63,RP_pos_M76.4854_T6.19,RP_pos_M76.4856_T5.69,RP_pos_M76.4859_T6.91,RP_pos_M76.486_T18.13,RP_pos_M76.486_T9.07,RP_pos_M76.4863_T8.69,RP_pos_M77.0151_T0.55,RP_pos_M77.9976_T6.91,RP_pos_M77.9978_T9.07,RP_pos_M77.9979_T5.69,RP_pos_M77.998_T8.69,RP_pos_M77.9983_T18.13,RP_pos_M77.9984_T6.19,RP_pos_M77.9989_T6.61,RP_pos_M78.5278_T0.55,RP_pos_M78.7838_T0.65,RP_pos_M78.922_T0.65,RP_pos_M78.941_T0.64,RP_pos_M78.9656_T0.61,RP_pos_M78.998_T15.71,RP_pos_M79.0211_T0.64,RP_pos_M79.489_T0.59,RP_pos_M79.506_T0.6,RP_pos_M79.5511_T0.6,RP_pos_M79.5905_T0.6,RP_pos_M79.6202_T0.6,RP_pos_M79.6412_T0.6,RP_pos_M79.6813_T0.61,RP_pos_M79.724_T0.62,RP_pos_M79.7414_T0.63,RP_pos_M79.7579_T0.62,RP_pos_M79.9662_T0.65,RP_pos_M80.9469_T18.01,RP_pos_M80.949_T0.57,RP_pos_M80.9681_T0.65,RP_pos_M80.9955_T0.65,RP_pos_M81.0694_T1.18,RP_pos_M81.9366_T18.13,RP_pos_M82.013_T0.5,RP_pos_M82.0517_T16.58,RP_pos_M82.0518_T17.12,RP_pos_M82.0518_T16.84,RP_pos_M82.052_T17.72,RP_pos_M82.0636_T0.61,RP_pos_M82.9791_T0.5,RP_pos_M82.9948_T3.85,RP_pos_M82.9953_T11.1,RP_pos_M82.9953_T1.05,RP_pos_M82.9953_T6.01,RP_pos_M82.9954_T12.45,RP_pos_M82.9954_T15.63,RP_pos_M82.9954_T7.47,RP_pos_M82.9954_T9.16,RP_pos_M82.9955_T4.24,RP_pos_M82.9955_T13.13,RP_pos_M82.9956_T12.86,RP_pos_M82.9956_T0.45,RP_pos_M82.9956_T5.69,RP_pos_M82.9957_T0.11,RP_pos_M82.9957_T13.54,RP_pos_M82.9957_T4.5,RP_pos_M82.9957_T1.26,RP_pos_M82.9957_T7.88,RP_pos_M82.9957_T5.31,RP_pos_M82.9958_T6.57,RP_pos_M82.9958_T10.07,RP_pos_M82.9958_T9.78,RP_pos_M82.9958_T7.18,RP_pos_M82.9958_T8.38,RP_pos_M82.9958_T8.84,RP_pos_M82.9959_T11.31,RP_pos_M82.9959_T10.7,RP_pos_M82.9959_T10.34,RP_pos_M82.9959_T5.03,RP_pos_M82.996_T8.14,RP_pos_M82.9961_T9.47,RP_pos_M82.9962_T6.93,RP_pos_M82.9962_T6.26,RP_pos_M82.9963_T15.85,RP_pos_M82.9963_T11.94,RP_pos_M82.9964_T18.14,RP_pos_M82.9967_T4.82,RP_pos_M83.0134_T0.45,RP_pos_M83.0481_T0.56,RP_pos_M83.0601_T17.75,RP_pos_M83.0603_T16.59,RP_pos_M83.084_T2.21,RP_pos_M83.0847_T1.15,RP_pos_M83.9958_T8.1,RP_pos_M83.9964_T18.1,RP_pos_M83.9986_T15.67,RP_pos_M84.043_T15.71,RP_pos_M84.0435_T0.55,RP_pos_M84.0799_T0.55,RP_pos_M84.9591_T0.5,RP_pos_M85.0119_T0.53,RP_pos_M85.0497_T0.58,RP_pos_M85.0748_T18.3,RP_pos_M85.8015_T0.87,RP_pos_M86.0281_T0.55,RP_pos_M86.0598_T0.89,RP_pos_M86.0957_T0.51,RP_pos_M86.0959_T0.86,RP_pos_M86.9908_T0.53,RP_pos_M87.0025_T18.14,RP_pos_M87.043_T7.85,RP_pos_M87.0434_T0.98,RP_pos_M87.0436_T0.55,RP_pos_M87.0904_T18.26,RP_pos_M87.0906_T6.01,RP_pos_M87.0911_T5.64,RP_pos_M87.0917_T6.76,RP_pos_M88.0163_T0.56,RP_pos_M88.0202_T2.84,RP_pos_M88.0384_T0.55,RP_pos_M88.0745_T18.48,RP_pos_M88.0858_T0.58,RP_pos_M88.1112_T1.13,RP_pos_M88.5082_T18.14,RP_pos_M88.9517_T0.5,RP_pos_M88.9808_T18.18,RP_pos_M89.0583_T8.25,RP_pos_M89.0585_T2.73,RP_pos_M89.1061_T0.51,RP_pos_M89.5056_T5.69,RP_pos_M89.5058_T18.15,RP_pos_M89.9366_T0.4,RP_pos_M89.9389_T18.29,RP_pos_M90.005_T0.62,RP_pos_M90.4817_T0.63,RP_pos_M90.4874_T5.59,RP_pos_M90.4888_T4.87,RP_pos_M90.4889_T9.09,RP_pos_M90.489_T18.13,RP_pos_M90.489_T7.45,RP_pos_M90.489_T6.91,RP_pos_M90.4891_T6.25,RP_pos_M90.4892_T6.61,RP_pos_M90.4896_T8.69,RP_pos_M90.5048_T5.79,RP_pos_M90.5053_T18.14,RP_pos_M90.5058_T15.67,RP_pos_M90.9752_T14.83,RP_pos_M90.9755_T17.75,RP_pos_M90.9756_T15.85,RP_pos_M90.9756_T16.94,RP_pos_M90.9756_T17.28,RP_pos_M90.9758_T0.52,RP_pos_M90.9759_T16.64,RP_pos_M90.9759_T16,RP_pos_M90.9761_T18.03,RP_pos_M91.0131_T0.5,RP_pos_M91.052_T14.23,RP_pos_M91.0531_T5.79,RP_pos_M91.0531_T0.81,RP_pos_M92.965_T18.13,RP_pos_M93.0357_T0.82,RP_pos_M93.0529_T14.8,RP_pos_M93.0537_T0.8,RP_pos_M93.0538_T0.57,RP_pos_M93.0687_T0.83,RP_pos_M93.9566_T18.14,RP_pos_M93.9726_T18.16,RP_pos_M94.0167_T0.89,RP_pos_M94.017_T0.57,RP_pos_M94.0398_T2.26,RP_pos_M94.0644_T0.57,RP_pos_M94.9641_T18.19,RP_pos_M94.9999_T18.16,RP_pos_M95.0146_T0.78,RP_pos_M95.0331_T0.56,RP_pos_M95.0595_T0.51,RP_pos_M95.0833_T13.51,RP_pos_M95.0837_T14.23,RP_pos_M95.0841_T12.28,RP_pos_M95.0843_T11.34,RP_pos_M95.0843_T15.08,RP_pos_M95.0846_T12.63,RP_pos_M95.0847_T16.82,RP_pos_M95.0858_T14.8,RP_pos_M95.9517_T5.69,RP_pos_M95.9519_T9.07,RP_pos_M95.952_T7.45,RP_pos_M95.9527_T8.69,RP_pos_M95.9529_T6.57,RP_pos_M95.9529_T18.13,RP_pos_M95.9529_T6.24,RP_pos_M95.9534_T6.91,RP_pos_M95.9536_T5.29,RP_pos_M96.92_T0.52,RP_pos_M96.9595_T1.18,RP_pos_M96.9595_T1.05,RP_pos_M96.9601_T0.45,RP_pos_M96.9602_T18.26,RP_pos_M96.9603_T0.14,RP_pos_M97.0126_T0.56,RP_pos_M97.0262_T9.29,RP_pos_M97.0269_T0.76,RP_pos_M97.0281_T0.56,RP_pos_M97.0645_T12.62,RP_pos_M97.0997_T12.94,RP_pos_M97.0997_T14.22,RP_pos_M97.1_T6.06,RP_pos_M97.1002_T15.03,RP_pos_M97.101_T12.63,RP_pos_M97.9665_T5.96,RP_pos_M97.9668_T11.43,RP_pos_M97.9668_T12.34,RP_pos_M97.9669_T4.15,RP_pos_M97.967_T4.91,RP_pos_M97.9671_T13.09,RP_pos_M97.9671_T15.66,RP_pos_M97.9671_T1.69,RP_pos_M97.9672_T13.67,RP_pos_M97.9672_T8.69,RP_pos_M97.9674_T10.21,RP_pos_M97.9674_T5.19,RP_pos_M97.9675_T10.69,RP_pos_M97.9675_T5.68,RP_pos_M97.9675_T6.58,RP_pos_M97.9677_T1.39,RP_pos_M97.9677_T10.46,RP_pos_M97.9677_T1.04,RP_pos_M97.9677_T0.1,RP_pos_M97.9677_T6.83,RP_pos_M97.9678_T14.33,RP_pos_M97.9678_T4.54,RP_pos_M97.9678_T13.98,RP_pos_M97.9679_T7.45,RP_pos_M97.9679_T0.45,RP_pos_M97.9679_T6.24,RP_pos_M97.9679_T13.44,RP_pos_M97.9679_T7.11,RP_pos_M97.968_T2.46,RP_pos_M97.968_T11.15,RP_pos_M97.968_T9.07,RP_pos_M97.9681_T19.8,RP_pos_M97.9681_T18.88,RP_pos_M97.9682_T18.12,RP_pos_M97.9682_T19.09,RP_pos_M97.9683_T8.02,RP_pos_M97.9684_T19.42,RP_pos_M97.9692_T3.01,RP_pos_M97.9693_T12.82,RP_pos_M97.9935_T0.68,RP_pos_M97.9983_T15.63,RP_pos_M98.0582_T0.85,RP_pos_M98.0951_T0.53,RP_pos_M98.4475_T18.18,RP_pos_M98.9596_T16,RP_pos_M98.9601_T15.71,RP_pos_M98.9619_T16.24,RP_pos_M98.9621_T18.08,RP_pos_M98.9829_T11.31,RP_pos_M98.9833_T9.6,RP_pos_M98.9833_T0.57,RP_pos_M98.9834_T0.8,RP_pos_M99.0067_T0.62,RP_pos_M99.0421_T0.6,RP_pos_M99.0427_T0.84,RP_pos_M99.0485_T1.18,RP_pos_M99.0534_T0.26,RP_pos_M99.054_T17.74,RP_pos_M99.0543_T18.29,RP_pos_M99.0608_T7.7,RP_pos_M99.0759_T0.33,RP_pos_M99.0781_T7.6,RP_pos_M99.0796_T6.34,RP_pos_M99.0802_T18.3,RP_pos_M99.0852_T0.78,RP_pos_M99.9678_T15.74,RP_pos_M100.0374_T1.74,RP_pos_M100.0738_T16.66,RP_pos_M100.0743_T12.94,RP_pos_M100.0744_T1.54,RP_pos_M100.0744_T16.38,RP_pos_M100.0745_T11.42,RP_pos_M100.0745_T17.21,RP_pos_M100.0746_T13.18,RP_pos_M100.0746_T17.07,RP_pos_M100.0746_T16.07,RP_pos_M100.0746_T17.76,RP_pos_M100.0747_T15.73,RP_pos_M100.0748_T14.68,RP_pos_M100.075_T15.32,RP_pos_M100.075_T0.57,RP_pos_M100.0752_T1.31,RP_pos_M100.1116_T1.15,RP_pos_M101.0016_T0.67,RP_pos_M101.0223_T3.65,RP_pos_M101.0227_T0.82,RP_pos_M101.033_T16.74,RP_pos_M101.0331_T17.09,RP_pos_M101.0333_T16.48,RP_pos_M101.0334_T17.74,RP_pos_M101.0337_T16.18,RP_pos_M101.0582_T16.15,RP_pos_M101.0584_T0.86,RP_pos_M101.0594_T0.58,RP_pos_M101.0594_T1.1,RP_pos_M102.0112_T19.1,RP_pos_M102.0116_T1.02,RP_pos_M102.0117_T8.37,RP_pos_M102.012_T1.83,RP_pos_M102.012_T10.21,RP_pos_M102.0121_T10.72,RP_pos_M102.0121_T1.5,RP_pos_M102.0121_T4.52,RP_pos_M102.0122_T4.13,RP_pos_M102.0122_T8.76,RP_pos_M102.0122_T0.36,RP_pos_M102.0122_T1.22,RP_pos_M102.0123_T0.15,RP_pos_M102.0124_T18.61,RP_pos_M102.0124_T7.87,RP_pos_M102.0124_T18.28,RP_pos_M102.0125_T11.1,RP_pos_M102.0544_T0.55,RP_pos_M102.1267_T1.83,RP_pos_M102.1267_T18.03,RP_pos_M102.1274_T0.82,RP_pos_M103.0218_T0.57,RP_pos_M103.0529_T4.99,RP_pos_M103.053_T0.84,RP_pos_M103.0531_T1.26,RP_pos_M103.0545_T1.79,RP_pos_M103.0749_T5.22,RP_pos_M103.1222_T0.5,RP_pos_M103.9533_T11.51,RP_pos_M103.954_T12.9,RP_pos_M103.9543_T15.53,RP_pos_M103.9544_T15.75,RP_pos_M103.9544_T12.5,RP_pos_M103.9545_T17.24,RP_pos_M103.9545_T17.68,RP_pos_M103.9545_T17.4,RP_pos_M103.9548_T18.05,RP_pos_M103.9548_T11.2,RP_pos_M103.9549_T14.51,RP_pos_M104.0074_T18.18,RP_pos_M104.0455_T0.64,RP_pos_M104.0703_T0.54,RP_pos_M104.1058_T10.96,RP_pos_M104.1059_T11.67,RP_pos_M104.106_T12.55,RP_pos_M104.1061_T11.35,RP_pos_M104.1062_T14.83,RP_pos_M104.1064_T12,RP_pos_M104.1065_T0.55,RP_pos_M104.9573_T18.19,RP_pos_M105.0125_T0.62,RP_pos_M105.0314_T3.68,RP_pos_M105.0326_T11.89,RP_pos_M105.0685_T6.86,RP_pos_M105.0692_T1.79,RP_pos_M105.5828_T0.53,RP_pos_M105.9799_T0.67,RP_pos_M106.0486_T0.55,RP_pos_M106.5718_T0.5,RP_pos_M106.9499_T0.53,RP_pos_M107.0479_T1.25,RP_pos_M107.0481_T3.63,RP_pos_M107.0482_T4.78,RP_pos_M107.0484_T5.24,RP_pos_M107.9596_T0.5,RP_pos_M108.0406_T0.89,RP_pos_M108.0443_T0.58,RP_pos_M108.9604_T18.13,RP_pos_M109.0273_T0.55,RP_pos_M109.0635_T1.18,RP_pos_M109.0766_T0.5,RP_pos_M109.0998_T12.3,RP_pos_M109.0998_T16.81,RP_pos_M109.1_T14.23,RP_pos_M109.101_T14.54,RP_pos_M109.101_T13.51,RP_pos_M109.1011_T15.03,RP_pos_M109.1016_T12.64,RP_pos_M109.9559_T0.5,RP_pos_M110.0082_T0.5,RP_pos_M110.9592_T18.22,RP_pos_M111.042_T16.14,RP_pos_M111.0781_T12.62,RP_pos_M111.0783_T15.03,RP_pos_M111.0903_T18.24,RP_pos_M111.1166_T12.97,RP_pos_M112.026_T1.04,RP_pos_M112.0271_T0.84,RP_pos_M112.0271_T0.57,RP_pos_M112.0507_T0.57,RP_pos_M112.0734_T1.27,RP_pos_M112.0861_T0.51,RP_pos_M112.8947_T0.54,RP_pos_M112.9545_T1.01,RP_pos_M112.9546_T0.42,RP_pos_M112.9547_T0.15,RP_pos_M112.955_T1.21,RP_pos_M112.9554_T18.27,RP_pos_M112.9896_T0.54,RP_pos_M113.0333_T0.75,RP_pos_M113.0583_T0.94,RP_pos_M113.1075_T0.86,RP_pos_M113.5819_T0.5,RP_pos_M113.9612_T11.29,RP_pos_M113.9618_T7.2,RP_pos_M113.9618_T12.42,RP_pos_M113.9619_T12.89,RP_pos_M113.962_T5.26,RP_pos_M113.9621_T0.11,RP_pos_M113.9622_T6.58,RP_pos_M113.9622_T11.95,RP_pos_M113.9623_T4.77,RP_pos_M113.9624_T0.45,RP_pos_M113.9625_T6.24,RP_pos_M113.9625_T1.14,RP_pos_M113.9625_T6.97,RP_pos_M113.9627_T8.69,RP_pos_M113.9629_T5.68,RP_pos_M113.9629_T10.16,RP_pos_M113.9629_T18.14,RP_pos_M113.963_T9.09,RP_pos_M113.963_T8.02,RP_pos_M113.9631_T13.56,RP_pos_M113.9633_T7.45,RP_pos_M113.9641_T18.6,RP_pos_M114.0016_T0.68,RP_pos_M114.0536_T0.81,RP_pos_M114.0655_T0.55,RP_pos_M114.0892_T17.83,RP_pos_M114.0899_T15.93,RP_pos_M114.0899_T15.76,RP_pos_M114.09_T2.63,RP_pos_M114.09_T2.26,RP_pos_M114.0901_T16.38,RP_pos_M114.0901_T0.57,RP_pos_M114.1016_T18.18,RP_pos_M114.102_T6.7,RP_pos_M114.9864_T0.51,RP_pos_M115.035_T1.08,RP_pos_M115.0353_T0.89,RP_pos_M115.0363_T0.55,RP_pos_M115.038_T1.67,RP_pos_M115.0744_T2.04,RP_pos_M115.085_T1.52,RP_pos_M115.9562_T0.53,RP_pos_M116.0517_T15.05,RP_pos_M116.0519_T10.48,RP_pos_M116.052_T15.6,RP_pos_M116.0697_T0.84,RP_pos_M116.07_T0.57,RP_pos_M116.9731_T1.26,RP_pos_M116.9751_T1.06,RP_pos_M116.9751_T0.37,RP_pos_M117.0203_T0.55,RP_pos_M117.0894_T6.56,RP_pos_M117.0899_T6.34,RP_pos_M117.9336_T18.28,RP_pos_M118.085_T15.96,RP_pos_M118.085_T7.27,RP_pos_M118.0851_T11.42,RP_pos_M118.0851_T8.8,RP_pos_M118.0851_T4.8,RP_pos_M118.0851_T15.63,RP_pos_M118.0852_T18.07,RP_pos_M118.0852_T1.93,RP_pos_M118.0852_T12.41,RP_pos_M118.0852_T10.63,RP_pos_M118.0852_T10.97,RP_pos_M118.0852_T13.17,RP_pos_M118.0852_T10.44,RP_pos_M118.0852_T12.89,RP_pos_M118.0853_T18.96,RP_pos_M118.0853_T2.55,RP_pos_M118.0853_T14.95,RP_pos_M118.0853_T14.46,RP_pos_M118.0854_T18.56,RP_pos_M118.0854_T19.12,RP_pos_M118.0854_T12.05,RP_pos_M118.0854_T2.17,RP_pos_M118.0854_T11.22,RP_pos_M118.0854_T0.21,RP_pos_M118.0854_T1.7,RP_pos_M118.0854_T1.09,RP_pos_M118.0854_T9.39,RP_pos_M118.0855_T15.24,RP_pos_M118.0855_T9.92,RP_pos_M118.0855_T8.32,RP_pos_M118.0855_T14.61,RP_pos_M118.0855_T5.1,RP_pos_M118.0855_T0.82,RP_pos_M118.0856_T5.46,RP_pos_M118.0857_T1.51,RP_pos_M118.0857_T19.28,RP_pos_M118.0857_T0.58,RP_pos_M118.0857_T18.4,RP_pos_M118.0859_T9.13,RP_pos_M118.0861_T6.73,RP_pos_M118.9412_T18.14,RP_pos_M119.048_T0.79,RP_pos_M119.0697_T0.85,RP_pos_M119.0839_T11.75,RP_pos_M120.0804_T1.26,RP_pos_M120.522_T0.55,RP_pos_M120.9675_T18.15,RP_pos_M121.0627_T3.15,RP_pos_M121.0638_T0.64,RP_pos_M121.0639_T5.17,RP_pos_M121.0642_T0.84,RP_pos_M121.0989_T12.3,RP_pos_M121.0994_T15.03,RP_pos_M121.0995_T12.63,RP_pos_M121.1001_T14.33,RP_pos_M121.1009_T11.33,RP_pos_M121.5001_T0.63,RP_pos_M122.0219_T2.73,RP_pos_M122.0565_T1.29,RP_pos_M122.0772_T0.53,RP_pos_M122.0948_T0.85,RP_pos_M122.0957_T1.79,RP_pos_M122.4851_T12.21,RP_pos_M122.5006_T0.6,RP_pos_M122.9236_T0.5,RP_pos_M122.9621_T15.6,RP_pos_M122.9621_T3.85,RP_pos_M122.9621_T8.87,RP_pos_M122.9623_T5.29,RP_pos_M122.9626_T1.04,RP_pos_M122.9627_T1.2,RP_pos_M122.9627_T5.67,RP_pos_M122.9628_T11.22,RP_pos_M122.9628_T0.11,RP_pos_M122.9628_T0.46,RP_pos_M122.9629_T12.46,RP_pos_M122.9629_T11.46,RP_pos_M122.9629_T8.4,RP_pos_M122.9629_T12.83,RP_pos_M122.9629_T10.32,RP_pos_M122.9629_T9.47,RP_pos_M122.963_T8.1,RP_pos_M122.963_T6.56,RP_pos_M122.963_T7.86,RP_pos_M122.963_T10.83,RP_pos_M122.963_T13.51,RP_pos_M122.9631_T10.63,RP_pos_M122.9631_T7.45,RP_pos_M122.9631_T6,RP_pos_M122.9631_T13.13,RP_pos_M122.9631_T7.16,RP_pos_M122.9631_T9.16,RP_pos_M122.9632_T14.33,RP_pos_M122.9632_T4.24,RP_pos_M122.9632_T6.25,RP_pos_M122.9634_T9.98,RP_pos_M122.9634_T5.02,RP_pos_M122.9635_T8.69,RP_pos_M122.9635_T4.77,RP_pos_M122.9636_T6.83,RP_pos_M122.9636_T12.06,RP_pos_M122.9637_T18.14,RP_pos_M122.964_T4.5,RP_pos_M122.9642_T11.85,RP_pos_M123.0431_T0.79,RP_pos_M123.0432_T3.72,RP_pos_M123.0433_T7.6,RP_pos_M123.0538_T0.58,RP_pos_M123.078_T16.78,RP_pos_M123.0782_T16.56,RP_pos_M123.0783_T17.14,RP_pos_M123.0783_T17.72,RP_pos_M123.1166_T12.64,RP_pos_M123.1167_T14.23,RP_pos_M123.1175_T13.51,RP_pos_M124.0381_T0.72,RP_pos_M124.0755_T0.66,RP_pos_M124.0795_T8.27,RP_pos_M124.0855_T15.74,RP_pos_M124.0856_T15.53,RP_pos_M124.0857_T16.83,RP_pos_M124.0857_T16.28,RP_pos_M124.0859_T16.61,RP_pos_M124.0863_T17.73,RP_pos_M124.1089_T4.18,RP_pos_M124.9617_T0.49,RP_pos_M124.9628_T6.91,RP_pos_M124.9631_T15.66,RP_pos_M124.964_T6.19,RP_pos_M124.9641_T9.09,RP_pos_M125.0701_T1.39,RP_pos_M125.0886_T17.78,RP_pos_M125.0903_T16.73,RP_pos_M125.0956_T6.06,RP_pos_M125.9855_T0.51,RP_pos_M126.0212_T0.55,RP_pos_M126.101_T18.25,RP_pos_M126.1025_T0.5,RP_pos_M126.9592_T5.79,RP_pos_M126.9614_T18.1,RP_pos_M127.0228_T0.51,RP_pos_M127.0369_T11.28,RP_pos_M127.0369_T10.04,RP_pos_M127.0491_T1.26,RP_pos_M127.0493_T0.92,RP_pos_M127.0745_T1.19,RP_pos_M127.0923_T7.69,RP_pos_M127.111_T8.22,RP_pos_M127.4561_T18.2,RP_pos_M128.0694_T0.58,RP_pos_M128.1061_T0.59,RP_pos_M128.1061_T3.78,RP_pos_M128.5119_T0.55,RP_pos_M128.9641_T18.19,RP_pos_M129.0118_T0.65,RP_pos_M129.0528_T16.14,RP_pos_M129.0533_T3.65,RP_pos_M129.0598_T0.9,RP_pos_M129.0618_T0.58,RP_pos_M129.0889_T15.04,RP_pos_M129.0895_T12.62,RP_pos_M129.0907_T6.73,RP_pos_M129.1018_T2.21,RP_pos_M129.574_T0.5,RP_pos_M129.7136_T0.58,RP_pos_M129.9329_T18.08,RP_pos_M129.9776_T0.58,RP_pos_M129.9856_T17.26,RP_pos_M129.9869_T17.76,RP_pos_M130.0045_T0.13,RP_pos_M130.0056_T0.82,RP_pos_M130.0062_T1.46,RP_pos_M130.0066_T18.31,RP_pos_M130.0069_T0.31,RP_pos_M130.0069_T1.08,RP_pos_M130.007_T1.9,RP_pos_M130.0107_T0.61,RP_pos_M130.0489_T0.75,RP_pos_M130.0496_T0.55,RP_pos_M130.0646_T6.04,RP_pos_M130.0852_T0.57,RP_pos_M130.0855_T1,RP_pos_M130.1061_T18.03,RP_pos_M130.1087_T0.56,RP_pos_M130.1575_T4.36,RP_pos_M130.1579_T18.03,RP_pos_M130.1581_T16.05,RP_pos_M130.1582_T15.74,RP_pos_M130.1585_T3.88,RP_pos_M130.1587_T2.64,RP_pos_M130.1589_T3.65,RP_pos_M130.8483_T0.55,RP_pos_M130.9649_T1.25,RP_pos_M130.9649_T0.41,RP_pos_M130.965_T0.13,RP_pos_M130.965_T1.08,RP_pos_M130.9658_T18.29,RP_pos_M130.966_T19.17,RP_pos_M131.0479_T1.26,RP_pos_M131.0627_T2.26,RP_pos_M131.0668_T1.47,RP_pos_M131.0695_T0.8,RP_pos_M131.0697_T1.06,RP_pos_M131.1043_T10.73,RP_pos_M131.1178_T0.57,RP_pos_M131.7011_T0.9,RP_pos_M131.9276_T6.91,RP_pos_M131.9281_T6.57,RP_pos_M131.9283_T0.8,RP_pos_M131.929_T5.69,RP_pos_M131.9291_T18.1,RP_pos_M132.0654_T2.02,RP_pos_M132.0755_T0.57,RP_pos_M132.1008_T1.62,RP_pos_M132.1015_T0.87,RP_pos_M133.0307_T0.71,RP_pos_M133.0634_T6.86,RP_pos_M133.0841_T8.27,RP_pos_M133.0852_T0.85,RP_pos_M133.0943_T0.53,RP_pos_M133.101_T14.27,RP_pos_M133.1036_T0.85,RP_pos_M134.0434_T0.55,RP_pos_M134.0592_T4.92,RP_pos_M134.0795_T0.56,RP_pos_M134.918_T0.67,RP_pos_M134.9551_T0.68,RP_pos_M135.0002_T17.18,RP_pos_M135.0018_T17.84,RP_pos_M135.0213_T1.25,RP_pos_M135.0225_T0.92,RP_pos_M135.0316_T0.58,RP_pos_M135.0428_T10.14,RP_pos_M135.0429_T10.62,RP_pos_M135.0643_T0.6,RP_pos_M135.1136_T10.51,RP_pos_M135.1141_T13.91,RP_pos_M135.1148_T16.82,RP_pos_M135.1149_T10.1,RP_pos_M135.1155_T12.27,RP_pos_M135.1155_T12.62,RP_pos_M135.1156_T15.04,RP_pos_M135.1161_T14.26,RP_pos_M135.1161_T11.32,RP_pos_M135.5469_T2.26,RP_pos_M135.9757_T0.53,RP_pos_M136.0456_T0.58,RP_pos_M136.0734_T0.6,RP_pos_M136.0742_T3.26,RP_pos_M136.0742_T4,RP_pos_M136.1574_T4.42,RP_pos_M136.1582_T5.06,RP_pos_M136.9779_T18.13,RP_pos_M137.0004_T0.7,RP_pos_M137.045_T0.94,RP_pos_M137.045_T0.73,RP_pos_M137.0583_T5.2,RP_pos_M137.0592_T3.08,RP_pos_M137.0706_T0.55,RP_pos_M137.095_T14.32,RP_pos_M137.1288_T14.8,RP_pos_M137.1291_T15.04,RP_pos_M137.1316_T12.63,RP_pos_M137.1318_T13.57,RP_pos_M137.1325_T11.35,RP_pos_M137.4754_T0.66,RP_pos_M137.6365_T0.57,RP_pos_M137.9622_T0.49,RP_pos_M137.963_T18.15,RP_pos_M138.0533_T0.58,RP_pos_M138.0535_T2.87,RP_pos_M138.065_T17.76,RP_pos_M138.0903_T0.57,RP_pos_M138.0906_T0.84,RP_pos_M138.9718_T15.64,RP_pos_M138.9739_T18.14,RP_pos_M139.0118_T0.65,RP_pos_M139.0381_T3.63,RP_pos_M139.0491_T0.61,RP_pos_M139.0748_T17.76,RP_pos_M139.1104_T15.04,RP_pos_M139.147_T14.22,RP_pos_M139.9628_T18.11,RP_pos_M140.033_T2.73,RP_pos_M140.0361_T0.8,RP_pos_M140.0661_T16.59,RP_pos_M140.0663_T7.28,RP_pos_M140.0668_T8.22,RP_pos_M140.0669_T5.69,RP_pos_M140.0669_T5.22,RP_pos_M140.067_T13.97,RP_pos_M140.0671_T16.2,RP_pos_M140.0671_T11.62,RP_pos_M140.0671_T11.06,RP_pos_M140.0671_T9.8,RP_pos_M140.0671_T16.01,RP_pos_M140.0671_T15.35,RP_pos_M140.0671_T14.36,RP_pos_M140.0671_T12.08,RP_pos_M140.0672_T9.3,RP_pos_M140.0672_T15.59,RP_pos_M140.0672_T7.88,RP_pos_M140.0673_T12.96,RP_pos_M140.0673_T18.04,RP_pos_M140.0673_T10.14,RP_pos_M140.0674_T11.38,RP_pos_M140.0674_T9.06,RP_pos_M140.0674_T10.43,RP_pos_M140.0675_T14.97,RP_pos_M140.0676_T12.31,RP_pos_M140.0676_T12.67,RP_pos_M140.0676_T14.69,RP_pos_M140.0677_T0.66,RP_pos_M140.068_T6.63,RP_pos_M140.0681_T6.8,RP_pos_M140.106_T5.63,RP_pos_M141.0171_T9.22,RP_pos_M141.0192_T0.92,RP_pos_M141.1123_T18.03,RP_pos_M141.1262_T12.95,RP_pos_M141.9562_T8.76,RP_pos_M141.9564_T3.85,RP_pos_M141.9566_T14.34,RP_pos_M141.9568_T4.98,RP_pos_M141.9568_T11.19,RP_pos_M141.9569_T12.84,RP_pos_M141.9571_T2,RP_pos_M141.9572_T11.4,RP_pos_M141.9572_T11.67,RP_pos_M141.9572_T8.27,RP_pos_M141.9573_T10.66,RP_pos_M141.9573_T12.38,RP_pos_M141.9573_T15.68,RP_pos_M141.9574_T7.15,RP_pos_M141.9574_T1.41,RP_pos_M141.9575_T13.06,RP_pos_M141.9575_T1.19,RP_pos_M141.9575_T1.64,RP_pos_M141.9576_T10.46,RP_pos_M141.9576_T12.07,RP_pos_M141.9576_T19.06,RP_pos_M141.9576_T0.1,RP_pos_M141.9576_T1.04,RP_pos_M141.9576_T10.02,RP_pos_M141.9576_T6.97,RP_pos_M141.9577_T13.51,RP_pos_M141.9577_T4.56,RP_pos_M141.9577_T5.68,RP_pos_M141.9577_T6.22,RP_pos_M141.9578_T7.45,RP_pos_M141.9578_T0.45,RP_pos_M141.9579_T6.56,RP_pos_M141.9579_T7.9,RP_pos_M141.9579_T19.82,RP_pos_M141.9579_T2.46,RP_pos_M141.958_T5.99,RP_pos_M141.9581_T18.83,RP_pos_M141.9582_T5.25,RP_pos_M141.9582_T4.18,RP_pos_M141.9584_T19.47,RP_pos_M141.9584_T18.11,RP_pos_M141.9587_T3.01,RP_pos_M141.9589_T13.74,RP_pos_M141.9592_T9.07,RP_pos_M142.0259_T14.03,RP_pos_M142.044_T0.55,RP_pos_M142.0973_T0.77,RP_pos_M142.1222_T0.6,RP_pos_M142.9472_T0.55,RP_pos_M143.0151_T17.6,RP_pos_M143.017_T0.55,RP_pos_M143.0385_T18.28,RP_pos_M143.0695_T0.79,RP_pos_M143.1054_T12.62,RP_pos_M143.1058_T15.04,RP_pos_M143.1072_T14.23,RP_pos_M143.1162_T0.56,RP_pos_M143.1167_T1.64,RP_pos_M143.1168_T1.45,RP_pos_M143.1659_T5.64,RP_pos_M143.1663_T5.06,RP_pos_M143.167_T18.03,RP_pos_M143.5731_T0.53,RP_pos_M143.9575_T16.21,RP_pos_M143.9578_T15.75,RP_pos_M143.9579_T16.02,RP_pos_M143.9584_T15.61,RP_pos_M143.9584_T18.08,RP_pos_M143.9585_T5.79,RP_pos_M144.0459_T0.55,RP_pos_M144.047_T1.13,RP_pos_M144.08_T3.22,RP_pos_M144.1001_T0.76,RP_pos_M144.1008_T1.73,RP_pos_M144.9803_T12.52,RP_pos_M144.9807_T18.02,RP_pos_M144.9807_T17.4,RP_pos_M144.987_T0.67,RP_pos_M145.0063_T0.97,RP_pos_M145.0067_T1.21,RP_pos_M145.0475_T0.56,RP_pos_M145.0802_T1.97,RP_pos_M145.0848_T3.47,RP_pos_M145.1035_T7.06,RP_pos_M145.1036_T7.36,RP_pos_M145.1038_T7.69,RP_pos_M145.1326_T0.72,RP_pos_M145.1328_T0.59,RP_pos_M145.1698_T0.53,RP_pos_M146.0585_T2.39,RP_pos_M146.059_T4.74,RP_pos_M146.0591_T5.75,RP_pos_M146.0605_T5.22,RP_pos_M146.0932_T8.31,RP_pos_M146.1043_T7.65,RP_pos_M146.1155_T1.62,RP_pos_M146.1157_T14.43,RP_pos_M146.1166_T3.43,RP_pos_M146.1167_T0.57,RP_pos_M146.1174_T3.77,RP_pos_M146.1638_T0.5,RP_pos_M146.9358_T18.13,RP_pos_M146.9728_T13.34,RP_pos_M146.9733_T14.11,RP_pos_M146.9903_T0.63,RP_pos_M147.0428_T4.3,RP_pos_M147.043_T0.78,RP_pos_M147.0431_T5.46,RP_pos_M147.0635_T16.14,RP_pos_M147.0749_T0.56,RP_pos_M147.1123_T0.53,RP_pos_M147.1149_T14.27,RP_pos_M148.0039_T0.55,RP_pos_M148.0412_T0.55,RP_pos_M148.0599_T0.56,RP_pos_M148.0734_T6.04,RP_pos_M148.075_T5.76,RP_pos_M149.0221_T16.82,RP_pos_M149.0221_T12.61,RP_pos_M149.0223_T9.14,RP_pos_M149.0225_T16.15,RP_pos_M149.0231_T12.21,RP_pos_M149.0235_T13.59,RP_pos_M149.043_T5.63,RP_pos_M149.0566_T7.73,RP_pos_M149.058_T8.05,RP_pos_M149.0585_T1.26,RP_pos_M149.0589_T5.19,RP_pos_M149.0593_T4.78,RP_pos_M149.0802_T0.78,RP_pos_M149.1297_T8.05,RP_pos_M149.131_T13.9,RP_pos_M149.1312_T14.23,RP_pos_M149.1315_T16.81,RP_pos_M149.1315_T11.31,RP_pos_M149.1317_T10.33,RP_pos_M149.1319_T12.29,RP_pos_M149.1323_T16.24,RP_pos_M149.1328_T10.1,RP_pos_M149.6073_T1.3,RP_pos_M149.9944_T0.53,RP_pos_M150.0574_T0.72,RP_pos_M150.0847_T0.59,RP_pos_M150.1119_T0.56,RP_pos_M150.1735_T5.68,RP_pos_M150.9493_T0.67,RP_pos_M151.0611_T0.8,RP_pos_M151.0741_T17.87,RP_pos_M151.0741_T15.26,RP_pos_M151.0845_T0.58,RP_pos_M151.1098_T12.3,RP_pos_M151.11_T14.22,RP_pos_M151.1478_T13.51,RP_pos_M151.1496_T14.36,RP_pos_M151.6251_T0.55,RP_pos_M151.9502_T0.51,RP_pos_M151.964_T0.84,RP_pos_M152.0555_T0.59,RP_pos_M152.0557_T0.91,RP_pos_M152.0699_T1.85,RP_pos_M152.0702_T1.26,RP_pos_M152.1058_T0.95,RP_pos_M153.0396_T1,RP_pos_M153.0662_T4.48,RP_pos_M153.0665_T5,RP_pos_M153.0667_T3.54,RP_pos_M153.0996_T0.6,RP_pos_M153.1257_T7.58,RP_pos_M153.1262_T14.22,RP_pos_M153.1263_T15.04,RP_pos_M153.1263_T12.62,RP_pos_M153.1268_T13.88,RP_pos_M153.1372_T18.02,RP_pos_M153.1616_T14.22,RP_pos_M153.954_T0.61,RP_pos_M154.0493_T0.6,RP_pos_M154.083_T0.85,RP_pos_M154.0849_T1.19,RP_pos_M154.9656_T18.13,RP_pos_M154.9657_T0.5,RP_pos_M154.9886_T13.02,RP_pos_M154.9888_T11.66,RP_pos_M155.0003_T18.28,RP_pos_M155.0455_T11.33,RP_pos_M155.069_T4.55,RP_pos_M155.0804_T0.58,RP_pos_M155.0826_T16.89,RP_pos_M155.0984_T8.26,RP_pos_M155.1031_T14.23,RP_pos_M155.1777_T12.62,RP_pos_M156.04_T8.37,RP_pos_M156.0402_T4.77,RP_pos_M156.0402_T7.98,RP_pos_M156.0402_T8.89,RP_pos_M156.0405_T1.44,RP_pos_M156.0406_T11.45,RP_pos_M156.0407_T15.53,RP_pos_M156.0407_T14.69,RP_pos_M156.0408_T12.42,RP_pos_M156.0408_T9.99,RP_pos_M156.0409_T7.3,RP_pos_M156.0409_T10.9,RP_pos_M156.0409_T14.36,RP_pos_M156.041_T18.46,RP_pos_M156.041_T7.65,RP_pos_M156.041_T12.85,RP_pos_M156.0411_T11.24,RP_pos_M156.0411_T0.15,RP_pos_M156.0411_T2.04,RP_pos_M156.0411_T18.05,RP_pos_M156.0411_T1.16,RP_pos_M156.0412_T1.78,RP_pos_M156.0412_T0.47,RP_pos_M156.0413_T6.83,RP_pos_M156.0414_T5.23,RP_pos_M156.0414_T6.34,RP_pos_M156.0417_T2.51,RP_pos_M156.0421_T10.71,RP_pos_M156.0757_T0.53,RP_pos_M156.0908_T4.05,RP_pos_M156.9649_T18.28,RP_pos_M157.0337_T0.64,RP_pos_M157.0484_T7.46,RP_pos_M157.0847_T5.22,RP_pos_M157.0971_T0.57,RP_pos_M157.1194_T13.88,RP_pos_M157.1209_T16.24,RP_pos_M157.1211_T12.62,RP_pos_M157.1212_T15.03,RP_pos_M157.1219_T14.22,RP_pos_M157.1219_T8.52,RP_pos_M157.1311_T0.55,RP_pos_M157.132_T18.03,RP_pos_M157.1327_T0.9,RP_pos_M157.1693_T5.54,RP_pos_M157.5683_T5,RP_pos_M157.9996_T11,RP_pos_M158.0012_T1.46,RP_pos_M158.0015_T11.32,RP_pos_M158.0016_T1.02,RP_pos_M158.0016_T1.2,RP_pos_M158.0017_T18.58,RP_pos_M158.0018_T0.37,RP_pos_M158.0018_T0.13,RP_pos_M158.002_T18.3,RP_pos_M158.0023_T8.66,RP_pos_M158.0255_T8.65,RP_pos_M158.0786_T0.58,RP_pos_M158.1154_T0.56,RP_pos_M158.1158_T0.98,RP_pos_M158.1181_T1.52,RP_pos_M158.1533_T8.15,RP_pos_M158.9594_T0.29,RP_pos_M158.9596_T1.08,RP_pos_M158.9607_T18.3,RP_pos_M158.9621_T12.44,RP_pos_M158.9622_T14.57,RP_pos_M158.9628_T13.34,RP_pos_M158.9628_T12.85,RP_pos_M158.9629_T12.07,RP_pos_M158.9631_T14.82,RP_pos_M158.9632_T15.08,RP_pos_M158.9632_T17.5,RP_pos_M158.9632_T16.94,RP_pos_M158.9633_T0.52,RP_pos_M158.9634_T15.73,RP_pos_M158.9635_T15.86,RP_pos_M158.9635_T17.28,RP_pos_M158.9636_T17.78,RP_pos_M158.9637_T16.55,RP_pos_M158.964_T18.02,RP_pos_M158.9641_T16.13,RP_pos_M159.0281_T0.72,RP_pos_M159.0639_T18.16,RP_pos_M159.064_T11.3,RP_pos_M159.0641_T0.14,RP_pos_M159.0643_T5.76,RP_pos_M159.0644_T18.98,RP_pos_M159.0652_T18.68,RP_pos_M159.0656_T1.17,RP_pos_M159.1013_T5.22,RP_pos_M159.1119_T1.16,RP_pos_M159.1162_T6.86,RP_pos_M159.1171_T14.36,RP_pos_M159.1482_T0.61,RP_pos_M159.1487_T0.82,RP_pos_M159.9669_T18.17,RP_pos_M160.0355_T0.57,RP_pos_M160.0591_T0.6,RP_pos_M160.0958_T0.57,RP_pos_M160.1325_T0.59,RP_pos_M161.0011_T0.84,RP_pos_M161.0285_T0.55,RP_pos_M161.0951_T5.99,RP_pos_M161.0956_T9.26,RP_pos_M161.1059_T3.22,RP_pos_M161.1264_T0.55,RP_pos_M161.1292_T16.24,RP_pos_M161.1307_T14.24,RP_pos_M161.1322_T10.33,RP_pos_M162.054_T1.18,RP_pos_M162.0541_T3.8,RP_pos_M162.0544_T3.18,RP_pos_M162.0584_T0.75,RP_pos_M162.0758_T0.57,RP_pos_M162.1114_T0.56,RP_pos_M162.6155_T0.53,RP_pos_M162.972_T0.69,RP_pos_M163.0171_T0.97,RP_pos_M163.0172_T1.41,RP_pos_M163.0173_T1.14,RP_pos_M163.0377_T7.38,RP_pos_M163.0379_T6.15,RP_pos_M163.0379_T2.46,RP_pos_M163.038_T4,RP_pos_M163.0383_T4.22,RP_pos_M163.0742_T11.9,RP_pos_M163.0743_T7.9,RP_pos_M163.0743_T8.03,RP_pos_M163.0999_T4.92,RP_pos_M163.1055_T11.35,RP_pos_M163.1448_T12.99,RP_pos_M163.1466_T12.27,RP_pos_M163.1469_T16.81,RP_pos_M164.0568_T0.8,RP_pos_M164.071_T6.35,RP_pos_M164.1702_T10.91,RP_pos_M164.9278_T0.54,RP_pos_M165.0534_T1.97,RP_pos_M165.0539_T3.1,RP_pos_M165.0541_T3.72,RP_pos_M165.0542_T0.78,RP_pos_M165.074_T0.6,RP_pos_M165.087_T14.21,RP_pos_M165.0893_T6,RP_pos_M165.09_T12.95,RP_pos_M165.0901_T15.79,RP_pos_M165.1016_T5.28,RP_pos_M165.1118_T18.03,RP_pos_M165.1262_T14.22,RP_pos_M165.1264_T12.95,RP_pos_M165.1266_T15.87,RP_pos_M165.1274_T13.93,RP_pos_M165.1276_T13.51,RP_pos_M165.1618_T14.33,RP_pos_M165.1627_T16.24,RP_pos_M165.1634_T15.87,RP_pos_M166.0751_T0.59,RP_pos_M166.086_T1.26,RP_pos_M166.1064_T0.82,RP_pos_M166.5742_T5,RP_pos_M167.0327_T16.15,RP_pos_M167.0337_T12.2,RP_pos_M167.0433_T1.89,RP_pos_M167.0551_T1.21,RP_pos_M167.0686_T5.33,RP_pos_M167.1148_T0.7,RP_pos_M167.142_T14.22,RP_pos_M167.142_T12.62,RP_pos_M167.1421_T15.04,RP_pos_M167.1424_T8.05,RP_pos_M167.1428_T16.24,RP_pos_M167.143_T13.88,RP_pos_M167.9482_T0.7,RP_pos_M167.9931_T7.07,RP_pos_M168.044_T0.55,RP_pos_M168.054_T0.92,RP_pos_M168.0772_T0.56,RP_pos_M168.0981_T6.31,RP_pos_M168.0991_T0.64,RP_pos_M168.1063_T8.27,RP_pos_M168.1115_T0.75,RP_pos_M169.0352_T0.63,RP_pos_M169.0479_T4.15,RP_pos_M169.0939_T0.53,RP_pos_M169.1021_T16.89,RP_pos_M169.1209_T12.27,RP_pos_M169.1213_T14.22,RP_pos_M169.1229_T13.51,RP_pos_M169.1928_T12.62,RP_pos_M169.9843_T0.55,RP_pos_M170.0406_T0.55,RP_pos_M170.0451_T0.8,RP_pos_M170.0576_T0.56,RP_pos_M170.0862_T0.56,RP_pos_M170.5429_T0.87,RP_pos_M171.0623_T0.77,RP_pos_M171.08_T8.69,RP_pos_M171.1006_T6.06,RP_pos_M171.1115_T0.6,RP_pos_M171.1347_T15.87,RP_pos_M171.1364_T14.22,RP_pos_M171.1367_T15.03,RP_pos_M171.1369_T12.62,RP_pos_M171.138_T13.9,RP_pos_M171.1384_T16.24,RP_pos_M171.1483_T6.37,RP_pos_M171.1777_T11.5,RP_pos_M172.0538_T2.74,RP_pos_M172.0705_T1.77,RP_pos_M172.0952_T1.19,RP_pos_M172.1137_T12.68,RP_pos_M172.1141_T11.18,RP_pos_M172.1142_T12,RP_pos_M172.1144_T10.48,RP_pos_M172.1145_T16.37,RP_pos_M172.1148_T15.6,RP_pos_M172.1328_T5.17,RP_pos_M172.1684_T9.31,RP_pos_M172.5731_T4.92,RP_pos_M172.5889_T1.1,RP_pos_M172.955_T18.08,RP_pos_M172.9876_T0.9,RP_pos_M173.0213_T0.58,RP_pos_M173.0423_T0.55,RP_pos_M173.0578_T6.78,RP_pos_M173.0582_T10.16,RP_pos_M173.0591_T10.61,RP_pos_M173.0759_T8.77,RP_pos_M173.0762_T0.67,RP_pos_M173.0762_T15.66,RP_pos_M173.0771_T7.68,RP_pos_M173.0772_T12.02,RP_pos_M173.0772_T15.01,RP_pos_M173.0773_T11.27,RP_pos_M173.0774_T17.89,RP_pos_M173.0775_T13.97,RP_pos_M173.0777_T16.29,RP_pos_M173.0777_T13.16,RP_pos_M173.0778_T17.76,RP_pos_M173.0778_T16.63,RP_pos_M173.0778_T17.08,RP_pos_M173.0778_T17.24,RP_pos_M173.0778_T15.26,RP_pos_M173.0779_T11.47,RP_pos_M173.0779_T12.89,RP_pos_M173.078_T16.11,RP_pos_M173.0781_T14.68,RP_pos_M173.0782_T0.9,RP_pos_M173.0783_T11,RP_pos_M173.0784_T10.65,RP_pos_M173.0786_T12.39,RP_pos_M173.0907_T0.56,RP_pos_M173.1168_T6.35,RP_pos_M173.1271_T1.21,RP_pos_M173.1328_T14.36,RP_pos_M173.1392_T0.7,RP_pos_M173.1638_T1.23,RP_pos_M173.1643_T1.8,RP_pos_M173.1646_T7.78,RP_pos_M174.0202_T2.81,RP_pos_M174.0525_T1.87,RP_pos_M174.0536_T4.73,RP_pos_M174.0757_T0.59,RP_pos_M174.1111_T0.58,RP_pos_M174.1219_T0.87,RP_pos_M174.1275_T11.77,RP_pos_M174.1306_T10.28,RP_pos_M174.1478_T1.04,RP_pos_M174.9362_T15.7,RP_pos_M174.9366_T18.03,RP_pos_M174.9369_T0.53,RP_pos_M174.9521_T18.03,RP_pos_M174.9644_T0.5,RP_pos_M174.9914_T9.59,RP_pos_M175.0521_T4.32,RP_pos_M175.0706_T0.57,RP_pos_M175.1074_T0.83,RP_pos_M175.1154_T0.55,RP_pos_M175.12_T2.04,RP_pos_M175.142_T0.55,RP_pos_M175.1448_T13.93,RP_pos_M175.1464_T13.01,RP_pos_M175.1465_T14.54,RP_pos_M175.1467_T14.22,RP_pos_M175.1469_T8.65,RP_pos_M175.1475_T10.35,RP_pos_M175.1477_T16.24,RP_pos_M176.0121_T0.6,RP_pos_M176.0412_T0.83,RP_pos_M176.0707_T6.04,RP_pos_M176.0911_T0.82,RP_pos_M176.0993_T0.56,RP_pos_M177.0061_T0.56,RP_pos_M177.0528_T5.89,RP_pos_M177.0533_T5,RP_pos_M177.0535_T9.14,RP_pos_M177.0537_T8.24,RP_pos_M177.0538_T7.35,RP_pos_M177.0541_T5.51,RP_pos_M177.1115_T8.26,RP_pos_M177.1262_T6.16,RP_pos_M177.1265_T14.34,RP_pos_M177.1618_T11.65,RP_pos_M177.1618_T12.27,RP_pos_M177.1627_T11.92,RP_pos_M177.1629_T12.94,RP_pos_M177.163_T14.54,RP_pos_M177.1645_T10.78,RP_pos_M178.0492_T3.9,RP_pos_M178.0574_T0.55,RP_pos_M178.9443_T0.69,RP_pos_M178.9891_T18.13,RP_pos_M179.0645_T5.28,RP_pos_M179.0683_T4.47,RP_pos_M179.0729_T0.57,RP_pos_M179.1055_T9.27,RP_pos_M179.1058_T5.24,RP_pos_M179.1276_T0.55,RP_pos_M179.1417_T14.23,RP_pos_M179.1425_T13.51,RP_pos_M179.1773_T13.29,RP_pos_M179.1783_T15.87,RP_pos_M179.9892_T18.44,RP_pos_M180.0642_T3.68,RP_pos_M180.0714_T0.7,RP_pos_M180.1001_T0.6,RP_pos_M180.1009_T0.79,RP_pos_M180.1014_T7.23,RP_pos_M180.1015_T9.37,RP_pos_M180.1017_T6.73,RP_pos_M180.103_T6.04,RP_pos_M180.1395_T0.96,RP_pos_M180.9039_T0.55,RP_pos_M181.0228_T5.79,RP_pos_M181.0478_T3.73,RP_pos_M181.0482_T4.25,RP_pos_M181.0482_T4.56,RP_pos_M181.1182_T13.66,RP_pos_M181.1212_T12.3,RP_pos_M181.1233_T14.36,RP_pos_M181.1303_T0.82,RP_pos_M181.1578_T12.62,RP_pos_M181.1579_T15.04,RP_pos_M181.9719_T7.9,RP_pos_M182.0671_T0.97,RP_pos_M182.0792_T6.32,RP_pos_M182.08_T0.61,RP_pos_M182.0808_T0.78,RP_pos_M182.0827_T2.91,RP_pos_M182.1086_T0.61,RP_pos_M182.1285_T1.01,RP_pos_M182.958_T1.05,RP_pos_M182.96_T9.22,RP_pos_M182.9606_T15.6,RP_pos_M182.9614_T0.49,RP_pos_M182.9615_T18.13,RP_pos_M183.044_T10.04,RP_pos_M183.0492_T0.55,RP_pos_M183.0499_T1.03,RP_pos_M183.0642_T3.09,RP_pos_M183.0757_T6.26,RP_pos_M183.0762_T17.18,RP_pos_M183.0767_T1.03,RP_pos_M183.0771_T18.51,RP_pos_M183.0772_T16.54,RP_pos_M183.0782_T0.29,RP_pos_M183.0798_T0.49,RP_pos_M183.1016_T7.19,RP_pos_M183.1355_T13.93,RP_pos_M183.1368_T14.22,RP_pos_M183.1376_T13.51,RP_pos_M183.5052_T7.59,RP_pos_M183.96_T18.19,RP_pos_M183.9875_T7.08,RP_pos_M184.059_T0.9,RP_pos_M184.1445_T0.53,RP_pos_M184.9842_T18.1,RP_pos_M185.0127_T0.84,RP_pos_M185.0561_T10.61,RP_pos_M185.0592_T10.16,RP_pos_M185.0972_T0.58,RP_pos_M185.1125_T15.13,RP_pos_M185.1129_T17.89,RP_pos_M185.1138_T5.76,RP_pos_M185.1139_T17.26,RP_pos_M185.1144_T15.75,RP_pos_M185.115_T6.86,RP_pos_M185.1504_T16.24,RP_pos_M185.1507_T13.88,RP_pos_M185.1519_T15.87,RP_pos_M185.1523_T8.05,RP_pos_M185.1527_T14.23,RP_pos_M185.1527_T12.62,RP_pos_M185.1528_T15.03,RP_pos_M185.9587_T0.54,RP_pos_M186.1277_T6.86,RP_pos_M186.1298_T7.16,RP_pos_M186.1304_T7.41,RP_pos_M186.1304_T7.7,RP_pos_M186.1488_T11.25,RP_pos_M186.2207_T6.51,RP_pos_M186.956_T18.21,RP_pos_M187.036_T0.74,RP_pos_M187.0557_T0.61,RP_pos_M187.0581_T11.27,RP_pos_M187.0593_T10.04,RP_pos_M187.0958_T13.93,RP_pos_M187.1247_T0.55,RP_pos_M187.1271_T7.77,RP_pos_M187.1432_T2.13,RP_pos_M187.1479_T14.36,RP_pos_M187.1802_T2.81,RP_pos_M187.1823_T0.75,RP_pos_M187.9766_T0.97,RP_pos_M187.9769_T0.65,RP_pos_M187.9984_T0.69,RP_pos_M187.9988_T13.93,RP_pos_M188.0613_T0.65,RP_pos_M188.066_T1.82,RP_pos_M188.0689_T1.25,RP_pos_M188.0701_T2.39,RP_pos_M188.1022_T13.29,RP_pos_M188.175_T0.53,RP_pos_M189.0197_T0.55,RP_pos_M189.0522_T0.86,RP_pos_M189.0869_T0.57,RP_pos_M189.1088_T13.02,RP_pos_M189.1221_T0.87,RP_pos_M189.1223_T0.57,RP_pos_M189.1224_T1.45,RP_pos_M189.1228_T1.64,RP_pos_M189.1592_T0.54,RP_pos_M189.1617_T14.78,RP_pos_M189.1625_T14.24,RP_pos_M189.1627_T10.41,RP_pos_M189.1628_T13.01,RP_pos_M189.1633_T14.54,RP_pos_M189.1643_T13.93,RP_pos_M189.9552_T0.85,RP_pos_M189.9936_T0.92,RP_pos_M190.0486_T3.8,RP_pos_M190.0488_T2.95,RP_pos_M190.0947_T2.14,RP_pos_M190.1174_T8.27,RP_pos_M190.1255_T7.56,RP_pos_M190.1419_T0.57,RP_pos_M190.9116_T0.52,RP_pos_M191.0379_T0.54,RP_pos_M191.0749_T0.54,RP_pos_M191.1056_T7.03,RP_pos_M191.1272_T6.34,RP_pos_M191.142_T14.34,RP_pos_M191.178_T12.27,RP_pos_M191.179_T13.96,RP_pos_M192.065_T4.74,RP_pos_M192.084_T0.58,RP_pos_M192.1373_T8.27,RP_pos_M192.1581_T0.59,RP_pos_M192.9354_T2.21,RP_pos_M192.9768_T1.34,RP_pos_M192.9786_T0.97,RP_pos_M193.0368_T0.62,RP_pos_M193.0829_T5.37,RP_pos_M193.0896_T0.55,RP_pos_M193.1538_T0.53,RP_pos_M193.1566_T16.24,RP_pos_M193.1571_T12.94,RP_pos_M193.1575_T8.65,RP_pos_M193.1576_T14.22,RP_pos_M193.1581_T14.54,RP_pos_M193.1964_T12.22,RP_pos_M193.9215_T9.76,RP_pos_M193.9265_T18.26,RP_pos_M194.0491_T0.58,RP_pos_M194.113_T0.75,RP_pos_M194.1165_T0.6,RP_pos_M194.1423_T13.74,RP_pos_M194.5806_T5.14,RP_pos_M195.0263_T0.67,RP_pos_M195.0647_T5.51,RP_pos_M195.0752_T0.95,RP_pos_M195.0865_T4.18,RP_pos_M195.1216_T0.28,RP_pos_M195.1218_T1.55,RP_pos_M195.1271_T13.53,RP_pos_M195.1298_T4.92,RP_pos_M195.137_T10.41,RP_pos_M195.1377_T12.27,RP_pos_M195.1456_T1.22,RP_pos_M195.1725_T12.99,RP_pos_M195.1728_T12.62,RP_pos_M195.1731_T15.04,RP_pos_M195.9475_T0.7,RP_pos_M195.9957_T0.5,RP_pos_M196.0603_T3.9,RP_pos_M196.0609_T4.7,RP_pos_M196.0962_T5.88,RP_pos_M196.0977_T0.85,RP_pos_M196.0996_T13.33,RP_pos_M196.1436_T1.96,RP_pos_M197.0668_T2.23,RP_pos_M197.0783_T5.22,RP_pos_M197.0974_T0.54,RP_pos_M197.1131_T13.36,RP_pos_M197.1243_T0.58,RP_pos_M197.1275_T3.32,RP_pos_M197.128_T2.88,RP_pos_M197.1282_T3.55,RP_pos_M197.132_T10.18,RP_pos_M197.1324_T13.69,RP_pos_M197.1325_T18.01,RP_pos_M197.1327_T17.11,RP_pos_M197.134_T12.35,RP_pos_M197.1347_T16.89,RP_pos_M197.1483_T15.87,RP_pos_M197.1526_T14.22,RP_pos_M197.1556_T13.51,RP_pos_M197.6047_T12.95,RP_pos_M198.0483_T0.55,RP_pos_M198.0848_T0.55,RP_pos_M198.1187_T0.56,RP_pos_M198.1272_T5.61,RP_pos_M198.1839_T8.46,RP_pos_M198.9396_T0.5,RP_pos_M199.059_T0.91,RP_pos_M199.0595_T4.55,RP_pos_M199.0805_T0.59,RP_pos_M199.1258_T8.26,RP_pos_M199.1299_T7.58,RP_pos_M199.1672_T12.97,RP_pos_M199.168_T15.87,RP_pos_M199.1681_T14.22,RP_pos_M199.1683_T15.04,RP_pos_M199.1684_T16.24,RP_pos_M199.1685_T12.62,RP_pos_M199.1707_T13.88,RP_pos_M200.0418_T0.54,RP_pos_M200.0662_T0.55,RP_pos_M200.1999_T10.93,RP_pos_M200.9718_T0.5,RP_pos_M201.0439_T8.52,RP_pos_M201.0526_T10.04,RP_pos_M201.0722_T0.9,RP_pos_M201.0734_T1.11,RP_pos_M201.0854_T0.57,RP_pos_M201.1213_T1.84,RP_pos_M201.1261_T0.57,RP_pos_M201.148_T8.03,RP_pos_M201.1483_T8.23,RP_pos_M201.1488_T15.62,RP_pos_M201.1584_T3.59,RP_pos_M201.1636_T12.99,RP_pos_M201.1637_T14.48,RP_pos_M201.9338_T0.55,RP_pos_M202.0497_T2.21,RP_pos_M202.1087_T0.85,RP_pos_M202.1117_T0.58,RP_pos_M202.138_T4.77,RP_pos_M202.1387_T5.04,RP_pos_M202.1791_T0.62,RP_pos_M202.9991_T0.86,RP_pos_M203.0321_T0.6,RP_pos_M203.0485_T4.32,RP_pos_M203.0527_T0.55,RP_pos_M203.0685_T10.16,RP_pos_M203.0705_T10.61,RP_pos_M203.089_T0.92,RP_pos_M203.0904_T7.46,RP_pos_M203.1023_T0.58,RP_pos_M203.106_T11.82,RP_pos_M203.1381_T1.62,RP_pos_M203.1383_T0.99,RP_pos_M203.1383_T1.37,RP_pos_M203.1458_T0.57,RP_pos_M203.1469_T5.14,RP_pos_M203.178_T13.01,RP_pos_M203.1782_T13.96,RP_pos_M203.1783_T11.66,RP_pos_M203.1787_T12.3,RP_pos_M203.1789_T14.95,RP_pos_M203.179_T14.52,RP_pos_M204.0607_T0.82,RP_pos_M204.0853_T1.01,RP_pos_M204.0855_T14.43,RP_pos_M204.0865_T0.63,RP_pos_M204.0869_T15.6,RP_pos_M204.1106_T2.29,RP_pos_M204.1241_T0.62,RP_pos_M204.9232_T18.13,RP_pos_M205.0276_T0.75,RP_pos_M205.0463_T0.59,RP_pos_M205.0597_T17.86,RP_pos_M205.068_T0.55,RP_pos_M205.0703_T9.3,RP_pos_M205.0843_T12.6,RP_pos_M205.0856_T12.21,RP_pos_M205.0965_T2.39,RP_pos_M205.1044_T13.38,RP_pos_M205.1047_T1.13,RP_pos_M205.106_T0.89,RP_pos_M205.1174_T0.78,RP_pos_M205.1194_T0.56,RP_pos_M205.1426_T7.85,RP_pos_M205.1935_T14.55,RP_pos_M205.1957_T13.96,RP_pos_M206.0665_T0.56,RP_pos_M206.0807_T5.45,RP_pos_M206.1109_T14.11,RP_pos_M206.1373_T0.56,RP_pos_M206.8855_T0.53,RP_pos_M206.9156_T18.16,RP_pos_M207.049_T0.54,RP_pos_M207.0644_T5.59,RP_pos_M207.0652_T5.24,RP_pos_M207.0666_T2.98,RP_pos_M207.071_T0.56,RP_pos_M207.0968_T0.55,RP_pos_M207.0989_T5.23,RP_pos_M207.1005_T17.14,RP_pos_M207.1009_T6,RP_pos_M207.1267_T10.5,RP_pos_M207.1477_T2.86,RP_pos_M207.1722_T11.66,RP_pos_M207.1731_T14.22,RP_pos_M207.1731_T13.01,RP_pos_M207.6525_T9.19,RP_pos_M208.0593_T1.87,RP_pos_M208.06_T3.8,RP_pos_M208.0949_T5.04,RP_pos_M208.9119_T18.1,RP_pos_M209.0355_T5.19,RP_pos_M209.0381_T4.77,RP_pos_M209.0592_T0.61,RP_pos_M209.0599_T0.84,RP_pos_M209.0605_T1.05,RP_pos_M209.0797_T5.32,RP_pos_M209.1167_T5.01,RP_pos_M209.1168_T5.29,RP_pos_M209.1178_T6.51,RP_pos_M209.1522_T12.27,RP_pos_M209.1526_T13.51,RP_pos_M209.1889_T15.04,RP_pos_M209.1893_T12.62,RP_pos_M210.0575_T1.23,RP_pos_M210.0761_T5.03,RP_pos_M210.1108_T0.61,RP_pos_M210.1275_T14.36,RP_pos_M210.1595_T0.53,RP_pos_M211.0461_T0.55,RP_pos_M211.0837_T3.38,RP_pos_M211.093_T6.06,RP_pos_M211.1035_T3.13,RP_pos_M211.1049_T2.21,RP_pos_M211.1082_T3.36,RP_pos_M211.1084_T11.33,RP_pos_M211.1088_T10.63,RP_pos_M211.1315_T6.21,RP_pos_M211.1337_T5.23,RP_pos_M211.139_T0.53,RP_pos_M211.1431_T5.04,RP_pos_M211.1431_T4.15,RP_pos_M211.1435_T3.78,RP_pos_M211.1676_T15.87,RP_pos_M211.168_T14.22,RP_pos_M211.1683_T8.65,RP_pos_M211.1684_T16.24,RP_pos_M211.2047_T12.22,RP_pos_M211.9633_T4.95,RP_pos_M211.9817_T4.95,RP_pos_M212.0525_T0.78,RP_pos_M212.0871_T6.73,RP_pos_M212.1186_T4.99,RP_pos_M212.1333_T8.22,RP_pos_M212.1386_T0.75,RP_pos_M212.1641_T7.25,RP_pos_M212.169_T1.59,RP_pos_M212.2001_T9.55,RP_pos_M212.5675_T0.55,RP_pos_M212.8512_T0.55,RP_pos_M213.0694_T0.96,RP_pos_M213.0856_T1.01,RP_pos_M213.1094_T6.34,RP_pos_M213.1228_T0.81,RP_pos_M213.1234_T10.71,RP_pos_M213.1253_T17.86,RP_pos_M213.1452_T7.59,RP_pos_M213.1587_T6.34,RP_pos_M213.1777_T5.75,RP_pos_M213.1798_T7.4,RP_pos_M213.1827_T15.87,RP_pos_M213.1828_T16.24,RP_pos_M213.1839_T15.03,RP_pos_M213.1842_T12.62,RP_pos_M213.1843_T17.86,RP_pos_M213.8754_T18.11,RP_pos_M213.9783_T0.82,RP_pos_M214.0058_T0.55,RP_pos_M214.0465_T4.73,RP_pos_M214.0764_T0.76,RP_pos_M214.0799_T0.58,RP_pos_M214.089_T8.65,RP_pos_M214.0976_T9.76,RP_pos_M214.1081_T0.58,RP_pos_M214.1791_T7.88,RP_pos_M214.9167_T0.5,RP_pos_M215.015_T0.66,RP_pos_M215.0684_T10.61,RP_pos_M215.0691_T0.83,RP_pos_M215.0703_T1.1,RP_pos_M215.0838_T6.34,RP_pos_M215.1017_T0.57,RP_pos_M215.1044_T0.77,RP_pos_M215.1231_T16.24,RP_pos_M215.1234_T16.59,RP_pos_M215.1241_T17.79,RP_pos_M215.1242_T4.55,RP_pos_M215.1246_T4.35,RP_pos_M215.1248_T17.23,RP_pos_M215.1374_T0.59,RP_pos_M215.1375_T0.85,RP_pos_M215.1382_T1.14,RP_pos_M215.1733_T4.47,RP_pos_M215.1781_T13.01,RP_pos_M215.1781_T14.54,RP_pos_M215.179_T11.65,RP_pos_M215.1793_T10.4,RP_pos_M215.1978_T14.32,RP_pos_M215.9907_T0.52,RP_pos_M216.0133_T0.53,RP_pos_M216.0183_T6.63,RP_pos_M216.0355_T0.53,RP_pos_M216.0798_T4.3,RP_pos_M216.1136_T1.34,RP_pos_M216.1572_T7.21,RP_pos_M216.8701_T18.03,RP_pos_M216.9211_T17.66,RP_pos_M216.9213_T16.7,RP_pos_M216.9218_T15.81,RP_pos_M216.9219_T16.44,RP_pos_M216.9219_T16.14,RP_pos_M216.9219_T17.31,RP_pos_M216.9223_T18.01,RP_pos_M216.9484_T0.5,RP_pos_M216.9771_T0.69,RP_pos_M217.0133_T0.69,RP_pos_M217.0304_T0.57,RP_pos_M217.0686_T0.56,RP_pos_M217.1034_T16.33,RP_pos_M217.1036_T15.67,RP_pos_M217.1037_T13.88,RP_pos_M217.1038_T16.1,RP_pos_M217.1039_T3.68,RP_pos_M217.104_T16.67,RP_pos_M217.104_T0.59,RP_pos_M217.1046_T15.32,RP_pos_M217.1046_T7.49,RP_pos_M217.1047_T14.98,RP_pos_M217.1048_T11.46,RP_pos_M217.1049_T1.55,RP_pos_M217.1051_T17.86,RP_pos_M217.1051_T12.69,RP_pos_M217.1052_T17.71,RP_pos_M217.1053_T8.84,RP_pos_M217.1054_T13.15,RP_pos_M217.1055_T17.18,RP_pos_M217.1056_T12.93,RP_pos_M217.1056_T12.35,RP_pos_M217.1056_T7.73,RP_pos_M217.1057_T0.26,RP_pos_M217.1058_T11.28,RP_pos_M217.106_T5.34,RP_pos_M217.1062_T5.09,RP_pos_M217.1062_T5.53,RP_pos_M217.1063_T9.46,RP_pos_M217.1063_T1.11,RP_pos_M217.1064_T14.61,RP_pos_M217.1064_T10.95,RP_pos_M217.1064_T18.25,RP_pos_M217.1068_T8.6,RP_pos_M217.1068_T11.72,RP_pos_M217.1531_T0.57,RP_pos_M217.1533_T1.14,RP_pos_M217.1936_T11.66,RP_pos_M217.1936_T13.01,RP_pos_M217.194_T14.53,RP_pos_M217.1945_T14.78,RP_pos_M217.9876_T12.2,RP_pos_M218.0471_T0.86,RP_pos_M218.127_T2.26,RP_pos_M218.1376_T0.94,RP_pos_M218.1392_T3.11,RP_pos_M218.1531_T7.64,RP_pos_M218.6001_T8.33,RP_pos_M218.8666_T18.1,RP_pos_M218.9186_T16.05,RP_pos_M218.9188_T15.78,RP_pos_M218.9194_T16.39,RP_pos_M219.0204_T5.19,RP_pos_M219.0268_T0.55,RP_pos_M219.0445_T0.56,RP_pos_M219.0872_T0.58,RP_pos_M219.1013_T7.03,RP_pos_M219.1328_T1.45,RP_pos_M219.133_T0.83,RP_pos_M219.1587_T8.22,RP_pos_M219.1718_T12.49,RP_pos_M219.1723_T9.27,RP_pos_M219.1727_T17.88,RP_pos_M219.1732_T12.28,RP_pos_M219.1734_T16.82,RP_pos_M219.1735_T7.89,RP_pos_M219.1736_T14.54,RP_pos_M219.1743_T11.65,RP_pos_M219.2085_T16.83,RP_pos_M219.2086_T15.15,RP_pos_M219.2089_T16.07,RP_pos_M219.2094_T17.92,RP_pos_M219.2095_T13.89,RP_pos_M219.2097_T11.3,RP_pos_M219.2097_T12.83,RP_pos_M219.2102_T15.66,RP_pos_M219.9467_T18.16,RP_pos_M220.0542_T5.79,RP_pos_M220.1171_T1.54,RP_pos_M220.1184_T0.77,RP_pos_M220.129_T11.25,RP_pos_M220.1884_T7.53,RP_pos_M221.0453_T0.57,RP_pos_M221.0732_T0.56,RP_pos_M221.0931_T0.67,RP_pos_M221.1049_T6.91,RP_pos_M221.1115_T0.55,RP_pos_M221.1273_T3.29,RP_pos_M221.1288_T4.01,RP_pos_M221.1297_T1.25,RP_pos_M221.1299_T2.11,RP_pos_M221.1371_T8.26,RP_pos_M221.1507_T10.41,RP_pos_M221.1519_T14.08,RP_pos_M221.1525_T12.27,RP_pos_M221.1658_T3.92,RP_pos_M221.1747_T14.95,RP_pos_M221.1854_T0.55,RP_pos_M221.1882_T13.01,RP_pos_M221.1885_T14.26,RP_pos_M221.1885_T14.55,RP_pos_M221.1891_T11.65,RP_pos_M221.2245_T14.22,RP_pos_M221.2253_T14.82,RP_pos_M221.6257_T6.26,RP_pos_M221.6259_T6.06,RP_pos_M221.6383_T5.25,RP_pos_M221.8944_T18.13,RP_pos_M222.057_T0.57,RP_pos_M222.0779_T0.66,RP_pos_M222.0965_T0.57,RP_pos_M222.0973_T11.21,RP_pos_M222.1142_T0.57,RP_pos_M222.1143_T6.01,RP_pos_M222.1455_T7.07,RP_pos_M222.1606_T0.58,RP_pos_M222.9394_T0.5,RP_pos_M222.9698_T0.71,RP_pos_M223.0177_T0.79,RP_pos_M223.0229_T0.53,RP_pos_M223.0608_T13.61,RP_pos_M223.061_T17.1,RP_pos_M223.0613_T19.38,RP_pos_M223.0623_T17.79,RP_pos_M223.0624_T19.26,RP_pos_M223.0627_T3.11,RP_pos_M223.0629_T10.68,RP_pos_M223.063_T8.59,RP_pos_M223.0633_T0.57,RP_pos_M223.0661_T0.8,RP_pos_M223.0954_T12.2,RP_pos_M223.0957_T0.54,RP_pos_M223.1071_T2.3,RP_pos_M223.1075_T1.66,RP_pos_M223.1158_T8.42,RP_pos_M223.1167_T1.13,RP_pos_M223.1426_T1.1,RP_pos_M223.1431_T4.38,RP_pos_M223.1433_T4.11,RP_pos_M223.1652_T5.02,RP_pos_M223.1653_T13.51,RP_pos_M223.1682_T13.93,RP_pos_M223.1691_T12.27,RP_pos_M223.2043_T15.04,RP_pos_M223.2048_T12.62,RP_pos_M223.9869_T18.15,RP_pos_M223.9878_T15.61,RP_pos_M223.9887_T0.5,RP_pos_M224.0166_T0.51,RP_pos_M224.066_T0.59,RP_pos_M224.0899_T0.75,RP_pos_M224.0918_T5.94,RP_pos_M224.0927_T4.6,RP_pos_M224.1241_T9.01,RP_pos_M224.1252_T14.65,RP_pos_M224.1257_T10.78,RP_pos_M224.1264_T12.92,RP_pos_M224.1264_T14.01,RP_pos_M224.1268_T11.25,RP_pos_M224.1269_T1.73,RP_pos_M224.1271_T11.46,RP_pos_M224.1272_T18.06,RP_pos_M224.1273_T13.09,RP_pos_M224.1284_T15.56,RP_pos_M224.1298_T12.42,RP_pos_M224.9552_T18.12,RP_pos_M224.9867_T0.68,RP_pos_M225.0092_T0.59,RP_pos_M225.0307_T3.73,RP_pos_M225.0701_T2.31,RP_pos_M225.0732_T1.75,RP_pos_M225.075_T5.59,RP_pos_M225.1085_T6.83,RP_pos_M225.1099_T5.99,RP_pos_M225.1117_T5.24,RP_pos_M225.123_T4.18,RP_pos_M225.1235_T0.77,RP_pos_M225.1437_T5.24,RP_pos_M225.1587_T4.8,RP_pos_M225.1829_T16.24,RP_pos_M225.1835_T15.87,RP_pos_M225.1839_T14.22,RP_pos_M225.1955_T8.91,RP_pos_M225.411_T0.82,RP_pos_M225.6073_T7.83,RP_pos_M225.6073_T8.54,RP_pos_M225.6079_T9.01,RP_pos_M225.608_T9.76,RP_pos_M225.8874_T18.12,RP_pos_M226.0104_T0.5,RP_pos_M226.0679_T0.64,RP_pos_M226.0954_T11.85,RP_pos_M226.0984_T0.66,RP_pos_M226.1033_T2,RP_pos_M226.1212_T9.23,RP_pos_M226.1422_T5.32,RP_pos_M226.1541_T0.55,RP_pos_M226.1793_T14.78,RP_pos_M226.1797_T7.9,RP_pos_M226.214_T11.43,RP_pos_M226.6149_T9.32,RP_pos_M226.6161_T10.43,RP_pos_M226.6302_T9.89,RP_pos_M226.6379_T8.99,RP_pos_M226.8931_T18.06,RP_pos_M226.9499_T15.04,RP_pos_M226.9504_T13.85,RP_pos_M226.9505_T11.24,RP_pos_M226.9507_T12.47,RP_pos_M226.9507_T13.45,RP_pos_M226.9507_T14.1,RP_pos_M226.9508_T16.94,RP_pos_M226.951_T12.85,RP_pos_M226.951_T17.49,RP_pos_M226.9511_T14.78,RP_pos_M226.9512_T13.16,RP_pos_M226.9512_T14.51,RP_pos_M226.9512_T16.06,RP_pos_M226.9513_T17.29,RP_pos_M226.9514_T16.66,RP_pos_M226.9514_T15.77,RP_pos_M226.9514_T12.08,RP_pos_M226.9515_T0.53,RP_pos_M226.9515_T17.79,RP_pos_M226.9516_T10.95,RP_pos_M226.9517_T18.02,RP_pos_M226.9517_T16.49,RP_pos_M226.9519_T11.9,RP_pos_M226.9865_T0.62,RP_pos_M227.0629_T10.03,RP_pos_M227.0779_T0.55,RP_pos_M227.0784_T2.4,RP_pos_M227.0911_T5.32,RP_pos_M227.102_T1.47,RP_pos_M227.104_T0.58,RP_pos_M227.1238_T0.55,RP_pos_M227.1247_T7.85,RP_pos_M227.1258_T5.29,RP_pos_M227.1262_T6.21,RP_pos_M227.1263_T4.35,RP_pos_M227.1266_T5.01,RP_pos_M227.1377_T0.79,RP_pos_M227.1713_T16.57,RP_pos_M227.1727_T7.66,RP_pos_M227.1735_T7.37,RP_pos_M227.1737_T2.88,RP_pos_M227.174_T14.65,RP_pos_M227.1741_T9.35,RP_pos_M227.1744_T6.91,RP_pos_M227.1744_T14.92,RP_pos_M227.1745_T1.16,RP_pos_M227.1746_T0.92,RP_pos_M227.1747_T15.96,RP_pos_M227.1747_T8.89,RP_pos_M227.1748_T1.79,RP_pos_M227.175_T18.16,RP_pos_M227.1751_T15.54,RP_pos_M227.1751_T12.36,RP_pos_M227.1752_T15.25,RP_pos_M227.1753_T8.27,RP_pos_M227.1755_T0.51,RP_pos_M227.1756_T3.47,RP_pos_M227.1756_T4.35,RP_pos_M227.1756_T12.6,RP_pos_M227.1756_T12.12,RP_pos_M227.1758_T3.69,RP_pos_M227.1758_T2.49,RP_pos_M227.1762_T5.75,RP_pos_M227.1763_T4.6,RP_pos_M227.1983_T12.35,RP_pos_M227.1994_T15.03,RP_pos_M227.1997_T16.24,RP_pos_M227.1997_T12.62,RP_pos_M227.6351_T10.49,RP_pos_M227.9521_T17.98,RP_pos_M228.0495_T1.43,RP_pos_M228.0496_T0.95,RP_pos_M228.0875_T0.8,RP_pos_M228.1214_T8.99,RP_pos_M228.1236_T0.57,RP_pos_M228.133_T0.81,RP_pos_M228.1947_T17.89,RP_pos_M228.1949_T11.36,RP_pos_M228.195_T14.97,RP_pos_M228.195_T17.19,RP_pos_M228.1951_T16.84,RP_pos_M228.1951_T9.25,RP_pos_M228.1953_T16.04,RP_pos_M228.1954_T17.72,RP_pos_M228.1957_T8.66,RP_pos_M228.1957_T12.54,RP_pos_M228.2325_T12.44,RP_pos_M228.2691_T9.8,RP_pos_M229.0482_T6.76,RP_pos_M229.0838_T0.57,RP_pos_M229.111_T6.56,RP_pos_M229.1171_T2.19,RP_pos_M229.1175_T0.86,RP_pos_M229.1176_T3.1,RP_pos_M229.125_T0.57,RP_pos_M229.1366_T7.87,RP_pos_M229.14_T6.2,RP_pos_M229.1528_T0.58,RP_pos_M229.1533_T2.25,RP_pos_M229.1536_T2.78,RP_pos_M229.1541_T1.72,RP_pos_M229.1545_T0.9,RP_pos_M229.1786_T16.39,RP_pos_M229.1816_T9.81,RP_pos_M229.1905_T5.24,RP_pos_M229.1936_T10.37,RP_pos_M229.1946_T14.54,RP_pos_M229.2149_T14.88,RP_pos_M229.2157_T13.61,RP_pos_M229.6384_T4.95,RP_pos_M229.8787_T18.15,RP_pos_M229.8963_T18.15,RP_pos_M229.9291_T18.16,RP_pos_M230.0417_T3.8,RP_pos_M230.0494_T1.54,RP_pos_M230.0634_T8.98,RP_pos_M230.1172_T1.91,RP_pos_M230.1367_T2.11,RP_pos_M230.152_T10.46,RP_pos_M230.1565_T0.77,RP_pos_M230.1746_T8.3,RP_pos_M230.1849_T0.73,RP_pos_M230.247_T9.78,RP_pos_M230.8678_T18.11,RP_pos_M230.8875_T0.5,RP_pos_M230.8887_T18.1,RP_pos_M231.0411_T0.85,RP_pos_M231.0796_T6.06,RP_pos_M231.0854_T7.46,RP_pos_M231.0856_T0.75,RP_pos_M231.0877_T1,RP_pos_M231.0972_T0.58,RP_pos_M231.1048_T1.39,RP_pos_M231.1115_T4.13,RP_pos_M231.1116_T4.52,RP_pos_M231.1193_T17.86,RP_pos_M231.1335_T0.76,RP_pos_M231.1422_T4.55,RP_pos_M231.1691_T1.93,RP_pos_M231.1693_T5.1,RP_pos_M231.1695_T3.04,RP_pos_M231.1696_T2.34,RP_pos_M231.186_T0.57,RP_pos_M231.2076_T13.02,RP_pos_M231.2103_T12.23,RP_pos_M231.2107_T10.1,RP_pos_M231.211_T10.99,RP_pos_M231.2113_T11.31,RP_pos_M232.0275_T1.38,RP_pos_M232.1078_T4.18,RP_pos_M232.116_T4.87,RP_pos_M232.1244_T8.18,RP_pos_M232.1525_T1.88,RP_pos_M232.1528_T4.57,RP_pos_M232.1682_T1.92,RP_pos_M232.8963_T0.53,RP_pos_M233.022_T0.81,RP_pos_M233.0417_T0.55,RP_pos_M233.0461_T4.3,RP_pos_M233.0617_T0.55,RP_pos_M233.0757_T10.16,RP_pos_M233.0764_T6.35,RP_pos_M233.0765_T1.59,RP_pos_M233.0776_T6.06,RP_pos_M233.0808_T10.62,RP_pos_M233.0956_T6.34,RP_pos_M233.0966_T0.61,RP_pos_M233.108_T0.84,RP_pos_M233.1119_T0.57,RP_pos_M233.1316_T9.19,RP_pos_M233.148_T0.83,RP_pos_M233.1483_T1.45,RP_pos_M233.1485_T0.59,RP_pos_M233.1488_T1.66,RP_pos_M233.1525_T4.68,RP_pos_M233.1887_T13.01,RP_pos_M233.1893_T14.53,RP_pos_M233.1894_T11.66,RP_pos_M233.2258_T12.64,RP_pos_M233.2261_T13.93,RP_pos_M233.2261_T12.29,RP_pos_M233.2271_T11.35,RP_pos_M233.6036_T7.76,RP_pos_M233.6038_T8.42,RP_pos_M233.9814_T0.75,RP_pos_M234.0708_T6.86,RP_pos_M234.0781_T1.89,RP_pos_M234.1322_T3.9,RP_pos_M234.6112_T7.83,RP_pos_M234.6123_T9.81,RP_pos_M234.6131_T8.54,RP_pos_M234.6285_T9.32,RP_pos_M234.6372_T10.36,RP_pos_M234.9786_T0.69,RP_pos_M235.0114_T0.55,RP_pos_M235.0385_T0.83,RP_pos_M235.0574_T0.59,RP_pos_M235.0747_T1.08,RP_pos_M235.091_T0.57,RP_pos_M235.1064_T5.47,RP_pos_M235.1423_T9.29,RP_pos_M235.1437_T2.46,RP_pos_M235.1546_T3.21,RP_pos_M235.166_T14.02,RP_pos_M235.1678_T12.28,RP_pos_M235.1685_T11.48,RP_pos_M235.1692_T8.92,RP_pos_M235.1699_T5.02,RP_pos_M235.2038_T13.11,RP_pos_M235.2039_T15.42,RP_pos_M235.2042_T14.83,RP_pos_M235.668_T3.58,RP_pos_M235.6685_T9.19,RP_pos_M235.8163_T8.25,RP_pos_M236.059_T15.82,RP_pos_M236.059_T16.38,RP_pos_M236.0601_T17.73,RP_pos_M236.0783_T0.53,RP_pos_M236.1039_T2.61,RP_pos_M236.1088_T11.25,RP_pos_M236.1106_T10.95,RP_pos_M236.1112_T0.68,RP_pos_M236.1272_T6.75,RP_pos_M236.1607_T7.89,RP_pos_M236.1635_T14.95,RP_pos_M236.1651_T4.32,RP_pos_M236.6398_T10.5,RP_pos_M236.8325_T18.08,RP_pos_M236.9038_T0.53,RP_pos_M236.9062_T18.06,RP_pos_M237.0045_T1.15,RP_pos_M237.084_T0.79,RP_pos_M237.0846_T0.57,RP_pos_M237.1078_T0.57,RP_pos_M237.1223_T2.47,RP_pos_M237.1228_T1.66,RP_pos_M237.1231_T1.99,RP_pos_M237.1422_T9.34,RP_pos_M237.1545_T2.44,RP_pos_M237.1604_T0.6,RP_pos_M237.1625_T1.82,RP_pos_M237.1838_T12.27,RP_pos_M237.1844_T13.51,RP_pos_M237.1851_T15.23,RP_pos_M237.2191_T16.08,RP_pos_M237.2201_T15.15,RP_pos_M237.2202_T15.66,RP_pos_M237.2205_T12.91,RP_pos_M237.2205_T17.36,RP_pos_M237.2205_T13.89,RP_pos_M237.2215_T17.92,RP_pos_M238.0117_T1.05,RP_pos_M238.0123_T0.61,RP_pos_M238.0126_T0.82,RP_pos_M238.0913_T0.58,RP_pos_M238.1164_T0.59,RP_pos_M238.1187_T1.42,RP_pos_M238.1316_T8.22,RP_pos_M238.1538_T0.55,RP_pos_M238.1907_T0.55,RP_pos_M238.1987_T7.18,RP_pos_M239.0156_T0.57,RP_pos_M239.021_T0.9,RP_pos_M239.0384_T0.6,RP_pos_M239.063_T0.55,RP_pos_M239.0865_T1.29,RP_pos_M239.0879_T11.63,RP_pos_M239.0879_T10.96,RP_pos_M239.0881_T11.23,RP_pos_M239.0881_T5.09,RP_pos_M239.0882_T13.15,RP_pos_M239.0882_T11.44,RP_pos_M239.0882_T8.83,RP_pos_M239.0882_T10.33,RP_pos_M239.0883_T5.35,RP_pos_M239.0883_T7.38,RP_pos_M239.0884_T9.9,RP_pos_M239.0884_T8.04,RP_pos_M239.0884_T5.54,RP_pos_M239.0885_T12.89,RP_pos_M239.0885_T15.92,RP_pos_M239.0885_T14.65,RP_pos_M239.0885_T17.74,RP_pos_M239.0885_T7.7,RP_pos_M239.0886_T17.9,RP_pos_M239.0886_T9.39,RP_pos_M239.0886_T15.68,RP_pos_M239.0887_T12.46,RP_pos_M239.0887_T12.07,RP_pos_M239.0887_T16.6,RP_pos_M239.0888_T15.12,RP_pos_M239.0889_T17.25,RP_pos_M239.0889_T10.7,RP_pos_M239.0889_T16.16,RP_pos_M239.0893_T13.64,RP_pos_M239.0894_T17.03,RP_pos_M239.0895_T14.01,RP_pos_M239.0898_T7.13,RP_pos_M239.0939_T0.86,RP_pos_M239.0995_T1.06,RP_pos_M239.1249_T8.04,RP_pos_M239.137_T5.67,RP_pos_M239.1392_T1.08,RP_pos_M239.1395_T3.77,RP_pos_M239.1443_T8.22,RP_pos_M239.147_T13.5,RP_pos_M239.1477_T2.81,RP_pos_M239.1479_T17.73,RP_pos_M239.149_T12.8,RP_pos_M239.1745_T5.37,RP_pos_M239.1859_T0.53,RP_pos_M239.198_T16.24,RP_pos_M239.2001_T14.23,RP_pos_M239.235_T13.93,RP_pos_M239.236_T14.82,RP_pos_M239.6573_T10.46,RP_pos_M239.8913_T18.13,RP_pos_M240.0145_T0.53,RP_pos_M240.0374_T0.56,RP_pos_M240.0452_T2.2,RP_pos_M240.0697_T5.64,RP_pos_M240.0852_T0.83,RP_pos_M240.088_T16.02,RP_pos_M240.0901_T15.75,RP_pos_M240.0905_T17.87,RP_pos_M240.1034_T0.6,RP_pos_M240.1216_T0.58,RP_pos_M240.1488_T6.09,RP_pos_M240.1581_T6.86,RP_pos_M240.169_T0.58,RP_pos_M240.1791_T0.28,RP_pos_M240.1796_T1.55,RP_pos_M240.8887_T18.09,RP_pos_M240.9527_T0.5,RP_pos_M240.9843_T0.61,RP_pos_M241.0303_T0.65,RP_pos_M241.0457_T1.72,RP_pos_M241.0652_T8.81,RP_pos_M241.0658_T7.68,RP_pos_M241.0669_T11.36,RP_pos_M241.0671_T17.25,RP_pos_M241.0674_T15.7,RP_pos_M241.0675_T5.76,RP_pos_M241.0676_T17.92,RP_pos_M241.0676_T17.68,RP_pos_M241.0677_T12.94,RP_pos_M241.0677_T15.84,RP_pos_M241.0785_T0.56,RP_pos_M241.0802_T0.8,RP_pos_M241.1409_T8.24,RP_pos_M241.153_T0.6,RP_pos_M241.1536_T0.81,RP_pos_M241.1538_T2.86,RP_pos_M241.1734_T10.58,RP_pos_M241.1791_T16.14,RP_pos_M241.2003_T6.78,RP_pos_M241.2041_T0.5,RP_pos_M241.2157_T15.04,RP_pos_M241.2182_T14.6,RP_pos_M241.6148_T8.2,RP_pos_M241.8831_T18.11,RP_pos_M242.0656_T7.7,RP_pos_M242.084_T0.59,RP_pos_M242.0918_T0.92,RP_pos_M242.0991_T1.55,RP_pos_M242.1479_T1.54,RP_pos_M242.1523_T1.34,RP_pos_M242.1534_T0.8,RP_pos_M242.1813_T6.41,RP_pos_M242.183_T7.3,RP_pos_M242.2465_T7.75,RP_pos_M242.2471_T6.84,RP_pos_M242.2479_T13.16,RP_pos_M242.2481_T12.97,RP_pos_M242.2816_T10.16,RP_pos_M242.2831_T10.55,RP_pos_M242.2838_T8.4,RP_pos_M242.6096_T8.19,RP_pos_M242.6119_T8.45,RP_pos_M242.8835_T18.03,RP_pos_M242.9243_T17.26,RP_pos_M242.9243_T14.8,RP_pos_M242.9246_T16.91,RP_pos_M242.9247_T17.8,RP_pos_M242.9247_T16.59,RP_pos_M242.9248_T18.03,RP_pos_M242.925_T0.52,RP_pos_M242.9253_T15.84,RP_pos_M242.9262_T16.29,RP_pos_M242.9447_T0.5,RP_pos_M243.0502_T0.55,RP_pos_M243.0722_T0.55,RP_pos_M243.0832_T2.14,RP_pos_M243.0835_T0.97,RP_pos_M243.0841_T1.21,RP_pos_M243.0846_T1.5,RP_pos_M243.0866_T6.03,RP_pos_M243.1001_T0.58,RP_pos_M243.1007_T7.61,RP_pos_M243.1158_T11.14,RP_pos_M243.1183_T0.58,RP_pos_M243.1196_T11.43,RP_pos_M243.1322_T4.4,RP_pos_M243.1331_T1.76,RP_pos_M243.1335_T1.52,RP_pos_M243.1338_T4.17,RP_pos_M243.1345_T4.63,RP_pos_M243.1815_T0.55,RP_pos_M243.2049_T6.06,RP_pos_M243.2092_T12.54,RP_pos_M243.2094_T15.23,RP_pos_M243.2094_T16.02,RP_pos_M243.2098_T15.54,RP_pos_M243.2103_T10.4,RP_pos_M243.2108_T13.57,RP_pos_M243.2109_T9.3,RP_pos_M243.2313_T15.5,RP_pos_M243.6175_T9.74,RP_pos_M243.6185_T8.53,RP_pos_M243.6517_T8.4,RP_pos_M243.882_T18.1,RP_pos_M243.9395_T17.98,RP_pos_M244.0793_T0.56,RP_pos_M244.1162_T0.57,RP_pos_M244.1436_T4.37,RP_pos_M244.1637_T0.57,RP_pos_M244.1899_T7.9,RP_pos_M244.19_T14.95,RP_pos_M244.2014_T0.95,RP_pos_M244.262_T6.7,RP_pos_M244.2624_T7.49,RP_pos_M244.6373_T7.83,RP_pos_M244.6373_T8.54,RP_pos_M244.6389_T8.3,RP_pos_M244.6395_T9.19,RP_pos_M244.866_T18.11,RP_pos_M244.9494_T0.58,RP_pos_M244.9978_T0.55,RP_pos_M245.011_T1.99,RP_pos_M245.0462_T0.55,RP_pos_M245.0583_T17.86,RP_pos_M245.0757_T0.76,RP_pos_M245.0774_T9.14,RP_pos_M245.1003_T1.15,RP_pos_M245.1066_T2.86,RP_pos_M245.1121_T0.66,RP_pos_M245.114_T6.86,RP_pos_M245.1481_T0.68,RP_pos_M245.1486_T1.1,RP_pos_M245.1523_T8.42,RP_pos_M245.1851_T3.87,RP_pos_M245.1852_T4.36,RP_pos_M245.1853_T4.64,RP_pos_M245.1855_T5.79,RP_pos_M245.1871_T11.67,RP_pos_M245.1883_T13.01,RP_pos_M245.1891_T14.69,RP_pos_M245.1892_T14.96,RP_pos_M245.2243_T17.13,RP_pos_M245.2251_T16.24,RP_pos_M245.2251_T11.87,RP_pos_M245.2252_T13.42,RP_pos_M245.2254_T16.81,RP_pos_M245.2255_T15.87,RP_pos_M245.2259_T17.88,RP_pos_M245.226_T14.23,RP_pos_M245.2261_T13.16,RP_pos_M245.2262_T17.58,RP_pos_M245.2266_T13.93,RP_pos_M245.2287_T15.13,RP_pos_M245.2328_T0.5,RP_pos_M245.9666_T0.67,RP_pos_M246.0907_T0.58,RP_pos_M246.0941_T10.16,RP_pos_M246.1077_T0.58,RP_pos_M246.1079_T7.32,RP_pos_M246.109_T7.69,RP_pos_M246.1125_T5.32,RP_pos_M246.1221_T4.25,RP_pos_M246.1419_T0.58,RP_pos_M246.1425_T0.8,RP_pos_M246.144_T1.39,RP_pos_M246.1678_T3.93,RP_pos_M246.1797_T0.57,RP_pos_M246.2048_T1.04,RP_pos_M246.6116_T11.57,RP_pos_M246.6199_T11.23,RP_pos_M246.6482_T9.17,RP_pos_M246.6504_T9.34,RP_pos_M246.6628_T7.25,RP_pos_M246.8623_T18.1,RP_pos_M246.8624_T5.79,RP_pos_M246.9343_T18.28,RP_pos_M247.0433_T0.58,RP_pos_M247.0797_T10.05,RP_pos_M247.08_T11.29,RP_pos_M247.0918_T0.58,RP_pos_M247.1077_T3.57,RP_pos_M247.1138_T1.72,RP_pos_M247.1213_T9.02,RP_pos_M247.1268_T2.27,RP_pos_M247.1275_T0.81,RP_pos_M247.128_T4.8,RP_pos_M247.1285_T1.14,RP_pos_M247.1297_T1.51,RP_pos_M247.13_T10.48,RP_pos_M247.1308_T0.57,RP_pos_M247.1435_T5.11,RP_pos_M247.168_T10.38,RP_pos_M247.1682_T13.59,RP_pos_M247.169_T13.96,RP_pos_M247.1785_T0.57,RP_pos_M247.2042_T13.01,RP_pos_M247.2047_T11.66,RP_pos_M247.2057_T14.53,RP_pos_M247.24_T15.59,RP_pos_M247.2406_T15.96,RP_pos_M247.2407_T17.89,RP_pos_M247.2408_T16.52,RP_pos_M247.241_T16.88,RP_pos_M247.2411_T13.28,RP_pos_M247.2415_T14.31,RP_pos_M247.2416_T12.61,RP_pos_M247.2416_T15.04,RP_pos_M247.9422_T18.16,RP_pos_M248.0501_T5.79,RP_pos_M248.0745_T0.84,RP_pos_M248.0914_T3.33,RP_pos_M248.1277_T0.6,RP_pos_M248.1386_T3.33,RP_pos_M248.1456_T13.02,RP_pos_M248.1468_T0.75,RP_pos_M248.1524_T4.8,RP_pos_M248.1631_T3.72,RP_pos_M248.8676_T0.53,RP_pos_M249.0043_T0.87,RP_pos_M249.0537_T1.12,RP_pos_M249.0706_T0.58,RP_pos_M249.0836_T1.46,RP_pos_M249.095_T0.6,RP_pos_M249.1097_T5,RP_pos_M249.1113_T6.41,RP_pos_M249.1156_T5.77,RP_pos_M249.1257_T1.44,RP_pos_M249.1545_T5.62,RP_pos_M249.1557_T13.12,RP_pos_M249.1559_T0.85,RP_pos_M249.1562_T16.64,RP_pos_M249.1563_T18.06,RP_pos_M249.1563_T8.38,RP_pos_M249.1564_T7.97,RP_pos_M249.1565_T4.36,RP_pos_M249.1566_T8.71,RP_pos_M249.1567_T0.6,RP_pos_M249.1569_T15.63,RP_pos_M249.1571_T15.85,RP_pos_M249.1571_T10.38,RP_pos_M249.1572_T13.95,RP_pos_M249.1572_T14.98,RP_pos_M249.1572_T13.8,RP_pos_M249.1573_T16.12,RP_pos_M249.1573_T6.08,RP_pos_M249.1573_T9.53,RP_pos_M249.1581_T11.87,RP_pos_M249.1584_T6.34,RP_pos_M249.1585_T9.07,RP_pos_M249.1586_T4.62,RP_pos_M249.1598_T10.93,RP_pos_M249.1835_T15.35,RP_pos_M249.184_T11.32,RP_pos_M249.1844_T13.96,RP_pos_M249.1845_T12.27,RP_pos_M249.185_T10.33,RP_pos_M249.1909_T0.58,RP_pos_M249.1958_T10.88,RP_pos_M249.2045_T8.64,RP_pos_M249.2199_T12.93,RP_pos_M249.22_T10.92,RP_pos_M249.2214_T10.09,RP_pos_M249.2214_T11.31,RP_pos_M249.9397_T18.11,RP_pos_M250.0274_T3.79,RP_pos_M250.0303_T1.41,RP_pos_M250.0642_T5.14,RP_pos_M250.0654_T4.78,RP_pos_M250.093_T0.55,RP_pos_M250.1122_T0.85,RP_pos_M250.1267_T1.13,RP_pos_M250.1274_T0.56,RP_pos_M250.1432_T0.55,RP_pos_M250.1607_T16.22,RP_pos_M250.1645_T15.67,RP_pos_M250.1752_T14.56,RP_pos_M250.1752_T11.54,RP_pos_M250.1758_T9.01,RP_pos_M250.1759_T16.82,RP_pos_M250.1759_T13.96,RP_pos_M250.1761_T16,RP_pos_M250.1761_T14.23,RP_pos_M250.1763_T16.66,RP_pos_M250.1765_T14.83,RP_pos_M250.1765_T12.95,RP_pos_M250.1768_T16.28,RP_pos_M250.1769_T14.99,RP_pos_M250.1769_T17.91,RP_pos_M250.177_T17.16,RP_pos_M250.1771_T17.26,RP_pos_M250.1771_T15.87,RP_pos_M250.1772_T12.13,RP_pos_M250.1774_T8.66,RP_pos_M250.1776_T13.15,RP_pos_M250.1789_T4.23,RP_pos_M250.1803_T5.49,RP_pos_M250.489_T8.27,RP_pos_M250.8246_T8.22,RP_pos_M250.9665_T0.82,RP_pos_M250.9984_T16.83,RP_pos_M250.999_T15.88,RP_pos_M250.9999_T13.59,RP_pos_M251.0001_T9.6,RP_pos_M251.0003_T17.17,RP_pos_M251.0009_T17.89,RP_pos_M251.0451_T13.58,RP_pos_M251.0628_T0.82,RP_pos_M251.1057_T0.92,RP_pos_M251.1238_T7.7,RP_pos_M251.1241_T7.44,RP_pos_M251.125_T9.46,RP_pos_M251.1315_T5.36,RP_pos_M251.1367_T0.92,RP_pos_M251.1402_T0.55,RP_pos_M251.1586_T0.55,RP_pos_M251.1635_T4.68,RP_pos_M251.1731_T0.92,RP_pos_M251.1824_T16.05,RP_pos_M251.1841_T5.64,RP_pos_M251.2336_T16.96,RP_pos_M251.2342_T11.97,RP_pos_M251.2356_T11.35,RP_pos_M251.2356_T12.64,RP_pos_M251.2359_T14.46,RP_pos_M251.2366_T12.28,RP_pos_M251.6158_T8.19,RP_pos_M251.6657_T3.7,RP_pos_M252.0726_T0.57,RP_pos_M252.0872_T0.88,RP_pos_M252.1082_T0.85,RP_pos_M252.1578_T8.31,RP_pos_M252.6209_T6.83,RP_pos_M252.6213_T7.49,RP_pos_M252.6346_T8.19,RP_pos_M252.9449_T0.67,RP_pos_M252.9719_T18.3,RP_pos_M253.08_T0.56,RP_pos_M253.1144_T0.57,RP_pos_M253.1174_T1.07,RP_pos_M253.1189_T2.09,RP_pos_M253.135_T5.24,RP_pos_M253.1411_T8.06,RP_pos_M253.1528_T1.25,RP_pos_M253.1535_T2.61,RP_pos_M253.1808_T5.02,RP_pos_M253.2084_T0.5,RP_pos_M253.2136_T16.24,RP_pos_M253.2148_T17.34,RP_pos_M253.215_T11.65,RP_pos_M253.252_T12.95,RP_pos_M253.6709_T7.3,RP_pos_M254.0067_T1.37,RP_pos_M254.029_T5.52,RP_pos_M254.0313_T5.74,RP_pos_M254.0467_T1.32,RP_pos_M254.077_T0.58,RP_pos_M254.1379_T7.03,RP_pos_M254.1494_T2.16,RP_pos_M254.1566_T0.62,RP_pos_M254.1604_T1.01,RP_pos_M254.1817_T0.58,RP_pos_M254.2466_T9.59,RP_pos_M254.2507_T12.82,RP_pos_M254.6488_T3.58,RP_pos_M254.8901_T18.11,RP_pos_M255.0621_T5.35,RP_pos_M255.0635_T5.8,RP_pos_M255.0655_T6.72,RP_pos_M255.1313_T2.44,RP_pos_M255.1347_T2.04,RP_pos_M255.1423_T0.57,RP_pos_M255.1466_T1.39,RP_pos_M255.1694_T4.29,RP_pos_M255.1697_T3.65,RP_pos_M255.2096_T17.2,RP_pos_M255.2167_T0.5,RP_pos_M255.2308_T12.91,RP_pos_M255.2309_T13.89,RP_pos_M255.231_T11.3,RP_pos_M255.2314_T15.14,RP_pos_M255.5136_T11.09,RP_pos_M255.9414_T0.5,RP_pos_M255.9769_T0.53,RP_pos_M256.0744_T1.73,RP_pos_M256.0793_T0.61,RP_pos_M256.0912_T0.78,RP_pos_M256.1063_T11.05,RP_pos_M256.1176_T3.9,RP_pos_M256.1334_T10.48,RP_pos_M256.1339_T11.11,RP_pos_M256.1378_T0.94,RP_pos_M256.1592_T11.11,RP_pos_M256.1609_T8.22,RP_pos_M256.1769_T11.13,RP_pos_M256.2263_T10.08,RP_pos_M256.2627_T14.06,RP_pos_M256.2993_T11.3,RP_pos_M256.3008_T11.12,RP_pos_M256.959_T0.69,RP_pos_M257.08_T6.71,RP_pos_M257.0926_T5.47,RP_pos_M257.1121_T0.9,RP_pos_M257.1207_T0.58,RP_pos_M257.135_T6.03,RP_pos_M257.1374_T7.18,RP_pos_M257.1469_T0.57,RP_pos_M257.1527_T7.88,RP_pos_M257.1718_T9.74,RP_pos_M257.2059_T16.96,RP_pos_M257.2098_T16.42,RP_pos_M257.2099_T17.71,RP_pos_M257.2106_T11.26,RP_pos_M257.2194_T17.82,RP_pos_M257.2257_T16.02,RP_pos_M257.2476_T13.85,RP_pos_M257.6319_T10.73,RP_pos_M257.9579_T0.62,RP_pos_M258.0927_T1.67,RP_pos_M258.1072_T0.57,RP_pos_M258.1083_T0.72,RP_pos_M258.1439_T0.59,RP_pos_M258.1512_T5.93,RP_pos_M258.1806_T0.58,RP_pos_M258.1813_T0.77,RP_pos_M258.2787_T9.5,RP_pos_M258.8853_T18.15,RP_pos_M258.8985_T0.53,RP_pos_M259.0257_T0.55,RP_pos_M259.0336_T0.81,RP_pos_M259.0558_T1.49,RP_pos_M259.0583_T1.21,RP_pos_M259.0919_T0.7,RP_pos_M259.0945_T7.03,RP_pos_M259.0951_T6.49,RP_pos_M259.0953_T6.82,RP_pos_M259.0967_T8.05,RP_pos_M259.1273_T0.74,RP_pos_M259.1299_T0.58,RP_pos_M259.1567_T6.06,RP_pos_M259.1642_T0.58,RP_pos_M259.1686_T8.69,RP_pos_M259.1896_T16.14,RP_pos_M259.199_T5.89,RP_pos_M259.2414_T16.82,RP_pos_M259.2417_T14.18,RP_pos_M259.2419_T13.21,RP_pos_M259.2422_T12.01,RP_pos_M259.6193_T11.87,RP_pos_M259.8923_T18.1,RP_pos_M260.0526_T0.56,RP_pos_M260.1003_T0.6,RP_pos_M260.1591_T1.55,RP_pos_M260.1592_T1.36,RP_pos_M260.1594_T0.8,RP_pos_M260.1754_T1.49,RP_pos_M260.1958_T0.8,RP_pos_M260.2618_T9.17,RP_pos_M260.6196_T6.94,RP_pos_M260.6282_T12.75,RP_pos_M261.0179_T0.82,RP_pos_M261.0224_T0.55,RP_pos_M261.0407_T12.2,RP_pos_M261.0573_T0.74,RP_pos_M261.0725_T1.15,RP_pos_M261.0903_T6.34,RP_pos_M261.0936_T7.08,RP_pos_M261.0938_T1,RP_pos_M261.0942_T0.61,RP_pos_M261.0948_T0.79,RP_pos_M261.1096_T0.59,RP_pos_M261.1282_T8.22,RP_pos_M261.1284_T15.65,RP_pos_M261.1295_T17.83,RP_pos_M261.1298_T17.25,RP_pos_M261.13_T16.17,RP_pos_M261.1366_T0.58,RP_pos_M261.1426_T2.8,RP_pos_M261.1427_T1.53,RP_pos_M261.1433_T0.93,RP_pos_M261.1433_T1.76,RP_pos_M261.1434_T2.43,RP_pos_M261.1519_T0.57,RP_pos_M261.1829_T13.96,RP_pos_M261.2181_T17.11,RP_pos_M261.2188_T17.65,RP_pos_M261.2194_T16.81,RP_pos_M261.2201_T12.54,RP_pos_M261.2202_T15.24,RP_pos_M261.2204_T13.51,RP_pos_M261.2206_T14.54,RP_pos_M261.2207_T11.56,RP_pos_M261.2209_T15.67,RP_pos_M261.2218_T12.89,RP_pos_M261.2552_T16.82,RP_pos_M261.2567_T14.19,RP_pos_M261.2569_T12.73,RP_pos_M261.2579_T13.93,RP_pos_M261.2602_T15.18,RP_pos_M261.6528_T12.89,RP_pos_M261.8926_T18.09,RP_pos_M262.0153_T5.19,RP_pos_M262.0177_T4.78,RP_pos_M262.0669_T6.86,RP_pos_M262.0742_T1.1,RP_pos_M262.102_T7.08,RP_pos_M262.1159_T3.78,RP_pos_M262.1161_T2.87,RP_pos_M262.1273_T0.57,RP_pos_M262.1604_T0.33,RP_pos_M262.163_T18.88,RP_pos_M262.1647_T18.65,RP_pos_M262.9787_T0.6,RP_pos_M263.015_T0.62,RP_pos_M263.0546_T8.58,RP_pos_M263.063_T2.22,RP_pos_M263.0745_T14.23,RP_pos_M263.0813_T6.26,RP_pos_M263.084_T0.57,RP_pos_M263.1121_T0.6,RP_pos_M263.1254_T8.37,RP_pos_M263.1376_T2.8,RP_pos_M263.1379_T4.4,RP_pos_M263.1408_T4.03,RP_pos_M263.157_T12.07,RP_pos_M263.1574_T0.97,RP_pos_M263.1844_T14.21,RP_pos_M263.185_T8.52,RP_pos_M263.1994_T12.27,RP_pos_M263.1996_T10.48,RP_pos_M263.2004_T12.07,RP_pos_M263.2065_T0.58,RP_pos_M263.235_T13.66,RP_pos_M263.2354_T17.89,RP_pos_M263.2356_T16.49,RP_pos_M263.2356_T14.83,RP_pos_M263.2357_T10.56,RP_pos_M263.2361_T9.79,RP_pos_M263.2362_T17.25,RP_pos_M263.2362_T11.85,RP_pos_M263.2363_T16.98,RP_pos_M263.2363_T16.24,RP_pos_M263.2364_T13.27,RP_pos_M263.2365_T13.43,RP_pos_M263.2366_T16.74,RP_pos_M263.2367_T12.95,RP_pos_M263.2368_T15.88,RP_pos_M263.2371_T17.63,RP_pos_M263.2372_T14.23,RP_pos_M263.2375_T15.07,RP_pos_M263.2712_T14.76,RP_pos_M263.2726_T13.61,RP_pos_M263.8882_T18.1,RP_pos_M264.0738_T1.07,RP_pos_M264.113_T0.84,RP_pos_M264.1411_T0.96,RP_pos_M264.1419_T0.58,RP_pos_M264.156_T8.25,RP_pos_M264.1955_T5.45,RP_pos_M264.2312_T7.89,RP_pos_M264.2347_T13.29,RP_pos_M264.2386_T11.82,RP_pos_M264.9993_T0.83,RP_pos_M265.0564_T0.53,RP_pos_M265.069_T6.01,RP_pos_M265.0711_T15.03,RP_pos_M265.0717_T0.58,RP_pos_M265.0783_T1.26,RP_pos_M265.0839_T12.62,RP_pos_M265.0843_T0.99,RP_pos_M265.0855_T0.78,RP_pos_M265.0927_T15.01,RP_pos_M265.1035_T8.89,RP_pos_M265.1039_T5.24,RP_pos_M265.1042_T6,RP_pos_M265.107_T12.62,RP_pos_M265.1105_T0.54,RP_pos_M265.1111_T15.05,RP_pos_M265.1162_T4.06,RP_pos_M265.1307_T0.54,RP_pos_M265.1387_T9.14,RP_pos_M265.1432_T4.8,RP_pos_M265.149_T8.54,RP_pos_M265.1526_T3.72,RP_pos_M265.1535_T4.18,RP_pos_M265.1538_T0.97,RP_pos_M265.1555_T2.22,RP_pos_M265.1563_T5.34,RP_pos_M265.1638_T8.26,RP_pos_M265.1732_T0.54,RP_pos_M265.2024_T12.62,RP_pos_M265.2037_T15.03,RP_pos_M265.2138_T16.12,RP_pos_M265.2182_T15.92,RP_pos_M265.251_T17.21,RP_pos_M265.2516_T14.29,RP_pos_M265.2516_T16.51,RP_pos_M265.2518_T16,RP_pos_M265.2521_T17.88,RP_pos_M265.2521_T16.87,RP_pos_M265.2522_T14.12,RP_pos_M265.2524_T12.61,RP_pos_M265.2525_T15.63,RP_pos_M265.2527_T15.04,RP_pos_M265.499_T8.25,RP_pos_M265.9609_T16.87,RP_pos_M265.9611_T17.86,RP_pos_M265.9613_T17.07,RP_pos_M265.9616_T15.77,RP_pos_M265.9616_T17.26,RP_pos_M265.9619_T17.74,RP_pos_M265.962_T16.08,RP_pos_M265.9623_T16.59,RP_pos_M266.0989_T5.32,RP_pos_M266.1223_T0.56,RP_pos_M266.1347_T3.26,RP_pos_M266.1392_T2.98,RP_pos_M266.144_T9.33,RP_pos_M266.1475_T11.4,RP_pos_M266.1512_T8.65,RP_pos_M266.1565_T0.56,RP_pos_M266.1567_T14.43,RP_pos_M266.1581_T1.22,RP_pos_M266.1592_T3.78,RP_pos_M266.1633_T16.05,RP_pos_M266.1696_T14.95,RP_pos_M266.1716_T17.92,RP_pos_M266.1719_T7.9,RP_pos_M266.2557_T15.11,RP_pos_M266.2577_T15.55,RP_pos_M266.6072_T10.86,RP_pos_M266.6196_T7.48,RP_pos_M267.0621_T0.62,RP_pos_M267.1056_T0.58,RP_pos_M267.1176_T6.53,RP_pos_M267.1194_T5.22,RP_pos_M267.1199_T6.21,RP_pos_M267.1252_T11.58,RP_pos_M267.132_T2.55,RP_pos_M267.1331_T0.82,RP_pos_M267.1333_T1.16,RP_pos_M267.1582_T5.39,RP_pos_M267.1682_T2.6,RP_pos_M267.17_T2.09,RP_pos_M267.1714_T11.32,RP_pos_M267.2176_T0.5,RP_pos_M267.2297_T14.73,RP_pos_M267.231_T11.3,RP_pos_M267.2315_T11,RP_pos_M267.2317_T12.32,RP_pos_M267.2333_T10.09,RP_pos_M268.0306_T16.33,RP_pos_M268.0682_T0.57,RP_pos_M268.0999_T0.8,RP_pos_M268.1045_T0.58,RP_pos_M268.1278_T0.58,RP_pos_M268.1538_T4.23,RP_pos_M268.1656_T0.57,RP_pos_M268.1757_T1.16,RP_pos_M268.2177_T17.68,RP_pos_M268.2617_T10.18,RP_pos_M268.2648_T13.49,RP_pos_M268.6245_T12.38,RP_pos_M268.6426_T10.93,RP_pos_M268.6438_T11.7,RP_pos_M268.947_T0.5,RP_pos_M269.0146_T0.55,RP_pos_M269.0336_T0.63,RP_pos_M269.0575_T2.31,RP_pos_M269.087_T0.84,RP_pos_M269.1118_T4.07,RP_pos_M269.1122_T0.58,RP_pos_M269.1136_T0.99,RP_pos_M269.136_T6.21,RP_pos_M269.1587_T0.58,RP_pos_M269.1599_T0.77,RP_pos_M269.1744_T5.2,RP_pos_M269.1745_T4.68,RP_pos_M269.2078_T11.05,RP_pos_M269.2079_T11.5,RP_pos_M269.2243_T14.08,RP_pos_M269.2351_T0.5,RP_pos_M269.2455_T16.94,RP_pos_M269.2458_T12.54,RP_pos_M269.2466_T11.97,RP_pos_M269.2468_T14.51,RP_pos_M269.2471_T13.12,RP_pos_M269.2477_T11.35,RP_pos_M269.2479_T17.9,RP_pos_M269.2854_T15.75,RP_pos_M270.0429_T6.76,RP_pos_M270.1613_T0.57,RP_pos_M270.1894_T4.25,RP_pos_M270.2777_T10.33,RP_pos_M270.2778_T10.78,RP_pos_M270.2781_T8.17,RP_pos_M270.2784_T14.32,RP_pos_M270.2789_T9.19,RP_pos_M270.3123_T11.95,RP_pos_M270.3163_T11.59,RP_pos_M270.3167_T11.37,RP_pos_M270.8405_T8.22,RP_pos_M270.9027_T7.58,RP_pos_M270.9443_T0.5,RP_pos_M270.9792_T15.81,RP_pos_M270.998_T7.58,RP_pos_M271.0236_T0.69,RP_pos_M271.0585_T6.41,RP_pos_M271.0593_T6.22,RP_pos_M271.0604_T7.58,RP_pos_M271.0682_T0.54,RP_pos_M271.0746_T1.31,RP_pos_M271.0811_T1.54,RP_pos_M271.0818_T2.25,RP_pos_M271.0958_T0.97,RP_pos_M271.1378_T0.58,RP_pos_M271.139_T0.77,RP_pos_M271.1486_T5.52,RP_pos_M271.1672_T8.42,RP_pos_M271.1717_T4.77,RP_pos_M271.1782_T10.87,RP_pos_M271.2138_T0.53,RP_pos_M271.2339_T11.7,RP_pos_M271.2386_T16,RP_pos_M271.2404_T14.85,RP_pos_M271.2429_T16.85,RP_pos_M271.2623_T14.83,RP_pos_M271.2623_T16.42,RP_pos_M271.2633_T12.22,RP_pos_M271.2737_T8.92,RP_pos_M271.3087_T5.04,RP_pos_M271.8921_T18.11,RP_pos_M272.1094_T1.11,RP_pos_M272.1135_T0.57,RP_pos_M272.1259_T7.63,RP_pos_M272.1581_T1.3,RP_pos_M272.1694_T0.58,RP_pos_M272.1762_T9.04,RP_pos_M272.2578_T9.54,RP_pos_M272.2938_T8.88,RP_pos_M272.9435_T0.53,RP_pos_M273.0397_T0.68,RP_pos_M273.0753_T6.06,RP_pos_M273.0756_T7.31,RP_pos_M273.1367_T8.55,RP_pos_M273.1433_T0.56,RP_pos_M273.1666_T5.65,RP_pos_M273.1792_T13.61,RP_pos_M273.1848_T12.18,RP_pos_M273.1854_T9.59,RP_pos_M273.1873_T17.45,RP_pos_M273.2552_T13.93,RP_pos_M273.2562_T14.62,RP_pos_M273.2564_T8.65,RP_pos_M273.9616_T0.68,RP_pos_M274.0512_T12.2,RP_pos_M274.0678_T0.75,RP_pos_M274.0901_T10.48,RP_pos_M274.0935_T0.59,RP_pos_M274.0972_T5.01,RP_pos_M274.1035_T7.68,RP_pos_M274.1041_T0.81,RP_pos_M274.1385_T5.53,RP_pos_M274.1434_T7.47,RP_pos_M274.144_T0.59,RP_pos_M274.1451_T7.99,RP_pos_M274.1716_T8.27,RP_pos_M274.1862_T0.57,RP_pos_M274.1921_T8.27,RP_pos_M274.2028_T5.14,RP_pos_M274.2752_T9.89,RP_pos_M274.8727_T0.53,RP_pos_M275.019_T2.21,RP_pos_M275.0379_T0.67,RP_pos_M275.0683_T7.03,RP_pos_M275.0738_T0.94,RP_pos_M275.0894_T7.5,RP_pos_M275.0908_T7.18,RP_pos_M275.1022_T0.58,RP_pos_M275.1106_T1.51,RP_pos_M275.1214_T1.07,RP_pos_M275.1359_T4.6,RP_pos_M275.1753_T7.84,RP_pos_M275.1993_T10.35,RP_pos_M275.2363_T13.7,RP_pos_M275.2574_T13.06,RP_pos_M275.6331_T11.36,RP_pos_M275.6498_T11.77,RP_pos_M275.8614_T18.11,RP_pos_M275.8869_T18.14,RP_pos_M276.0905_T5.09,RP_pos_M276.0995_T0.57,RP_pos_M276.1072_T0.83,RP_pos_M276.1146_T7.73,RP_pos_M276.1176_T0.57,RP_pos_M276.1372_T10.78,RP_pos_M276.1441_T0.9,RP_pos_M276.1566_T0.57,RP_pos_M276.1575_T5.08,RP_pos_M276.1612_T7.28,RP_pos_M276.1619_T4.42,RP_pos_M276.1744_T7.78,RP_pos_M276.2293_T12.82,RP_pos_M276.9717_T0.62,RP_pos_M277.0026_T3.73,RP_pos_M277.03_T0.75,RP_pos_M277.0454_T5.8,RP_pos_M277.047_T6.72,RP_pos_M277.0685_T0.81,RP_pos_M277.0695_T0.97,RP_pos_M277.0696_T0.61,RP_pos_M277.0793_T10.28,RP_pos_M277.0828_T8.04,RP_pos_M277.0927_T3.27,RP_pos_M277.1115_T0.64,RP_pos_M277.1171_T2.79,RP_pos_M277.1172_T4.35,RP_pos_M277.1272_T3.45,RP_pos_M277.1275_T7.46,RP_pos_M277.1281_T1.39,RP_pos_M277.1377_T0.57,RP_pos_M277.1431_T9.56,RP_pos_M277.1504_T4.29,RP_pos_M277.1515_T3.65,RP_pos_M277.1685_T5.14,RP_pos_M277.1731_T1.07,RP_pos_M277.1775_T10.56,RP_pos_M277.1785_T11.82,RP_pos_M277.1938_T1.62,RP_pos_M277.2125_T9.14,RP_pos_M277.2128_T15.18,RP_pos_M277.2143_T14.08,RP_pos_M277.2144_T11.77,RP_pos_M277.2146_T12.27,RP_pos_M277.216_T10.81,RP_pos_M277.251_T12.88,RP_pos_M277.2523_T14.49,RP_pos_M277.2527_T13.21,RP_pos_M277.2527_T14.1,RP_pos_M277.253_T12.01,RP_pos_M277.8593_T18.08,RP_pos_M278.0108_T3.73,RP_pos_M278.0587_T5.14,RP_pos_M278.0612_T4.77,RP_pos_M278.1265_T0.58,RP_pos_M278.1748_T4.79,RP_pos_M278.1752_T7.48,RP_pos_M278.2079_T10.08,RP_pos_M278.2474_T12.47,RP_pos_M278.3742_T13.51,RP_pos_M278.9407_T0.6,RP_pos_M279.0131_T1.12,RP_pos_M279.0273_T0.83,RP_pos_M279.0371_T0.55,RP_pos_M279.0872_T0.58,RP_pos_M279.0916_T13.51,RP_pos_M279.0926_T8.77,RP_pos_M279.0939_T1.47,RP_pos_M279.0991_T1.2,RP_pos_M279.1034_T0.58,RP_pos_M279.1083_T2.85,RP_pos_M279.119_T7.19,RP_pos_M279.1288_T0.53,RP_pos_M279.1329_T1.85,RP_pos_M279.134_T0.81,RP_pos_M279.1501_T0.57,RP_pos_M279.1585_T16.15,RP_pos_M279.1586_T12.61,RP_pos_M279.1595_T16.81,RP_pos_M279.1595_T12.21,RP_pos_M279.1677_T6.05,RP_pos_M279.1691_T5.2,RP_pos_M279.1693_T4.82,RP_pos_M279.1696_T4.97,RP_pos_M279.203_T2.76,RP_pos_M279.23_T12.37,RP_pos_M279.2302_T17.61,RP_pos_M279.2303_T11.23,RP_pos_M279.2305_T11.48,RP_pos_M279.2307_T9.69,RP_pos_M279.2311_T17.15,RP_pos_M279.2314_T10.26,RP_pos_M279.2317_T13.51,RP_pos_M279.2318_T15.18,RP_pos_M279.2321_T16.81,RP_pos_M279.2322_T17.88,RP_pos_M279.2325_T16.09,RP_pos_M279.2326_T16.59,RP_pos_M279.2681_T12.73,RP_pos_M279.2692_T14.91,RP_pos_M279.6467_T10.95,RP_pos_M279.8398_T8.26,RP_pos_M280.108_T7.48,RP_pos_M280.1252_T2.19,RP_pos_M280.1542_T4.75,RP_pos_M280.1551_T1.05,RP_pos_M280.1568_T6.01,RP_pos_M280.175_T0.87,RP_pos_M280.1767_T8.25,RP_pos_M280.1899_T5.04,RP_pos_M280.2346_T15.9,RP_pos_M280.26_T10.31,RP_pos_M280.2628_T9.99,RP_pos_M280.2638_T13.24,RP_pos_M280.2651_T11.35,RP_pos_M280.6484_T6.68,RP_pos_M281.07_T0.55,RP_pos_M281.0774_T0.8,RP_pos_M281.0981_T0.57,RP_pos_M281.1103_T1.17,RP_pos_M281.1125_T2.77,RP_pos_M281.1136_T3.22,RP_pos_M281.1353_T17.14,RP_pos_M281.1367_T17.76,RP_pos_M281.1486_T1.68,RP_pos_M281.1713_T11.97,RP_pos_M281.1734_T10.31,RP_pos_M281.2114_T11.9,RP_pos_M281.2337_T0.53,RP_pos_M281.2455_T16.11,RP_pos_M281.2455_T10.85,RP_pos_M281.246_T16.9,RP_pos_M281.246_T17.14,RP_pos_M281.2462_T16.66,RP_pos_M281.2463_T11.7,RP_pos_M281.2464_T15.11,RP_pos_M281.2468_T9.37,RP_pos_M281.247_T15.42,RP_pos_M281.2473_T13.49,RP_pos_M281.2474_T11.88,RP_pos_M281.2476_T14.23,RP_pos_M281.2476_T12.95,RP_pos_M281.2477_T14.75,RP_pos_M281.248_T9.79,RP_pos_M281.2501_T10.61,RP_pos_M281.284_T13.61,RP_pos_M281.2842_T14.77,RP_pos_M281.4135_T14.13,RP_pos_M281.987_T0.53,RP_pos_M282.07_T0.55,RP_pos_M282.1158_T0.57,RP_pos_M282.123_T14.13,RP_pos_M282.1354_T13.87,RP_pos_M282.1844_T0.57,RP_pos_M282.2211_T8.47,RP_pos_M282.2488_T15.05,RP_pos_M282.2785_T10.74,RP_pos_M282.2789_T14.14,RP_pos_M282.2794_T10.95,RP_pos_M283.0444_T0.65,RP_pos_M283.0882_T1.37,RP_pos_M283.1057_T4.52,RP_pos_M283.1284_T1.12,RP_pos_M283.1353_T0.58,RP_pos_M283.1453_T12.15,RP_pos_M283.1544_T1.92,RP_pos_M283.1555_T6.07,RP_pos_M283.1632_T2.92,RP_pos_M283.1651_T1.1,RP_pos_M283.1689_T0.57,RP_pos_M283.172_T8.22,RP_pos_M283.1739_T13.46,RP_pos_M283.1749_T3.98,RP_pos_M283.1752_T12.75,RP_pos_M283.1874_T10.66,RP_pos_M283.2275_T16.14,RP_pos_M283.2609_T16.9,RP_pos_M283.2619_T16.72,RP_pos_M283.2619_T16.09,RP_pos_M283.2622_T17.88,RP_pos_M283.2625_T15.6,RP_pos_M283.2627_T15.9,RP_pos_M283.2628_T16.45,RP_pos_M283.2632_T12.61,RP_pos_M283.2633_T17.17,RP_pos_M283.2633_T15.04,RP_pos_M283.2639_T17.54,RP_pos_M283.4037_T11.48,RP_pos_M283.4575_T11.46,RP_pos_M283.4581_T11.68,RP_pos_M283.46_T12.5,RP_pos_M283.9577_T11.53,RP_pos_M283.9948_T11.58,RP_pos_M284.0305_T11.45,RP_pos_M284.0547_T6.06,RP_pos_M284.0575_T11.59,RP_pos_M284.0659_T5.32,RP_pos_M284.0791_T11.73,RP_pos_M284.0806_T11.41,RP_pos_M284.0812_T7.08,RP_pos_M284.0885_T0.57,RP_pos_M284.0976_T0.85,RP_pos_M284.0999_T11.69,RP_pos_M284.1014_T12.47,RP_pos_M284.1025_T11.46,RP_pos_M284.1043_T12,RP_pos_M284.1077_T15.37,RP_pos_M284.1298_T15.37,RP_pos_M284.1336_T0.58,RP_pos_M284.1371_T4.26,RP_pos_M284.1396_T12.47,RP_pos_M284.153_T15.37,RP_pos_M284.1532_T13.02,RP_pos_M284.1572_T12.53,RP_pos_M284.1574_T11.73,RP_pos_M284.1646_T11.49,RP_pos_M284.1689_T0.97,RP_pos_M284.1814_T11.67,RP_pos_M284.1852_T11.39,RP_pos_M284.1931_T12.53,RP_pos_M284.1947_T0.58,RP_pos_M284.1965_T0.89,RP_pos_M284.1969_T3.77,RP_pos_M284.1982_T11.6,RP_pos_M284.2427_T13.93,RP_pos_M284.2672_T15.14,RP_pos_M284.2931_T15.15,RP_pos_M284.2939_T11.02,RP_pos_M284.2972_T15.37,RP_pos_M284.3058_T12.58,RP_pos_M284.3061_T11.49,RP_pos_M284.3063_T11.67,RP_pos_M284.307_T15.76,RP_pos_M284.3223_T15.37,RP_pos_M284.3286_T10.78,RP_pos_M284.3291_T11.03,RP_pos_M284.3294_T15.75,RP_pos_M284.3295_T15.13,RP_pos_M284.3297_T13.93,RP_pos_M284.3309_T17.58,RP_pos_M284.331_T13.59,RP_pos_M284.331_T17,RP_pos_M284.3311_T14.31,RP_pos_M284.3311_T16.16,RP_pos_M284.3311_T17.27,RP_pos_M284.3311_T17.92,RP_pos_M284.3314_T12.64,RP_pos_M284.3316_T16.54,RP_pos_M284.332_T12.47,RP_pos_M284.3326_T11.47,RP_pos_M284.3327_T11.68,RP_pos_M284.9244_T0.5,RP_pos_M285.0019_T0.53,RP_pos_M285.06_T11.51,RP_pos_M285.0745_T6.89,RP_pos_M285.0749_T5.91,RP_pos_M285.0764_T11.54,RP_pos_M285.0798_T0.55,RP_pos_M285.0845_T1.05,RP_pos_M285.1123_T6.04,RP_pos_M285.1402_T0.8,RP_pos_M285.1447_T0.58,RP_pos_M285.1472_T12.02,RP_pos_M285.1487_T11.63,RP_pos_M285.154_T1.07,RP_pos_M285.1552_T11.33,RP_pos_M285.1617_T11.89,RP_pos_M285.1621_T12.56,RP_pos_M285.167_T8.51,RP_pos_M285.1847_T6.36,RP_pos_M285.1849_T11.57,RP_pos_M285.1852_T5.54,RP_pos_M285.1989_T11.38,RP_pos_M285.201_T11.87,RP_pos_M285.2038_T11.61,RP_pos_M285.2045_T10.51,RP_pos_M285.2246_T11.31,RP_pos_M285.2385_T17.31,RP_pos_M285.2414_T13.46,RP_pos_M285.2418_T12.68,RP_pos_M285.2422_T17.8,RP_pos_M285.2426_T17.61,RP_pos_M285.2578_T14.35,RP_pos_M285.2766_T11.62,RP_pos_M285.2774_T12.54,RP_pos_M285.306_T11.72,RP_pos_M285.3341_T14.58,RP_pos_M285.335_T17.15,RP_pos_M285.5137_T8.22,RP_pos_M285.612_T6.83,RP_pos_M285.8919_T18.11,RP_pos_M285.9343_T11.3,RP_pos_M285.9538_T11.54,RP_pos_M285.9694_T11.52,RP_pos_M285.9981_T11.72,RP_pos_M286.021_T11.66,RP_pos_M286.0526_T0.57,RP_pos_M286.0802_T0.55,RP_pos_M286.0947_T11.69,RP_pos_M286.1147_T11.8,RP_pos_M286.1374_T0.57,RP_pos_M286.1382_T3.56,RP_pos_M286.1399_T0.72,RP_pos_M286.1438_T9.71,RP_pos_M286.155_T0.72,RP_pos_M286.157_T0.57,RP_pos_M286.1642_T11.54,RP_pos_M286.1721_T4.6,RP_pos_M286.1841_T0.62,RP_pos_M286.1876_T11.66,RP_pos_M286.2171_T11.54,RP_pos_M286.2278_T11.41,RP_pos_M286.2401_T11.79,RP_pos_M286.273_T10.72,RP_pos_M286.2744_T10.16,RP_pos_M286.2805_T12.05,RP_pos_M286.4163_T11.51,RP_pos_M286.4323_T11.3,RP_pos_M286.4538_T11.72,RP_pos_M286.4594_T11.51,RP_pos_M286.4743_T11.69,RP_pos_M286.5192_T11.63,RP_pos_M286.5199_T11.44,RP_pos_M286.543_T11.56,RP_pos_M286.5599_T11.7,RP_pos_M286.5729_T11.33,RP_pos_M286.581_T11.61,RP_pos_M286.6035_T11.45,RP_pos_M286.6171_T11.62,RP_pos_M286.682_T11.5,RP_pos_M286.696_T11.75,RP_pos_M286.7133_T11.74,RP_pos_M286.7163_T11.46,RP_pos_M286.7453_T11.7,RP_pos_M286.7668_T11.53,RP_pos_M286.7751_T11.67,RP_pos_M286.7933_T11.52,RP_pos_M286.8146_T11.67,RP_pos_M286.83_T11.38,RP_pos_M286.8311_T11.76,RP_pos_M286.8348_T11.59,RP_pos_M286.8543_T18.08,RP_pos_M286.881_T11.46,RP_pos_M286.8859_T12.12,RP_pos_M286.89_T18.09,RP_pos_M286.8921_T11.64,RP_pos_M286.9034_T11.8,RP_pos_M286.9152_T11.59,RP_pos_M286.9194_T11.75,RP_pos_M286.931_T11.33,RP_pos_M286.9444_T11.55,RP_pos_M286.9552_T11.75,RP_pos_M286.9662_T11.86,RP_pos_M286.9741_T11.45,RP_pos_M286.9803_T11.66,RP_pos_M287.0038_T11.45,RP_pos_M287.0066_T11.65,RP_pos_M287.025_T11.65,RP_pos_M287.0458_T11.75,RP_pos_M287.053_T6.82,RP_pos_M287.0601_T12.15,RP_pos_M287.0724_T0.62,RP_pos_M287.0751_T0.82,RP_pos_M287.0779_T11.69,RP_pos_M287.1143_T5.14,RP_pos_M287.1507_T10.86,RP_pos_M287.1776_T8.26,RP_pos_M287.1949_T0.58,RP_pos_M287.1998_T11.68,RP_pos_M287.2336_T15.65,RP_pos_M287.2349_T17.31,RP_pos_M287.2363_T16.02,RP_pos_M287.2365_T14.08,RP_pos_M287.2397_T16.79,RP_pos_M287.2426_T0.54,RP_pos_M287.2725_T13,RP_pos_M287.2738_T14.15,RP_pos_M287.339_T11.76,RP_pos_M287.4109_T12.05,RP_pos_M287.4311_T11.9,RP_pos_M287.4415_T11.67,RP_pos_M287.484_T11.35,RP_pos_M287.4978_T11.65,RP_pos_M287.5137_T11.64,RP_pos_M287.5169_T11.43,RP_pos_M287.5409_T11.52,RP_pos_M287.6055_T11.96,RP_pos_M287.6098_T11.51,RP_pos_M287.6207_T11.69,RP_pos_M287.6326_T10.95,RP_pos_M287.6361_T11.43,RP_pos_M287.6553_T11.64,RP_pos_M287.671_T11.85,RP_pos_M287.6771_T11.6,RP_pos_M287.6961_T11.5,RP_pos_M287.7166_T11.59,RP_pos_M287.7409_T11.39,RP_pos_M287.7576_T11.94,RP_pos_M287.7649_T11.43,RP_pos_M287.7888_T11.71,RP_pos_M287.8132_T11.3,RP_pos_M287.8335_T11.53,RP_pos_M287.8711_T11.66,RP_pos_M287.8881_T18.1,RP_pos_M287.8928_T11.63,RP_pos_M287.9168_T11.62,RP_pos_M287.9396_T0.55,RP_pos_M287.9438_T11.42,RP_pos_M288.0237_T11.97,RP_pos_M288.0408_T11.59,RP_pos_M288.0696_T0.56,RP_pos_M288.0831_T1.13,RP_pos_M288.0973_T11.4,RP_pos_M288.1541_T11.75,RP_pos_M288.1585_T0.77,RP_pos_M288.1901_T1.22,RP_pos_M288.1916_T4.37,RP_pos_M288.2013_T0.83,RP_pos_M288.2017_T0.59,RP_pos_M288.2428_T11.94,RP_pos_M288.2525_T10.15,RP_pos_M288.2875_T9.49,RP_pos_M288.2881_T10.27,RP_pos_M288.2888_T10.44,RP_pos_M288.2908_T9.71,RP_pos_M288.3244_T11.76,RP_pos_M288.338_T11.34,RP_pos_M288.3428_T12.18,RP_pos_M288.364_T11.95,RP_pos_M288.3806_T11.55,RP_pos_M288.4023_T11.8,RP_pos_M288.4261_T11.43,RP_pos_M288.4561_T11.55,RP_pos_M288.5441_T11.79,RP_pos_M288.6216_T11.67,RP_pos_M288.6545_T11.34,RP_pos_M288.8147_T11.82,RP_pos_M288.8887_T18.05,RP_pos_M288.9201_T0.53,RP_pos_M288.9205_T18.06,RP_pos_M288.9546_T11.69,RP_pos_M289.0495_T11.9,RP_pos_M289.05_T0.6,RP_pos_M289.0677_T6.58,RP_pos_M289.0736_T11.53,RP_pos_M289.0884_T12.1,RP_pos_M289.1224_T4.3,RP_pos_M289.1228_T8.22,RP_pos_M289.1267_T11.25,RP_pos_M289.1381_T12.39,RP_pos_M289.1386_T4.37,RP_pos_M289.1431_T15.02,RP_pos_M289.1433_T0.57,RP_pos_M289.1488_T2.09,RP_pos_M289.1534_T11.32,RP_pos_M289.1716_T13.04,RP_pos_M289.1725_T7.06,RP_pos_M289.1782_T9.51,RP_pos_M289.1831_T11.28,RP_pos_M289.1885_T12.67,RP_pos_M289.2009_T11.67,RP_pos_M289.2021_T7.7,RP_pos_M289.2174_T11.3,RP_pos_M289.2211_T11.68,RP_pos_M289.2369_T11.45,RP_pos_M289.2483_T16.09,RP_pos_M289.2513_T14.58,RP_pos_M289.2549_T14.88,RP_pos_M289.286_T15,RP_pos_M289.2888_T15.32,RP_pos_M289.2889_T13.87,RP_pos_M289.3_T11.56,RP_pos_M289.4397_T11.43,RP_pos_M289.6483_T12.57,RP_pos_M289.9706_T0.82,RP_pos_M290.065_T10.48,RP_pos_M290.0736_T0.55,RP_pos_M290.1337_T0.58,RP_pos_M290.1347_T1.02,RP_pos_M290.1353_T11.35,RP_pos_M290.6191_T12.32,RP_pos_M290.8477_T0.53,RP_pos_M290.9787_T0.82,RP_pos_M291.0479_T0.94,RP_pos_M291.0485_T0.57,RP_pos_M291.0676_T0.88,RP_pos_M291.0828_T1.51,RP_pos_M291.0829_T1.36,RP_pos_M291.0857_T4.67,RP_pos_M291.0938_T5.47,RP_pos_M291.102_T0.85,RP_pos_M291.1278_T0.57,RP_pos_M291.1288_T18.03,RP_pos_M291.146_T4.57,RP_pos_M291.1532_T0.57,RP_pos_M291.1573_T0.79,RP_pos_M291.1619_T5.07,RP_pos_M291.1706_T9.33,RP_pos_M291.1723_T13.35,RP_pos_M291.1726_T12.9,RP_pos_M291.2283_T16.02,RP_pos_M291.2314_T11.31,RP_pos_M291.2336_T13.51,RP_pos_M291.2523_T11.52,RP_pos_M291.2675_T15.27,RP_pos_M291.2683_T12.09,RP_pos_M292.1053_T2.16,RP_pos_M292.1463_T0.57,RP_pos_M292.1581_T7.78,RP_pos_M292.1711_T5.16,RP_pos_M292.1954_T0.58,RP_pos_M292.2008_T5.58,RP_pos_M292.2618_T10.26,RP_pos_M292.922_T0.57,RP_pos_M292.9475_T0.58,RP_pos_M292.9929_T0.62,RP_pos_M293.0199_T6.72,RP_pos_M293.04_T7.58,RP_pos_M293.041_T6.33,RP_pos_M293.0786_T2.26,RP_pos_M293.0984_T0.57,RP_pos_M293.101_T1.4,RP_pos_M293.108_T1.17,RP_pos_M293.115_T0.57,RP_pos_M293.1244_T4.29,RP_pos_M293.1248_T3.65,RP_pos_M293.1384_T15.8,RP_pos_M293.1392_T8.13,RP_pos_M293.1393_T9.64,RP_pos_M293.179_T4.82,RP_pos_M293.1849_T9.37,RP_pos_M293.1957_T7.03,RP_pos_M293.2082_T11.65,RP_pos_M293.2228_T4.18,RP_pos_M293.244_T16.81,RP_pos_M293.2455_T13.7,RP_pos_M293.246_T13.18,RP_pos_M293.2473_T12.64,RP_pos_M293.2478_T15.24,RP_pos_M293.2494_T14.21,RP_pos_M293.2793_T12.54,RP_pos_M293.2823_T15.95,RP_pos_M293.2832_T17.88,RP_pos_M293.2834_T15.06,RP_pos_M294.0297_T1.73,RP_pos_M294.0376_T1,RP_pos_M294.039_T0.78,RP_pos_M294.1443_T0.58,RP_pos_M294.1445_T1.13,RP_pos_M294.1459_T7.08,RP_pos_M294.1532_T0.86,RP_pos_M294.1678_T4.42,RP_pos_M294.1733_T0.58,RP_pos_M294.181_T10.06,RP_pos_M294.2167_T5.3,RP_pos_M294.2409_T9.59,RP_pos_M294.5147_T8.27,RP_pos_M294.5172_T3.68,RP_pos_M294.6724_T2.54,RP_pos_M294.6908_T5.42,RP_pos_M294.849_T8.25,RP_pos_M294.8621_T18.07,RP_pos_M294.9376_T18.02,RP_pos_M294.9385_T15.72,RP_pos_M295.079_T0.58,RP_pos_M295.0934_T5.91,RP_pos_M295.0975_T6.26,RP_pos_M295.128_T3.58,RP_pos_M295.1285_T1.46,RP_pos_M295.1287_T2.81,RP_pos_M295.1419_T8.72,RP_pos_M295.154_T16.07,RP_pos_M295.1546_T7.07,RP_pos_M295.1547_T7.92,RP_pos_M295.1629_T2.81,RP_pos_M295.1635_T3.35,RP_pos_M295.164_T4.15,RP_pos_M295.1656_T3.58,RP_pos_M295.1848_T0.55,RP_pos_M295.223_T11.9,RP_pos_M295.2243_T11.3,RP_pos_M295.2256_T9.14,RP_pos_M295.2256_T8.02,RP_pos_M295.262_T17.21,RP_pos_M295.2628_T16.57,RP_pos_M295.263_T13.66,RP_pos_M295.263_T12.02,RP_pos_M295.2632_T17.61,RP_pos_M295.2633_T17.01,RP_pos_M295.2636_T15.87,RP_pos_M295.2636_T14.48,RP_pos_M295.8881_T18.11,RP_pos_M296.0466_T1.67,RP_pos_M296.064_T0.54,RP_pos_M296.1213_T1.03,RP_pos_M296.1453_T11.37,RP_pos_M296.151_T5.54,RP_pos_M296.1614_T12.09,RP_pos_M296.1627_T7.28,RP_pos_M296.163_T7.04,RP_pos_M296.1634_T7.95,RP_pos_M296.1695_T9.22,RP_pos_M296.1797_T5.69,RP_pos_M296.1821_T8.26,RP_pos_M296.2145_T4.67,RP_pos_M296.2553_T9.94,RP_pos_M296.258_T11.48,RP_pos_M296.2589_T11.72,RP_pos_M296.2968_T14.75,RP_pos_M297.0825_T0.6,RP_pos_M297.0825_T10.67,RP_pos_M297.0994_T0.55,RP_pos_M297.1066_T1.18,RP_pos_M297.1161_T6.86,RP_pos_M297.1427_T6.01,RP_pos_M297.1433_T1.76,RP_pos_M297.144_T5.26,RP_pos_M297.1513_T0.72,RP_pos_M297.1547_T0.92,RP_pos_M297.1702_T9.33,RP_pos_M297.1721_T12,RP_pos_M297.1726_T13.29,RP_pos_M297.1736_T12.66,RP_pos_M297.1815_T0.56,RP_pos_M297.2001_T11.3,RP_pos_M297.2401_T16,RP_pos_M297.2402_T13.06,RP_pos_M297.2406_T7.95,RP_pos_M297.2407_T12.36,RP_pos_M297.2414_T9.69,RP_pos_M297.2428_T10.28,RP_pos_M297.257_T14.53,RP_pos_M297.2774_T16.05,RP_pos_M297.2785_T16.88,RP_pos_M297.2786_T17.87,RP_pos_M297.2786_T14.37,RP_pos_M297.2787_T12.73,RP_pos_M297.2788_T16.51,RP_pos_M297.2791_T15.94,RP_pos_M297.2794_T14.93,RP_pos_M297.2799_T17.64,RP_pos_M297.2802_T13.87,RP_pos_M297.2803_T13.09,RP_pos_M297.6673_T6.93,RP_pos_M297.6837_T13.02,RP_pos_M298.0632_T9.29,RP_pos_M298.0934_T0.81,RP_pos_M298.1404_T0.58,RP_pos_M298.155_T5.54,RP_pos_M298.1709_T0.58,RP_pos_M298.1788_T7.07,RP_pos_M298.18_T11.65,RP_pos_M298.1815_T13.02,RP_pos_M298.1846_T1.53,RP_pos_M298.1885_T11.38,RP_pos_M298.2729_T12.05,RP_pos_M298.2741_T10.31,RP_pos_M298.2756_T9.97,RP_pos_M298.2805_T16.94,RP_pos_M298.3098_T10.95,RP_pos_M298.3099_T9.39,RP_pos_M298.3459_T12.98,RP_pos_M298.3473_T13.35,RP_pos_M299.0774_T0.57,RP_pos_M299.1099_T7.46,RP_pos_M299.1254_T7.75,RP_pos_M299.1321_T10.08,RP_pos_M299.138_T15.8,RP_pos_M299.1516_T0.87,RP_pos_M299.1567_T0.58,RP_pos_M299.1832_T8.82,RP_pos_M299.1977_T13.88,RP_pos_M299.2539_T16.84,RP_pos_M299.2545_T17.71,RP_pos_M299.2549_T13.16,RP_pos_M299.2552_T9.35,RP_pos_M299.2558_T9.79,RP_pos_M299.256_T11.73,RP_pos_M299.2561_T14.65,RP_pos_M299.2567_T15.1,RP_pos_M299.2577_T12.95,RP_pos_M299.2594_T17.06,RP_pos_M299.2607_T16.07,RP_pos_M299.2932_T14.75,RP_pos_M299.2936_T17.19,RP_pos_M299.2948_T13.62,RP_pos_M299.6266_T9.42,RP_pos_M299.8608_T18.11,RP_pos_M299.8862_T18.11,RP_pos_M300.0544_T7.08,RP_pos_M300.1332_T3.48,RP_pos_M300.1339_T2.3,RP_pos_M300.1342_T2.01,RP_pos_M300.1357_T3.7,RP_pos_M300.1489_T5.22,RP_pos_M300.1646_T0.58,RP_pos_M300.1968_T8.22,RP_pos_M300.1979_T5.02,RP_pos_M300.2011_T4.03,RP_pos_M300.2879_T13.2,RP_pos_M300.2886_T10.95,RP_pos_M300.2888_T10.73,RP_pos_M300.2889_T11.37,RP_pos_M300.2898_T11.7,RP_pos_M300.2906_T10.38,RP_pos_M300.3263_T10.88,RP_pos_M300.8952_T18.11,RP_pos_M300.9002_T0.5,RP_pos_M300.985_T0.71,RP_pos_M300.9903_T12.18,RP_pos_M301.0729_T17.92,RP_pos_M301.0734_T15.9,RP_pos_M301.0739_T8.77,RP_pos_M301.0897_T12.2,RP_pos_M301.0919_T0.66,RP_pos_M301.1236_T4.05,RP_pos_M301.1239_T4.18,RP_pos_M301.1251_T3.32,RP_pos_M301.1259_T2.31,RP_pos_M301.1394_T14.23,RP_pos_M301.1396_T17.9,RP_pos_M301.1398_T17.68,RP_pos_M301.1399_T12.69,RP_pos_M301.14_T15.93,RP_pos_M301.1401_T12.94,RP_pos_M301.1404_T17.19,RP_pos_M301.1406_T8.52,RP_pos_M301.1418_T12.21,RP_pos_M301.1421_T16.52,RP_pos_M301.1436_T15.67,RP_pos_M301.1441_T1.47,RP_pos_M301.1492_T0.57,RP_pos_M301.1534_T16.06,RP_pos_M301.1583_T9.32,RP_pos_M301.1741_T4.67,RP_pos_M301.2103_T14.83,RP_pos_M301.2116_T13.76,RP_pos_M301.2144_T13.51,RP_pos_M301.2523_T13.93,RP_pos_M301.2528_T10.59,RP_pos_M301.2535_T15.05,RP_pos_M301.2622_T0.5,RP_pos_M301.6935_T9.27,RP_pos_M301.9968_T0.68,RP_pos_M302.0927_T3.89,RP_pos_M302.1351_T0.57,RP_pos_M302.1496_T4.89,RP_pos_M302.1734_T8.32,RP_pos_M302.1807_T0.58,RP_pos_M302.2058_T5.14,RP_pos_M302.2316_T10.51,RP_pos_M302.2325_T7.43,RP_pos_M302.243_T0.55,RP_pos_M302.2454_T13.24,RP_pos_M302.3043_T11.29,RP_pos_M302.3049_T11.03,RP_pos_M302.9222_T8.05,RP_pos_M303.0793_T14.36,RP_pos_M303.0852_T6.05,RP_pos_M303.0856_T7.78,RP_pos_M303.115_T0.77,RP_pos_M303.1166_T14.33,RP_pos_M303.1174_T0.59,RP_pos_M303.1335_T6.63,RP_pos_M303.1439_T0.98,RP_pos_M303.1543_T0.56,RP_pos_M303.1695_T7.68,RP_pos_M303.1696_T5.86,RP_pos_M303.1697_T6.6,RP_pos_M303.1698_T8.3,RP_pos_M303.1703_T9.33,RP_pos_M303.1711_T5.27,RP_pos_M303.176_T0.55,RP_pos_M303.1941_T7.28,RP_pos_M303.1951_T6.35,RP_pos_M303.2278_T14.23,RP_pos_M303.2302_T13.41,RP_pos_M303.2302_T12.3,RP_pos_M303.2309_T16.69,RP_pos_M303.2311_T15.87,RP_pos_M303.2323_T11.38,RP_pos_M303.2535_T12.72,RP_pos_M303.2543_T12.52,RP_pos_M303.2676_T13.27,RP_pos_M303.2681_T14.36,RP_pos_M303.2691_T14.73,RP_pos_M303.2695_T17.91,RP_pos_M303.8941_T18.05,RP_pos_M304.1244_T0.72,RP_pos_M304.1292_T7.48,RP_pos_M304.1455_T0.83,RP_pos_M304.1492_T0.57,RP_pos_M304.1524_T2.26,RP_pos_M304.161_T8.15,RP_pos_M304.1638_T4.62,RP_pos_M304.1935_T5.24,RP_pos_M304.263_T14.16,RP_pos_M304.3014_T17.14,RP_pos_M304.6954_T5.69,RP_pos_M304.8339_T3.28,RP_pos_M304.8919_T0.53,RP_pos_M304.892_T15.67,RP_pos_M304.8943_T18.05,RP_pos_M305.076_T3.6,RP_pos_M305.1123_T5.69,RP_pos_M305.1209_T1.11,RP_pos_M305.1211_T1.62,RP_pos_M305.1211_T0.88,RP_pos_M305.1267_T11.33,RP_pos_M305.1271_T2.09,RP_pos_M305.1346_T4.8,RP_pos_M305.1346_T0.57,RP_pos_M305.1513_T8.02,RP_pos_M305.156_T3.97,RP_pos_M305.1665_T4.62,RP_pos_M305.1688_T6.62,RP_pos_M305.17_T8.12,RP_pos_M305.1733_T16.96,RP_pos_M305.1833_T9.37,RP_pos_M305.1852_T7.22,RP_pos_M305.1859_T6.32,RP_pos_M305.2083_T8.87,RP_pos_M305.2114_T12.22,RP_pos_M305.245_T12.37,RP_pos_M305.246_T16.75,RP_pos_M305.2468_T14.28,RP_pos_M305.2473_T17.31,RP_pos_M305.2475_T14.08,RP_pos_M305.2833_T13,RP_pos_M305.2838_T14.15,RP_pos_M305.285_T15.11,RP_pos_M305.2861_T15.55,RP_pos_M305.6479_T1.15,RP_pos_M305.6826_T7.26,RP_pos_M306.1178_T12.2,RP_pos_M306.1271_T6.85,RP_pos_M306.1456_T0.57,RP_pos_M306.1764_T6.72,RP_pos_M306.177_T10.16,RP_pos_M306.1801_T6.36,RP_pos_M306.2762_T15.37,RP_pos_M306.2787_T10.46,RP_pos_M307.0362_T0.58,RP_pos_M307.0424_T0.86,RP_pos_M307.0559_T6.89,RP_pos_M307.0771_T0.58,RP_pos_M307.0819_T3.63,RP_pos_M307.0847_T4.34,RP_pos_M307.0951_T0.82,RP_pos_M307.0981_T1.05,RP_pos_M307.1124_T5.42,RP_pos_M307.1279_T14.48,RP_pos_M307.1721_T5.68,RP_pos_M307.187_T10.55,RP_pos_M307.1876_T17.04,RP_pos_M307.2006_T7.51,RP_pos_M307.2245_T10.09,RP_pos_M307.225_T12.32,RP_pos_M307.2255_T13.48,RP_pos_M307.2595_T17.14,RP_pos_M307.2601_T13.72,RP_pos_M307.2617_T15.67,RP_pos_M307.2618_T14.86,RP_pos_M307.2626_T16.26,RP_pos_M307.2628_T14.58,RP_pos_M307.2985_T15.05,RP_pos_M307.6802_T4.2,RP_pos_M307.9406_T1.37,RP_pos_M308.0429_T16.56,RP_pos_M308.1256_T9.7,RP_pos_M308.1424_T7.03,RP_pos_M308.1687_T0.57,RP_pos_M308.1818_T5.01,RP_pos_M308.1952_T4.05,RP_pos_M308.1965_T2.48,RP_pos_M308.2977_T14.46,RP_pos_M308.6875_T4.83,RP_pos_M308.889_T18.04,RP_pos_M308.9215_T0.65,RP_pos_M309.0379_T0.6,RP_pos_M309.0853_T16.24,RP_pos_M309.0951_T5.14,RP_pos_M309.0952_T4.87,RP_pos_M309.1299_T8.98,RP_pos_M309.1422_T0.55,RP_pos_M309.1483_T7.01,RP_pos_M309.1499_T13.88,RP_pos_M309.1511_T9.34,RP_pos_M309.158_T4.1,RP_pos_M309.1649_T0.54,RP_pos_M309.1673_T4.66,RP_pos_M309.1812_T5.81,RP_pos_M309.1841_T1.57,RP_pos_M309.1895_T8.26,RP_pos_M309.2028_T13.01,RP_pos_M309.2078_T6.46,RP_pos_M309.226_T6.44,RP_pos_M309.2411_T10.99,RP_pos_M309.2413_T11.32,RP_pos_M309.2415_T12.38,RP_pos_M309.2548_T9.87,RP_pos_M309.2578_T16.86,RP_pos_M309.2773_T14.21,RP_pos_M309.2785_T16.24,RP_pos_M309.2812_T15.26,RP_pos_M309.3173_T15,RP_pos_M309.4387_T8.22,RP_pos_M309.5251_T8.25,RP_pos_M310.0319_T0.62,RP_pos_M310.1317_T1.2,RP_pos_M310.1385_T8.17,RP_pos_M310.1462_T4.22,RP_pos_M310.1572_T7.05,RP_pos_M310.1596_T12.57,RP_pos_M310.1647_T4.71,RP_pos_M310.1703_T0.58,RP_pos_M310.2345_T10.16,RP_pos_M310.2725_T10.23,RP_pos_M310.3092_T15.3,RP_pos_M310.7043_T13.02,RP_pos_M311.038_T0.64,RP_pos_M311.0653_T8.74,RP_pos_M311.0899_T6.14,RP_pos_M311.1224_T1.44,RP_pos_M311.1224_T0.84,RP_pos_M311.1257_T1.17,RP_pos_M311.1263_T10.35,RP_pos_M311.1547_T10.28,RP_pos_M311.1561_T4.5,RP_pos_M311.158_T2.79,RP_pos_M311.1673_T6.97,RP_pos_M311.1734_T4.05,RP_pos_M311.2183_T12.35,RP_pos_M311.2195_T7.78,RP_pos_M311.2393_T13.92,RP_pos_M311.2551_T11.35,RP_pos_M311.2551_T13.76,RP_pos_M311.256_T11.95,RP_pos_M311.2568_T13.97,RP_pos_M311.257_T17.88,RP_pos_M311.2571_T17.04,RP_pos_M311.2571_T17.39,RP_pos_M311.2573_T12.29,RP_pos_M311.2573_T14.21,RP_pos_M311.2575_T15.15,RP_pos_M311.2581_T17.21,RP_pos_M311.2586_T12.64,RP_pos_M311.2931_T15.95,RP_pos_M311.2936_T16.86,RP_pos_M311.294_T17.9,RP_pos_M311.6589_T16.19,RP_pos_M311.6815_T4.47,RP_pos_M312.0819_T0.58,RP_pos_M312.127_T16.47,RP_pos_M312.1449_T16.47,RP_pos_M312.1585_T10.68,RP_pos_M312.1621_T11.08,RP_pos_M312.1651_T16.47,RP_pos_M312.1763_T6.83,RP_pos_M312.1775_T6.99,RP_pos_M312.1895_T16.47,RP_pos_M312.1957_T0.58,RP_pos_M312.2131_T6.76,RP_pos_M312.2899_T10.63,RP_pos_M312.3272_T16.46,RP_pos_M312.3606_T15.51,RP_pos_M312.3633_T14.19,RP_pos_M312.9189_T0.5,RP_pos_M313.1057_T5.91,RP_pos_M313.1075_T6.27,RP_pos_M313.1346_T0.57,RP_pos_M313.1378_T7.48,RP_pos_M313.1379_T8.02,RP_pos_M313.142_T12.12,RP_pos_M313.1522_T5.48,RP_pos_M313.1825_T7,RP_pos_M313.2113_T9.02,RP_pos_M313.213_T13.06,RP_pos_M313.2343_T11.51,RP_pos_M313.2508_T14.68,RP_pos_M313.2529_T14.28,RP_pos_M313.2714_T11.38,RP_pos_M313.2719_T16.85,RP_pos_M313.2724_T17.25,RP_pos_M313.2726_T10.96,RP_pos_M313.2729_T13.49,RP_pos_M313.273_T14.02,RP_pos_M313.273_T17.79,RP_pos_M313.2731_T13.83,RP_pos_M313.2734_T12.97,RP_pos_M313.2745_T14.64,RP_pos_M313.2758_T16.47,RP_pos_M313.2765_T16.07,RP_pos_M313.3065_T17.54,RP_pos_M313.6483_T1.94,RP_pos_M313.9027_T18.11,RP_pos_M314.0839_T0.58,RP_pos_M314.1093_T0.58,RP_pos_M314.1339_T0.57,RP_pos_M314.1405_T7.78,RP_pos_M314.1738_T0.6,RP_pos_M314.3043_T11.84,RP_pos_M314.8487_T18.08,RP_pos_M314.8665_T8.2,RP_pos_M314.8848_T0.55,RP_pos_M314.908_T0.55,RP_pos_M314.926_T0.55,RP_pos_M315.081_T0.56,RP_pos_M315.0839_T7.45,RP_pos_M315.0992_T12,RP_pos_M315.1263_T6.63,RP_pos_M315.1493_T2.27,RP_pos_M315.1503_T3.51,RP_pos_M315.1653_T0.79,RP_pos_M315.1764_T7.03,RP_pos_M315.193_T8.2,RP_pos_M315.2274_T15.19,RP_pos_M315.2399_T0.55,RP_pos_M315.252_T9.69,RP_pos_M315.2659_T11.66,RP_pos_M315.2672_T14.76,RP_pos_M315.2674_T14.53,RP_pos_M315.2869_T14.38,RP_pos_M315.6826_T5.69,RP_pos_M316.0825_T0.92,RP_pos_M316.1105_T5.38,RP_pos_M316.179_T4.8,RP_pos_M316.18_T0.85,RP_pos_M316.2103_T4.32,RP_pos_M316.2831_T9.89,RP_pos_M316.2836_T11.55,RP_pos_M316.2845_T12.95,RP_pos_M316.3188_T11.56,RP_pos_M316.3208_T11.36,RP_pos_M316.6849_T4.2,RP_pos_M316.6851_T4.9,RP_pos_M317.0993_T3.16,RP_pos_M317.1145_T12.2,RP_pos_M317.1189_T1.9,RP_pos_M317.135_T9.54,RP_pos_M317.138_T4.8,RP_pos_M317.1667_T0.55,RP_pos_M317.1838_T5.09,RP_pos_M317.2068_T13.41,RP_pos_M317.211_T11.77,RP_pos_M317.2171_T0.58,RP_pos_M317.2436_T15.87,RP_pos_M317.2465_T15.4,RP_pos_M317.2477_T15.03,RP_pos_M317.248_T12.05,RP_pos_M317.2667_T12.97,RP_pos_M317.2672_T9.79,RP_pos_M317.3044_T14.79,RP_pos_M318.1554_T6.39,RP_pos_M318.1644_T1,RP_pos_M318.165_T5.68,RP_pos_M318.1798_T5.39,RP_pos_M318.1814_T5.68,RP_pos_M318.196_T8.25,RP_pos_M318.2013_T4.32,RP_pos_M318.2411_T11.48,RP_pos_M318.2421_T11.72,RP_pos_M318.2774_T14.8,RP_pos_M318.2782_T9.3,RP_pos_M318.2995_T10.3,RP_pos_M318.3002_T12.62,RP_pos_M318.6685_T16.74,RP_pos_M318.7905_T18.11,RP_pos_M319.0641_T0.57,RP_pos_M319.0956_T10.16,RP_pos_M319.0968_T8.69,RP_pos_M319.1255_T0.57,RP_pos_M319.1362_T1.11,RP_pos_M319.1378_T1.47,RP_pos_M319.1595_T0.55,RP_pos_M319.165_T6.54,RP_pos_M319.2237_T12.32,RP_pos_M319.2246_T11.23,RP_pos_M319.2248_T11.48,RP_pos_M319.2389_T9.02,RP_pos_M319.248_T7.33,RP_pos_M319.2484_T8.08,RP_pos_M319.2618_T15.63,RP_pos_M319.2625_T12.88,RP_pos_M319.2634_T13.93,RP_pos_M319.2834_T13.03,RP_pos_M320.0206_T0.85,RP_pos_M320.1082_T0.58,RP_pos_M320.1878_T4.95,RP_pos_M320.1956_T5.64,RP_pos_M320.2559_T11.08,RP_pos_M320.2565_T11.99,RP_pos_M320.2587_T10.81,RP_pos_M320.4498_T8.25,RP_pos_M320.867_T18.05,RP_pos_M320.8675_T0.53,RP_pos_M321.0241_T0.8,RP_pos_M321.0881_T6.09,RP_pos_M321.0959_T1.11,RP_pos_M321.1003_T0.62,RP_pos_M321.1129_T0.9,RP_pos_M321.1173_T13.24,RP_pos_M321.1657_T0.57,RP_pos_M321.1801_T5.89,RP_pos_M321.1802_T6.73,RP_pos_M321.2387_T11.88,RP_pos_M321.2401_T12.95,RP_pos_M321.2428_T13.19,RP_pos_M321.2432_T11.63,RP_pos_M321.2556_T9.3,RP_pos_M321.2567_T10.4,RP_pos_M321.2779_T16.09,RP_pos_M321.278_T17.18,RP_pos_M321.2782_T14.71,RP_pos_M321.2786_T13.28,RP_pos_M321.279_T14.36,RP_pos_M321.2814_T12.52,RP_pos_M321.3133_T16.78,RP_pos_M321.3145_T16.32,RP_pos_M322.0527_T0.84,RP_pos_M322.1305_T2.24,RP_pos_M322.1495_T0.57,RP_pos_M322.2094_T3.93,RP_pos_M322.2099_T4.9,RP_pos_M322.2709_T13.2,RP_pos_M322.2711_T10.76,RP_pos_M322.3082_T16,RP_pos_M323.0291_T6.89,RP_pos_M323.0598_T0.6,RP_pos_M323.0972_T0.82,RP_pos_M323.0987_T0.6,RP_pos_M323.1044_T1.15,RP_pos_M323.1159_T2.09,RP_pos_M323.1215_T7.02,RP_pos_M323.1272_T0.87,RP_pos_M323.1516_T0.57,RP_pos_M323.1608_T10.56,RP_pos_M323.1618_T5.39,RP_pos_M323.1667_T8.15,RP_pos_M323.1954_T13.54,RP_pos_M323.1965_T6.33,RP_pos_M323.2197_T10.28,RP_pos_M323.222_T8.87,RP_pos_M323.2542_T9.91,RP_pos_M323.2553_T12.61,RP_pos_M323.2572_T14.11,RP_pos_M323.2721_T12.1,RP_pos_M323.2725_T12.28,RP_pos_M323.2731_T9.76,RP_pos_M323.2915_T16.63,RP_pos_M323.2938_T14.13,RP_pos_M323.2941_T13,RP_pos_M323.2956_T15.11,RP_pos_M323.296_T15.51,RP_pos_M323.8665_T8.25,RP_pos_M324.1286_T7.01,RP_pos_M324.1519_T1.42,RP_pos_M324.1619_T13.61,RP_pos_M324.1653_T3.58,RP_pos_M324.1699_T6.42,RP_pos_M324.1746_T8.11,RP_pos_M324.1998_T4.18,RP_pos_M324.2035_T8.25,RP_pos_M324.2058_T2.24,RP_pos_M324.2431_T9.17,RP_pos_M324.2886_T10.61,RP_pos_M324.2891_T12.67,RP_pos_M324.2925_T12.37,RP_pos_M324.3586_T13.64,RP_pos_M324.637_T7.06,RP_pos_M325.0724_T0.55,RP_pos_M325.0747_T6.04,RP_pos_M325.0916_T0.58,RP_pos_M325.1042_T7.75,RP_pos_M325.1371_T10.15,RP_pos_M325.1373_T4.75,RP_pos_M325.1378_T7.06,RP_pos_M325.1573_T0.56,RP_pos_M325.1716_T5.54,RP_pos_M325.175_T4.05,RP_pos_M325.2109_T14.23,RP_pos_M325.2263_T7.34,RP_pos_M325.2331_T14.27,RP_pos_M325.2704_T14.46,RP_pos_M325.2733_T14.73,RP_pos_M325.2737_T16.27,RP_pos_M325.3091_T17.22,RP_pos_M325.3097_T15.92,RP_pos_M325.3115_T13.88,RP_pos_M325.6809_T4.55,RP_pos_M326.0846_T7.6,RP_pos_M326.1439_T9.37,RP_pos_M326.1585_T4.03,RP_pos_M326.2318_T8.22,RP_pos_M326.3025_T10.83,RP_pos_M326.3051_T13.54,RP_pos_M326.3766_T13.28,RP_pos_M326.7091_T5.81,RP_pos_M327.0057_T11.3,RP_pos_M327.0061_T16.24,RP_pos_M327.0066_T14.85,RP_pos_M327.007_T11.47,RP_pos_M327.007_T17.89,RP_pos_M327.0072_T12.64,RP_pos_M327.0072_T14.25,RP_pos_M327.0074_T15.95,RP_pos_M327.0075_T12.31,RP_pos_M327.0077_T10.39,RP_pos_M327.0078_T16.84,RP_pos_M327.0078_T15.6,RP_pos_M327.008_T17.7,RP_pos_M327.0082_T15.08,RP_pos_M327.0083_T17.18,RP_pos_M327.0088_T9.6,RP_pos_M327.009_T13.59,RP_pos_M327.0093_T11.29,RP_pos_M327.0504_T0.53,RP_pos_M327.0779_T11.35,RP_pos_M327.1015_T15.51,RP_pos_M327.1518_T0.58,RP_pos_M327.1947_T15.27,RP_pos_M327.1993_T8.29,RP_pos_M327.2001_T13.42,RP_pos_M327.2033_T4.47,RP_pos_M327.2261_T15.04,RP_pos_M327.2269_T15.42,RP_pos_M327.2287_T12.77,RP_pos_M327.2554_T16.91,RP_pos_M327.3282_T15,RP_pos_M327.3337_T10.73,RP_pos_M327.3365_T10.91,RP_pos_M327.3389_T11.3,RP_pos_M328.1006_T1.1,RP_pos_M328.1325_T12.17,RP_pos_M328.1386_T1.29,RP_pos_M328.1477_T0.58,RP_pos_M328.1889_T7.03,RP_pos_M328.1921_T1.64,RP_pos_M328.1953_T1.13,RP_pos_M328.2202_T4.67,RP_pos_M328.2303_T15.13,RP_pos_M328.2317_T3.97,RP_pos_M328.2877_T10.53,RP_pos_M328.3199_T14.53,RP_pos_M328.6942_T10.78,RP_pos_M328.8974_T0.5,RP_pos_M329.0042_T12.1,RP_pos_M329.005_T14.97,RP_pos_M329.0054_T15.65,RP_pos_M329.0055_T11.44,RP_pos_M329.0063_T12.31,RP_pos_M329.0075_T16.24,RP_pos_M329.0588_T0.95,RP_pos_M329.0789_T3.11,RP_pos_M329.1343_T4.32,RP_pos_M329.1413_T0.58,RP_pos_M329.1481_T4.67,RP_pos_M329.1617_T13.19,RP_pos_M329.1845_T7.52,RP_pos_M329.1864_T5.81,RP_pos_M329.2132_T17.6,RP_pos_M329.2409_T15.87,RP_pos_M329.2441_T17.34,RP_pos_M329.2458_T16.58,RP_pos_M329.247_T13.91,RP_pos_M329.2478_T13.59,RP_pos_M329.2483_T11.72,RP_pos_M329.2674_T12.97,RP_pos_M329.2678_T11.35,RP_pos_M329.2688_T12.64,RP_pos_M329.2779_T8.7,RP_pos_M329.5397_T8.22,RP_pos_M330.0574_T0.58,RP_pos_M330.0951_T0.58,RP_pos_M330.0986_T1.17,RP_pos_M330.1279_T6.36,RP_pos_M330.1348_T0.56,RP_pos_M330.1492_T7.58,RP_pos_M330.1627_T8.5,RP_pos_M330.1643_T1.46,RP_pos_M330.1663_T0.57,RP_pos_M330.2386_T4.95,RP_pos_M330.2634_T11.8,RP_pos_M330.2991_T11.01,RP_pos_M330.3_T14.63,RP_pos_M330.335_T11.55,RP_pos_M330.7919_T18.11,RP_pos_M331.053_T0.58,RP_pos_M331.1149_T5.62,RP_pos_M331.1225_T0.68,RP_pos_M331.1548_T8,RP_pos_M331.1598_T0.57,RP_pos_M331.203_T8.26,RP_pos_M331.2251_T7.59,RP_pos_M331.2598_T16.24,RP_pos_M331.2627_T14.28,RP_pos_M331.2627_T12.9,RP_pos_M331.263_T14.56,RP_pos_M331.2646_T17.36,RP_pos_M331.2837_T14.02,RP_pos_M331.2845_T13.82,RP_pos_M331.4516_T8.25,RP_pos_M332.1069_T4.8,RP_pos_M332.1345_T0.57,RP_pos_M332.1385_T5.76,RP_pos_M332.1417_T5.01,RP_pos_M332.1431_T0.83,RP_pos_M332.1506_T0.57,RP_pos_M332.1633_T6.46,RP_pos_M332.1767_T7.68,RP_pos_M332.1813_T1.51,RP_pos_M332.2159_T4.35,RP_pos_M332.2173_T1.92,RP_pos_M332.2567_T10.26,RP_pos_M332.2953_T15.71,RP_pos_M332.3292_T12.57,RP_pos_M332.8682_T5.79,RP_pos_M333.1156_T0.84,RP_pos_M333.1407_T0.58,RP_pos_M333.1501_T13.51,RP_pos_M333.1614_T0.58,RP_pos_M333.1737_T1,RP_pos_M333.2057_T6.24,RP_pos_M333.2362_T15.87,RP_pos_M333.2392_T13.99,RP_pos_M333.2397_T15.16,RP_pos_M333.2619_T7.95,RP_pos_M333.2772_T16.01,RP_pos_M333.2783_T14.91,RP_pos_M333.6492_T7.48,RP_pos_M334.1177_T6.06,RP_pos_M334.1382_T2.51,RP_pos_M334.1548_T0.59,RP_pos_M334.1614_T0.75,RP_pos_M334.2126_T11.48,RP_pos_M334.2137_T11.72,RP_pos_M334.3074_T16.47,RP_pos_M334.3081_T15.08,RP_pos_M334.6844_T5.57,RP_pos_M334.8286_T18.12,RP_pos_M335.0207_T5.8,RP_pos_M335.0688_T0.57,RP_pos_M335.0938_T0.55,RP_pos_M335.11_T1.42,RP_pos_M335.1248_T12.12,RP_pos_M335.1272_T0.59,RP_pos_M335.1313_T0.95,RP_pos_M335.1529_T0.57,RP_pos_M335.1599_T6.61,RP_pos_M335.1659_T14.22,RP_pos_M335.2153_T10.38,RP_pos_M335.2179_T5.81,RP_pos_M335.218_T11.92,RP_pos_M335.2363_T8.41,RP_pos_M335.2538_T12.01,RP_pos_M335.2552_T14.65,RP_pos_M335.2553_T13.59,RP_pos_M335.2571_T12.54,RP_pos_M335.2573_T15.03,RP_pos_M335.2575_T16.37,RP_pos_M335.2582_T17.7,RP_pos_M335.2589_T16.05,RP_pos_M335.2602_T16.72,RP_pos_M335.2925_T16.43,RP_pos_M335.2934_T15.55,RP_pos_M335.6731_T11.32,RP_pos_M336.1301_T0.92,RP_pos_M336.2231_T12.1,RP_pos_M336.227_T5.29,RP_pos_M336.2538_T11.35,RP_pos_M336.3101_T13.04,RP_pos_M336.3246_T15.87,RP_pos_M336.6729_T3.9,RP_pos_M336.6818_T10.78,RP_pos_M336.8451_T0.53,RP_pos_M336.9214_T0.5,RP_pos_M337.0742_T10.59,RP_pos_M337.0909_T0.6,RP_pos_M337.1033_T10.56,RP_pos_M337.104_T0.82,RP_pos_M337.107_T10.16,RP_pos_M337.1281_T2.26,RP_pos_M337.1339_T1.34,RP_pos_M337.1442_T0.79,RP_pos_M337.1449_T0.59,RP_pos_M337.177_T6.19,RP_pos_M337.1818_T12.63,RP_pos_M337.1825_T15.03,RP_pos_M337.1868_T4.82,RP_pos_M337.2136_T12.95,RP_pos_M337.2338_T9.7,RP_pos_M337.2339_T10.26,RP_pos_M337.2509_T9.01,RP_pos_M337.2512_T16.86,RP_pos_M337.2513_T8.53,RP_pos_M337.2514_T9.89,RP_pos_M337.2529_T7.82,RP_pos_M337.2538_T10.56,RP_pos_M337.2706_T14.37,RP_pos_M337.2708_T16.44,RP_pos_M337.2709_T17.96,RP_pos_M337.2719_T17.05,RP_pos_M337.2722_T12.77,RP_pos_M337.2725_T16.05,RP_pos_M337.2726_T13.43,RP_pos_M337.2727_T17.33,RP_pos_M337.2728_T16.72,RP_pos_M337.273_T17.56,RP_pos_M337.273_T13.27,RP_pos_M337.2743_T10.58,RP_pos_M337.2839_T12.35,RP_pos_M337.3092_T16.96,RP_pos_M337.6999_T5.81,RP_pos_M338.094_T1.17,RP_pos_M338.1486_T4.97,RP_pos_M338.1519_T6.01,RP_pos_M338.1899_T5.76,RP_pos_M338.1993_T6.36,RP_pos_M338.2656_T11.54,RP_pos_M338.3059_T11.1,RP_pos_M338.3158_T12.72,RP_pos_M338.3414_T16.8,RP_pos_M338.342_T16.32,RP_pos_M338.5018_T4.25,RP_pos_M338.5413_T8.25,RP_pos_M338.8755_T8.22,RP_pos_M339.0774_T10.81,RP_pos_M339.1018_T0.56,RP_pos_M339.1198_T0.57,RP_pos_M339.1632_T14.23,RP_pos_M339.1689_T13.51,RP_pos_M339.1757_T8.82,RP_pos_M339.1926_T6.26,RP_pos_M339.2091_T8.22,RP_pos_M339.2267_T12.62,RP_pos_M339.2315_T7.75,RP_pos_M339.2497_T10.84,RP_pos_M339.2504_T9.37,RP_pos_M339.2505_T9.79,RP_pos_M339.2509_T13.16,RP_pos_M339.267_T9.29,RP_pos_M339.2673_T9.79,RP_pos_M339.268_T10.44,RP_pos_M339.2696_T8.82,RP_pos_M339.2855_T17.65,RP_pos_M339.2863_T14.8,RP_pos_M339.2867_T13.62,RP_pos_M339.2874_T16.79,RP_pos_M339.2879_T11.84,RP_pos_M339.288_T17.37,RP_pos_M339.2885_T14.1,RP_pos_M339.2887_T16.09,RP_pos_M339.2887_T17.91,RP_pos_M339.2889_T17.01,RP_pos_M339.3256_T16.79,RP_pos_M340.1171_T1.1,RP_pos_M340.1272_T0.58,RP_pos_M340.1549_T7.71,RP_pos_M340.1605_T0.57,RP_pos_M340.1775_T5.81,RP_pos_M340.2082_T5.91,RP_pos_M340.2091_T8.25,RP_pos_M340.259_T6.41,RP_pos_M340.2725_T13.84,RP_pos_M340.2899_T14.28,RP_pos_M340.6861_T3.59,RP_pos_M341.0792_T8.69,RP_pos_M341.1655_T13.61,RP_pos_M341.1796_T0.57,RP_pos_M341.1835_T14.23,RP_pos_M341.2036_T11.48,RP_pos_M341.2039_T12.44,RP_pos_M341.2443_T7.58,RP_pos_M341.2471_T8.33,RP_pos_M341.2661_T13.03,RP_pos_M341.2665_T12.82,RP_pos_M341.2815_T11.4,RP_pos_M341.2832_T12.27,RP_pos_M341.3052_T15.57,RP_pos_M341.3055_T14.86,RP_pos_M341.306_T12.99,RP_pos_M341.3527_T11.5,RP_pos_M341.6773_T4.05,RP_pos_M342.1631_T0.57,RP_pos_M342.209_T7.33,RP_pos_M342.2129_T1.55,RP_pos_M342.2977_T10.78,RP_pos_M342.4573_T8.27,RP_pos_M342.6591_T5.62,RP_pos_M342.8678_T18.01,RP_pos_M343.0788_T4.31,RP_pos_M343.1187_T0.58,RP_pos_M343.1536_T11.91,RP_pos_M343.1627_T6.73,RP_pos_M343.1925_T13.95,RP_pos_M343.2173_T5.35,RP_pos_M343.221_T12.95,RP_pos_M343.2218_T11.87,RP_pos_M343.2237_T11.35,RP_pos_M343.2276_T13.51,RP_pos_M343.2615_T15.39,RP_pos_M343.2632_T13.96,RP_pos_M343.2945_T8.93,RP_pos_M344.1458_T0.57,RP_pos_M344.1883_T8.67,RP_pos_M344.1922_T0.6,RP_pos_M344.2197_T12.1,RP_pos_M344.225_T4.47,RP_pos_M344.2766_T9.76,RP_pos_M344.2775_T12.29,RP_pos_M344.3139_T11.3,RP_pos_M344.3148_T12.93,RP_pos_M344.3484_T13.76,RP_pos_M344.8741_T0.5,RP_pos_M345.0776_T0.57,RP_pos_M345.0926_T4.57,RP_pos_M345.093_T6.04,RP_pos_M345.1015_T0.55,RP_pos_M345.1303_T2.63,RP_pos_M345.1681_T17.04,RP_pos_M345.1761_T0.58,RP_pos_M345.1796_T6.31,RP_pos_M345.2042_T13.12,RP_pos_M345.2085_T17.44,RP_pos_M345.2371_T12.61,RP_pos_M345.2381_T14.13,RP_pos_M345.2771_T15.77,RP_pos_M345.3351_T15.97,RP_pos_M346.0056_T0.63,RP_pos_M346.0907_T0.82,RP_pos_M346.1097_T0.57,RP_pos_M346.1176_T6.29,RP_pos_M346.1197_T5.37,RP_pos_M346.2549_T6.91,RP_pos_M346.2708_T12.67,RP_pos_M346.3097_T16.14,RP_pos_M346.314_T12.24,RP_pos_M347.0684_T12.69,RP_pos_M347.0944_T0.58,RP_pos_M347.117_T0.55,RP_pos_M347.1238_T11.38,RP_pos_M347.1487_T0.57,RP_pos_M347.1545_T0.9,RP_pos_M347.1826_T11.87,RP_pos_M347.1836_T17.22,RP_pos_M347.1862_T17.88,RP_pos_M347.1887_T1.02,RP_pos_M347.1934_T13.44,RP_pos_M347.2227_T0.58,RP_pos_M347.2523_T16.24,RP_pos_M347.2528_T13.71,RP_pos_M347.2554_T14.72,RP_pos_M347.2559_T16.86,RP_pos_M347.2584_T15.13,RP_pos_M347.2799_T14.73,RP_pos_M347.2807_T15.08,RP_pos_M347.2935_T16.29,RP_pos_M347.3137_T14.01,RP_pos_M347.3152_T14.43,RP_pos_M347.6444_T4.52,RP_pos_M348.037_T7.73,RP_pos_M348.0671_T7.6,RP_pos_M348.0715_T0.55,RP_pos_M348.1381_T0.97,RP_pos_M348.1438_T5.9,RP_pos_M348.1762_T1.67,RP_pos_M348.1784_T0.85,RP_pos_M348.2181_T5.86,RP_pos_M348.2276_T6.61,RP_pos_M348.2857_T13.54,RP_pos_M348.7221_T5.91,RP_pos_M348.9296_T0.55,RP_pos_M348.9887_T17.92,RP_pos_M348.9899_T9.6,RP_pos_M349.0509_T0.57,RP_pos_M349.087_T0.87,RP_pos_M349.1304_T0.57,RP_pos_M349.1591_T0.58,RP_pos_M349.177_T4.95,RP_pos_M349.1821_T4.46,RP_pos_M349.1855_T5.76,RP_pos_M349.1996_T17.29,RP_pos_M349.2109_T14.08,RP_pos_M349.2203_T5.24,RP_pos_M349.2348_T12.17,RP_pos_M349.235_T11.3,RP_pos_M349.2351_T12.92,RP_pos_M349.2683_T16.86,RP_pos_M349.2694_T15.1,RP_pos_M349.2704_T12.68,RP_pos_M349.2711_T14.21,RP_pos_M349.2739_T15.4,RP_pos_M349.3181_T10.91,RP_pos_M349.6671_T6.86,RP_pos_M350.0654_T0.92,RP_pos_M350.0891_T1.1,RP_pos_M350.1145_T0.58,RP_pos_M350.1765_T13.88,RP_pos_M350.2094_T5.72,RP_pos_M350.2254_T5.6,RP_pos_M350.3067_T14.53,RP_pos_M350.3099_T13.79,RP_pos_M350.3405_T16.94,RP_pos_M351.0157_T6.41,RP_pos_M351.0678_T0.55,RP_pos_M351.0757_T0.92,RP_pos_M351.0987_T12.12,RP_pos_M351.1072_T0.59,RP_pos_M351.1267_T0.6,RP_pos_M351.1327_T7.25,RP_pos_M351.1553_T7.06,RP_pos_M351.1694_T0.57,RP_pos_M351.1886_T6.55,RP_pos_M351.1926_T11.93,RP_pos_M351.1991_T5.91,RP_pos_M351.2155_T6.29,RP_pos_M351.2271_T14.61,RP_pos_M351.2288_T14.88,RP_pos_M351.2486_T11.83,RP_pos_M351.25_T11.35,RP_pos_M351.2501_T12.64,RP_pos_M351.2516_T13.04,RP_pos_M351.2528_T12.3,RP_pos_M351.2573_T14.28,RP_pos_M351.2844_T14.87,RP_pos_M351.2889_T15.28,RP_pos_M351.6707_T5.04,RP_pos_M351.6856_T9.5,RP_pos_M352.149_T1,RP_pos_M352.2217_T4.16,RP_pos_M352.2448_T11.8,RP_pos_M352.7001_T3.68,RP_pos_M352.8965_T18.01,RP_pos_M352.8967_T15.75,RP_pos_M352.897_T16.14,RP_pos_M353.0654_T0.82,RP_pos_M353.0707_T0.55,RP_pos_M353.0827_T4.37,RP_pos_M353.0928_T0.55,RP_pos_M353.0991_T5.91,RP_pos_M353.0993_T6.73,RP_pos_M353.1009_T0.82,RP_pos_M353.1022_T6.16,RP_pos_M353.1046_T2.27,RP_pos_M353.1206_T0.79,RP_pos_M353.1505_T7.21,RP_pos_M353.1737_T11.81,RP_pos_M353.177_T12.94,RP_pos_M353.216_T8.26,RP_pos_M353.2287_T9.14,RP_pos_M353.2297_T8.02,RP_pos_M353.2449_T7.53,RP_pos_M353.2451_T8.97,RP_pos_M353.2469_T8.41,RP_pos_M353.2642_T11.42,RP_pos_M353.2648_T14.03,RP_pos_M353.2652_T10.94,RP_pos_M353.2653_T13.5,RP_pos_M353.2654_T10.68,RP_pos_M353.266_T13.78,RP_pos_M353.2664_T17.71,RP_pos_M353.2674_T12.64,RP_pos_M353.2679_T14.98,RP_pos_M353.2692_T16.81,RP_pos_M353.3018_T15.67,RP_pos_M353.4657_T8.27,RP_pos_M353.5529_T8.27,RP_pos_M354.0728_T6.63,RP_pos_M354.1086_T0.55,RP_pos_M354.1185_T5.02,RP_pos_M354.1729_T9.02,RP_pos_M354.2068_T0.9,RP_pos_M354.2118_T16.05,RP_pos_M354.2836_T10.51,RP_pos_M354.3158_T15.97,RP_pos_M354.3179_T15.05,RP_pos_M354.318_T14.8,RP_pos_M354.3181_T15.22,RP_pos_M354.9349_T0.5,RP_pos_M355.012_T0.59,RP_pos_M355.0383_T12,RP_pos_M355.0551_T10.48,RP_pos_M355.0686_T17.81,RP_pos_M355.0707_T7.83,RP_pos_M355.0753_T9.02,RP_pos_M355.0797_T0.55,RP_pos_M355.1003_T4.18,RP_pos_M355.1198_T9.02,RP_pos_M355.1223_T0.58,RP_pos_M355.151_T8.57,RP_pos_M355.1857_T5.9,RP_pos_M355.1917_T12.62,RP_pos_M355.2431_T7.95,RP_pos_M355.2447_T12.34,RP_pos_M355.2606_T6.84,RP_pos_M355.262_T7.49,RP_pos_M355.2623_T9.83,RP_pos_M355.2626_T8.3,RP_pos_M355.2628_T8.53,RP_pos_M355.2628_T7.29,RP_pos_M355.2628_T7.81,RP_pos_M355.2629_T12.84,RP_pos_M355.2633_T9.01,RP_pos_M355.2635_T10.55,RP_pos_M355.2648_T9.51,RP_pos_M355.2648_T17.92,RP_pos_M355.2822_T14.51,RP_pos_M355.2825_T13.51,RP_pos_M355.2829_T10.57,RP_pos_M355.2838_T12.19,RP_pos_M355.2839_T13.28,RP_pos_M355.2845_T17.66,RP_pos_M355.2867_T11.09,RP_pos_M355.2872_T17.91,RP_pos_M355.3206_T15.99,RP_pos_M355.6983_T1.1,RP_pos_M356.0865_T1.1,RP_pos_M356.1824_T10.39,RP_pos_M356.2747_T8.19,RP_pos_M356.8552_T3.6,RP_pos_M357.0006_T5.79,RP_pos_M357.0504_T10.46,RP_pos_M357.0686_T10.43,RP_pos_M357.0725_T9.29,RP_pos_M357.0895_T9.29,RP_pos_M357.0935_T10.42,RP_pos_M357.1115_T10.33,RP_pos_M357.1163_T2.09,RP_pos_M357.1174_T0.55,RP_pos_M357.1401_T6.63,RP_pos_M357.1443_T0.58,RP_pos_M357.1889_T3.6,RP_pos_M357.1997_T0.55,RP_pos_M357.235_T5.91,RP_pos_M357.2397_T7.75,RP_pos_M357.2498_T0.54,RP_pos_M357.2597_T11.54,RP_pos_M357.2762_T17.42,RP_pos_M357.2765_T7.84,RP_pos_M357.2773_T9.56,RP_pos_M357.2775_T13.14,RP_pos_M357.2777_T16.25,RP_pos_M357.2778_T17.93,RP_pos_M357.2779_T17.14,RP_pos_M357.278_T8.78,RP_pos_M357.2781_T9.3,RP_pos_M357.2782_T15.78,RP_pos_M357.2782_T9.79,RP_pos_M357.2782_T12.52,RP_pos_M357.2785_T15.95,RP_pos_M357.2786_T16.54,RP_pos_M357.2792_T10.33,RP_pos_M357.2792_T10.48,RP_pos_M357.2811_T8.14,RP_pos_M357.299_T17.15,RP_pos_M357.2992_T11.85,RP_pos_M357.2993_T16.65,RP_pos_M357.2996_T14.28,RP_pos_M357.2998_T14.11,RP_pos_M357.6961_T5.76,RP_pos_M358.1615_T0.57,RP_pos_M358.2065_T0.9,RP_pos_M358.2079_T0.6,RP_pos_M358.2442_T13.84,RP_pos_M358.2805_T9.34,RP_pos_M358.2818_T8.74,RP_pos_M358.2953_T10.14,RP_pos_M358.3638_T13.71,RP_pos_M358.3669_T12.9,RP_pos_M358.8901_T8.3,RP_pos_M359.0652_T12.27,RP_pos_M359.0913_T1.94,RP_pos_M359.1301_T2.21,RP_pos_M359.1659_T14.08,RP_pos_M359.1886_T0.58,RP_pos_M359.1933_T12.95,RP_pos_M359.2016_T11.38,RP_pos_M359.2107_T6.73,RP_pos_M359.2253_T8.22,RP_pos_M359.2419_T10.51,RP_pos_M359.2578_T8.33,RP_pos_M359.2583_T12.86,RP_pos_M359.2586_T7.59,RP_pos_M359.288_T10.48,RP_pos_M359.2922_T16.12,RP_pos_M359.2934_T9.7,RP_pos_M359.2943_T12.27,RP_pos_M359.2943_T16.68,RP_pos_M359.3151_T15.14,RP_pos_M359.5501_T8.22,RP_pos_M359.7099_T5.91,RP_pos_M360.1335_T6.01,RP_pos_M360.1491_T0.56,RP_pos_M360.1779_T5.76,RP_pos_M360.2079_T1.8,RP_pos_M360.2135_T4.38,RP_pos_M360.2177_T6.09,RP_pos_M360.2938_T9,RP_pos_M360.2999_T12.07,RP_pos_M360.3029_T16.54,RP_pos_M360.3264_T16.52,RP_pos_M360.3603_T13.96,RP_pos_M361.0474_T0.61,RP_pos_M361.1075_T0.57,RP_pos_M361.1367_T3.58,RP_pos_M361.1718_T1.07,RP_pos_M361.1733_T0.57,RP_pos_M361.1741_T6.31,RP_pos_M361.1756_T13.12,RP_pos_M361.1816_T14.58,RP_pos_M361.1972_T0.57,RP_pos_M361.211_T12.62,RP_pos_M361.2121_T14.11,RP_pos_M361.2354_T13.46,RP_pos_M361.2357_T13.19,RP_pos_M361.2686_T12.59,RP_pos_M361.2703_T16.09,RP_pos_M361.2738_T13.94,RP_pos_M361.3041_T16.62,RP_pos_M362.0199_T8.27,RP_pos_M362.0936_T0.55,RP_pos_M362.1512_T4.92,RP_pos_M362.1706_T1.84,RP_pos_M362.1896_T5.91,RP_pos_M362.2211_T5.96,RP_pos_M362.2231_T8.26,RP_pos_M362.2454_T12.67,RP_pos_M362.3094_T10.46,RP_pos_M362.9125_T17.98,RP_pos_M362.9244_T14.81,RP_pos_M362.9249_T17.41,RP_pos_M362.9249_T16.95,RP_pos_M362.9256_T17.28,RP_pos_M362.9257_T15.74,RP_pos_M362.9258_T16.11,RP_pos_M362.926_T16.56,RP_pos_M362.9261_T17.78,RP_pos_M362.9264_T0.53,RP_pos_M363.0688_T0.58,RP_pos_M363.0882_T0.81,RP_pos_M363.1254_T0.83,RP_pos_M363.1499_T0.58,RP_pos_M363.1551_T17.24,RP_pos_M363.1902_T7.25,RP_pos_M363.2496_T12.67,RP_pos_M363.2498_T14.66,RP_pos_M363.2498_T16.24,RP_pos_M363.2503_T11.9,RP_pos_M363.2503_T12.52,RP_pos_M363.2899_T14.36,RP_pos_M363.2909_T14.73,RP_pos_M363.291_T13,RP_pos_M363.3092_T13.02,RP_pos_M363.3161_T10.46,RP_pos_M363.3372_T11.5,RP_pos_M363.7891_T18.13,RP_pos_M363.8052_T18.13,RP_pos_M364.0874_T5.34,RP_pos_M364.113_T0.54,RP_pos_M364.13_T5.44,RP_pos_M364.1328_T5.91,RP_pos_M364.2213_T5.09,RP_pos_M364.303_T14.21,RP_pos_M364.325_T12.24,RP_pos_M364.4764_T8.25,RP_pos_M364.9628_T9.6,RP_pos_M365.0313_T5.91,RP_pos_M365.0627_T6.14,RP_pos_M365.1052_T0.55,RP_pos_M365.1275_T11.92,RP_pos_M365.1351_T11.57,RP_pos_M365.1555_T0.85,RP_pos_M365.1819_T3.95,RP_pos_M365.2073_T11.3,RP_pos_M365.24_T13.26,RP_pos_M365.2767_T8.94,RP_pos_M365.3035_T15,RP_pos_M365.3046_T13.82,RP_pos_M365.3067_T14.15,RP_pos_M365.3184_T17.94,RP_pos_M366.0047_T7.58,RP_pos_M366.0511_T0.87,RP_pos_M366.1085_T4.7,RP_pos_M366.1343_T0.6,RP_pos_M366.1363_T15.52,RP_pos_M366.138_T15.78,RP_pos_M366.1388_T15.13,RP_pos_M366.1389_T14.85,RP_pos_M366.2375_T4.73,RP_pos_M366.2529_T13.27,RP_pos_M366.2601_T12.3,RP_pos_M366.297_T12.93,RP_pos_M366.3017_T16.24,RP_pos_M366.5269_T6.62,RP_pos_M366.9604_T9.6,RP_pos_M367.0656_T0.77,RP_pos_M367.095_T1.12,RP_pos_M367.0968_T0.76,RP_pos_M367.0996_T0.59,RP_pos_M367.1187_T0.55,RP_pos_M367.1375_T11.92,RP_pos_M367.1487_T0.58,RP_pos_M367.1617_T10.58,RP_pos_M367.1817_T13.88,RP_pos_M367.2222_T11.34,RP_pos_M367.2428_T9.34,RP_pos_M367.2487_T10.73,RP_pos_M367.2801_T13.35,RP_pos_M367.3158_T15.96,RP_pos_M367.3204_T14.97,RP_pos_M367.3321_T16.02,RP_pos_M367.3342_T17.94,RP_pos_M367.3343_T17.57,RP_pos_M367.3667_T11.85,RP_pos_M367.6585_T3.73,RP_pos_M367.8922_T8.27,RP_pos_M368.1165_T2.17,RP_pos_M368.1351_T2.16,RP_pos_M368.1891_T8.47,RP_pos_M368.1989_T14.48,RP_pos_M368.2054_T4.47,RP_pos_M368.223_T8.22,RP_pos_M368.2516_T6.06,RP_pos_M368.3153_T16.86,RP_pos_M368.3879_T17.7,RP_pos_M368.6667_T3.51,RP_pos_M368.724_T5.86,RP_pos_M369.0977_T0.57,RP_pos_M369.1433_T6.49,RP_pos_M369.1503_T0.57,RP_pos_M369.161_T6.78,RP_pos_M369.1878_T0.58,RP_pos_M369.1982_T14.83,RP_pos_M369.2236_T7.78,RP_pos_M369.2393_T10.95,RP_pos_M369.2419_T7.21,RP_pos_M369.2604_T14.21,RP_pos_M369.2617_T9.22,RP_pos_M369.2956_T14.19,RP_pos_M369.2968_T14.42,RP_pos_M369.3488_T17.22,RP_pos_M369.3493_T16.72,RP_pos_M369.3495_T17.01,RP_pos_M369.3505_T15.79,RP_pos_M369.3506_T15.07,RP_pos_M369.3507_T16.32,RP_pos_M369.351_T15.45,RP_pos_M369.3514_T14.83,RP_pos_M369.3514_T16.02,RP_pos_M369.3515_T17.89,RP_pos_M370.0781_T0.58,RP_pos_M370.0945_T5.02,RP_pos_M370.1388_T5.14,RP_pos_M370.1416_T4.72,RP_pos_M370.1712_T0.57,RP_pos_M370.1806_T5.91,RP_pos_M370.2034_T9.02,RP_pos_M370.2066_T0.86,RP_pos_M370.2907_T10.31,RP_pos_M370.3515_T15.75,RP_pos_M370.7331_T6.04,RP_pos_M371.0961_T0.9,RP_pos_M371.0966_T11.7,RP_pos_M371.0987_T16.49,RP_pos_M371.0988_T17.31,RP_pos_M371.0999_T17.09,RP_pos_M371.1003_T19.03,RP_pos_M371.1004_T12.24,RP_pos_M371.1004_T17.79,RP_pos_M371.1005_T14.79,RP_pos_M371.1006_T0.37,RP_pos_M371.1008_T15.75,RP_pos_M371.101_T0.1,RP_pos_M371.1019_T19.65,RP_pos_M371.1028_T19.34,RP_pos_M371.1055_T6.29,RP_pos_M371.1824_T12.92,RP_pos_M371.2034_T5.86,RP_pos_M371.2255_T14.03,RP_pos_M371.2256_T13.64,RP_pos_M371.2263_T13.38,RP_pos_M371.2264_T8.25,RP_pos_M371.2268_T4.8,RP_pos_M371.2387_T1.01,RP_pos_M371.2557_T7.22,RP_pos_M371.2562_T8.96,RP_pos_M371.2569_T7.69,RP_pos_M371.2573_T8.43,RP_pos_M371.2575_T7.93,RP_pos_M371.2583_T10.02,RP_pos_M371.2983_T12.3,RP_pos_M371.3159_T16.14,RP_pos_M371.3262_T10.11,RP_pos_M371.3638_T15.67,RP_pos_M371.364_T17.28,RP_pos_M371.3667_T16.81,RP_pos_M372.0647_T9.59,RP_pos_M372.0984_T0.95,RP_pos_M372.1002_T19.12,RP_pos_M372.103_T0.1,RP_pos_M372.126_T9.02,RP_pos_M372.1598_T6.45,RP_pos_M372.218_T0.87,RP_pos_M372.2214_T6.68,RP_pos_M372.2334_T10.56,RP_pos_M372.258_T4.47,RP_pos_M372.3101_T13.44,RP_pos_M372.3452_T7.68,RP_pos_M372.6814_T4.67,RP_pos_M372.8806_T18.05,RP_pos_M373.0709_T9.02,RP_pos_M373.0942_T9.02,RP_pos_M373.1088_T0.48,RP_pos_M373.1262_T0.6,RP_pos_M373.212_T13.91,RP_pos_M373.2147_T6.03,RP_pos_M373.2193_T7.88,RP_pos_M373.2362_T14.28,RP_pos_M373.2366_T13.02,RP_pos_M373.245_T0.55,RP_pos_M373.2524_T15.87,RP_pos_M373.2725_T16.83,RP_pos_M373.2727_T11.75,RP_pos_M373.2729_T7.49,RP_pos_M373.2731_T10.55,RP_pos_M373.2732_T10.12,RP_pos_M373.2733_T12.87,RP_pos_M373.2738_T7.82,RP_pos_M373.2739_T8.3,RP_pos_M373.274_T7.29,RP_pos_M373.2743_T9.01,RP_pos_M373.2743_T9.53,RP_pos_M373.2743_T8.53,RP_pos_M373.2744_T9.81,RP_pos_M373.2747_T6.81,RP_pos_M373.2751_T17.96,RP_pos_M373.5636_T8.25,RP_pos_M373.8755_T6.71,RP_pos_M373.9003_T8.22,RP_pos_M374.1556_T6.44,RP_pos_M374.2034_T0.59,RP_pos_M374.2036_T4.15,RP_pos_M374.2262_T8.22,RP_pos_M374.3264_T10.88,RP_pos_M374.6865_T5.07,RP_pos_M374.6965_T5.31,RP_pos_M375.0518_T0.57,RP_pos_M375.1051_T4.77,RP_pos_M375.1794_T0.57,RP_pos_M375.184_T1.59,RP_pos_M375.2272_T14.29,RP_pos_M375.2291_T8.25,RP_pos_M375.2498_T12.66,RP_pos_M375.2499_T13.71,RP_pos_M375.2499_T14.98,RP_pos_M375.2505_T7.78,RP_pos_M375.262_T6.09,RP_pos_M375.2865_T17.16,RP_pos_M375.2877_T8.82,RP_pos_M375.2886_T17.96,RP_pos_M375.2887_T12.52,RP_pos_M375.2892_T9.29,RP_pos_M375.2895_T10.44,RP_pos_M375.2896_T9.8,RP_pos_M375.4769_T8.27,RP_pos_M376.1058_T6.01,RP_pos_M376.1786_T4.97,RP_pos_M376.1842_T14.48,RP_pos_M376.2111_T4.75,RP_pos_M376.3157_T14.28,RP_pos_M376.32_T16.29,RP_pos_M377.0797_T4.18,RP_pos_M377.1445_T4.77,RP_pos_M377.1592_T7.8,RP_pos_M377.2036_T6.66,RP_pos_M377.235_T12.91,RP_pos_M377.2419_T14.91,RP_pos_M377.2652_T13.44,RP_pos_M377.2652_T13.27,RP_pos_M377.2659_T14.06,RP_pos_M377.2661_T14.5,RP_pos_M377.2684_T10.59,RP_pos_M377.3208_T17.88,RP_pos_M377.3253_T13.53,RP_pos_M377.3409_T16.67,RP_pos_M377.8966_T6.68,RP_pos_M378.1855_T6.04,RP_pos_M378.2073_T15.04,RP_pos_M378.3099_T9.61,RP_pos_M378.8988_T18.03,RP_pos_M378.8992_T0.53,RP_pos_M379.0447_T0.82,RP_pos_M379.0698_T0.82,RP_pos_M379.0819_T12.2,RP_pos_M379.1_T0.8,RP_pos_M379.1025_T2.09,RP_pos_M379.1196_T0.56,RP_pos_M379.1243_T1.05,RP_pos_M379.14_T0.58,RP_pos_M379.214_T17.4,RP_pos_M379.2197_T12.52,RP_pos_M379.2224_T11.9,RP_pos_M379.2342_T0.53,RP_pos_M379.2483_T6.02,RP_pos_M379.2567_T15.52,RP_pos_M379.2821_T10.32,RP_pos_M379.2822_T14.92,RP_pos_M379.2836_T11.9,RP_pos_M379.2838_T14,RP_pos_M379.2847_T13.33,RP_pos_M379.2852_T11.71,RP_pos_M379.2853_T12.42,RP_pos_M379.2943_T8.33,RP_pos_M379.3077_T11.53,RP_pos_M379.3332_T14.83,RP_pos_M379.3339_T16.68,RP_pos_M379.5468_T6.71,RP_pos_M379.6322_T8.25,RP_pos_M379.7089_T5.86,RP_pos_M379.8319_T8.3,RP_pos_M380.1905_T0.68,RP_pos_M380.2073_T15.08,RP_pos_M380.2076_T6.01,RP_pos_M380.2383_T12.58,RP_pos_M380.2726_T16.24,RP_pos_M380.3181_T10.37,RP_pos_M380.3375_T13.01,RP_pos_M380.3391_T12.83,RP_pos_M381.0791_T0.55,RP_pos_M381.1091_T11.89,RP_pos_M381.1524_T0.59,RP_pos_M381.2019_T6.68,RP_pos_M381.2101_T10.46,RP_pos_M381.2505_T8.94,RP_pos_M381.2581_T12.25,RP_pos_M381.2599_T9.91,RP_pos_M381.2973_T15.23,RP_pos_M381.2981_T14.77,RP_pos_M381.299_T13.89,RP_pos_M381.2992_T14.36,RP_pos_M381.304_T15.9,RP_pos_M381.3298_T16.67,RP_pos_M381.349_T14.81,RP_pos_M381.7247_T6.02,RP_pos_M381.9842_T0.6,RP_pos_M382.0817_T10.58,RP_pos_M382.1831_T5.89,RP_pos_M382.3275_T14.58,RP_pos_M382.5656_T8.26,RP_pos_M382.9003_T8.25,RP_pos_M382.9271_T0.5,RP_pos_M383.113_T0.55,RP_pos_M383.1145_T0.8,RP_pos_M383.1664_T13.91,RP_pos_M383.1805_T6.88,RP_pos_M383.2038_T12.26,RP_pos_M383.2248_T0.57,RP_pos_M383.2255_T14.24,RP_pos_M383.2381_T8.99,RP_pos_M383.2524_T13.35,RP_pos_M383.3118_T14.68,RP_pos_M383.3138_T17.11,RP_pos_M383.3138_T15.85,RP_pos_M383.3157_T14.16,RP_pos_M383.3165_T15.6,RP_pos_M383.3243_T17.79,RP_pos_M383.3249_T8.38,RP_pos_M383.3287_T13.01,RP_pos_M383.3419_T16.38,RP_pos_M383.3642_T15.14,RP_pos_M383.366_T16.55,RP_pos_M383.3661_T16.92,RP_pos_M383.3664_T15.77,RP_pos_M384.1213_T1.12,RP_pos_M384.1445_T0.57,RP_pos_M384.2031_T6.05,RP_pos_M384.2167_T14.21,RP_pos_M384.2357_T8.26,RP_pos_M384.2364_T6.06,RP_pos_M384.2464_T2.09,RP_pos_M384.2502_T13.19,RP_pos_M384.2603_T14.11,RP_pos_M384.3605_T14.53,RP_pos_M384.403_T9.99,RP_pos_M384.7185_T3.37,RP_pos_M384.7753_T13.24,RP_pos_M385.0903_T0.55,RP_pos_M385.1293_T0.58,RP_pos_M385.1427_T4.13,RP_pos_M385.2361_T8.2,RP_pos_M385.2448_T6.76,RP_pos_M385.271_T14.01,RP_pos_M385.2918_T12.82,RP_pos_M385.2918_T13.02,RP_pos_M385.3097_T8.82,RP_pos_M385.3408_T13.02,RP_pos_M385.3427_T8.89,RP_pos_M385.344_T10.91,RP_pos_M385.3453_T15,RP_pos_M385.3454_T17.98,RP_pos_M385.3465_T13.46,RP_pos_M385.3467_T11.87,RP_pos_M385.3482_T14.83,RP_pos_M385.3809_T14.22,RP_pos_M385.3826_T17.6,RP_pos_M386.2888_T9.33,RP_pos_M386.3487_T13.41,RP_pos_M386.4886_T8.22,RP_pos_M386.6603_T0.93,RP_pos_M386.8974_T6.76,RP_pos_M387.0104_T12.69,RP_pos_M387.0441_T6.14,RP_pos_M387.1954_T0.58,RP_pos_M387.2344_T6.76,RP_pos_M387.2483_T14.13,RP_pos_M387.253_T13.23,RP_pos_M387.2537_T7.21,RP_pos_M387.3615_T15.07,RP_pos_M387.3616_T15.45,RP_pos_M388.145_T0.6,RP_pos_M388.1454_T0.75,RP_pos_M388.1535_T5.14,RP_pos_M388.1719_T0.58,RP_pos_M388.1861_T6.14,RP_pos_M388.2191_T4.74,RP_pos_M388.2451_T15.9,RP_pos_M388.2537_T4.78,RP_pos_M388.5556_T6.78,RP_pos_M388.5747_T8.25,RP_pos_M388.6364_T8.25,RP_pos_M388.8995_T8.22,RP_pos_M389.146_T0.59,RP_pos_M389.19_T0.58,RP_pos_M389.2001_T0.97,RP_pos_M389.2669_T7.21,RP_pos_M389.2675_T8.93,RP_pos_M389.2677_T7.86,RP_pos_M389.2679_T8.42,RP_pos_M389.2689_T10.03,RP_pos_M389.2694_T6.96,RP_pos_M389.27_T7.62,RP_pos_M390.1509_T5.14,RP_pos_M390.1773_T4.45,RP_pos_M390.1775_T0.72,RP_pos_M390.1779_T4.15,RP_pos_M391.1787_T1,RP_pos_M391.1826_T13.56,RP_pos_M391.1862_T0.58,RP_pos_M391.2005_T14.28,RP_pos_M391.2087_T9.15,RP_pos_M391.2252_T14.98,RP_pos_M391.2252_T13.71,RP_pos_M391.2466_T12.41,RP_pos_M391.2816_T8.31,RP_pos_M391.2825_T16.85,RP_pos_M391.2838_T9.01,RP_pos_M391.284_T9.55,RP_pos_M391.284_T7.39,RP_pos_M391.2841_T16.15,RP_pos_M391.2843_T9.86,RP_pos_M391.2845_T8.53,RP_pos_M391.2848_T7.81,RP_pos_M391.2853_T6.84,RP_pos_M391.3369_T14.96,RP_pos_M391.6917_T4.55,RP_pos_M392.0874_T16.14,RP_pos_M392.1982_T6.01,RP_pos_M392.2776_T14.43,RP_pos_M392.3117_T8.82,RP_pos_M392.3118_T13.27,RP_pos_M392.5744_T6.76,RP_pos_M392.7506_T6.14,RP_pos_M392.9028_T6.76,RP_pos_M393.0821_T17.93,RP_pos_M393.0866_T16.14,RP_pos_M393.1064_T16.14,RP_pos_M393.1335_T0.74,RP_pos_M393.1982_T14.23,RP_pos_M393.2086_T4.78,RP_pos_M393.2318_T13.69,RP_pos_M393.2387_T13.45,RP_pos_M393.2404_T14.49,RP_pos_M393.2572_T6.06,RP_pos_M393.2601_T11.5,RP_pos_M393.2611_T13.71,RP_pos_M393.2623_T10.66,RP_pos_M393.2976_T14,RP_pos_M393.2976_T16.13,RP_pos_M393.2983_T15.19,RP_pos_M393.3085_T10.12,RP_pos_M393.3108_T17.88,RP_pos_M393.3503_T13.96,RP_pos_M393.3504_T14.53,RP_pos_M393.3515_T14.78,RP_pos_M394.1883_T15.62,RP_pos_M394.2025_T12.95,RP_pos_M394.2236_T6.76,RP_pos_M394.2454_T8.22,RP_pos_M394.2533_T5.07,RP_pos_M394.261_T13.86,RP_pos_M394.2989_T14.48,RP_pos_M394.3521_T13.54,RP_pos_M394.9765_T6.41,RP_pos_M395.0936_T0.58,RP_pos_M395.1988_T6.04,RP_pos_M395.2022_T11.15,RP_pos_M395.2137_T15.04,RP_pos_M395.215_T15.62,RP_pos_M395.2269_T6.12,RP_pos_M395.2576_T12.87,RP_pos_M395.2578_T8.27,RP_pos_M395.2757_T11.13,RP_pos_M395.2763_T12.18,RP_pos_M395.29_T8.14,RP_pos_M395.3118_T14.68,RP_pos_M395.3282_T17.81,RP_pos_M395.3654_T15.4,RP_pos_M395.3657_T15.92,RP_pos_M395.366_T17.19,RP_pos_M395.3661_T16.1,RP_pos_M395.8786_T6.76,RP_pos_M396.1576_T0.59,RP_pos_M396.2062_T12.94,RP_pos_M396.2139_T6.76,RP_pos_M396.2188_T12.62,RP_pos_M396.2219_T15.08,RP_pos_M396.313_T15.18,RP_pos_M396.3445_T14.92,RP_pos_M396.4191_T16.7,RP_pos_M397.1262_T0.55,RP_pos_M397.1336_T0.87,RP_pos_M397.1681_T0.77,RP_pos_M397.1901_T9.84,RP_pos_M397.2081_T6.14,RP_pos_M397.2296_T15.87,RP_pos_M397.2311_T5.59,RP_pos_M397.2354_T9.91,RP_pos_M397.2538_T10.46,RP_pos_M397.2554_T13.42,RP_pos_M397.2647_T8.15,RP_pos_M397.2722_T8.83,RP_pos_M397.2906_T15.33,RP_pos_M397.2917_T11.84,RP_pos_M397.3021_T12.57,RP_pos_M397.3074_T10.66,RP_pos_M397.3268_T15.62,RP_pos_M397.3299_T15.3,RP_pos_M397.343_T17.96,RP_pos_M397.3461_T17.51,RP_pos_M397.3815_T17.37,RP_pos_M397.3821_T17.89,RP_pos_M397.3824_T16.21,RP_pos_M397.3824_T16.83,RP_pos_M397.383_T15.03,RP_pos_M397.4441_T8.25,RP_pos_M397.5785_T8.25,RP_pos_M397.7437_T5.23,RP_pos_M398.225_T11.3,RP_pos_M398.229_T7.74,RP_pos_M398.3266_T14.36,RP_pos_M398.3412_T8.34,RP_pos_M398.7511_T5.5,RP_pos_M398.9034_T0.5,RP_pos_M399.1277_T4.77,RP_pos_M399.1927_T15.04,RP_pos_M399.2172_T12.91,RP_pos_M399.2484_T5.99,RP_pos_M399.2511_T14.46,RP_pos_M399.3075_T13.53,RP_pos_M399.3128_T15.82,RP_pos_M399.3198_T8.22,RP_pos_M399.3242_T11.35,RP_pos_M399.3604_T15.8,RP_pos_M399.3607_T15.51,RP_pos_M399.3632_T17.81,RP_pos_M399.3966_T16.92,RP_pos_M399.3974_T15.94,RP_pos_M399.3979_T15.77,RP_pos_M399.7811_T12.57,RP_pos_M399.9251_T6.81,RP_pos_M400.2448_T5.44,RP_pos_M400.2593_T6.81,RP_pos_M400.3198_T13.76,RP_pos_M400.3411_T12.22,RP_pos_M400.3454_T15.13,RP_pos_M400.3546_T8.72,RP_pos_M400.3571_T8.51,RP_pos_M400.5791_T5.47,RP_pos_M401.0241_T13.79,RP_pos_M401.084_T13.96,RP_pos_M401.2012_T4.32,RP_pos_M401.2023_T6.76,RP_pos_M401.2064_T5.64,RP_pos_M401.2216_T9.25,RP_pos_M401.2598_T12.37,RP_pos_M401.2628_T6.13,RP_pos_M401.2663_T13.94,RP_pos_M401.2678_T13.36,RP_pos_M401.2706_T15.18,RP_pos_M401.299_T16.62,RP_pos_M401.3003_T10.98,RP_pos_M401.3046_T10.74,RP_pos_M401.3372_T10.43,RP_pos_M401.3755_T16.58,RP_pos_M401.5779_T6.81,RP_pos_M401.7207_T7.23,RP_pos_M401.7263_T5.99,RP_pos_M401.7501_T8.27,RP_pos_M401.9383_T17.73,RP_pos_M402.0442_T14.36,RP_pos_M402.1602_T0.55,RP_pos_M402.1857_T3.62,RP_pos_M402.2361_T7.18,RP_pos_M402.259_T16.25,RP_pos_M402.259_T12.55,RP_pos_M402.3362_T14.51,RP_pos_M402.3475_T17.41,RP_pos_M402.3594_T12.15,RP_pos_M403.0104_T14.36,RP_pos_M403.0668_T14.36,RP_pos_M403.0924_T14.36,RP_pos_M403.1078_T14.33,RP_pos_M403.1857_T0.58,RP_pos_M403.2325_T13.19,RP_pos_M403.2439_T6.86,RP_pos_M403.2467_T7.73,RP_pos_M403.247_T8.2,RP_pos_M403.278_T13.21,RP_pos_M403.2801_T13.87,RP_pos_M403.2819_T14.72,RP_pos_M403.2821_T15.85,RP_pos_M403.2827_T14.36,RP_pos_M403.3311_T15.84,RP_pos_M403.3607_T16.12,RP_pos_M403.5791_T6.86,RP_pos_M403.5813_T8.25,RP_pos_M403.74_T6.12,RP_pos_M404.1562_T0.58,RP_pos_M404.1954_T4.72,RP_pos_M404.2016_T5.99,RP_pos_M404.2153_T4.45,RP_pos_M404.2797_T16.86,RP_pos_M404.3168_T14.63,RP_pos_M404.7501_T5.42,RP_pos_M405.2062_T6.34,RP_pos_M405.262_T7.21,RP_pos_M405.2627_T8.11,RP_pos_M405.2944_T15.95,RP_pos_M405.2971_T14.15,RP_pos_M405.2976_T15.53,RP_pos_M405.2976_T15.11,RP_pos_M405.2988_T13.57,RP_pos_M405.3088_T8.37,RP_pos_M405.3501_T11.65,RP_pos_M405.3503_T13.01,RP_pos_M405.3504_T9.04,RP_pos_M405.3515_T9.27,RP_pos_M405.3719_T15.9,RP_pos_M405.6821_T3.28,RP_pos_M405.7586_T5.72,RP_pos_M406.0476_T8.25,RP_pos_M406.163_T5.49,RP_pos_M406.2161_T6.16,RP_pos_M406.2477_T8.26,RP_pos_M406.2945_T10.03,RP_pos_M406.7889_T13.2,RP_pos_M407.1362_T0.58,RP_pos_M407.1534_T13.51,RP_pos_M407.224_T12.42,RP_pos_M407.2414_T4.34,RP_pos_M407.246_T6.81,RP_pos_M407.2776_T8.72,RP_pos_M407.2781_T8.46,RP_pos_M407.2782_T8.94,RP_pos_M407.2783_T7.54,RP_pos_M407.2789_T7.9,RP_pos_M407.3094_T15.62,RP_pos_M407.3105_T16.5,RP_pos_M407.3135_T14.97,RP_pos_M407.3146_T15.88,RP_pos_M407.3176_T15.37,RP_pos_M407.3242_T10.11,RP_pos_M407.3267_T13.46,RP_pos_M407.3289_T15.07,RP_pos_M407.3309_T11.32,RP_pos_M407.331_T12.69,RP_pos_M407.5852_T6.81,RP_pos_M407.9969_T0.82,RP_pos_M408.127_T5.89,RP_pos_M408.1589_T5.52,RP_pos_M408.1853_T0.61,RP_pos_M408.228_T9.3,RP_pos_M408.3065_T9.89,RP_pos_M408.3075_T14.78,RP_pos_M408.3095_T7.78,RP_pos_M408.3114_T10.55,RP_pos_M408.3673_T14.21,RP_pos_M408.9022_T6.82,RP_pos_M408.916_T8.2,RP_pos_M408.9177_T0.53,RP_pos_M409.1093_T0.77,RP_pos_M409.1563_T13.61,RP_pos_M409.1717_T14.23,RP_pos_M409.1772_T10.28,RP_pos_M409.1835_T15.6,RP_pos_M409.2013_T13.37,RP_pos_M409.2143_T4.85,RP_pos_M409.2215_T7.73,RP_pos_M409.225_T6.14,RP_pos_M409.2326_T11.5,RP_pos_M409.2369_T13.72,RP_pos_M409.2665_T13.2,RP_pos_M409.2711_T16.14,RP_pos_M409.2937_T15.3,RP_pos_M409.3448_T13.36,RP_pos_M409.3452_T12.9,RP_pos_M409.3456_T11.9,RP_pos_M409.3456_T10.78,RP_pos_M409.3457_T9.84,RP_pos_M409.3459_T11.25,RP_pos_M409.3465_T14.96,RP_pos_M409.3809_T16.19,RP_pos_M409.3817_T16.9,RP_pos_M410.1353_T5.14,RP_pos_M410.2582_T13.69,RP_pos_M410.3161_T16.3,RP_pos_M410.3257_T10.49,RP_pos_M410.5501_T6.82,RP_pos_M410.7153_T4.32,RP_pos_M410.8555_T18.01,RP_pos_M411.0933_T12.24,RP_pos_M411.0971_T0.55,RP_pos_M411.1441_T0.55,RP_pos_M411.1505_T14.53,RP_pos_M411.1693_T14.53,RP_pos_M411.1776_T11.15,RP_pos_M411.1804_T0.9,RP_pos_M411.1923_T9.38,RP_pos_M411.2106_T12.96,RP_pos_M411.2471_T11.05,RP_pos_M411.2484_T12.19,RP_pos_M411.2495_T10.02,RP_pos_M411.2839_T14.68,RP_pos_M411.3046_T14.56,RP_pos_M411.3205_T13.84,RP_pos_M411.3458_T16.39,RP_pos_M411.3467_T17.73,RP_pos_M411.3496_T17.06,RP_pos_M411.3594_T11.23,RP_pos_M411.3613_T14.77,RP_pos_M411.3618_T14.21,RP_pos_M411.3623_T13.95,RP_pos_M411.3627_T14.54,RP_pos_M411.9143_T8.25,RP_pos_M412.0601_T8.82,RP_pos_M412.0981_T5.74,RP_pos_M412.142_T0.59,RP_pos_M412.2509_T8.27,RP_pos_M412.2846_T8.18,RP_pos_M412.2994_T8.32,RP_pos_M412.3877_T16.22,RP_pos_M412.7168_T7.25,RP_pos_M412.7358_T7.3,RP_pos_M412.7555_T8.22,RP_pos_M412.9736_T7.25,RP_pos_M413.1417_T0.58,RP_pos_M413.2064_T0.6,RP_pos_M413.2248_T12.64,RP_pos_M413.2628_T17.16,RP_pos_M413.2629_T16.89,RP_pos_M413.2652_T9.53,RP_pos_M413.2653_T9.89,RP_pos_M413.2657_T11.85,RP_pos_M413.2664_T7.78,RP_pos_M413.2667_T17.9,RP_pos_M413.2669_T16.15,RP_pos_M413.2763_T17.29,RP_pos_M413.2838_T17.9,RP_pos_M413.3022_T7.59,RP_pos_M413.3225_T14.21,RP_pos_M413.3769_T16.86,RP_pos_M413.7962_T13.83,RP_pos_M414.2199_T6.81,RP_pos_M414.2289_T0.9,RP_pos_M414.2981_T17.74,RP_pos_M414.2989_T14.99,RP_pos_M414.2991_T17.95,RP_pos_M414.2997_T17.48,RP_pos_M414.2997_T16.89,RP_pos_M414.2999_T15.59,RP_pos_M414.3006_T9.18,RP_pos_M414.3011_T14.41,RP_pos_M414.3018_T7.97,RP_pos_M414.3019_T17.14,RP_pos_M414.5981_T6.86,RP_pos_M414.758_T6.21,RP_pos_M414.9327_T6.86,RP_pos_M415.0553_T8.27,RP_pos_M415.168_T15.05,RP_pos_M415.1915_T12.92,RP_pos_M415.2114_T10.09,RP_pos_M415.2132_T13.68,RP_pos_M415.2221_T6.18,RP_pos_M415.2225_T14.46,RP_pos_M415.2376_T7.83,RP_pos_M415.2486_T11.6,RP_pos_M415.2523_T8.25,RP_pos_M415.2524_T13.34,RP_pos_M415.2729_T6.14,RP_pos_M415.2767_T15.85,RP_pos_M415.2798_T15.2,RP_pos_M415.2803_T10.48,RP_pos_M415.2809_T9.78,RP_pos_M415.3121_T17.03,RP_pos_M415.3176_T15.05,RP_pos_M415.3203_T10.66,RP_pos_M415.3521_T17.01,RP_pos_M415.3523_T16.27,RP_pos_M415.3557_T17.88,RP_pos_M415.3916_T17.38,RP_pos_M416.1782_T0.82,RP_pos_M416.2495_T6.86,RP_pos_M416.2739_T13.82,RP_pos_M416.2904_T4.77,RP_pos_M416.3092_T16.44,RP_pos_M416.3127_T16.77,RP_pos_M416.3151_T16.05,RP_pos_M416.3175_T17.2,RP_pos_M416.3538_T8.74,RP_pos_M416.3633_T17.87,RP_pos_M416.7495_T5.72,RP_pos_M417.1158_T5.14,RP_pos_M417.158_T0.58,RP_pos_M417.1989_T2.88,RP_pos_M417.1994_T14.08,RP_pos_M417.2014_T5.25,RP_pos_M417.2398_T13.94,RP_pos_M417.2402_T6.21,RP_pos_M417.25_T8.33,RP_pos_M417.26_T12.07,RP_pos_M417.2619_T11.3,RP_pos_M417.2952_T10.96,RP_pos_M417.3355_T15.51,RP_pos_M417.3674_T17.83,RP_pos_M417.754_T6.14,RP_pos_M417.9204_T6.91,RP_pos_M417.9259_T8.26,RP_pos_M418.1508_T0.55,RP_pos_M418.2117_T9.25,RP_pos_M418.2147_T6.81,RP_pos_M418.2479_T0.9,RP_pos_M418.2483_T16.24,RP_pos_M418.2592_T6.91,RP_pos_M418.2957_T12.54,RP_pos_M418.2958_T14.75,RP_pos_M418.3247_T9.34,RP_pos_M418.3248_T9.17,RP_pos_M418.3313_T14.9,RP_pos_M418.5897_T8.27,RP_pos_M418.9337_T6.09,RP_pos_M419.0011_T4.68,RP_pos_M419.2137_T14.58,RP_pos_M419.2149_T14.88,RP_pos_M419.2544_T8.26,RP_pos_M419.2554_T14.36,RP_pos_M419.2558_T14.7,RP_pos_M419.2696_T6.09,RP_pos_M419.2771_T12.6,RP_pos_M419.2795_T11.71,RP_pos_M419.313_T10.74,RP_pos_M419.3159_T16.78,RP_pos_M419.5098_T8.25,RP_pos_M419.7562_T5.28,RP_pos_M420.0047_T7.3,RP_pos_M420.1849_T0.81,RP_pos_M420.2284_T8.72,RP_pos_M420.2724_T16.24,RP_pos_M420.2728_T6.88,RP_pos_M420.3121_T15.4,RP_pos_M420.3229_T16.81,RP_pos_M420.4016_T16.62,RP_pos_M420.6068_T6.88,RP_pos_M420.8838_T16.75,RP_pos_M420.8839_T15.75,RP_pos_M420.8841_T16.09,RP_pos_M420.8842_T18.01,RP_pos_M420.8848_T17.31,RP_pos_M420.885_T16.5,RP_pos_M420.887_T0.53,RP_pos_M421.1994_T0.58,RP_pos_M421.2488_T7.3,RP_pos_M421.2592_T6.09,RP_pos_M421.2702_T15.55,RP_pos_M421.2714_T15.1,RP_pos_M421.2914_T15.1,RP_pos_M421.2929_T14.83,RP_pos_M421.2981_T11.38,RP_pos_M421.3268_T15.95,RP_pos_M421.3435_T9.29,RP_pos_M421.344_T6.68,RP_pos_M421.344_T9.02,RP_pos_M421.345_T9.5,RP_pos_M421.3455_T13.29,RP_pos_M421.3455_T11.35,RP_pos_M421.3459_T6.97,RP_pos_M421.3515_T13.51,RP_pos_M421.4967_T7.3,RP_pos_M421.7943_T12.54,RP_pos_M421.9255_T6.87,RP_pos_M422.1037_T0.55,RP_pos_M422.16_T3.41,RP_pos_M422.1989_T0.6,RP_pos_M422.2957_T16.32,RP_pos_M422.7401_T7.3,RP_pos_M422.8306_T18.06,RP_pos_M422.8819_T16.22,RP_pos_M423.1485_T0.59,RP_pos_M423.188_T5.64,RP_pos_M423.2294_T5.19,RP_pos_M423.2472_T15.91,RP_pos_M423.2748_T6.21,RP_pos_M423.3069_T15.57,RP_pos_M423.3225_T12.02,RP_pos_M423.3236_T15.9,RP_pos_M423.3239_T16.67,RP_pos_M423.3247_T10.93,RP_pos_M423.3257_T8.79,RP_pos_M423.326_T13.27,RP_pos_M423.3273_T12.97,RP_pos_M423.3555_T12.74,RP_pos_M423.357_T11.2,RP_pos_M423.3611_T9.04,RP_pos_M423.3612_T13.87,RP_pos_M423.3618_T11.65,RP_pos_M423.3618_T9.25,RP_pos_M423.3621_T13.02,RP_pos_M423.5776_T6.87,RP_pos_M423.5949_T8.2,RP_pos_M423.7316_T7.3,RP_pos_M423.7383_T6.09,RP_pos_M423.7483_T7.35,RP_pos_M423.7594_T8.22,RP_pos_M423.986_T7.32,RP_pos_M424.0167_T8.25,RP_pos_M424.2817_T14.94,RP_pos_M424.3045_T8.42,RP_pos_M424.3054_T8.97,RP_pos_M424.3294_T16.67,RP_pos_M424.3604_T9.29,RP_pos_M424.3627_T12.8,RP_pos_M424.3651_T8.99,RP_pos_M424.6981_T3.57,RP_pos_M425.1977_T9.17,RP_pos_M425.2139_T13.19,RP_pos_M425.2288_T8.2,RP_pos_M425.2301_T6.88,RP_pos_M425.2492_T8.2,RP_pos_M425.2633_T13.21,RP_pos_M425.3133_T15.84,RP_pos_M425.3389_T11.32,RP_pos_M425.3398_T13.49,RP_pos_M425.3402_T13.09,RP_pos_M425.3407_T12.69,RP_pos_M425.3409_T15.07,RP_pos_M425.3565_T16.37,RP_pos_M425.3623_T16.62,RP_pos_M425.3676_T17.7,RP_pos_M425.3764_T14.99,RP_pos_M425.5805_T6.46,RP_pos_M425.7537_T6.21,RP_pos_M426.1603_T4.9,RP_pos_M426.1957_T9.27,RP_pos_M426.2623_T10.14,RP_pos_M426.3192_T8.53,RP_pos_M426.3206_T8.27,RP_pos_M426.321_T7.83,RP_pos_M426.3253_T13.16,RP_pos_M426.3592_T12.52,RP_pos_M426.5939_T8.25,RP_pos_M426.7343_T18.08,RP_pos_M426.9306_T8.27,RP_pos_M427.1298_T16.39,RP_pos_M427.1626_T0.87,RP_pos_M427.2811_T13.57,RP_pos_M427.3136_T16.67,RP_pos_M427.3524_T10.41,RP_pos_M427.3546_T13.36,RP_pos_M427.3555_T11.77,RP_pos_M427.3557_T9.84,RP_pos_M427.3557_T12.9,RP_pos_M427.3558_T14.65,RP_pos_M427.3563_T17.58,RP_pos_M427.3569_T10.78,RP_pos_M427.357_T11.08,RP_pos_M427.3571_T14.97,RP_pos_M427.3576_T16.42,RP_pos_M427.752_T5.32,RP_pos_M428.005_T7.35,RP_pos_M428.213_T0.53,RP_pos_M428.2335_T6.25,RP_pos_M428.2602_T8.26,RP_pos_M428.2621_T5.73,RP_pos_M428.2684_T9.02,RP_pos_M428.3629_T17.13,RP_pos_M428.3737_T12.47,RP_pos_M428.3738_T13.55,RP_pos_M428.3741_T12.67,RP_pos_M428.8022_T13.16,RP_pos_M429.1395_T0.59,RP_pos_M429.2397_T10.01,RP_pos_M429.2397_T16.16,RP_pos_M429.2423_T8.22,RP_pos_M429.2435_T10.56,RP_pos_M429.2586_T7.93,RP_pos_M429.2643_T6.98,RP_pos_M429.2956_T8.57,RP_pos_M429.3167_T17.89,RP_pos_M429.3183_T12.79,RP_pos_M429.3196_T17.55,RP_pos_M429.3493_T17.29,RP_pos_M429.3694_T16.68,RP_pos_M429.371_T17.34,RP_pos_M429.3711_T15.84,RP_pos_M429.3716_T17.93,RP_pos_M429.5031_T7.03,RP_pos_M429.6075_T6.91,RP_pos_M430.1943_T1.02,RP_pos_M430.2617_T8.25,RP_pos_M430.2944_T17.73,RP_pos_M430.2953_T8.17,RP_pos_M430.2982_T16.99,RP_pos_M430.3301_T14.85,RP_pos_M430.3303_T7.18,RP_pos_M430.3773_T17.13,RP_pos_M430.3781_T15.85,RP_pos_M430.3874_T13.51,RP_pos_M430.887_T11,RP_pos_M430.9121_T15.73,RP_pos_M430.9128_T0.53,RP_pos_M430.9132_T16.94,RP_pos_M430.9137_T17.31,RP_pos_M430.9139_T16.11,RP_pos_M430.9139_T17.76,RP_pos_M430.9144_T18.01,RP_pos_M430.916_T16.22,RP_pos_M430.9171_T16.59,RP_pos_M430.9272_T6.92,RP_pos_M431.0169_T7.35,RP_pos_M431.1321_T6.04,RP_pos_M431.165_T15.6,RP_pos_M431.1879_T13.69,RP_pos_M431.215_T5.79,RP_pos_M431.2573_T10.49,RP_pos_M431.2591_T6.93,RP_pos_M431.2672_T7.32,RP_pos_M431.2751_T8.29,RP_pos_M431.2765_T8.53,RP_pos_M431.2765_T7.83,RP_pos_M431.277_T9.01,RP_pos_M431.2798_T13.15,RP_pos_M431.2947_T14.16,RP_pos_M431.3112_T11.43,RP_pos_M431.3146_T9.71,RP_pos_M431.3147_T11.92,RP_pos_M431.316_T12.77,RP_pos_M431.3181_T8.72,RP_pos_M431.3379_T9.01,RP_pos_M431.3502_T13.66,RP_pos_M431.3504_T17.53,RP_pos_M431.3838_T15.52,RP_pos_M431.3856_T15.87,RP_pos_M431.7052_T9.37,RP_pos_M432.1692_T0.56,RP_pos_M432.2372_T10.09,RP_pos_M432.2509_T7.35,RP_pos_M432.2783_T5.02,RP_pos_M432.2992_T16.3,RP_pos_M432.3116_T9.19,RP_pos_M432.3487_T6.16,RP_pos_M432.3894_T15.82,RP_pos_M432.455_T8.27,RP_pos_M432.5078_T7.35,RP_pos_M432.596_T6.97,RP_pos_M432.5985_T8.27,RP_pos_M432.9334_T6.97,RP_pos_M432.9951_T14.43,RP_pos_M433.0909_T0.53,RP_pos_M433.1322_T4.47,RP_pos_M433.1716_T6.81,RP_pos_M433.2534_T11.25,RP_pos_M433.2568_T11.45,RP_pos_M433.2572_T17.21,RP_pos_M433.2579_T13.59,RP_pos_M433.2827_T15.42,RP_pos_M433.2893_T13.84,RP_pos_M433.2922_T14.73,RP_pos_M433.3285_T12.53,RP_pos_M433.3293_T11.4,RP_pos_M433.3662_T16.27,RP_pos_M433.7462_T7.35,RP_pos_M434.188_T1.05,RP_pos_M434.191_T2.96,RP_pos_M434.2049_T3.18,RP_pos_M434.2162_T4.37,RP_pos_M434.2235_T0.58,RP_pos_M434.7376_T7.35,RP_pos_M434.7619_T7.4,RP_pos_M434.7679_T8.27,RP_pos_M434.9503_T6.93,RP_pos_M435.0109_T8.27,RP_pos_M435.0166_T7.4,RP_pos_M435.2411_T3.89,RP_pos_M435.2488_T9.89,RP_pos_M435.2511_T11.71,RP_pos_M435.269_T12.12,RP_pos_M435.2699_T11.91,RP_pos_M435.2728_T14.79,RP_pos_M435.2733_T10.51,RP_pos_M435.2734_T10.66,RP_pos_M435.2838_T6.93,RP_pos_M435.31_T15.49,RP_pos_M435.3566_T17.39,RP_pos_M435.3824_T17.71,RP_pos_M435.6877_T4.57,RP_pos_M435.8098_T13.79,RP_pos_M436.2229_T6.21,RP_pos_M436.3353_T9.17,RP_pos_M436.3354_T9.34,RP_pos_M436.5996_T6.93,RP_pos_M436.7675_T6.31,RP_pos_M436.9378_T6.93,RP_pos_M437.1249_T0.87,RP_pos_M437.1857_T14.83,RP_pos_M437.1934_T10.09,RP_pos_M437.202_T6.18,RP_pos_M437.2242_T3.58,RP_pos_M437.2362_T5.02,RP_pos_M437.2902_T6.24,RP_pos_M437.3025_T9.79,RP_pos_M437.3399_T11.6,RP_pos_M437.34_T11.8,RP_pos_M437.3409_T11.12,RP_pos_M437.3434_T9.96,RP_pos_M437.6944_T8.15,RP_pos_M437.8384_T8.15,RP_pos_M438.1977_T0.61,RP_pos_M438.2367_T5.58,RP_pos_M438.2515_T6.93,RP_pos_M438.2705_T8.3,RP_pos_M438.2859_T13.77,RP_pos_M438.2969_T11.57,RP_pos_M438.3198_T14.9,RP_pos_M438.3454_T17.88,RP_pos_M438.3756_T17.88,RP_pos_M438.3786_T13.5,RP_pos_M439.0177_T7.38,RP_pos_M439.1213_T0.59,RP_pos_M439.1328_T15.04,RP_pos_M439.1397_T0.55,RP_pos_M439.1836_T5.26,RP_pos_M439.2028_T11.28,RP_pos_M439.2097_T1.1,RP_pos_M439.2529_T6.31,RP_pos_M439.2735_T7.4,RP_pos_M439.2762_T10.95,RP_pos_M439.2764_T8.22,RP_pos_M439.2847_T15.57,RP_pos_M439.317_T17.4,RP_pos_M439.3178_T11.55,RP_pos_M439.3195_T9.22,RP_pos_M439.3495_T12.67,RP_pos_M439.3513_T6.26,RP_pos_M439.3556_T13.58,RP_pos_M439.3556_T8.79,RP_pos_M439.3557_T9.78,RP_pos_M439.3557_T13.26,RP_pos_M439.3558_T9.29,RP_pos_M439.356_T11.36,RP_pos_M439.3561_T6.69,RP_pos_M439.3563_T9.5,RP_pos_M439.3563_T13.94,RP_pos_M439.3564_T9.02,RP_pos_M439.3567_T6.97,RP_pos_M439.357_T10.37,RP_pos_M439.3614_T8.47,RP_pos_M439.3779_T16.96,RP_pos_M439.3789_T17.67,RP_pos_M439.3794_T17.96,RP_pos_M439.9073_T6.93,RP_pos_M440.1949_T8.07,RP_pos_M440.2138_T1.97,RP_pos_M440.2538_T5.39,RP_pos_M440.2716_T8.15,RP_pos_M440.2763_T10.61,RP_pos_M440.2773_T10.31,RP_pos_M440.3101_T14.9,RP_pos_M440.3379_T15.24,RP_pos_M440.8684_T18.04,RP_pos_M441.1394_T0.57,RP_pos_M441.1697_T8.37,RP_pos_M441.1712_T8.67,RP_pos_M441.1877_T13.19,RP_pos_M441.2013_T13.91,RP_pos_M441.2015_T6.91,RP_pos_M441.2707_T8.26,RP_pos_M441.2968_T16.75,RP_pos_M441.297_T13.2,RP_pos_M441.3324_T8.79,RP_pos_M441.3339_T13.26,RP_pos_M441.3345_T10.93,RP_pos_M441.3347_T12.02,RP_pos_M441.3714_T9.25,RP_pos_M441.3718_T12.73,RP_pos_M441.3718_T11.65,RP_pos_M441.372_T9.04,RP_pos_M441.3732_T13.02,RP_pos_M441.4628_T8.3,RP_pos_M441.6105_T8.27,RP_pos_M441.8284_T16.27,RP_pos_M442.0237_T7.38,RP_pos_M442.2413_T6.06,RP_pos_M442.2666_T4.92,RP_pos_M442.2696_T5.25,RP_pos_M442.2717_T7.38,RP_pos_M442.3165_T7.75,RP_pos_M442.3536_T14.95,RP_pos_M442.3734_T8.99,RP_pos_M443.1516_T0.58,RP_pos_M443.2118_T14.29,RP_pos_M443.2271_T5.74,RP_pos_M443.2654_T7.38,RP_pos_M443.2769_T14.88,RP_pos_M443.3147_T13.91,RP_pos_M443.3161_T16,RP_pos_M443.3304_T17.18,RP_pos_M443.3328_T17.35,RP_pos_M443.3331_T17.88,RP_pos_M443.3332_T16.21,RP_pos_M443.3335_T15.98,RP_pos_M443.3344_T13.49,RP_pos_M443.3348_T15.72,RP_pos_M443.3876_T14.83,RP_pos_M443.5158_T7.38,RP_pos_M443.5695_T6.93,RP_pos_M443.8466_T8.17,RP_pos_M443.8971_T8.3,RP_pos_M443.9474_T6.98,RP_pos_M443.9857_T8.15,RP_pos_M444.1366_T8.17,RP_pos_M444.2407_T0.9,RP_pos_M444.2576_T6.04,RP_pos_M444.2729_T7.97,RP_pos_M444.3052_T16.27,RP_pos_M444.3717_T17.77,RP_pos_M444.4097_T14.48,RP_pos_M444.4386_T7.97,RP_pos_M444.7504_T7.38,RP_pos_M444.8638_T18.03,RP_pos_M445.1164_T0.92,RP_pos_M445.1185_T0.43,RP_pos_M445.1187_T11.72,RP_pos_M445.1193_T17.8,RP_pos_M445.1198_T17.22,RP_pos_M445.1224_T5.42,RP_pos_M445.2323_T6.29,RP_pos_M445.2333_T8.43,RP_pos_M445.2353_T7.28,RP_pos_M445.2542_T6.98,RP_pos_M445.2898_T6.31,RP_pos_M445.2943_T15.24,RP_pos_M445.2966_T14.6,RP_pos_M445.364_T16.79,RP_pos_M445.3652_T15.81,RP_pos_M445.3654_T14.6,RP_pos_M445.367_T17.14,RP_pos_M445.6023_T6.97,RP_pos_M445.7406_T7.38,RP_pos_M445.7426_T6.86,RP_pos_M445.7535_T6.19,RP_pos_M445.7688_T8.27,RP_pos_M445.7715_T7.43,RP_pos_M445.9995_T7.4,RP_pos_M446.0208_T8.3,RP_pos_M446.0235_T7.43,RP_pos_M446.2697_T8.2,RP_pos_M446.383_T17.63,RP_pos_M446.5634_T8.17,RP_pos_M446.886_T18.02,RP_pos_M446.8866_T0.53,RP_pos_M446.8867_T15.72,RP_pos_M447.1389_T15.6,RP_pos_M447.2168_T10.33,RP_pos_M447.2404_T15.52,RP_pos_M447.2492_T8.65,RP_pos_M447.2502_T9.01,RP_pos_M447.2701_T7.78,RP_pos_M447.2717_T8.25,RP_pos_M447.2726_T7.03,RP_pos_M447.2856_T15.72,RP_pos_M447.2881_T16.03,RP_pos_M447.3048_T15.32,RP_pos_M447.3096_T14.99,RP_pos_M447.3104_T8.58,RP_pos_M447.345_T17.59,RP_pos_M447.3507_T15.15,RP_pos_M447.3832_T17.73,RP_pos_M447.3891_T16.05,RP_pos_M447.605_T8.27,RP_pos_M447.6094_T7.02,RP_pos_M447.7654_T6.31,RP_pos_M448.2333_T5.81,RP_pos_M448.2538_T10.46,RP_pos_M448.266_T16.24,RP_pos_M448.3055_T8.18,RP_pos_M448.3379_T13.13,RP_pos_M448.3384_T6.98,RP_pos_M448.3431_T7.18,RP_pos_M448.7828_T8.52,RP_pos_M449.1418_T6.04,RP_pos_M449.1521_T8.32,RP_pos_M449.2711_T8.32,RP_pos_M449.3269_T15.7,RP_pos_M449.3601_T16.73,RP_pos_M449.4425_T7.7,RP_pos_M449.6259_T6.98,RP_pos_M449.7398_T7.38,RP_pos_M449.8247_T15.15,RP_pos_M449.9616_T6.98,RP_pos_M450.1342_T8.17,RP_pos_M450.2415_T6.32,RP_pos_M450.2721_T8.22,RP_pos_M450.2821_T16.86,RP_pos_M450.3223_T9.18,RP_pos_M450.3527_T13.56,RP_pos_M450.816_T13.13,RP_pos_M451.179_T0.82,RP_pos_M451.2453_T11.9,RP_pos_M451.2691_T10.78,RP_pos_M451.2744_T16.79,RP_pos_M451.2762_T6.98,RP_pos_M451.283_T5.98,RP_pos_M451.3148_T11.08,RP_pos_M451.3174_T14.93,RP_pos_M451.338_T16.39,RP_pos_M451.6088_T6.98,RP_pos_M451.6102_T8,RP_pos_M451.7462_T7.97,RP_pos_M451.7743_T8,RP_pos_M451.798_T7.43,RP_pos_M451.9415_T8,RP_pos_M452.2668_T8.25,RP_pos_M452.3137_T14.85,RP_pos_M452.3144_T12.17,RP_pos_M452.3607_T15.84,RP_pos_M452.3943_T14.18,RP_pos_M452.5177_T8.2,RP_pos_M452.7058_T8.17,RP_pos_M452.8487_T16.24,RP_pos_M452.9271_T6.98,RP_pos_M453.0358_T7.4,RP_pos_M453.0948_T0.55,RP_pos_M453.1022_T0.87,RP_pos_M453.1673_T10.09,RP_pos_M453.1745_T6.18,RP_pos_M453.229_T7.53,RP_pos_M453.2625_T6.98,RP_pos_M453.2761_T5.38,RP_pos_M453.2778_T7.42,RP_pos_M453.287_T8.32,RP_pos_M453.332_T17.87,RP_pos_M453.3324_T17.17,RP_pos_M453.3325_T17.51,RP_pos_M453.3336_T7.49,RP_pos_M453.3357_T9.71,RP_pos_M453.3372_T10.12,RP_pos_M453.3445_T16.64,RP_pos_M453.3445_T5.75,RP_pos_M454.2102_T10.06,RP_pos_M454.2693_T7.42,RP_pos_M454.2856_T5.62,RP_pos_M454.2922_T11.23,RP_pos_M454.3377_T15.26,RP_pos_M454.3461_T9.34,RP_pos_M454.3493_T9.09,RP_pos_M454.3902_T13.79,RP_pos_M454.5192_T7.42,RP_pos_M454.5306_T8.32,RP_pos_M454.576_T6.98,RP_pos_M454.62_T8,RP_pos_M454.6503_T8.32,RP_pos_M454.7791_T8.32,RP_pos_M454.9048_T8.32,RP_pos_M455.0719_T7.73,RP_pos_M455.1147_T0.55,RP_pos_M455.1588_T5.27,RP_pos_M455.2786_T7.73,RP_pos_M455.3135_T9.79,RP_pos_M455.3156_T12.3,RP_pos_M455.3174_T16.94,RP_pos_M455.3327_T12.74,RP_pos_M455.3464_T9.96,RP_pos_M455.351_T11.13,RP_pos_M455.3516_T11.86,RP_pos_M455.7272_T5.37,RP_pos_M455.7621_T7.43,RP_pos_M455.9416_T8.27,RP_pos_M455.9569_T6.15,RP_pos_M455.9746_T5.37,RP_pos_M456.0639_T7.73,RP_pos_M456.1698_T1.05,RP_pos_M456.2648_T7.73,RP_pos_M456.403_T15.1,RP_pos_M456.4217_T8.2,RP_pos_M456.5642_T8.2,RP_pos_M456.7053_T8.2,RP_pos_M456.7246_T4.4,RP_pos_M456.7497_T7.43,RP_pos_M456.7673_T8.53,RP_pos_M456.7702_T7.48,RP_pos_M457.0054_T7.45,RP_pos_M457.0314_T7.48,RP_pos_M457.2216_T7.56,RP_pos_M457.2694_T13.2,RP_pos_M457.3294_T11.15,RP_pos_M457.3295_T13.11,RP_pos_M457.3304_T11.68,RP_pos_M457.3309_T9.2,RP_pos_M457.3429_T17.78,RP_pos_M457.3501_T14.17,RP_pos_M457.3643_T9.02,RP_pos_M457.3643_T6.68,RP_pos_M457.3643_T10.27,RP_pos_M457.365_T13.29,RP_pos_M457.3655_T12.66,RP_pos_M457.3657_T6.98,RP_pos_M457.3661_T9.46,RP_pos_M457.3664_T8.79,RP_pos_M457.3675_T11.36,RP_pos_M457.368_T9.78,RP_pos_M457.3684_T13.96,RP_pos_M458.3087_T7.43,RP_pos_M458.3243_T16.32,RP_pos_M458.3517_T15.95,RP_pos_M458.6225_T7.03,RP_pos_M458.7885_T6.39,RP_pos_M458.8555_T0.5,RP_pos_M458.8571_T8.2,RP_pos_M458.9496_T8.01,RP_pos_M458.972_T7.03,RP_pos_M459.1136_T8.01,RP_pos_M459.171_T13.58,RP_pos_M459.216_T7.18,RP_pos_M459.2444_T10.15,RP_pos_M459.2541_T14.9,RP_pos_M459.2799_T8.02,RP_pos_M459.2968_T6.34,RP_pos_M459.3051_T10.73,RP_pos_M459.3081_T15.03,RP_pos_M459.3612_T11.58,RP_pos_M460.1517_T8.35,RP_pos_M460.1639_T0.55,RP_pos_M460.2004_T0.58,RP_pos_M460.2128_T12.07,RP_pos_M460.2202_T5.58,RP_pos_M460.269_T10.09,RP_pos_M460.2779_T7.03,RP_pos_M460.2786_T11.57,RP_pos_M460.2835_T5.56,RP_pos_M460.339_T17.63,RP_pos_M460.4047_T8.35,RP_pos_M460.4124_T17.08,RP_pos_M460.7406_T7.4,RP_pos_M461.1855_T14.23,RP_pos_M461.267_T15.24,RP_pos_M461.2701_T6.39,RP_pos_M461.2724_T8.22,RP_pos_M461.2907_T8.2,RP_pos_M461.2939_T5.84,RP_pos_M461.3212_T16.14,RP_pos_M461.3216_T14.21,RP_pos_M461.34_T17.61,RP_pos_M461.3589_T15.2,RP_pos_M461.3596_T17.26,RP_pos_M461.3655_T16.24,RP_pos_M461.5742_T8.2,RP_pos_M461.7761_T8.02,RP_pos_M461.7774_T6.31,RP_pos_M461.9491_T8.25,RP_pos_M461.9495_T7.08,RP_pos_M462.1444_T17.99,RP_pos_M462.1471_T15.8,RP_pos_M462.2354_T5.39,RP_pos_M462.2661_T6.65,RP_pos_M462.2663_T7.49,RP_pos_M462.2697_T6.91,RP_pos_M462.2802_T8.31,RP_pos_M462.2946_T11.18,RP_pos_M462.4797_T7.8,RP_pos_M462.7098_T8.2,RP_pos_M462.8032_T7.45,RP_pos_M462.856_T8.2,RP_pos_M462.9999_T8.2,RP_pos_M463.0448_T7.45,RP_pos_M463.0815_T7.75,RP_pos_M463.1821_T6.91,RP_pos_M463.2013_T15.05,RP_pos_M463.2109_T9.02,RP_pos_M463.2144_T8.35,RP_pos_M463.2459_T6.76,RP_pos_M463.2656_T7.4,RP_pos_M463.2822_T15,RP_pos_M463.2893_T4.75,RP_pos_M463.3022_T15.92,RP_pos_M463.3225_T15.9,RP_pos_M463.3747_T17.9,RP_pos_M463.3781_T16.42,RP_pos_M463.3807_T16.96,RP_pos_M463.7347_T18.11,RP_pos_M463.7824_T8.27,RP_pos_M463.841_T15.22,RP_pos_M463.8439_T16.24,RP_pos_M463.8826_T7.75,RP_pos_M464.036_T7.45,RP_pos_M464.0792_T7.75,RP_pos_M464.2502_T5.25,RP_pos_M464.2833_T8.22,RP_pos_M464.2836_T11.85,RP_pos_M464.2841_T7.45,RP_pos_M464.2997_T7.03,RP_pos_M464.3109_T11.85,RP_pos_M464.427_T16.59,RP_pos_M464.6366_T7.03,RP_pos_M465.1369_T6.04,RP_pos_M465.1438_T8.2,RP_pos_M465.2141_T8.35,RP_pos_M465.2174_T15.86,RP_pos_M465.2244_T5.29,RP_pos_M465.2657_T7.75,RP_pos_M465.3199_T16.27,RP_pos_M465.3678_T16.67,RP_pos_M465.3696_T16.02,RP_pos_M465.3775_T13.46,RP_pos_M465.4346_T8.2,RP_pos_M465.5254_T7.45,RP_pos_M465.6233_T5.83,RP_pos_M465.6621_T8.35,RP_pos_M465.7863_T8.35,RP_pos_M465.9045_T8.35,RP_pos_M465.9519_T7.03,RP_pos_M466.0409_T8.35,RP_pos_M466.1104_T16.02,RP_pos_M466.287_T8.04,RP_pos_M466.2907_T7.49,RP_pos_M466.3173_T8.18,RP_pos_M466.3232_T11.82,RP_pos_M466.3288_T12.74,RP_pos_M466.4477_T8.04,RP_pos_M466.619_T8.04,RP_pos_M466.6228_T7.03,RP_pos_M467.101_T17.91,RP_pos_M467.1015_T17.22,RP_pos_M467.1032_T16.02,RP_pos_M467.1039_T15.8,RP_pos_M467.2144_T6.29,RP_pos_M467.249_T4.32,RP_pos_M467.3022_T6.39,RP_pos_M467.3122_T12.54,RP_pos_M467.3474_T9.17,RP_pos_M467.4081_T16.79,RP_pos_M467.4088_T17.78,RP_pos_M467.4089_T17.61,RP_pos_M467.4096_T17.11,RP_pos_M467.6043_T7.03,RP_pos_M467.757_T7.45,RP_pos_M467.7853_T7.5,RP_pos_M467.7885_T8.35,RP_pos_M468.0352_T7.49,RP_pos_M468.0376_T8.35,RP_pos_M468.2708_T6.16,RP_pos_M468.3072_T8.26,RP_pos_M468.3559_T15.72,RP_pos_M468.3887_T12.76,RP_pos_M468.4172_T17.4,RP_pos_M468.44_T14.43,RP_pos_M469.0049_T8.22,RP_pos_M469.1222_T8.02,RP_pos_M469.1464_T8.22,RP_pos_M469.1765_T8.12,RP_pos_M469.2492_T13.91,RP_pos_M469.2558_T7.03,RP_pos_M469.2853_T8.22,RP_pos_M469.3072_T17.51,RP_pos_M469.314_T8.22,RP_pos_M469.3265_T11.08,RP_pos_M469.3285_T17.22,RP_pos_M469.3297_T9.86,RP_pos_M469.3303_T14.8,RP_pos_M469.3326_T17.84,RP_pos_M469.333_T8.07,RP_pos_M469.366_T15.13,RP_pos_M469.3669_T17.35,RP_pos_M469.3878_T16.59,RP_pos_M469.4298_T8.22,RP_pos_M469.5692_T4.23,RP_pos_M469.7806_T6.39,RP_pos_M469.8981_T4.23,RP_pos_M469.9206_T17.81,RP_pos_M470.2422_T10.33,RP_pos_M470.6143_T8.3,RP_pos_M470.6147_T6.58,RP_pos_M470.7298_T4.18,RP_pos_M470.7497_T6.17,RP_pos_M471.1052_T16.56,RP_pos_M471.1052_T15.6,RP_pos_M471.2171_T0.53,RP_pos_M471.2374_T7.55,RP_pos_M471.2702_T14.36,RP_pos_M471.275_T7.03,RP_pos_M471.2913_T8.37,RP_pos_M471.3416_T17.93,RP_pos_M471.3421_T13.65,RP_pos_M471.3457_T13.2,RP_pos_M471.346_T9.09,RP_pos_M471.3464_T9.71,RP_pos_M471.3466_T12.12,RP_pos_M471.4823_T7.83,RP_pos_M471.5771_T8.22,RP_pos_M471.6898_T7.8,RP_pos_M471.7234_T8.22,RP_pos_M471.7499_T7.45,RP_pos_M471.8394_T15.13,RP_pos_M471.8638_T8.22,RP_pos_M471.8971_T7.78,RP_pos_M472.1436_T1.06,RP_pos_M472.2524_T12.28,RP_pos_M472.2622_T6.51,RP_pos_M472.2809_T5.83,RP_pos_M472.3025_T9.18,RP_pos_M472.3328_T16.82,RP_pos_M472.7687_T8,RP_pos_M472.7914_T8.27,RP_pos_M472.8859_T7.78,RP_pos_M472.9225_T7.03,RP_pos_M472.9448_T8.01,RP_pos_M473.1596_T0.62,RP_pos_M473.1609_T0.84,RP_pos_M473.192_T14.48,RP_pos_M473.2378_T5.72,RP_pos_M473.2427_T10.48,RP_pos_M473.2862_T8.37,RP_pos_M473.287_T15.13,RP_pos_M473.2988_T7.08,RP_pos_M473.2993_T14.93,RP_pos_M473.3241_T11.4,RP_pos_M473.3436_T17.89,RP_pos_M473.3445_T12.77,RP_pos_M473.3485_T17.67,RP_pos_M473.3652_T9.31,RP_pos_M473.3965_T17.14,RP_pos_M473.5367_T8.37,RP_pos_M473.6258_T8.05,RP_pos_M473.791_T8.05,RP_pos_M473.8066_T7.48,RP_pos_M473.9574_T8.05,RP_pos_M474.0573_T7.48,RP_pos_M474.2877_T14.85,RP_pos_M474.2887_T8.22,RP_pos_M474.8325_T0.5,RP_pos_M474.8638_T16.19,RP_pos_M474.9498_T7.08,RP_pos_M475.0435_T7.48,RP_pos_M475.2184_T10.15,RP_pos_M475.2906_T5.43,RP_pos_M475.2936_T7.48,RP_pos_M475.325_T5.76,RP_pos_M475.3349_T16.02,RP_pos_M475.379_T15.97,RP_pos_M475.3862_T7.18,RP_pos_M475.4346_T8.23,RP_pos_M475.5747_T8.23,RP_pos_M475.6588_T7.78,RP_pos_M475.7195_T8.22,RP_pos_M475.8701_T7.78,RP_pos_M476.1612_T0.58,RP_pos_M476.1899_T5.59,RP_pos_M476.2737_T11.24,RP_pos_M476.2831_T7.48,RP_pos_M476.3096_T5.23,RP_pos_M476.328_T9.34,RP_pos_M476.456_T8.05,RP_pos_M476.5336_T7.48,RP_pos_M476.5389_T8.37,RP_pos_M476.6243_T7.13,RP_pos_M476.6265_T8.15,RP_pos_M476.6669_T8.37,RP_pos_M476.7873_T8.4,RP_pos_M476.913_T8.37,RP_pos_M476.9551_T7.12,RP_pos_M477.0938_T7.8,RP_pos_M477.2291_T8.94,RP_pos_M477.2666_T4.8,RP_pos_M477.2892_T8.14,RP_pos_M477.3024_T5.91,RP_pos_M477.306_T5.16,RP_pos_M477.3887_T17.46,RP_pos_M478.0113_T8.25,RP_pos_M478.0267_T7.5,RP_pos_M478.091_T7.8,RP_pos_M478.2099_T5.39,RP_pos_M478.2577_T6.44,RP_pos_M478.2611_T6.95,RP_pos_M478.2814_T7.8,RP_pos_M478.2845_T17.38,RP_pos_M478.2913_T10.85,RP_pos_M478.2923_T10.56,RP_pos_M478.3005_T7.58,RP_pos_M478.3773_T17.21,RP_pos_M478.3799_T16.94,RP_pos_M478.7622_T7.5,RP_pos_M478.8419_T18.01,RP_pos_M478.9724_T7.08,RP_pos_M479.0344_T7.53,RP_pos_M479.0427_T8.31,RP_pos_M479.207_T7.6,RP_pos_M479.3115_T7.08,RP_pos_M479.3453_T12.67,RP_pos_M479.3696_T17,RP_pos_M479.3816_T7.4,RP_pos_M479.4675_T8.05,RP_pos_M479.6243_T8.05,RP_pos_M479.6402_T7.08,RP_pos_M480.0923_T7.85,RP_pos_M480.2249_T5.25,RP_pos_M480.2719_T8.02,RP_pos_M480.2768_T6.64,RP_pos_M480.2775_T6.84,RP_pos_M480.2779_T7.49,RP_pos_M480.2964_T7.85,RP_pos_M480.3012_T8.22,RP_pos_M480.3056_T11.54,RP_pos_M480.3066_T16.32,RP_pos_M480.3431_T11.72,RP_pos_M480.5535_T7.5,RP_pos_M480.6254_T7.08,RP_pos_M480.8092_T6.46,RP_pos_M480.9642_T8.07,RP_pos_M481.1292_T8.06,RP_pos_M481.1897_T1.21,RP_pos_M481.195_T15.88,RP_pos_M481.2423_T14.98,RP_pos_M481.2606_T5.22,RP_pos_M481.2794_T7.4,RP_pos_M481.2798_T7.1,RP_pos_M481.2961_T8.06,RP_pos_M481.3172_T6.41,RP_pos_M481.3643_T13.01,RP_pos_M481.3653_T17.5,RP_pos_M481.4896_T7.8,RP_pos_M481.582_T8.25,RP_pos_M481.693_T7.8,RP_pos_M481.7219_T8.25,RP_pos_M481.7948_T7.5,RP_pos_M481.8664_T8.25,RP_pos_M482.1678_T8.4,RP_pos_M482.2808_T7.08,RP_pos_M482.2845_T6.16,RP_pos_M482.2956_T8.34,RP_pos_M482.3232_T12.38,RP_pos_M482.359_T11.69,RP_pos_M482.4044_T17.85,RP_pos_M482.4046_T15.61,RP_pos_M482.4051_T13.45,RP_pos_M482.4115_T15.3,RP_pos_M482.4206_T8.4,RP_pos_M482.6154_T7.08,RP_pos_M483.1236_T7.7,RP_pos_M483.124_T8.05,RP_pos_M483.1892_T6.29,RP_pos_M483.2682_T10.41,RP_pos_M483.2744_T5.82,RP_pos_M483.2818_T7.53,RP_pos_M483.289_T5.46,RP_pos_M483.3212_T11,RP_pos_M483.3428_T8.18,RP_pos_M483.3431_T10.62,RP_pos_M483.3436_T11.18,RP_pos_M483.3805_T16.19,RP_pos_M483.7709_T8.02,RP_pos_M483.8463_T18.01,RP_pos_M483.9357_T7.08,RP_pos_M483.9466_T8.05,RP_pos_M483.9643_T8.07,RP_pos_M484.1528_T8.25,RP_pos_M484.2204_T9.22,RP_pos_M484.2964_T8.25,RP_pos_M484.3282_T15.71,RP_pos_M484.3681_T15.8,RP_pos_M484.4428_T8.25,RP_pos_M484.4728_T7.8,RP_pos_M484.6676_T7.8,RP_pos_M484.7966_T8.07,RP_pos_M484.8141_T7.53,RP_pos_M484.8878_T7.83,RP_pos_M485.0645_T7.53,RP_pos_M485.1129_T13.61,RP_pos_M485.2629_T9.44,RP_pos_M485.2923_T8.2,RP_pos_M485.3593_T16.44,RP_pos_M485.3593_T14.81,RP_pos_M485.3593_T14.19,RP_pos_M485.3596_T14.6,RP_pos_M485.3611_T12.93,RP_pos_M485.616_T6.63,RP_pos_M485.6303_T8.3,RP_pos_M485.7942_T8.05,RP_pos_M485.8537_T16.2,RP_pos_M485.8963_T7.83,RP_pos_M486.0498_T7.51,RP_pos_M486.2932_T11.87,RP_pos_M486.3509_T17.09,RP_pos_M486.59_T8.25,RP_pos_M486.8011_T8.07,RP_pos_M486.8966_T7.83,RP_pos_M486.9352_T6.66,RP_pos_M487.0949_T7.83,RP_pos_M487.2039_T14.88,RP_pos_M487.3052_T9.12,RP_pos_M487.306_T15.47,RP_pos_M487.341_T11.08,RP_pos_M487.3578_T17.18,RP_pos_M487.3587_T16.05,RP_pos_M487.359_T17.34,RP_pos_M487.3596_T17.89,RP_pos_M487.3597_T15.83,RP_pos_M487.3601_T17.7,RP_pos_M487.3607_T13.45,RP_pos_M487.5401_T7.52,RP_pos_M487.6109_T8.05,RP_pos_M487.6654_T8.4,RP_pos_M487.8674_T8.26,RP_pos_M487.9756_T7.13,RP_pos_M488.013_T8.26,RP_pos_M488.2478_T9.32,RP_pos_M488.2751_T9.18,RP_pos_M488.2976_T8.17,RP_pos_M488.3067_T6.04,RP_pos_M488.3123_T12.75,RP_pos_M488.3846_T17.14,RP_pos_M488.3892_T16.91,RP_pos_M488.4464_T15.09,RP_pos_M488.4655_T8.08,RP_pos_M488.6326_T8.08,RP_pos_M488.6392_T6.06,RP_pos_M488.8368_T18.01,RP_pos_M488.8711_T18.01,RP_pos_M488.8719_T15.74,RP_pos_M488.8967_T7.88,RP_pos_M489.0971_T7.86,RP_pos_M489.1349_T0.82,RP_pos_M489.2108_T12.27,RP_pos_M489.2327_T9.02,RP_pos_M489.2432_T0.95,RP_pos_M489.2531_T7.08,RP_pos_M489.2735_T14.93,RP_pos_M489.316_T6.46,RP_pos_M489.3179_T9.72,RP_pos_M489.3194_T8.72,RP_pos_M489.3219_T15.78,RP_pos_M489.5089_T7.83,RP_pos_M489.7077_T7.83,RP_pos_M489.7743_T7.53,RP_pos_M489.8042_T8.4,RP_pos_M490.0506_T7.58,RP_pos_M490.0528_T8.37,RP_pos_M490.1756_T0.56,RP_pos_M490.2941_T9.42,RP_pos_M490.3006_T8.26,RP_pos_M490.3512_T8.05,RP_pos_M490.3793_T15.6,RP_pos_M490.421_T17.14,RP_pos_M490.5035_T7.83,RP_pos_M490.5888_T8.25,RP_pos_M490.7025_T7.83,RP_pos_M490.7387_T4.35,RP_pos_M491.1147_T8.05,RP_pos_M491.1347_T8.09,RP_pos_M491.2336_T15.97,RP_pos_M491.2907_T8.09,RP_pos_M491.2997_T7.16,RP_pos_M491.3015_T8.3,RP_pos_M491.3347_T15.65,RP_pos_M491.3786_T15.08,RP_pos_M491.4062_T17.06,RP_pos_M491.4692_T8.08,RP_pos_M491.6328_T7.16,RP_pos_M491.7817_T4.57,RP_pos_M491.791_T6.46,RP_pos_M492.2841_T7.84,RP_pos_M492.3116_T10.71,RP_pos_M492.3227_T8.17,RP_pos_M492.3474_T12.97,RP_pos_M492.4776_T18.01,RP_pos_M492.6279_T8.05,RP_pos_M492.8023_T7.55,RP_pos_M492.8623_T15.6,RP_pos_M492.8796_T8.27,RP_pos_M492.9782_T6.2,RP_pos_M492.9994_T15.77,RP_pos_M493.0168_T8.27,RP_pos_M493.1788_T8.42,RP_pos_M493.2477_T16.72,RP_pos_M493.278_T7.85,RP_pos_M493.2787_T5.1,RP_pos_M493.2809_T8.17,RP_pos_M493.2861_T10.53,RP_pos_M493.3026_T8.42,RP_pos_M493.3134_T6.21,RP_pos_M493.4251_T8.42,RP_pos_M493.6503_T7.13,RP_pos_M493.7279_T8.27,RP_pos_M493.7631_T7.53,RP_pos_M493.8593_T15.08,RP_pos_M493.9549_T8.05,RP_pos_M493.9862_T7.13,RP_pos_M494.0467_T7.58,RP_pos_M494.1157_T8.06,RP_pos_M494.2717_T6.5,RP_pos_M494.3022_T8.27,RP_pos_M494.3171_T16.82,RP_pos_M494.3279_T12.32,RP_pos_M494.3587_T13.98,RP_pos_M494.4465_T8.27,RP_pos_M494.7945_T8.09,RP_pos_M494.8086_T0.53,RP_pos_M494.9049_T7.85,RP_pos_M494.9527_T8.05,RP_pos_M495.1081_T16.34,RP_pos_M495.1111_T7.85,RP_pos_M495.134_T8.05,RP_pos_M495.2959_T4.8,RP_pos_M495.3035_T7.13,RP_pos_M495.3394_T15.6,RP_pos_M495.3797_T17.14,RP_pos_M495.4395_T16.44,RP_pos_M495.6089_T8.1,RP_pos_M495.6346_T8.1,RP_pos_M495.8036_T8.1,RP_pos_M495.8149_T7.55,RP_pos_M495.905_T7.85,RP_pos_M495.9704_T7.13,RP_pos_M495.9706_T8.1,RP_pos_M496.0651_T7.55,RP_pos_M496.2723_T6.94,RP_pos_M496.3389_T11.34,RP_pos_M496.3726_T14.01,RP_pos_M496.4204_T14.13,RP_pos_M496.59_T8.27,RP_pos_M496.7301_T8.27,RP_pos_M496.8018_T8.06,RP_pos_M496.8786_T8.27,RP_pos_M496.8823_T16.17,RP_pos_M496.9563_T7.13,RP_pos_M497.0543_T7.55,RP_pos_M497.1335_T5.03,RP_pos_M497.1463_T0.55,RP_pos_M497.1672_T1.2,RP_pos_M497.2154_T8.82,RP_pos_M497.2905_T7.13,RP_pos_M497.3047_T7.55,RP_pos_M497.3255_T16.02,RP_pos_M497.3634_T17.26,RP_pos_M497.3639_T17.86,RP_pos_M497.4574_T16.89,RP_pos_M497.6147_T8.05,RP_pos_M497.7096_T7.9,RP_pos_M497.8048_T8.1,RP_pos_M497.8542_T15.77,RP_pos_M497.861_T18.01,RP_pos_M497.9011_T7.9,RP_pos_M498.2854_T11.1,RP_pos_M498.2878_T7.5,RP_pos_M498.2882_T6.67,RP_pos_M498.3102_T7.85,RP_pos_M498.3517_T16.89,RP_pos_M498.4014_T5.76,RP_pos_M498.4577_T8.07,RP_pos_M498.5478_T7.55,RP_pos_M498.603_T7.13,RP_pos_M498.8014_T8.42,RP_pos_M498.863_T18.01,RP_pos_M498.8632_T15.72,RP_pos_M498.8991_T16.96,RP_pos_M498.8997_T17.39,RP_pos_M498.8997_T15.73,RP_pos_M498.9009_T16.13,RP_pos_M498.9012_T17.23,RP_pos_M498.9014_T0.53,RP_pos_M498.9014_T17.79,RP_pos_M498.9014_T18.03,RP_pos_M498.902_T16.57,RP_pos_M498.93_T8.42,RP_pos_M499.1043_T7.85,RP_pos_M499.1622_T8.27,RP_pos_M499.2257_T9.05,RP_pos_M499.2629_T9.03,RP_pos_M499.2876_T5.17,RP_pos_M499.3005_T8.19,RP_pos_M499.3584_T17.56,RP_pos_M499.3759_T17.46,RP_pos_M499.4262_T16.56,RP_pos_M499.5043_T7.85,RP_pos_M499.9608_T6.68,RP_pos_M499.9716_T8.07,RP_pos_M500.2667_T17.38,RP_pos_M500.2752_T10.86,RP_pos_M500.2771_T7.58,RP_pos_M500.2927_T6.71,RP_pos_M500.3639_T17.56,RP_pos_M500.732_T8.28,RP_pos_M500.768_T7.58,RP_pos_M500.8044_T7.6,RP_pos_M500.8058_T8.07,RP_pos_M500.878_T8.28,RP_pos_M501.0486_T7.59,RP_pos_M501.2291_T9.78,RP_pos_M501.2702_T4.37,RP_pos_M501.2908_T7.86,RP_pos_M501.3331_T14.6,RP_pos_M501.3385_T12.94,RP_pos_M501.3546_T12.92,RP_pos_M501.3751_T17.89,RP_pos_M501.3762_T14.13,RP_pos_M501.3775_T17.65,RP_pos_M501.6046_T6.68,RP_pos_M501.6221_T6.71,RP_pos_M501.6395_T8.09,RP_pos_M502.2866_T8.07,RP_pos_M502.2961_T10.73,RP_pos_M502.3096_T5.9,RP_pos_M502.3272_T11.75,RP_pos_M502.6449_T5.9,RP_pos_M502.8116_T6.53,RP_pos_M502.9731_T8.12,RP_pos_M503.0168_T8.27,RP_pos_M503.0765_T15.82,RP_pos_M503.1396_T8.12,RP_pos_M503.265_T7.4,RP_pos_M503.308_T8.12,RP_pos_M503.3313_T6.48,RP_pos_M503.3322_T13.47,RP_pos_M503.3347_T12.27,RP_pos_M503.3763_T16.74,RP_pos_M503.4113_T17.62,RP_pos_M503.5065_T7.88,RP_pos_M503.8686_T8.29,RP_pos_M504.113_T8.07,RP_pos_M504.1388_T8.07,RP_pos_M504.184_T8.45,RP_pos_M504.24_T9.19,RP_pos_M504.2625_T5.74,RP_pos_M504.273_T8.17,RP_pos_M504.3052_T12.38,RP_pos_M504.3083_T8.42,RP_pos_M504.3457_T11.7,RP_pos_M504.4331_T8.45,RP_pos_M504.4382_T16.96,RP_pos_M504.5593_T8.45,RP_pos_M505.1307_T8.08,RP_pos_M505.1718_T14.83,RP_pos_M505.2875_T9.69,RP_pos_M505.2978_T15.8,RP_pos_M505.3016_T7.6,RP_pos_M505.3099_T8.57,RP_pos_M505.3145_T8.29,RP_pos_M505.3944_T16.17,RP_pos_M505.4226_T15.96,RP_pos_M505.5907_T8.29,RP_pos_M505.7952_T8.11,RP_pos_M505.8127_T8.12,RP_pos_M505.9785_T7.21,RP_pos_M505.9788_T8.12,RP_pos_M506.1219_T7.88,RP_pos_M506.1618_T8.27,RP_pos_M506.1911_T4.73,RP_pos_M506.3142_T7.21,RP_pos_M506.3545_T15.75,RP_pos_M506.4099_T11.8,RP_pos_M506.4971_T16.07,RP_pos_M506.5121_T7.91,RP_pos_M506.7112_T7.91,RP_pos_M506.7326_T8.3,RP_pos_M506.8214_T7.58,RP_pos_M506.855_T13.01,RP_pos_M506.9755_T8.09,RP_pos_M507.0174_T8.29,RP_pos_M507.1172_T7.88,RP_pos_M507.1356_T8.05,RP_pos_M507.2205_T8.91,RP_pos_M507.2564_T8.87,RP_pos_M507.3135_T7.88,RP_pos_M507.3665_T15.92,RP_pos_M507.4033_T17.61,RP_pos_M507.4034_T17.8,RP_pos_M507.5143_T16.93,RP_pos_M507.6761_T15.75,RP_pos_M507.866_T16.17,RP_pos_M507.9729_T8.08,RP_pos_M508.0618_T7.58,RP_pos_M508.137_T8.08,RP_pos_M508.304_T9.42,RP_pos_M508.3148_T7.58,RP_pos_M508.3283_T7.17,RP_pos_M508.3352_T17.09,RP_pos_M508.3761_T12,RP_pos_M508.4566_T16.57,RP_pos_M508.6576_T7.17,RP_pos_M508.811_T5.5,RP_pos_M508.8174_T8.12,RP_pos_M508.8561_T18.03,RP_pos_M508.894_T7.88,RP_pos_M509.1506_T0.57,RP_pos_M509.1634_T8.3,RP_pos_M509.3022_T7.58,RP_pos_M509.3197_T8.3,RP_pos_M509.4936_T16.89,RP_pos_M509.4981_T7.88,RP_pos_M509.5529_T7.58,RP_pos_M509.6232_T8.1,RP_pos_M509.8117_T8.45,RP_pos_M509.8204_T5.73,RP_pos_M509.8876_T7.88,RP_pos_M509.9791_T7.17,RP_pos_M510.0272_T8.3,RP_pos_M510.0969_T7.88,RP_pos_M510.2845_T16.82,RP_pos_M510.3098_T8.13,RP_pos_M510.3107_T7.16,RP_pos_M510.3131_T7.9,RP_pos_M510.321_T10.14,RP_pos_M510.3217_T10.71,RP_pos_M510.3931_T13.02,RP_pos_M510.4778_T8.13,RP_pos_M510.6449_T8.13,RP_pos_M510.65_T7.18,RP_pos_M510.8128_T8.15,RP_pos_M510.8513_T15.78,RP_pos_M510.852_T16.02,RP_pos_M510.857_T18.02,RP_pos_M510.8601_T16.22,RP_pos_M511.0804_T7.88,RP_pos_M511.28_T16,RP_pos_M511.2818_T17.25,RP_pos_M511.2834_T16.33,RP_pos_M511.2841_T17.06,RP_pos_M511.2917_T8.1,RP_pos_M511.3244_T6.53,RP_pos_M511.3493_T17.13,RP_pos_M511.4734_T8.1,RP_pos_M511.5925_T8.3,RP_pos_M511.7383_T8.28,RP_pos_M511.7849_T7.6,RP_pos_M511.8049_T8.1,RP_pos_M511.8835_T8.3,RP_pos_M511.9644_T7.18,RP_pos_M512.039_T7.6,RP_pos_M512.06_T7.63,RP_pos_M512.1947_T15.53,RP_pos_M512.1961_T14.87,RP_pos_M512.2659_T8.22,RP_pos_M512.2678_T6.76,RP_pos_M512.3376_T12.32,RP_pos_M512.3975_T14.85,RP_pos_M512.4156_T12.74,RP_pos_M512.504_T15.8,RP_pos_M512.5168_T7.9,RP_pos_M513.0253_T8.31,RP_pos_M513.1166_T0.55,RP_pos_M513.1468_T8.12,RP_pos_M513.1714_T8.31,RP_pos_M513.2123_T7.78,RP_pos_M513.2209_T14.88,RP_pos_M513.2848_T7.18,RP_pos_M513.2982_T16.5,RP_pos_M513.3152_T8.31,RP_pos_M513.3546_T9.29,RP_pos_M513.3926_T17.45,RP_pos_M513.3928_T15.03,RP_pos_M513.4143_T16.57,RP_pos_M513.5733_T7.6,RP_pos_M513.8072_T6.53,RP_pos_M514.1598_T8.27,RP_pos_M514.2725_T7.88,RP_pos_M514.2821_T6.94,RP_pos_M514.5119_T7.9,RP_pos_M514.6423_T6.73,RP_pos_M514.651_T8.11,RP_pos_M514.8731_T18.03,RP_pos_M514.9743_T6.73,RP_pos_M515.0308_T8.28,RP_pos_M515.187_T8.45,RP_pos_M515.2327_T15.52,RP_pos_M515.2513_T5.52,RP_pos_M515.2638_T10.52,RP_pos_M515.308_T8.43,RP_pos_M515.3139_T7.97,RP_pos_M515.4594_T8.31,RP_pos_M515.514_T7.94,RP_pos_M515.6531_T8.12,RP_pos_M515.7168_T7.91,RP_pos_M515.7429_T8.3,RP_pos_M515.819_T5.67,RP_pos_M515.871_T15.03,RP_pos_M515.8734_T18.01,RP_pos_M515.9255_T7.9,RP_pos_M516.1301_T8,RP_pos_M516.1649_T8.3,RP_pos_M516.2458_T17.39,RP_pos_M516.2848_T6.57,RP_pos_M516.2928_T6.8,RP_pos_M516.2981_T7.49,RP_pos_M516.3172_T8.31,RP_pos_M516.3239_T8.13,RP_pos_M516.4795_T17.26,RP_pos_M516.7144_T7.88,RP_pos_M516.8272_T5.92,RP_pos_M516.9148_T7.89,RP_pos_M516.9719_T8.12,RP_pos_M517.1139_T7.9,RP_pos_M517.1394_T8.11,RP_pos_M517.2228_T8.82,RP_pos_M517.2244_T8.4,RP_pos_M517.2421_T8.35,RP_pos_M517.2609_T17.88,RP_pos_M517.3511_T16.07,RP_pos_M517.3917_T17.09,RP_pos_M517.4182_T17.27,RP_pos_M517.6575_T8.15,RP_pos_M517.8217_T8.15,RP_pos_M517.824_T7.63,RP_pos_M517.9847_T8.15,RP_pos_M518.0322_T8.3,RP_pos_M518.1108_T7.9,RP_pos_M518.1737_T8.3,RP_pos_M518.3212_T11.35,RP_pos_M518.3262_T10.38,RP_pos_M518.4869_T15.87,RP_pos_M518.5932_T8.31,RP_pos_M518.6025_T7.18,RP_pos_M518.7444_T8.32,RP_pos_M518.8864_T8.3,RP_pos_M518.8956_T16.12,RP_pos_M518.9053_T7.91,RP_pos_M518.9781_T7.21,RP_pos_M519.1121_T7.93,RP_pos_M519.1513_T8.12,RP_pos_M519.2609_T16.79,RP_pos_M519.3234_T7.6,RP_pos_M519.4058_T15.95,RP_pos_M519.4392_T16.91,RP_pos_M519.4594_T8.28,RP_pos_M519.6011_T8.32,RP_pos_M519.7499_T8.31,RP_pos_M520.1553_T8.15,RP_pos_M520.2668_T6.62,RP_pos_M520.332_T5.39,RP_pos_M520.3349_T7.93,RP_pos_M520.3385_T10.96,RP_pos_M520.3771_T14.16,RP_pos_M520.5009_T8.15,RP_pos_M520.5079_T17.11,RP_pos_M520.5093_T16.81,RP_pos_M520.5594_T7.61,RP_pos_M520.6474_T7.25,RP_pos_M520.6506_T8.15,RP_pos_M520.6916_T15.7,RP_pos_M520.8155_T8.47,RP_pos_M520.9838_T7.25,RP_pos_M520.9904_T8.16,RP_pos_M521.0219_T8.3,RP_pos_M521.0313_T15.7,RP_pos_M521.2817_T17.56,RP_pos_M521.3019_T7.23,RP_pos_M521.3215_T7.9,RP_pos_M521.3232_T8.3,RP_pos_M521.3802_T17.53,RP_pos_M521.4104_T16.56,RP_pos_M521.7454_T8.32,RP_pos_M521.8786_T15.96,RP_pos_M521.8851_T8.32,RP_pos_M521.9853_T8.12,RP_pos_M522.0165_T8.3,RP_pos_M522.0345_T8.31,RP_pos_M522.0535_T7.63,RP_pos_M522.1523_T8.15,RP_pos_M522.2848_T8.25,RP_pos_M522.347_T17.56,RP_pos_M522.3543_T11.66,RP_pos_M522.7927_T7.63,RP_pos_M522.8126_T8.14,RP_pos_M523.001_T7.21,RP_pos_M523.0464_T7.63,RP_pos_M523.0668_T7.65,RP_pos_M523.2498_T7.97,RP_pos_M523.288_T7.9,RP_pos_M523.3382_T7.21,RP_pos_M523.3947_T16.3,RP_pos_M523.4806_T8.14,RP_pos_M523.4968_T7.9,RP_pos_M523.5076_T16.75,RP_pos_M523.8615_T18.01,RP_pos_M524.125_T7.95,RP_pos_M524.3209_T8.16,RP_pos_M524.3209_T8.31,RP_pos_M524.3213_T7.95,RP_pos_M524.3609_T15.96,RP_pos_M524.3699_T12.57,RP_pos_M524.3718_T12.38,RP_pos_M524.4616_T8.32,RP_pos_M524.6525_T7.21,RP_pos_M524.655_T5.93,RP_pos_M524.7252_T7.93,RP_pos_M524.8295_T6.61,RP_pos_M524.869_T15.77,RP_pos_M524.8696_T16.23,RP_pos_M524.8737_T18.01,RP_pos_M524.9872_T7.21,RP_pos_M524.9927_T5.93,RP_pos_M525.1547_T8.17,RP_pos_M525.2886_T5.39,RP_pos_M525.3216_T7.23,RP_pos_M525.3227_T8.16,RP_pos_M525.3306_T6.1,RP_pos_M525.3408_T13.16,RP_pos_M525.3586_T16.72,RP_pos_M525.6053_T8.33,RP_pos_M525.748_T8.33,RP_pos_M525.8107_T7.63,RP_pos_M525.8743_T16.03,RP_pos_M525.8936_T8.33,RP_pos_M526.0365_T8.33,RP_pos_M526.1368_T8.12,RP_pos_M526.1734_T8.3,RP_pos_M526.3044_T7.23,RP_pos_M526.308_T12.32,RP_pos_M526.3145_T9.42,RP_pos_M526.4305_T17.6,RP_pos_M526.4317_T13.41,RP_pos_M526.4327_T17.81,RP_pos_M526.4448_T8.47,RP_pos_M526.5204_T16.67,RP_pos_M526.5833_T8.47,RP_pos_M526.6405_T7.22,RP_pos_M526.654_T8.15,RP_pos_M526.7135_T7.93,RP_pos_M526.9056_T7.93,RP_pos_M527.1579_T0.55,RP_pos_M527.3208_T7.65,RP_pos_M527.4062_T15.93,RP_pos_M527.4097_T16.12,RP_pos_M527.4539_T17.34,RP_pos_M527.47_T8.32,RP_pos_M527.7098_T7.93,RP_pos_M527.8192_T8.17,RP_pos_M527.9594_T7.23,RP_pos_M527.9782_T8.15,RP_pos_M528.1583_T8.16,RP_pos_M528.1777_T8.32,RP_pos_M528.2982_T7.23,RP_pos_M528.3231_T8.32,RP_pos_M528.3329_T10.79,RP_pos_M528.5032_T17.29,RP_pos_M528.8139_T8.17,RP_pos_M528.8341_T7.65,RP_pos_M528.9051_T7.93,RP_pos_M529.0795_T7.65,RP_pos_M529.1731_T14.23,RP_pos_M529.2528_T14.49,RP_pos_M529.3138_T6.78,RP_pos_M529.3386_T6.06,RP_pos_M529.3916_T16.94,RP_pos_M529.6492_T6.78,RP_pos_M529.7628_T17.45,RP_pos_M529.8179_T8.15,RP_pos_M529.8827_T16.12,RP_pos_M529.997_T6.24,RP_pos_M530.0761_T7.64,RP_pos_M530.1272_T7.93,RP_pos_M530.3264_T7.64,RP_pos_M530.3358_T6.26,RP_pos_M530.3785_T14.48,RP_pos_M530.4973_T14.46,RP_pos_M530.6459_T8.15,RP_pos_M530.8262_T5.55,RP_pos_M530.9623_T6.81,RP_pos_M531.0608_T17.46,RP_pos_M531.0826_T17.45,RP_pos_M531.1013_T17.44,RP_pos_M531.1234_T7.93,RP_pos_M531.1345_T17.45,RP_pos_M531.1512_T17.45,RP_pos_M531.1702_T17.44,RP_pos_M531.1772_T8.33,RP_pos_M531.1884_T15.04,RP_pos_M531.1891_T17.45,RP_pos_M531.2183_T17.45,RP_pos_M531.2352_T17.46,RP_pos_M531.2956_T6.81,RP_pos_M531.3126_T8.32,RP_pos_M531.3795_T16.28,RP_pos_M531.3837_T15.42,RP_pos_M531.3848_T17.89,RP_pos_M531.3857_T16,RP_pos_M531.4097_T17.42,RP_pos_M531.4413_T16.26,RP_pos_M531.5632_T7.65,RP_pos_M531.8997_T7.93,RP_pos_M532.0388_T8.35,RP_pos_M532.1813_T8.34,RP_pos_M532.2448_T17.73,RP_pos_M532.295_T6.95,RP_pos_M532.3246_T7.95,RP_pos_M532.327_T8.18,RP_pos_M532.3424_T7.95,RP_pos_M532.4314_T17.19,RP_pos_M532.4713_T17.91,RP_pos_M532.492_T8.18,RP_pos_M532.5287_T7.95,RP_pos_M532.658_T8.18,RP_pos_M533.0314_T8.3,RP_pos_M533.1251_T7.97,RP_pos_M533.1995_T8.82,RP_pos_M533.2047_T15.87,RP_pos_M533.2139_T7.78,RP_pos_M533.3198_T8.32,RP_pos_M533.3262_T7.49,RP_pos_M533.3411_T6.61,RP_pos_M533.3553_T16.39,RP_pos_M533.3832_T16.02,RP_pos_M533.454_T17.85,RP_pos_M533.7457_T8.33,RP_pos_M533.825_T8.16,RP_pos_M533.8923_T8.33,RP_pos_M534.077_T7.68,RP_pos_M534.2964_T11.38,RP_pos_M534.327_T7.93,RP_pos_M534.46_T8.33,RP_pos_M534.4865_T15.75,RP_pos_M534.4919_T17.76,RP_pos_M534.5228_T7.93,RP_pos_M534.6097_T8.34,RP_pos_M534.7255_T7.94,RP_pos_M535.1638_T8.26,RP_pos_M535.27_T14.98,RP_pos_M535.3238_T7.3,RP_pos_M535.3276_T8.19,RP_pos_M535.3724_T15.67,RP_pos_M535.3932_T14.43,RP_pos_M535.4014_T14.98,RP_pos_M535.4159_T16.91,RP_pos_M535.4308_T16.44,RP_pos_M535.4336_T16.79,RP_pos_M535.6583_T7.28,RP_pos_M535.7072_T15.67,RP_pos_M535.8216_T6.61,RP_pos_M536.1648_T17.98,RP_pos_M536.1653_T14.93,RP_pos_M536.1656_T14.74,RP_pos_M536.1965_T2.36,RP_pos_M536.2718_T6.91,RP_pos_M536.3292_T8.33,RP_pos_M536.333_T7.97,RP_pos_M536.4371_T17.67,RP_pos_M536.4373_T16.95,RP_pos_M536.4404_T17.92,RP_pos_M536.4412_T16.67,RP_pos_M536.4954_T8.15,RP_pos_M536.5051_T16.55,RP_pos_M536.5067_T16.22,RP_pos_M536.5141_T7.95,RP_pos_M536.5314_T7.97,RP_pos_M536.7292_T7.96,RP_pos_M536.7495_T8.35,RP_pos_M536.8291_T8.15,RP_pos_M536.8885_T18.01,RP_pos_M536.8889_T8.33,RP_pos_M537.0411_T8.33,RP_pos_M537.1637_T8.16,RP_pos_M537.2855_T15,RP_pos_M537.2858_T14.11,RP_pos_M537.2992_T11,RP_pos_M537.3132_T8.15,RP_pos_M537.379_T16.54,RP_pos_M537.3956_T17.55,RP_pos_M537.4172_T17.6,RP_pos_M537.4365_T16.62,RP_pos_M537.4945_T8.17,RP_pos_M537.6771_T7.25,RP_pos_M537.7892_T7.65,RP_pos_M537.8687_T17.99,RP_pos_M537.9003_T17.98,RP_pos_M538.0101_T7.25,RP_pos_M538.1565_T8.19,RP_pos_M538.2794_T6.85,RP_pos_M538.2811_T7.5,RP_pos_M538.301_T6.63,RP_pos_M538.3275_T8.19,RP_pos_M538.3295_T8.36,RP_pos_M538.3342_T6.65,RP_pos_M538.4694_T8.35,RP_pos_M538.5194_T17.11,RP_pos_M538.5211_T16.81,RP_pos_M538.5724_T7.68,RP_pos_M538.6202_T8.37,RP_pos_M538.8202_T5.65,RP_pos_M538.8842_T16.69,RP_pos_M538.8864_T15.78,RP_pos_M538.8878_T15.58,RP_pos_M538.8889_T16.18,RP_pos_M538.8895_T18.01,RP_pos_M538.9314_T7.95,RP_pos_M539.2627_T13.71,RP_pos_M539.3178_T5.94,RP_pos_M539.3192_T8.32,RP_pos_M539.3237_T11.5,RP_pos_M539.3269_T7.25,RP_pos_M539.3747_T17.08,RP_pos_M539.6611_T7.25,RP_pos_M539.6621_T8.19,RP_pos_M539.6708_T5.96,RP_pos_M539.828_T8.19,RP_pos_M539.8408_T7.68,RP_pos_M539.9313_T7.96,RP_pos_M539.9969_T8.2,RP_pos_M540.2063_T17.39,RP_pos_M540.3054_T10.38,RP_pos_M540.3148_T8.35,RP_pos_M540.4478_T14.09,RP_pos_M540.5358_T17.98,RP_pos_M540.6564_T8.15,RP_pos_M540.7546_T8.35,RP_pos_M540.8873_T8.35,RP_pos_M540.9805_T7.26,RP_pos_M541.0061_T8.17,RP_pos_M541.0405_T8.35,RP_pos_M541.0839_T7.68,RP_pos_M541.113_T7.95,RP_pos_M541.1753_T0.54,RP_pos_M541.33_T7.66,RP_pos_M541.3333_T16.75,RP_pos_M541.3387_T7.95,RP_pos_M541.727_T7.99,RP_pos_M541.7504_T8.32,RP_pos_M541.79_T6.76,RP_pos_M541.8185_T8.17,RP_pos_M541.836_T8.17,RP_pos_M542.3201_T7.67,RP_pos_M542.3207_T10.95,RP_pos_M542.4589_T17.16,RP_pos_M542.4694_T8.34,RP_pos_M542.4974_T8.19,RP_pos_M542.5145_T17.81,RP_pos_M542.5759_T7.68,RP_pos_M542.6295_T7.25,RP_pos_M542.6611_T8.19,RP_pos_M543.1265_T7.95,RP_pos_M543.1315_T0.55,RP_pos_M543.1986_T8.35,RP_pos_M543.3279_T7.95,RP_pos_M543.4774_T8.35,RP_pos_M543.9868_T6.83,RP_pos_M544.0011_T8.17,RP_pos_M544.1677_T8.26,RP_pos_M544.1887_T8.35,RP_pos_M544.2703_T6.76,RP_pos_M544.3155_T7.95,RP_pos_M544.326_T9.42,RP_pos_M544.334_T11.66,RP_pos_M544.457_T15.85,RP_pos_M544.5117_T16.19,RP_pos_M544.7518_T8.35,RP_pos_M544.8271_T7.71,RP_pos_M545.0696_T7.7,RP_pos_M545.1357_T8,RP_pos_M545.1827_T7.53,RP_pos_M545.3214_T7.97,RP_pos_M545.3864_T15.55,RP_pos_M545.4153_T17.91,RP_pos_M545.4861_T16.72,RP_pos_M545.5029_T8.2,RP_pos_M545.6166_T8.36,RP_pos_M545.6419_T6.83,RP_pos_M546.3198_T8.3,RP_pos_M546.3522_T12.58,RP_pos_M546.472_T8.36,RP_pos_M546.4805_T16.03,RP_pos_M546.5195_T7.96,RP_pos_M546.5258_T17.26,RP_pos_M546.6747_T7.3,RP_pos_M546.8386_T6.68,RP_pos_M547.0016_T8.21,RP_pos_M547.1681_T8.21,RP_pos_M547.2222_T14.75,RP_pos_M547.3335_T8.21,RP_pos_M547.3594_T13.42,RP_pos_M547.4017_T17.41,RP_pos_M547.4703_T17.83,RP_pos_M547.4709_T16.9,RP_pos_M547.4723_T16.39,RP_pos_M547.5247_T7.96,RP_pos_M547.8463_T8.2,RP_pos_M548.1513_T8.17,RP_pos_M548.296_T12.32,RP_pos_M548.299_T7.28,RP_pos_M548.4062_T15.5,RP_pos_M548.4271_T16.29,RP_pos_M548.4712_T17.34,RP_pos_M548.5023_T16.68,RP_pos_M548.5381_T16.67,RP_pos_M548.5405_T17.14,RP_pos_M548.5739_T8.5,RP_pos_M548.7198_T7.97,RP_pos_M548.7373_T7.97,RP_pos_M549.1656_T8.2,RP_pos_M549.3096_T8.35,RP_pos_M549.3275_T8.24,RP_pos_M549.3455_T7.83,RP_pos_M549.4124_T15.85,RP_pos_M549.4353_T16.24,RP_pos_M549.4777_T8.37,RP_pos_M549.5207_T16.84,RP_pos_M549.618_T8.36,RP_pos_M549.7286_T8,RP_pos_M549.9249_T7.97,RP_pos_M549.9467_T7.97,RP_pos_M549.9904_T8.2,RP_pos_M549.999_T7.33,RP_pos_M550.0099_T8.21,RP_pos_M550.3125_T10.78,RP_pos_M550.3339_T7.33,RP_pos_M550.3365_T8.35,RP_pos_M550.3577_T15.14,RP_pos_M550.36_T14.88,RP_pos_M550.4825_T8.35,RP_pos_M550.5336_T8.01,RP_pos_M550.6249_T8.35,RP_pos_M550.735_T8.01,RP_pos_M550.7653_T8.38,RP_pos_M550.831_T8.22,RP_pos_M550.8513_T7.7,RP_pos_M550.9044_T16.29,RP_pos_M550.9063_T8.38,RP_pos_M550.9525_T8,RP_pos_M551.0509_T8.39,RP_pos_M551.1017_T7.7,RP_pos_M551.1448_T7.98,RP_pos_M551.1881_T8.38,RP_pos_M551.2639_T14.8,RP_pos_M551.2698_T13.96,RP_pos_M551.3405_T7.97,RP_pos_M551.3625_T14.43,RP_pos_M551.3843_T16.92,RP_pos_M551.4266_T17.04,RP_pos_M551.4979_T8.2,RP_pos_M551.5007_T17.04,RP_pos_M551.5052_T17.68,RP_pos_M551.6591_T8.17,RP_pos_M551.6714_T17.46,RP_pos_M551.6743_T8.2,RP_pos_M551.7419_T7.97,RP_pos_M551.8303_T8.2,RP_pos_M551.8837_T18.01,RP_pos_M551.8981_T16.07,RP_pos_M552.0943_T7.7,RP_pos_M552.1345_T7.97,RP_pos_M552.1667_T8.17,RP_pos_M552.2597_T6.76,RP_pos_M552.3325_T7.97,RP_pos_M552.3401_T7.7,RP_pos_M552.3519_T7.3,RP_pos_M552.4825_T16.52,RP_pos_M552.532_T15.03,RP_pos_M552.6823_T7.3,RP_pos_M552.8302_T8.21,RP_pos_M552.9037_T18.01,RP_pos_M552.9255_T7.97,RP_pos_M552.9565_T17.44,RP_pos_M552.9744_T17.45,RP_pos_M552.9924_T17.45,RP_pos_M553.0081_T17.45,RP_pos_M553.0126_T8.22,RP_pos_M553.0357_T17.45,RP_pos_M553.0521_T17.45,RP_pos_M553.072_T17.42,RP_pos_M553.092_T17.43,RP_pos_M553.1097_T17.42,RP_pos_M553.1203_T7.97,RP_pos_M553.1286_T17.4,RP_pos_M553.1539_T17.43,RP_pos_M553.1738_T17.44,RP_pos_M553.1954_T17.46,RP_pos_M553.2348_T17.44,RP_pos_M553.3062_T17.41,RP_pos_M553.329_T7.7,RP_pos_M553.3829_T16.3,RP_pos_M553.3868_T17.38,RP_pos_M553.4073_T16.39,RP_pos_M553.4136_T17.45,RP_pos_M553.4637_T8.37,RP_pos_M553.5811_T7.7,RP_pos_M553.6223_T8.37,RP_pos_M553.6666_T8.22,RP_pos_M553.9338_T8.02,RP_pos_M554.0051_T7.3,RP_pos_M554.0531_T8.4,RP_pos_M554.1453_T8.02,RP_pos_M554.2547_T7.48,RP_pos_M554.2767_T6.95,RP_pos_M554.3197_T7.97,RP_pos_M554.3391_T7.3,RP_pos_M554.3403_T8.23,RP_pos_M554.3702_T7.26,RP_pos_M554.3726_T16.09,RP_pos_M554.5067_T8.24,RP_pos_M554.6705_T8.23,RP_pos_M554.6752_T7.3,RP_pos_M555.1202_T8,RP_pos_M555.2937_T10.99,RP_pos_M555.3253_T8,RP_pos_M555.3351_T8.37,RP_pos_M555.3412_T4.8,RP_pos_M555.3495_T6.68,RP_pos_M555.3554_T17.1,RP_pos_M555.4321_T15.9,RP_pos_M555.4356_T17.85,RP_pos_M555.5043_T8.2,RP_pos_M555.6208_T8.4,RP_pos_M555.6589_T7.3,RP_pos_M555.8428_T8.22,RP_pos_M555.9124_T8.38,RP_pos_M556.041_T8.35,RP_pos_M556.172_T8.2,RP_pos_M556.204_T8.37,RP_pos_M556.4427_T12.72,RP_pos_M556.4658_T17.73,RP_pos_M556.476_T17.26,RP_pos_M556.4901_T8.2,RP_pos_M556.5276_T15.3,RP_pos_M556.5369_T7.99,RP_pos_M556.6844_T8.22,RP_pos_M556.7432_T7.99,RP_pos_M556.7664_T8.37,RP_pos_M556.8585_T15.74,RP_pos_M556.8976_T18.01,RP_pos_M557.0549_T8.4,RP_pos_M557.1767_T8.22,RP_pos_M557.313_T7.3,RP_pos_M557.3394_T8.22,RP_pos_M557.345_T8.34,RP_pos_M557.4252_T14.95,RP_pos_M557.4376_T16.52,RP_pos_M557.4543_T16.47,RP_pos_M557.4584_T16,RP_pos_M557.5114_T8.22,RP_pos_M557.6282_T8.37,RP_pos_M557.8302_T6.68,RP_pos_M557.9335_T8,RP_pos_M558.2933_T10.95,RP_pos_M558.4867_T15.8,RP_pos_M558.5062_T8.21,RP_pos_M558.5227_T17.34,RP_pos_M558.668_T6.88,RP_pos_M558.8419_T8.2,RP_pos_M558.912_T8.38,RP_pos_M558.9536_T7.99,RP_pos_M559_T6.88,RP_pos_M559.1309_T14.78,RP_pos_M559.171_T8.21,RP_pos_M559.2762_T15,RP_pos_M559.3433_T8.03,RP_pos_M559.4656_T15.96,RP_pos_M559.469_T14.85,RP_pos_M559.4703_T17.92,RP_pos_M559.4733_T17.15,RP_pos_M559.5161_T16.77,RP_pos_M559.5399_T8.03,RP_pos_M559.7673_T8.38,RP_pos_M559.8911_T14.95,RP_pos_M559.916_T8.38,RP_pos_M559.9954_T8.21,RP_pos_M560.0548_T8.38,RP_pos_M560.0956_T7.75,RP_pos_M560.15_T8,RP_pos_M560.2648_T6.83,RP_pos_M560.3348_T8.21,RP_pos_M560.3349_T6.81,RP_pos_M560.5015_T17.11,RP_pos_M560.5019_T16.84,RP_pos_M560.5501_T8,RP_pos_M560.9421_T8,RP_pos_M561.1396_T8,RP_pos_M561.3385_T8.37,RP_pos_M561.4847_T15.47,RP_pos_M561.4851_T15.05,RP_pos_M561.4866_T15.89,RP_pos_M561.4869_T14.85,RP_pos_M561.4877_T14.33,RP_pos_M561.6726_T8.24,RP_pos_M561.6814_T5.99,RP_pos_M561.7321_T8,RP_pos_M561.8455_T8.24,RP_pos_M561.8603_T7.73,RP_pos_M562.0102_T8.24,RP_pos_M562.0136_T5.99,RP_pos_M562.3247_T12.59,RP_pos_M562.3391_T8,RP_pos_M562.3533_T6.15,RP_pos_M562.4814_T17.19,RP_pos_M562.5177_T17.98,RP_pos_M562.5182_T17.66,RP_pos_M562.6629_T8.2,RP_pos_M562.7493_T8.02,RP_pos_M562.829_T8.2,RP_pos_M562.9104_T8.38,RP_pos_M562.9456_T8.02,RP_pos_M562.9957_T7.33,RP_pos_M563.0517_T8.38,RP_pos_M563.097_T7.73,RP_pos_M563.1415_T8.02,RP_pos_M563.1857_T14.75,RP_pos_M563.2036_T8.38,RP_pos_M563.2628_T13.88,RP_pos_M563.345_T8.4,RP_pos_M563.3469_T7.73,RP_pos_M563.4523_T17.81,RP_pos_M563.488_T8.37,RP_pos_M563.551_T14.13,RP_pos_M563.6317_T8.4,RP_pos_M564.0117_T8.22,RP_pos_M564.2663_T6.76,RP_pos_M564.3393_T8.01,RP_pos_M564.3441_T5.59,RP_pos_M564.4307_T17.4,RP_pos_M564.4944_T17.81,RP_pos_M564.4952_T17.61,RP_pos_M564.4952_T15,RP_pos_M564.5341_T17.15,RP_pos_M564.5823_T7.73,RP_pos_M564.6689_T7.38,RP_pos_M564.6822_T8.24,RP_pos_M564.8462_T8.23,RP_pos_M565.0093_T7.38,RP_pos_M565.0159_T8.22,RP_pos_M565.1315_T8,RP_pos_M565.1501_T8.02,RP_pos_M565.1777_T8.3,RP_pos_M565.2006_T8.4,RP_pos_M565.2443_T15.08,RP_pos_M565.3546_T5.82,RP_pos_M565.4055_T16.86,RP_pos_M565.5106_T8.25,RP_pos_M565.5367_T15.65,RP_pos_M565.8403_T8.22,RP_pos_M565.9017_T18.01,RP_pos_M565.9148_T8.41,RP_pos_M566.068_T8.41,RP_pos_M566.1983_T8.39,RP_pos_M566.306_T9.42,RP_pos_M566.3408_T8.02,RP_pos_M566.3463_T8.32,RP_pos_M566.8441_T7.78,RP_pos_M566.8869_T17.28,RP_pos_M566.8871_T17.84,RP_pos_M566.8887_T17.41,RP_pos_M566.8888_T16.13,RP_pos_M566.8892_T16.84,RP_pos_M566.8892_T15.73,RP_pos_M566.8899_T16.57,RP_pos_M566.89_T18.02,RP_pos_M566.8916_T0.53,RP_pos_M566.9098_T18.01,RP_pos_M566.9511_T8.02,RP_pos_M567.024_T6.29,RP_pos_M567.0303_T7.33,RP_pos_M567.2625_T14.78,RP_pos_M567.2993_T15.77,RP_pos_M567.3401_T8.14,RP_pos_M567.3453_T13.96,RP_pos_M567.3564_T6.3,RP_pos_M567.3691_T15.52,RP_pos_M567.4062_T17.89,RP_pos_M567.5128_T8.23,RP_pos_M567.6301_T8.4,RP_pos_M567.7426_T8.02,RP_pos_M567.7599_T8.02,RP_pos_M568.1467_T8.05,RP_pos_M568.1713_T8.22,RP_pos_M568.3469_T8.05,RP_pos_M568.426_T16.12,RP_pos_M568.4262_T16.47,RP_pos_M568.4901_T16.39,RP_pos_M568.4979_T16.69,RP_pos_M568.4999_T8.29,RP_pos_M568.6824_T7.33,RP_pos_M568.7703_T8.4,RP_pos_M568.8555_T6.76,RP_pos_M568.8937_T8.4,RP_pos_M568.9528_T8.02,RP_pos_M569.0094_T7.33,RP_pos_M569.1798_T8.26,RP_pos_M569.3424_T7.33,RP_pos_M569.3478_T8.26,RP_pos_M569.3648_T17.44,RP_pos_M569.3799_T17.38,RP_pos_M569.3871_T15.31,RP_pos_M569.5156_T8.26,RP_pos_M569.6348_T8.4,RP_pos_M569.7462_T8.01,RP_pos_M569.7744_T8.41,RP_pos_M569.9155_T8.41,RP_pos_M570.1473_T8.09,RP_pos_M570.2224_T7.48,RP_pos_M570.352_T8.31,RP_pos_M570.3627_T6.56,RP_pos_M570.3987_T15.3,RP_pos_M570.4577_T17.86,RP_pos_M570.4584_T13.38,RP_pos_M570.4835_T14.41,RP_pos_M570.4922_T17.73,RP_pos_M570.533_T8.02,RP_pos_M570.5426_T16.09,RP_pos_M570.5454_T16.41,RP_pos_M570.6718_T7.35,RP_pos_M570.6838_T8.22,RP_pos_M570.9996_T8.22,RP_pos_M571.1739_T8.22,RP_pos_M571.352_T7.48,RP_pos_M571.3528_T5.76,RP_pos_M571.4294_T16.05,RP_pos_M571.4637_T17.67,RP_pos_M571.4677_T17.29,RP_pos_M571.4796_T17.66,RP_pos_M571.4822_T8.4,RP_pos_M571.4959_T14.46,RP_pos_M571.5126_T8.22,RP_pos_M571.5475_T8.05,RP_pos_M571.6012_T7.78,RP_pos_M571.6238_T8.4,RP_pos_M571.853_T8.25,RP_pos_M571.984_T7.35,RP_pos_M572.0031_T8.25,RP_pos_M572.02_T8.26,RP_pos_M572.1501_T8.03,RP_pos_M572.1852_T8.25,RP_pos_M572.3475_T8.42,RP_pos_M572.3622_T6,RP_pos_M572.4762_T8.4,RP_pos_M572.4844_T17.61,RP_pos_M572.4906_T17.88,RP_pos_M572.4948_T8.42,RP_pos_M572.4977_T16.62,RP_pos_M572.5224_T14.88,RP_pos_M572.5232_T16.54,RP_pos_M572.5293_T15.14,RP_pos_M572.6337_T8.41,RP_pos_M572.7382_T8.05,RP_pos_M572.8584_T7.75,RP_pos_M572.9452_T8.04,RP_pos_M573.1608_T14.83,RP_pos_M573.3437_T6.93,RP_pos_M573.3671_T8.02,RP_pos_M573.3746_T17.44,RP_pos_M573.4465_T15.57,RP_pos_M573.4858_T17.01,RP_pos_M573.4859_T16.29,RP_pos_M573.4864_T17.91,RP_pos_M573.4885_T17.42,RP_pos_M573.4889_T17.19,RP_pos_M573.6778_T8.22,RP_pos_M573.8348_T8.25,RP_pos_M573.8561_T8.25,RP_pos_M573.9093_T16.05,RP_pos_M574.1011_T7.75,RP_pos_M574.1481_T8.02,RP_pos_M574.178_T8.25,RP_pos_M574.2095_T8.42,RP_pos_M574.3536_T8.02,RP_pos_M574.3568_T7.75,RP_pos_M574.48_T16.37,RP_pos_M574.4865_T17.76,RP_pos_M574.5546_T17.14,RP_pos_M574.8492_T8.25,RP_pos_M575.1593_T8.04,RP_pos_M575.1874_T8.33,RP_pos_M575.2104_T8.41,RP_pos_M575.2817_T4.47,RP_pos_M575.4368_T17.92,RP_pos_M575.4662_T17.34,RP_pos_M575.4668_T16,RP_pos_M575.4953_T16.8,RP_pos_M575.5022_T17.78,RP_pos_M575.5023_T15.77,RP_pos_M575.5094_T17.89,RP_pos_M575.5874_T7.75,RP_pos_M575.8433_T7.75,RP_pos_M575.92_T8.41,RP_pos_M576.0149_T8.25,RP_pos_M576.0316_T7.38,RP_pos_M576.1402_T8.05,RP_pos_M576.2184_T8.42,RP_pos_M576.3496_T7.25,RP_pos_M576.3546_T8.26,RP_pos_M576.3911_T16.05,RP_pos_M576.4573_T15.23,RP_pos_M576.4927_T15.67,RP_pos_M576.4944_T16.19,RP_pos_M576.5033_T16.75,RP_pos_M576.5057_T17.21,RP_pos_M576.5173_T8.27,RP_pos_M576.5378_T15.85,RP_pos_M576.5397_T16.42,RP_pos_M576.5428_T8.04,RP_pos_M576.5663_T8.02,RP_pos_M576.6754_T8.27,RP_pos_M576.6848_T6.02,RP_pos_M576.8439_T18.03,RP_pos_M576.9526_T8.06,RP_pos_M577.1522_T8.07,RP_pos_M577.1836_T8.25,RP_pos_M577.2796_T15.03,RP_pos_M577.3505_T8.07,RP_pos_M577.3632_T6.76,RP_pos_M577.4459_T17.77,RP_pos_M577.4482_T16.62,RP_pos_M577.4772_T17.78,RP_pos_M577.4831_T16.62,RP_pos_M577.4833_T15.9,RP_pos_M577.5064_T17.82,RP_pos_M577.5093_T16.69,RP_pos_M577.6773_T7.38,RP_pos_M577.7596_T8.4,RP_pos_M577.7783_T8.42,RP_pos_M577.8351_T7.78,RP_pos_M577.8475_T8.25,RP_pos_M577.9178_T8.41,RP_pos_M578.0816_T7.78,RP_pos_M578.3474_T8.02,RP_pos_M578.4852_T15.13,RP_pos_M578.5081_T17.91,RP_pos_M578.5094_T15.33,RP_pos_M578.5108_T14.69,RP_pos_M578.5164_T8.25,RP_pos_M578.614_T8.42,RP_pos_M578.6315_T8.42,RP_pos_M578.9565_T8.05,RP_pos_M579.1516_T8.02,RP_pos_M579.1723_T8.25,RP_pos_M579.2716_T16.31,RP_pos_M579.2925_T12.2,RP_pos_M579.3542_T7.4,RP_pos_M579.3564_T8.26,RP_pos_M579.4356_T14.9,RP_pos_M579.4608_T17.86,RP_pos_M579.5344_T16.94,RP_pos_M579.7466_T8.04,RP_pos_M579.845_T6.76,RP_pos_M579.9207_T16.62,RP_pos_M580.0309_T8.25,RP_pos_M580.5193_T8.25,RP_pos_M580.5527_T8.06,RP_pos_M580.9282_T8.42,RP_pos_M581.0663_T8.42,RP_pos_M581.3511_T8.06,RP_pos_M581.4238_T15.97,RP_pos_M581.4412_T17.11,RP_pos_M581.4509_T17.93,RP_pos_M581.5137_T15.08,RP_pos_M581.5139_T17.56,RP_pos_M581.7037_T7.38,RP_pos_M581.7389_T8.05,RP_pos_M582.0425_T7.38,RP_pos_M582.1097_T7.8,RP_pos_M582.173_T8.25,RP_pos_M582.1934_T8.26,RP_pos_M582.3286_T6.76,RP_pos_M582.353_T8.23,RP_pos_M582.4912_T8.45,RP_pos_M582.5408_T8.02,RP_pos_M582.5496_T17.06,RP_pos_M582.6351_T8.43,RP_pos_M582.7813_T8.42,RP_pos_M583.1556_T8.05,RP_pos_M583.3283_T12.2,RP_pos_M583.352_T7.38,RP_pos_M583.3569_T15.82,RP_pos_M583.4687_T16.88,RP_pos_M583.4697_T14.83,RP_pos_M583.4714_T15.05,RP_pos_M583.5307_T15.59,RP_pos_M583.5319_T8.02,RP_pos_M583.6896_T8.29,RP_pos_M583.7501_T8.05,RP_pos_M583.8539_T8.28,RP_pos_M583.8658_T7.78,RP_pos_M583.9467_T8.05,RP_pos_M584.0247_T8.29,RP_pos_M584.1169_T7.78,RP_pos_M584.1937_T8.27,RP_pos_M584.4244_T15.94,RP_pos_M584.4741_T14.05,RP_pos_M584.5018_T15.13,RP_pos_M584.5272_T16.83,RP_pos_M584.7523_T8.07,RP_pos_M584.7886_T8.45,RP_pos_M584.9283_T8.43,RP_pos_M585.0079_T7.38,RP_pos_M585.0192_T8.25,RP_pos_M585.1083_T7.78,RP_pos_M585.3597_T17.37,RP_pos_M585.3661_T7.78,RP_pos_M585.3803_T15.67,RP_pos_M585.4115_T15.77,RP_pos_M585.434_T15.2,RP_pos_M585.4828_T17.36,RP_pos_M585.4836_T15.92,RP_pos_M585.4848_T16.19,RP_pos_M585.4866_T17.8,RP_pos_M585.4868_T15.06,RP_pos_M585.4871_T14.85,RP_pos_M585.562_T8.05,RP_pos_M585.6412_T8.45,RP_pos_M585.8563_T8.27,RP_pos_M585.9572_T8.09,RP_pos_M586.1603_T8.07,RP_pos_M586.3085_T11.38,RP_pos_M586.3521_T7.78,RP_pos_M586.3558_T8.42,RP_pos_M586.3594_T8.07,RP_pos_M586.3608_T5.64,RP_pos_M586.4825_T17.66,RP_pos_M586.4865_T15.87,RP_pos_M586.5184_T17.24,RP_pos_M586.52_T16.97,RP_pos_M586.5969_T7.78,RP_pos_M586.6909_T8.28,RP_pos_M587.1581_T8.05,RP_pos_M587.2866_T7.08,RP_pos_M587.3566_T8.07,RP_pos_M587.4678_T17.29,RP_pos_M587.4691_T17.01,RP_pos_M587.5021_T17.89,RP_pos_M587.5023_T15.64,RP_pos_M587.5028_T15.87,RP_pos_M587.5032_T16.43,RP_pos_M587.5068_T15.1,RP_pos_M587.5459_T15.66,RP_pos_M587.964_T8.05,RP_pos_M588.0699_T8.45,RP_pos_M588.1403_T8.05,RP_pos_M588.3481_T8.05,RP_pos_M588.3594_T8.43,RP_pos_M588.3768_T8.42,RP_pos_M588.5321_T17.15,RP_pos_M588.5342_T16.68,RP_pos_M588.6856_T8.27,RP_pos_M588.8605_T7.83,RP_pos_M589.017_T8.25,RP_pos_M589.1059_T7.83,RP_pos_M589.161_T8.1,RP_pos_M589.3011_T7.94,RP_pos_M589.3021_T7.07,RP_pos_M589.303_T16.07,RP_pos_M589.3588_T8.13,RP_pos_M589.4663_T17.51,RP_pos_M589.4781_T16.65,RP_pos_M589.4827_T16.96,RP_pos_M589.5149_T17.11,RP_pos_M589.5165_T17.86,RP_pos_M589.52_T8.28,RP_pos_M589.7518_T8.07,RP_pos_M589.7697_T8.07,RP_pos_M589.9374_T8.45,RP_pos_M590.4723_T16.39,RP_pos_M590.5524_T8.07,RP_pos_M590.5533_T16.01,RP_pos_M590.6202_T7.8,RP_pos_M590.869_T6.81,RP_pos_M591.0299_T8.29,RP_pos_M591.0368_T7.4,RP_pos_M591.1933_T8.3,RP_pos_M591.3133_T7.28,RP_pos_M591.3179_T12.13,RP_pos_M591.3185_T7.04,RP_pos_M591.3186_T9.32,RP_pos_M591.3192_T7.95,RP_pos_M591.324_T7.5,RP_pos_M591.3602_T8.29,RP_pos_M591.3844_T13.39,RP_pos_M591.474_T16.68,RP_pos_M591.4951_T16.68,RP_pos_M591.496_T17.73,RP_pos_M592.0662_T8.44,RP_pos_M592.2072_T8.36,RP_pos_M592.5006_T16.06,RP_pos_M592.5255_T15.61,RP_pos_M592.5279_T16.07,RP_pos_M592.5281_T16.41,RP_pos_M592.5281_T17.63,RP_pos_M592.5345_T8.05,RP_pos_M592.6868_T7.4,RP_pos_M592.7563_T8.07,RP_pos_M593.1926_T8.29,RP_pos_M593.2747_T14.6,RP_pos_M593.3288_T8.02,RP_pos_M593.33_T7.48,RP_pos_M593.3339_T7.02,RP_pos_M593.3342_T9.33,RP_pos_M593.3343_T11.97,RP_pos_M593.3558_T8.22,RP_pos_M593.3634_T7.83,RP_pos_M593.4153_T17.61,RP_pos_M593.4438_T16,RP_pos_M593.4788_T15.15,RP_pos_M593.5101_T8.45,RP_pos_M593.647_T8.45,RP_pos_M593.9576_T8.07,RP_pos_M594.0273_T7.45,RP_pos_M594.0294_T8.29,RP_pos_M594.1729_T8.07,RP_pos_M594.3563_T7.45,RP_pos_M594.3979_T6.16,RP_pos_M594.4816_T15.32,RP_pos_M594.4947_T17.39,RP_pos_M594.5055_T17.8,RP_pos_M594.5221_T17.96,RP_pos_M594.5432_T16.14,RP_pos_M594.5605_T8.1,RP_pos_M594.7634_T8.11,RP_pos_M594.8797_T7.8,RP_pos_M594.9383_T8.47,RP_pos_M594.9644_T8.1,RP_pos_M595.0746_T8.45,RP_pos_M595.1298_T7.8,RP_pos_M595.1664_T8.07,RP_pos_M595.2104_T8.41,RP_pos_M595.2831_T10.99,RP_pos_M595.35_T9.29,RP_pos_M595.3503_T7.06,RP_pos_M595.3604_T8.43,RP_pos_M595.3845_T15.9,RP_pos_M595.439_T15.57,RP_pos_M595.4713_T17.34,RP_pos_M595.5305_T8.27,RP_pos_M595.5323_T17.08,RP_pos_M595.8615_T8.28,RP_pos_M595.923_T16,RP_pos_M596.1167_T7.8,RP_pos_M596.1992_T8.3,RP_pos_M596.2594_T6.61,RP_pos_M596.3428_T5.13,RP_pos_M596.4999_T15.03,RP_pos_M596.506_T15.5,RP_pos_M596.5186_T16.49,RP_pos_M596.558_T16.91,RP_pos_M596.7171_T7.4,RP_pos_M596.7394_T8.07,RP_pos_M596.9496_T8.07,RP_pos_M597.0256_T8.3,RP_pos_M597.2738_T10.78,RP_pos_M597.3654_T9.37,RP_pos_M597.3759_T11.33,RP_pos_M597.4049_T15.96,RP_pos_M597.4487_T15.97,RP_pos_M597.4816_T16.74,RP_pos_M597.4848_T17.89,RP_pos_M597.4871_T17.62,RP_pos_M597.4886_T17.27,RP_pos_M597.4929_T16.45,RP_pos_M597.5063_T8.47,RP_pos_M597.5468_T15.91,RP_pos_M597.6021_T7.8,RP_pos_M597.696_T8.3,RP_pos_M598.0328_T7.4,RP_pos_M598.1688_T8.1,RP_pos_M598.3646_T7.4,RP_pos_M598.3673_T8.1,RP_pos_M598.3678_T8.31,RP_pos_M598.3969_T16,RP_pos_M598.4527_T15.57,RP_pos_M598.5025_T17.88,RP_pos_M598.5179_T17.34,RP_pos_M598.5328_T8.31,RP_pos_M598.5392_T15.1,RP_pos_M598.7031_T8.31,RP_pos_M598.7083_T6.06,RP_pos_M598.8536_T7.81,RP_pos_M599.0494_T6.06,RP_pos_M599.1754_T15.04,RP_pos_M599.3391_T15.82,RP_pos_M599.3691_T6.09,RP_pos_M599.3778_T6.21,RP_pos_M599.3812_T6.81,RP_pos_M599.3909_T10.78,RP_pos_M599.3933_T9.05,RP_pos_M599.4261_T16.23,RP_pos_M599.4631_T15.88,RP_pos_M599.4655_T16.82,RP_pos_M599.4694_T16.54,RP_pos_M599.4704_T17.06,RP_pos_M599.502_T17.14,RP_pos_M599.5021_T16.07,RP_pos_M599.5023_T16.21,RP_pos_M599.5027_T16.84,RP_pos_M599.5045_T17.8,RP_pos_M599.5614_T8.08,RP_pos_M599.7703_T8.1,RP_pos_M600.0174_T7.43,RP_pos_M600.0211_T8.27,RP_pos_M600.1092_T7.84,RP_pos_M600.3359_T13.04,RP_pos_M600.3598_T8.3,RP_pos_M600.4689_T12.69,RP_pos_M600.502_T16.11,RP_pos_M600.514_T17.61,RP_pos_M600.7955_T8.47,RP_pos_M601.0778_T8.47,RP_pos_M601.1483_T8.07,RP_pos_M601.1757_T0.57,RP_pos_M601.1934_T15.87,RP_pos_M601.1973_T8.31,RP_pos_M601.3411_T8.07,RP_pos_M601.4825_T16.27,RP_pos_M601.4839_T17.56,RP_pos_M601.4841_T17.15,RP_pos_M601.485_T16.74,RP_pos_M601.4869_T17.81,RP_pos_M601.4993_T16.93,RP_pos_M601.5178_T17.86,RP_pos_M601.5182_T17.04,RP_pos_M601.5184_T16.86,RP_pos_M601.5186_T17.7,RP_pos_M601.5376_T8.31,RP_pos_M601.6248_T7.83,RP_pos_M601.696_T8.3,RP_pos_M601.767_T8.1,RP_pos_M601.8629_T6.81,RP_pos_M601.8647_T8.3,RP_pos_M601.9576_T8.07,RP_pos_M602.4858_T17.24,RP_pos_M602.5093_T16.59,RP_pos_M602.5122_T16.37,RP_pos_M602.519_T17.9,RP_pos_M602.5309_T17.74,RP_pos_M602.5695_T8.1,RP_pos_M602.8653_T7.83,RP_pos_M602.9769_T8.09,RP_pos_M603.0332_T8.3,RP_pos_M603.1955_T8.29,RP_pos_M603.2175_T8.47,RP_pos_M603.3682_T8.12,RP_pos_M603.4373_T17.17,RP_pos_M603.4797_T17.92,RP_pos_M603.4964_T15.08,RP_pos_M603.4969_T17.63,RP_pos_M603.532_T17.91,RP_pos_M603.534_T16.88,RP_pos_M603.5664_T8.12,RP_pos_M603.6266_T11.5,RP_pos_M603.6323_T11.97,RP_pos_M603.6334_T11.78,RP_pos_M603.7729_T8.11,RP_pos_M604.047_T6.34,RP_pos_M604.1945_T8.3,RP_pos_M604.3593_T8.3,RP_pos_M604.3671_T6.86,RP_pos_M604.3791_T8.31,RP_pos_M604.3859_T6.35,RP_pos_M604.5285_T17.07,RP_pos_M604.5363_T16.64,RP_pos_M604.5621_T8.07,RP_pos_M604.6184_T11.34,RP_pos_M604.6245_T11.64,RP_pos_M604.6313_T11.94,RP_pos_M604.6374_T12.11,RP_pos_M604.7648_T8.07,RP_pos_M604.9711_T8.09,RP_pos_M605.1646_T8.09,RP_pos_M605.4257_T12.68,RP_pos_M605.4534_T17.93,RP_pos_M605.4743_T17.66,RP_pos_M605.4769_T15.57,RP_pos_M605.4815_T17.94,RP_pos_M605.4995_T17.86,RP_pos_M605.5131_T15.6,RP_pos_M605.6235_T11.82,RP_pos_M605.6244_T12.27,RP_pos_M605.6276_T12.04,RP_pos_M605.6285_T11.35,RP_pos_M605.6297_T11.56,RP_pos_M605.6428_T12.07,RP_pos_M605.7924_T5.14,RP_pos_M605.8788_T7.83,RP_pos_M606.0376_T8.32,RP_pos_M606.1381_T7.83,RP_pos_M606.2054_T8.33,RP_pos_M606.361_T8.1,RP_pos_M606.4939_T16.84,RP_pos_M606.5095_T16.84,RP_pos_M606.5145_T17.12,RP_pos_M606.5428_T17.14,RP_pos_M606.5428_T16.8,RP_pos_M606.9747_T8.12,RP_pos_M607.1237_T7.83,RP_pos_M607.1606_T8.1,RP_pos_M607.2546_T15.8,RP_pos_M607.3777_T5.24,RP_pos_M607.3777_T7.83,RP_pos_M607.4689_T14.85,RP_pos_M607.4714_T17.87,RP_pos_M607.4887_T16.89,RP_pos_M607.5197_T8.4,RP_pos_M607.8002_T8.47,RP_pos_M607.9633_T8.12,RP_pos_M608.2108_T8.3,RP_pos_M608.3819_T5.69,RP_pos_M608.5032_T16.4,RP_pos_M608.6124_T7.83,RP_pos_M608.707_T8.31,RP_pos_M608.8757_T8.32,RP_pos_M608.9469_T16.94,RP_pos_M609.0387_T7.48,RP_pos_M609.3749_T8.1,RP_pos_M609.452_T17.81,RP_pos_M609.4716_T17.76,RP_pos_M609.4832_T15.66,RP_pos_M609.4839_T15.85,RP_pos_M609.4855_T17.32,RP_pos_M609.4893_T16.47,RP_pos_M609.5739_T8.1,RP_pos_M610.079_T8.5,RP_pos_M610.1845_T17.33,RP_pos_M610.1854_T17.55,RP_pos_M610.2153_T8.38,RP_pos_M610.3132_T10.95,RP_pos_M610.3552_T5.42,RP_pos_M610.3608_T8.1,RP_pos_M610.3693_T7.25,RP_pos_M610.3738_T8.47,RP_pos_M610.5165_T15.96,RP_pos_M610.5196_T16.41,RP_pos_M610.5669_T8.1,RP_pos_M610.5748_T17.24,RP_pos_M610.6925_T8.3,RP_pos_M610.8696_T7.86,RP_pos_M611.054_T7.45,RP_pos_M611.1195_T7.86,RP_pos_M611.1992_T6.04,RP_pos_M611.2838_T16.07,RP_pos_M611.3435_T6.71,RP_pos_M611.3478_T17.45,RP_pos_M611.3639_T8.12,RP_pos_M611.4203_T16.95,RP_pos_M611.4628_T16.02,RP_pos_M611.5006_T17.39,RP_pos_M611.5026_T17.85,RP_pos_M611.5035_T16.24,RP_pos_M611.7241_T7.45,RP_pos_M612.1725_T8.13,RP_pos_M612.3787_T8.15,RP_pos_M612.4761_T15.47,RP_pos_M612.5006_T16.54,RP_pos_M612.5335_T8.31,RP_pos_M612.631_T7.85,RP_pos_M612.7073_T7.45,RP_pos_M612.8748_T6.86,RP_pos_M612.9804_T8.11,RP_pos_M613.041_T7.45,RP_pos_M613.1939_T8.32,RP_pos_M613.3005_T7.02,RP_pos_M613.3022_T9.32,RP_pos_M613.3747_T8.33,RP_pos_M613.3748_T7.45,RP_pos_M613.3777_T6.08,RP_pos_M613.4278_T15.97,RP_pos_M613.4424_T15.13,RP_pos_M613.4593_T17.89,RP_pos_M613.4802_T17.63,RP_pos_M613.4813_T17.39,RP_pos_M613.484_T16.65,RP_pos_M613.4847_T17.2,RP_pos_M613.5377_T8.32,RP_pos_M613.6611_T11.5,RP_pos_M613.6616_T11.71,RP_pos_M613.775_T8.11,RP_pos_M613.9418_T8.5,RP_pos_M613.9709_T8.11,RP_pos_M614.0844_T8.5,RP_pos_M614.2305_T8.5,RP_pos_M614.3839_T8.32,RP_pos_M614.481_T13.35,RP_pos_M614.483_T17.58,RP_pos_M614.5147_T16.44,RP_pos_M614.5511_T17.14,RP_pos_M614.6643_T11.88,RP_pos_M614.67_T11.54,RP_pos_M614.7622_T8.11,RP_pos_M614.9664_T8.1,RP_pos_M615.1467_T17.56,RP_pos_M615.1671_T8.12,RP_pos_M615.3155_T9.33,RP_pos_M615.3163_T6.99,RP_pos_M615.318_T12,RP_pos_M615.3623_T10.78,RP_pos_M615.3788_T7.88,RP_pos_M615.4653_T15.88,RP_pos_M615.4777_T16.24,RP_pos_M615.4945_T15.75,RP_pos_M615.4954_T16.85,RP_pos_M615.496_T17.24,RP_pos_M615.4977_T17.62,RP_pos_M615.5_T15.45,RP_pos_M615.5012_T16.37,RP_pos_M615.5013_T16.07,RP_pos_M615.5342_T17.9,RP_pos_M615.5757_T17.74,RP_pos_M615.6469_T11.45,RP_pos_M615.6532_T11.77,RP_pos_M615.6688_T11.77,RP_pos_M615.6706_T12,RP_pos_M615.671_T11.43,RP_pos_M615.9729_T8.13,RP_pos_M616.0444_T8.33,RP_pos_M616.171_T9.74,RP_pos_M616.3739_T8.19,RP_pos_M616.5526_T8.32,RP_pos_M616.8889_T7.85,RP_pos_M616.9669_T8.12,RP_pos_M617.0386_T8.35,RP_pos_M617.1365_T7.85,RP_pos_M617.3346_T7.06,RP_pos_M617.335_T16.99,RP_pos_M617.4033_T9.04,RP_pos_M617.4041_T9.25,RP_pos_M617.4767_T16.24,RP_pos_M617.4786_T15.87,RP_pos_M617.4933_T16.92,RP_pos_M617.5103_T17.23,RP_pos_M617.5115_T17.72,RP_pos_M617.5139_T15.54,RP_pos_M617.8687_T8.32,RP_pos_M617.9373_T15.97,RP_pos_M618.1276_T7.85,RP_pos_M618.2382_T6.61,RP_pos_M618.3787_T8.12,RP_pos_M618.379_T7.85,RP_pos_M618.3941_T8.12,RP_pos_M618.5219_T8.5,RP_pos_M618.5501_T16.74,RP_pos_M618.8591_T8.32,RP_pos_M618.8816_T8.35,RP_pos_M619.1749_T8.13,RP_pos_M619.3513_T9.37,RP_pos_M619.3817_T8.14,RP_pos_M619.4368_T15.95,RP_pos_M619.4722_T15.08,RP_pos_M619.5275_T15.92,RP_pos_M619.6191_T7.85,RP_pos_M619.6874_T8.32,RP_pos_M619.8868_T5.69,RP_pos_M620.05_T7.48,RP_pos_M620.171_T8.15,RP_pos_M620.3838_T8.17,RP_pos_M620.5043_T17.58,RP_pos_M620.5099_T17.06,RP_pos_M620.5422_T8.34,RP_pos_M620.7117_T8.35,RP_pos_M620.7853_T8.12,RP_pos_M620.9788_T8.15,RP_pos_M621.1807_T8.15,RP_pos_M621.3781_T17.46,RP_pos_M621.3967_T6.88,RP_pos_M621.4524_T17.66,RP_pos_M621.4886_T16.67,RP_pos_M621.4904_T16.43,RP_pos_M621.5463_T8.35,RP_pos_M621.705_T7.48,RP_pos_M621.8018_T8.12,RP_pos_M621.8679_T7.89,RP_pos_M621.8719_T8.32,RP_pos_M621.9632_T4.75,RP_pos_M622.1287_T7.89,RP_pos_M622.3065_T4.75,RP_pos_M622.6253_T17.34,RP_pos_M622.629_T17.93,RP_pos_M622.7865_T8.13,RP_pos_M623.2114_T8.35,RP_pos_M623.3171_T12.2,RP_pos_M623.3771_T8.34,RP_pos_M623.3975_T13.51,RP_pos_M623.4247_T17.86,RP_pos_M623.5012_T16.73,RP_pos_M623.5483_T8.34,RP_pos_M623.5693_T8.13,RP_pos_M623.6443_T7.88,RP_pos_M623.871_T6.86,RP_pos_M624.2155_T8.35,RP_pos_M624.3849_T8.24,RP_pos_M624.7789_T8.15,RP_pos_M624.8431_T18.02,RP_pos_M624.976_T8.15,RP_pos_M625.0585_T8.32,RP_pos_M625.2091_T8.33,RP_pos_M625.3608_T7,RP_pos_M625.4157_T17.23,RP_pos_M625.4747_T17.81,RP_pos_M625.4796_T17.59,RP_pos_M625.4802_T15.03,RP_pos_M625.5189_T17.13,RP_pos_M625.5417_T8.32,RP_pos_M625.7307_T7.48,RP_pos_M625.9509_T8.5,RP_pos_M626.0417_T8.35,RP_pos_M626.0645_T7.48,RP_pos_M626.1973_T8.25,RP_pos_M626.3966_T8.33,RP_pos_M626.6713_T8.5,RP_pos_M626.7799_T8.15,RP_pos_M626.9847_T8.14,RP_pos_M627.1876_T8.19,RP_pos_M627.3792_T7.48,RP_pos_M627.3828_T8.22,RP_pos_M627.4333_T14.25,RP_pos_M627.4432_T17.93,RP_pos_M627.4628_T17.16,RP_pos_M627.4945_T15.6,RP_pos_M627.4968_T15.85,RP_pos_M627.7168_T7.48,RP_pos_M627.8854_T8.36,RP_pos_M627.8979_T6.07,RP_pos_M627.9014_T7.88,RP_pos_M627.9876_T8.15,RP_pos_M628.1906_T8.15,RP_pos_M628.1964_T15.75,RP_pos_M628.5004_T14.01,RP_pos_M628.5298_T16.77,RP_pos_M628.5512_T17.09,RP_pos_M628.558_T17.78,RP_pos_M628.7211_T8.35,RP_pos_M628.9762_T8.15,RP_pos_M629.0459_T7.5,RP_pos_M629.2372_T15.8,RP_pos_M629.3754_T8.15,RP_pos_M629.3907_T7.88,RP_pos_M629.4025_T9.51,RP_pos_M629.4574_T17.41,RP_pos_M629.473_T17.83,RP_pos_M629.4789_T16.99,RP_pos_M629.5169_T16.86,RP_pos_M629.5515_T16.82,RP_pos_M629.5769_T8.15,RP_pos_M629.5961_T8.15,RP_pos_M629.6116_T8.15,RP_pos_M629.6863_T8.35,RP_pos_M629.7189_T8.35,RP_pos_M629.9859_T8.17,RP_pos_M630.1833_T8.17,RP_pos_M630.5102_T17.75,RP_pos_M630.6144_T16.42,RP_pos_M630.6196_T17.34,RP_pos_M630.6277_T7.88,RP_pos_M630.7267_T8.36,RP_pos_M630.8861_T8.35,RP_pos_M631.0572_T8.35,RP_pos_M631.1131_T17.54,RP_pos_M631.184_T8.15,RP_pos_M631.3851_T8.14,RP_pos_M631.4402_T16.86,RP_pos_M631.4636_T15.03,RP_pos_M631.4772_T17.3,RP_pos_M631.4841_T16.12,RP_pos_M631.4891_T16.36,RP_pos_M631.4919_T17.5,RP_pos_M631.4987_T15.92,RP_pos_M631.7183_T8.35,RP_pos_M632.1678_T8.15,RP_pos_M632.3829_T8.25,RP_pos_M632.5266_T16.37,RP_pos_M632.5291_T16.05,RP_pos_M632.5299_T16.74,RP_pos_M632.5546_T17.71,RP_pos_M632.5641_T17.26,RP_pos_M632.5746_T8.15,RP_pos_M632.7759_T8.15,RP_pos_M632.8825_T8.35,RP_pos_M632.8833_T7.91,RP_pos_M633.134_T7.91,RP_pos_M633.1497_T15.74,RP_pos_M633.1787_T6.04,RP_pos_M633.1868_T8.16,RP_pos_M633.4515_T15.87,RP_pos_M633.4824_T15.57,RP_pos_M633.4861_T16.58,RP_pos_M633.4976_T17.84,RP_pos_M633.5006_T17.08,RP_pos_M633.5087_T16.87,RP_pos_M633.5461_T17.34,RP_pos_M633.5562_T8.37,RP_pos_M633.7229_T8.36,RP_pos_M633.7902_T8.16,RP_pos_M633.9773_T8.15,RP_pos_M633.993_T8.15,RP_pos_M634.5179_T17.96,RP_pos_M634.5407_T17.98,RP_pos_M634.5421_T8.35,RP_pos_M634.5422_T17.58,RP_pos_M634.5834_T8.17,RP_pos_M634.6292_T7.88,RP_pos_M634.7871_T8.16,RP_pos_M634.874_T15.72,RP_pos_M634.8761_T18.01,RP_pos_M634.8763_T17.42,RP_pos_M634.877_T16.16,RP_pos_M635.0559_T8.36,RP_pos_M635.2209_T8.37,RP_pos_M635.2847_T7.03,RP_pos_M635.3872_T8.36,RP_pos_M635.4648_T17.74,RP_pos_M635.4982_T17.34,RP_pos_M635.5023_T15.95,RP_pos_M635.5216_T15.85,RP_pos_M635.523_T16.59,RP_pos_M635.5246_T16.79,RP_pos_M635.7946_T8.16,RP_pos_M635.9904_T8.16,RP_pos_M636.0715_T6.11,RP_pos_M636.194_T8.15,RP_pos_M636.557_T17.36,RP_pos_M637.1403_T7.93,RP_pos_M637.1887_T8.16,RP_pos_M637.2102_T8.35,RP_pos_M637.3246_T6.48,RP_pos_M637.3867_T8.32,RP_pos_M637.3881_T7.91,RP_pos_M637.4738_T16.01,RP_pos_M637.4788_T15.71,RP_pos_M637.4836_T16.74,RP_pos_M637.505_T16.74,RP_pos_M637.51_T17.78,RP_pos_M637.9614_T17.27,RP_pos_M638.0559_T7.55,RP_pos_M638.1903_T8.16,RP_pos_M638.2259_T8.36,RP_pos_M638.5891_T8.18,RP_pos_M638.6312_T7.91,RP_pos_M638.9061_T7.9,RP_pos_M638.9949_T8.19,RP_pos_M639.0546_T8.35,RP_pos_M639.3197_T7.06,RP_pos_M639.3898_T8.26,RP_pos_M639.4559_T15.87,RP_pos_M639.4697_T16.24,RP_pos_M639.4968_T17.35,RP_pos_M639.4969_T17.56,RP_pos_M639.4969_T17.88,RP_pos_M639.556_T8.37,RP_pos_M639.5942_T8.15,RP_pos_M639.796_T8.16,RP_pos_M639.9495_T15.92,RP_pos_M639.9971_T8.15,RP_pos_M640.1904_T8.15,RP_pos_M640.3865_T8.15,RP_pos_M640.3905_T7.9,RP_pos_M640.3934_T8.48,RP_pos_M640.4088_T7.53,RP_pos_M640.442_T17.3,RP_pos_M640.5415_T16.47,RP_pos_M640.5912_T16.34,RP_pos_M640.7465_T7.53,RP_pos_M640.8778_T8.37,RP_pos_M640.9501_T17.26,RP_pos_M640.9684_T8.15,RP_pos_M641.0706_T6.38,RP_pos_M641.1504_T14.83,RP_pos_M641.4028_T6.39,RP_pos_M641.4087_T15.92,RP_pos_M641.4745_T12.94,RP_pos_M641.4888_T17.32,RP_pos_M641.5078_T17.83,RP_pos_M641.51_T16.65,RP_pos_M641.5118_T17.03,RP_pos_M641.5124_T17.34,RP_pos_M641.5974_T16.39,RP_pos_M641.6276_T7.9,RP_pos_M642.0515_T7.53,RP_pos_M642.1957_T8.18,RP_pos_M642.3824_T7.53,RP_pos_M642.3943_T8.21,RP_pos_M642.5876_T8.17,RP_pos_M642.7205_T8.38,RP_pos_M642.7932_T8.18,RP_pos_M643.1852_T8.18,RP_pos_M643.405_T6.93,RP_pos_M643.5245_T17.93,RP_pos_M643.5276_T15.97,RP_pos_M643.5284_T16.91,RP_pos_M643.5291_T17.41,RP_pos_M643.5334_T17.63,RP_pos_M643.8883_T7.93,RP_pos_M643.8987_T8.35,RP_pos_M644.0591_T8.36,RP_pos_M644.1379_T7.93,RP_pos_M644.4952_T12.65,RP_pos_M644.5049_T17.21,RP_pos_M644.588_T8.17,RP_pos_M644.5953_T17.63,RP_pos_M644.829_T18.03,RP_pos_M645.3811_T8.17,RP_pos_M645.3881_T8.38,RP_pos_M645.4002_T12.94,RP_pos_M645.4747_T17.09,RP_pos_M645.5071_T12.62,RP_pos_M645.5591_T8.38,RP_pos_M645.5861_T8.17,RP_pos_M645.6531_T7.9,RP_pos_M645.7218_T8.37,RP_pos_M645.8863_T6.93,RP_pos_M645.9895_T8.18,RP_pos_M646.3874_T8.37,RP_pos_M646.8964_T8.38,RP_pos_M647.1912_T8.17,RP_pos_M647.2091_T8.17,RP_pos_M647.2617_T16.31,RP_pos_M647.3892_T8.37,RP_pos_M647.3941_T8.19,RP_pos_M647.4194_T14.83,RP_pos_M647.5023_T17.33,RP_pos_M647.5558_T8.37,RP_pos_M647.5958_T8.22,RP_pos_M647.7902_T8.2,RP_pos_M648.221_T8.38,RP_pos_M648.3631_T6.93,RP_pos_M648.3947_T7.94,RP_pos_M648.3954_T8.37,RP_pos_M648.5715_T8.4,RP_pos_M648.7914_T8.17,RP_pos_M648.9996_T8.17,RP_pos_M649.1511_T6.04,RP_pos_M649.1965_T8.17,RP_pos_M649.2286_T8.37,RP_pos_M649.4746_T17.18,RP_pos_M649.8879_T8.4,RP_pos_M649.9027_T7.93,RP_pos_M650.0627_T8.39,RP_pos_M650.3916_T6.11,RP_pos_M650.4127_T6.11,RP_pos_M650.4766_T15.93,RP_pos_M650.5344_T16.81,RP_pos_M650.5346_T17.71,RP_pos_M651.1971_T8.19,RP_pos_M651.4014_T8.26,RP_pos_M651.4389_T17.75,RP_pos_M651.4606_T16.86,RP_pos_M651.4977_T16.62,RP_pos_M651.5179_T16.82,RP_pos_M651.6038_T8.2,RP_pos_M651.8812_T8.38,RP_pos_M652.4033_T8.2,RP_pos_M652.645_T7.93,RP_pos_M652.7357_T8.4,RP_pos_M652.8867_T8.4,RP_pos_M653.0685_T8.38,RP_pos_M653.45_T16.03,RP_pos_M653.4545_T16.36,RP_pos_M653.4545_T16.74,RP_pos_M653.4736_T16.69,RP_pos_M653.475_T17.23,RP_pos_M653.5107_T17.96,RP_pos_M653.5189_T16.67,RP_pos_M653.5345_T16.89,RP_pos_M653.5963_T8.18,RP_pos_M653.8007_T8.19,RP_pos_M654.1754_T8.17,RP_pos_M654.8033_T8.19,RP_pos_M654.8964_T7.95,RP_pos_M655.0757_T7.55,RP_pos_M655.148_T7.95,RP_pos_M655.4136_T7.55,RP_pos_M655.4626_T12.62,RP_pos_M655.4711_T17.36,RP_pos_M655.4731_T17.58,RP_pos_M655.4765_T18.01,RP_pos_M655.4885_T17.36,RP_pos_M655.4886_T17.85,RP_pos_M655.4918_T17.07,RP_pos_M655.4942_T17.64,RP_pos_M655.4982_T16.8,RP_pos_M655.5249_T17.88,RP_pos_M655.7359_T8.4,RP_pos_M655.7479_T7.55,RP_pos_M655.8941_T8.4,RP_pos_M656.006_T8.19,RP_pos_M656.2003_T8.21,RP_pos_M656.3997_T8.21,RP_pos_M656.5833_T15.82,RP_pos_M656.5847_T17.68,RP_pos_M656.6642_T7.93,RP_pos_M656.7299_T7.55,RP_pos_M656.8072_T8.17,RP_pos_M657.061_T7.55,RP_pos_M657.3866_T8.4,RP_pos_M657.4045_T8.4,RP_pos_M657.4358_T16.39,RP_pos_M657.4924_T16.99,RP_pos_M657.5034_T15.6,RP_pos_M657.5046_T16.01,RP_pos_M657.5057_T17.34,RP_pos_M657.5057_T16.31,RP_pos_M657.5067_T17.96,RP_pos_M657.5665_T8.4,RP_pos_M657.8085_T8.2,RP_pos_M658.0031_T8.2,RP_pos_M658.3934_T7.55,RP_pos_M658.4105_T7.95,RP_pos_M658.5113_T13.31,RP_pos_M658.5926_T8.2,RP_pos_M659.1565_T7.95,RP_pos_M659.1873_T8.2,RP_pos_M659.1988_T0.55,RP_pos_M659.2197_T8.4,RP_pos_M659.3961_T7.94,RP_pos_M659.4764_T15.9,RP_pos_M659.5227_T17.15,RP_pos_M659.5238_T16.92,RP_pos_M659.5311_T15.18,RP_pos_M659.5971_T8.21,RP_pos_M659.9984_T8.21,RP_pos_M660.2397_T8.4,RP_pos_M660.7968_T8.22,RP_pos_M660.9977_T8.21,RP_pos_M661.2256_T8.31,RP_pos_M661.5368_T16.06,RP_pos_M661.5385_T16.66,RP_pos_M661.5385_T17.96,RP_pos_M661.5411_T15.82,RP_pos_M661.5413_T17.68,RP_pos_M661.9097_T8.4,RP_pos_M661.9633_T15.9,RP_pos_M662.607_T8.2,RP_pos_M662.8876_T8.4,RP_pos_M663.0609_T8.4,RP_pos_M663.3993_T8.21,RP_pos_M663.4524_T15.92,RP_pos_M663.455_T15.56,RP_pos_M663.457_T12.94,RP_pos_M663.4667_T17.9,RP_pos_M663.4895_T17.51,RP_pos_M663.5218_T17.87,RP_pos_M663.5548_T17.39,RP_pos_M663.6556_T7.95,RP_pos_M664.4899_T15.02,RP_pos_M664.4905_T14.81,RP_pos_M664.5994_T8.2,RP_pos_M664.6168_T8.21,RP_pos_M664.7374_T8.42,RP_pos_M664.8159_T8.2,RP_pos_M664.8856_T7.95,RP_pos_M664.8927_T8.4,RP_pos_M664.9084_T8.4,RP_pos_M665.0015_T8.23,RP_pos_M665.2068_T8.23,RP_pos_M665.4114_T6.98,RP_pos_M665.4946_T15.67,RP_pos_M665.5106_T17.83,RP_pos_M665.5322_T16.81,RP_pos_M665.8112_T8.21,RP_pos_M665.8995_T7.97,RP_pos_M665.9042_T8.42,RP_pos_M666.1554_T7.97,RP_pos_M666.6047_T17.24,RP_pos_M666.6078_T8.2,RP_pos_M666.6088_T17.91,RP_pos_M667.1635_T15.04,RP_pos_M667.3891_T8.2,RP_pos_M667.4894_T12.62,RP_pos_M667.5596_T8.42,RP_pos_M667.5898_T8.3,RP_pos_M667.6734_T7.95,RP_pos_M667.9021_T6.98,RP_pos_M667.9167_T7.95,RP_pos_M668.2346_T8.42,RP_pos_M668.4138_T8.22,RP_pos_M668.5976_T16.57,RP_pos_M669.1811_T15.87,RP_pos_M669.2162_T8.25,RP_pos_M669.231_T8.42,RP_pos_M669.4455_T17.24,RP_pos_M669.4564_T17.63,RP_pos_M669.4747_T16.67,RP_pos_M669.5043_T17.09,RP_pos_M669.5465_T16.01,RP_pos_M669.6013_T8.25,RP_pos_M669.7551_T7.58,RP_pos_M670.0052_T8.21,RP_pos_M670.4114_T7.99,RP_pos_M670.4124_T8.4,RP_pos_M670.6093_T17.34,RP_pos_M670.615_T15.8,RP_pos_M670.6163_T17.61,RP_pos_M670.8071_T8.22,RP_pos_M671.0739_T8.42,RP_pos_M671.2287_T8.42,RP_pos_M671.4074_T10.46,RP_pos_M671.4095_T7.58,RP_pos_M671.4667_T17.67,RP_pos_M671.4674_T17.06,RP_pos_M671.4686_T16.81,RP_pos_M671.486_T16.12,RP_pos_M671.4882_T17.14,RP_pos_M671.4882_T15.87,RP_pos_M671.4883_T16.57,RP_pos_M671.4946_T15.13,RP_pos_M671.5787_T8.2,RP_pos_M671.737_T7.58,RP_pos_M671.8007_T8.22,RP_pos_M672.0153_T8.23,RP_pos_M672.4277_T7.95,RP_pos_M672.46_T15.95,RP_pos_M672.5272_T13.96,RP_pos_M672.5527_T16.32,RP_pos_M672.6097_T8.22,RP_pos_M673.0799_T7.6,RP_pos_M673.4113_T8.22,RP_pos_M673.4163_T7.95,RP_pos_M673.4702_T15.97,RP_pos_M673.476_T16.86,RP_pos_M673.4814_T16.42,RP_pos_M673.5026_T17.39,RP_pos_M673.5087_T16.24,RP_pos_M673.7391_T8.42,RP_pos_M673.8186_T8.24,RP_pos_M674.0117_T8.24,RP_pos_M674.2095_T8.25,RP_pos_M674.5704_T8.42,RP_pos_M674.6124_T8.21,RP_pos_M674.6541_T7.97,RP_pos_M674.7466_T8.42,RP_pos_M674.9093_T5.89,RP_pos_M675.1063_T5.89,RP_pos_M675.4096_T8.22,RP_pos_M675.4993_T17.96,RP_pos_M675.5001_T16.91,RP_pos_M675.5099_T17.82,RP_pos_M675.5247_T17.11,RP_pos_M675.5513_T17.78,RP_pos_M675.6058_T8.22,RP_pos_M675.8942_T7.95,RP_pos_M676.2047_T8.22,RP_pos_M676.4097_T8.22,RP_pos_M676.5847_T17.64,RP_pos_M676.9095_T8,RP_pos_M677.1616_T8,RP_pos_M677.4125_T8.24,RP_pos_M677.4722_T15.84,RP_pos_M677.4747_T16.81,RP_pos_M677.5044_T17.88,RP_pos_M677.5104_T16.89,RP_pos_M677.5138_T16.06,RP_pos_M677.5142_T16.32,RP_pos_M677.516_T16.7,RP_pos_M677.528_T15.75,RP_pos_M677.5325_T17.13,RP_pos_M677.6025_T8.22,RP_pos_M677.618_T8.24,RP_pos_M677.817_T8.25,RP_pos_M678.2296_T8.42,RP_pos_M678.4036_T8.42,RP_pos_M678.6829_T7.97,RP_pos_M679.3951_T8.42,RP_pos_M679.4115_T8.41,RP_pos_M679.4894_T17.86,RP_pos_M679.5272_T17.71,RP_pos_M679.5308_T13.26,RP_pos_M679.5355_T13.87,RP_pos_M679.5475_T17.25,RP_pos_M679.5486_T17.45,RP_pos_M679.5505_T17.72,RP_pos_M679.5588_T16.81,RP_pos_M679.5791_T8.45,RP_pos_M680.4062_T8.22,RP_pos_M680.4215_T8,RP_pos_M680.597_T16.64,RP_pos_M680.6266_T8.25,RP_pos_M680.7982_T8.22,RP_pos_M680.8144_T8.24,RP_pos_M681.4122_T7.99,RP_pos_M681.4855_T16.37,RP_pos_M681.4935_T17.86,RP_pos_M681.5067_T17.16,RP_pos_M681.6006_T8.25,RP_pos_M682.0114_T8.24,RP_pos_M682.0659_T8.42,RP_pos_M682.215_T8.24,RP_pos_M682.4153_T8.05,RP_pos_M682.4237_T8.36,RP_pos_M682.6644_T8,RP_pos_M682.815_T8.26,RP_pos_M682.9329_T7.97,RP_pos_M683.4235_T6.11,RP_pos_M683.424_T8.25,RP_pos_M683.5189_T17.83,RP_pos_M683.5233_T17.39,RP_pos_M683.9818_T15.85,RP_pos_M684.0746_T8.45,RP_pos_M684.2036_T17.42,RP_pos_M684.2046_T17.76,RP_pos_M684.4177_T8.23,RP_pos_M684.4312_T7.6,RP_pos_M684.5736_T16.42,RP_pos_M684.6119_T8.24,RP_pos_M685.2045_T8.22,RP_pos_M685.4329_T15.51,RP_pos_M685.4393_T17.89,RP_pos_M685.4651_T17.07,RP_pos_M685.4742_T17.51,RP_pos_M685.5391_T17.39,RP_pos_M685.6665_T7.99,RP_pos_M686.0853_T7.6,RP_pos_M686.4172_T8.25,RP_pos_M686.4386_T15.45,RP_pos_M686.4746_T14.82,RP_pos_M686.6252_T8.25,RP_pos_M686.7522_T8.45,RP_pos_M686.9083_T8.45,RP_pos_M687.0124_T8.27,RP_pos_M687.4387_T7.03,RP_pos_M687.485_T16.37,RP_pos_M687.5566_T16.81,RP_pos_M687.8184_T8.25,RP_pos_M687.9189_T8.01,RP_pos_M688.1657_T8.01,RP_pos_M688.5224_T12.62,RP_pos_M689.0192_T8.25,RP_pos_M689.1624_T17.76,RP_pos_M689.2104_T0.55,RP_pos_M689.408_T8.26,RP_pos_M689.4913_T15.1,RP_pos_M689.566_T17.91,RP_pos_M689.5722_T17.66,RP_pos_M689.5735_T17.31,RP_pos_M689.5736_T16.79,RP_pos_M689.6119_T8.25,RP_pos_M689.6791_T8,RP_pos_M689.9113_T7.03,RP_pos_M690.5689_T17.19,RP_pos_M690.5712_T8.45,RP_pos_M690.6057_T17.14,RP_pos_M690.8159_T8.26,RP_pos_M691.0101_T8.25,RP_pos_M691.4235_T8.26,RP_pos_M691.512_T15.77,RP_pos_M691.5477_T17.04,RP_pos_M691.5478_T16.88,RP_pos_M691.5964_T17.01,RP_pos_M691.6037_T17.14,RP_pos_M692.2202_T8.27,RP_pos_M692.2437_T8.45,RP_pos_M692.4063_T8,RP_pos_M692.4286_T8.02,RP_pos_M692.8359_T18.01,RP_pos_M693.4067_T17.14,RP_pos_M693.4153_T8.45,RP_pos_M693.4312_T8.27,RP_pos_M693.5154_T16.72,RP_pos_M693.5215_T17.61,RP_pos_M693.5529_T14.81,RP_pos_M693.5552_T15.05,RP_pos_M693.5633_T16.37,RP_pos_M693.5638_T15.98,RP_pos_M693.6246_T8.26,RP_pos_M694.0131_T8.25,RP_pos_M694.528_T16.47,RP_pos_M694.64_T17.93,RP_pos_M695.0326_T8.27,RP_pos_M695.2277_T8.27,RP_pos_M695.424_T14.23,RP_pos_M695.5237_T17.18,RP_pos_M695.9059_T8.45,RP_pos_M697.4182_T8.25,RP_pos_M697.4814_T17.39,RP_pos_M697.483_T17.96,RP_pos_M697.5369_T16.94,RP_pos_M697.5428_T17.15,RP_pos_M697.6592_T8,RP_pos_M697.9077_T8,RP_pos_M698.1712_T8,RP_pos_M698.4319_T8.27,RP_pos_M698.561_T17.08,RP_pos_M698.6323_T8.27,RP_pos_M698.7537_T8.45,RP_pos_M698.9167_T8.02,RP_pos_M698.9323_T8.05,RP_pos_M699.1027_T7.65,RP_pos_M699.1731_T8.02,RP_pos_M699.489_T17.88,RP_pos_M699.4948_T16.32,RP_pos_M699.4951_T16.89,RP_pos_M699.5552_T17.76,RP_pos_M699.6245_T8.27,RP_pos_M699.8288_T8.26
20180910-M1-pos-1,mice_M1,10579,164,5830,224639,157325,109175,92386,109175,157325,99174,79881,82864,78361,87071,77198,81164,5272,38735,6910,11206,52327,47380,48466,49412,94716,94716,66503,7621,3097,3056,1132,26662,2362,2362,23100,14850,31900,19545,20454,18982,37382,34489,56867,52705,17283,31588,36449,33759,103597,63439,16094,65448,107433,33759,37231,29653,37382,33915,20978,25344,28538,49797,36951,243418,34239,130073,71729,49084,201097,491558,699268,699268,26054,644105,215581,26037,30087,65064,49564,18713,54918,292413,292413,16576,70104,36598,56226,56226,560807,30362,218559,201155,26868,128745,42578,35390,38732,300431,45261,210864,39224,201399,69194,59183,103022,31333,59197,279282,29387,34166,43030,188722,57638,54417,212009,723504,253153,129336,63867,81358,53259,248065,52728,189373,82276,240490,36671,35390,198199,38717,65581,41439,2878514,13095,13095,29673,3394,80533,243323,4226,37742,36939,10273,1395,68469,34589,6207,11417,127894,134072,2397,4811,63721,31575,25048,54799,54799,25048,35455,7609,6253,10794,72866,6585,6946,4943,5936,5449,324201,12900,11789,1119,8206,13578,10186,21104,369724,7573,7928,119,41964,156869,156869,17018082,56632,17090674,16077,16077,16077,14159,14159,14159,10556,9938,9938,9938,422183,29319,8166,731520,731520,9258,160011,71104,198154,279199,252453,453207,71930,29425,35155,243140,48972,40815,217613,44486,51755,130325,27448,218425,181267,29425,35772,19579,415369,30881,21294,95538,40799,62272,303957,157768,50565,88453,139886,141567,180366,303957,45837,95538,121358,58194,37453,61579,214677,1998932,32104,29425,33710,54271,50766,7684,26492,17547,541546,438257,424514,62011,62011,34617,14048,14048,13058,2275,5734,807102,3739,807102,4790,38671,18154,8892,7901,27695,11965,9723,11772,17723,15984,17723,58144,17723,14829,21755,5379,26839,2563,7024,1214,7028,278890,11629,305009,53889,16061,8033,7828,16980,418874,16228,12094,12596,10277,14804,12123,418874,79281,19865,58371,98987,54750,54750,63700,59961,53812,189010,63700,10126,5347,12724,19796,2396,2241,2396,8221,2396,43298,43298,905,1791,1410,3002,41124,41124,35768,6428,5100,7022,10842,6885,7511,6463,6379,11613,5084,7062,26373,14467,13222,7812,558332,7504,10346,7587,7343,13115,25995,24971,567240,14720,17114,18468,10231,17114,6447,5035,11318,7165,6760,4215,27008,96577,68608,30179,20671,75863,76744,49158,129150,33537,67266,19750,87978,20781,21200,57632,133944,68254,66318,22516,87247,28085,46181,24256,41036,29114,64984,21308,38674,62371,47134,456816,198584,2445114,347554,29643,166454,46364,69197,41799,76744,2613,3716,35257,174061,174061,23355,395075,36664,90883,13226,13226,14093,15855,15142,16171,24194,96686,17719,62120,24194,62120,36720,19221,15142,53264,6930,117472,16239,11362,160929,16285,83589,11236,83589,55413,102383,115887,16387,34978,21717,93921,4964,108996,33628,496919,101484,156286,120590,116759,42450,42505,496919,42433,15231,167392,260704,296086,158973,146754,83308,236452,316200,164134,184918,163497,236452,228175,270021,230690,1154606,72709,103870,5587,8749,26566,8571,6012,13080,46280,6933,4924,5511,15887,19734,84613,130334,17952,163601,54699,163601,181869,22390,26792,111557,31323,367923,26722,24146,6327,34083,3001,2958,367923,56922,6698,1817,10327,1399,2071,508,75957,17607,301,21655,12707,9290,17667,20828,3563,560,4162,170988,5179,5373,6846,8832,15796,12084,8057,8934,6455,5324,500948,501158,77074,5565,4786,6652,30763,10090,1949,1949,84518,84518,1432,84287,1638,22578,35824,32070,37153,1169743,27459,24260,25274,21863,1718,55436,32763,54612,58578,19391,31599,21419,60149,22421,23456,23214,33744,29036,48042,22412,79797,1388800,57424,26364,130673,22026,165541,28156,9746,13088,15606,20592,43407,32136,28799,25575,13088,10370,13693,17576,6640,7228,18859,16489,6061,4563,9380,1678,4497,9379,9355,308057,27050,27050,22366,20689,4507,4039,156699,76655,86731,35642,97961,152062,94939,32749,228840,76543,49841,55809,26411,47096,27310,254671,119178,22818,33761,189747,228052,48649,106123,40556,91100,93458,76558,71936,25012,59086,121757,25950,144361,67699,160597,98905,148359,328980,209346,57006,96442,31440,22229,23897,5972,599427,1742,152779,4618,6407,20126,7625,3970,5234,6017,8685,4736,27871,2251,5665,3071,4130,1045,6511,8865,34938,71905,32210,93087,51503,45808,45808,59716,208136,22511,35887,252222,368718,128423,259647,333920,119124,120066,82701,135474,226441,509082,187747,69997,59716,323270,104978,100970,66706,33855,49898,527569,41924,105509,34662,83740,313665,3317160,55202,313665,24838,10541,6250,14833,411640,377203,457335,481772,2579,6538,6766,120352,119546,3294,23631,11604,124041,91029,296765,313563,5047,8492,10274,134024,9284,17242,1774,29789,24871,7885,20924,20385,15588,12300,4745,244239,9284,2097,3048,21119,25429,21119,33818,4486,28495,18076,16629,3069,80,108292,154090,6609,15497,14015,154090,10694,5657,8771,10103,1227,45,33109,247870,26485,18944,28872,46373,38307,98757,34518,57043,37384,306421,306365,306421,4906,306186,7992,4003,286325,73350,9695,8553,8859,21443,27210,21443,78,39048,23182,48145,39048,1006850,109309,17433,1700,1811,6694,6694,844,6753,3390,6552,6199,3789,5638,306433,2136,79556,11731,1471224,81667,5146,2764,90878,52300,9588,91189,25786,725,25786,13024,15666,8815,9746,1307,4884,7754,1193,1507,4748,5180,4231,7654,3747,3510,3338,7493,9605,2713,0,3694,29462,29462,1119,1495,1594,2068,25167,185088,48702,185088,21603,12919,185088,7424,6119,6119,2552,4888,3628,17284,562,25387,147654,43252,2404,18872,28563,10154,42639,148793,114156,6634,78361,18241,7064,12646,222332,18666,28007,90787,49186,77366,49676,25394,126847,86558,87565,57849,110356,66144,159448,69098,61111,94437,82085,72599,82079,96356,100615,84372,76641,70338,60653,46787,107119,69098,55608,39146,60092,49676,14377,15423,4415,11451,47815,47185,73245,33584,73650,83950,50829,97689,89518,29735,79554,80389,60756,26492,63703,84036,63703,62524,105907,144365,227798,85056,93527,96036,27829,114755,25279,26632,20708,34145,59433,32464,38472,478372,65981,41753,695058,42719,63265,194307,3067721,47324,101214,82556,493,5335,3867,5480,5323,2207,9723,32719,2963,3311,9393,7303,6358,13019,12703,3060,666,1652,3789,83300,76009,83300,76009,266534,3151,16761,12331,1108,21899,1533,19101,130318,128359,118489,3306,1419,7779,1951,2960,164341,222172,133004,3297,3473,3473,5530,16568,4770,5103,4838,21058,4199,5283,2398,22486,4432,22486,60167,17659,10687,19368,2729,18798,4507,6764,84914,84914,5767,277267,273847,277309,1163,517,7300,24651,10890,17823,563390,13685,20570,6008,6193,25213,79311,9977,3320,5163,3511,12697,7534,2094,2089,490,3842,1446,54,44036,171865,171001,170552,707,15317,10764,11347,8160,22007,4921,15113,12737,15113,47624,1375,1266,51020,26031,797,3753,26036,15191,31293,76901,6407,27287,9735,21642,13300,6146,6197,19835,21642,1959,10512,13495,1894,75522,7972,15503,8042,75522,10089,11561,12283,4761,6162,13443,3214,50295,54109,37313,47320,42522,29429,48421,32013,59167,31162,38793,55980,34139,33084,33468,34635,33457,20481,36436,60504,52432,35788,92533,40335,36371,53448,30764,56514,92533,34341,33407,50648,14719,9226,52355,7887,8710,6951,13951,12086,12208,42349,12775,7234,4051,45,40138,39229,23061,65590,65590,64672,68962,58330,252187,81730,81730,15688,9692,8155,4837,792,36953,19338,490236,14294,24475,13299,17039,11881,48332,34930,296404,218183,36953,330156,304941,630614,646364,148097,636118,122459,105275,11279,26974,21964,75785,42665,42665,22083,21277,22092,22166,18337,76228,1837,65980,11422,66061,78599,58055,18809,4457,1968,10078,1333,10844,3542,5871,1932,3306,21851,148,7492,29054,29054,10098,5624,2110,851,851,21200,1718,1411,4695,2028,58043,11244,13913,3205,5168,3584,1090,4577,1039,788,139,2694,2041,50317,2853,134117,44376,14921,3053,4646,47826,6873,1854,14921,4646,44960,1475,4709,14921,1082,48253,13490,673498,19023,20,2233,4840,752,63054,5523,2972,9949,1391,7553,10978,1364,1693,12231,422,10017,2916,10017,472,10017,416,2916,13817,7138,13817,1728,2947,8692,4243,1758,16892,16276,6982,16275,16183,301,4845,5971,6832,5979,12050,13753,12830,6169,8854,10774,63552,3860,1428,703,813,552,506,520,443,1342,640,1728,8733,0,335,36368,4369,81282,81282,24849,42569,48316,33566,81282,172386,26342,32794,40239,31515,75297,41370,75191,29514,61481,139256,101555,106476,45545,34563,41791,74090,44620,13611,36264,48316,43169,82193,23841,12233,39765,53258,9769,10678,1028,574,1200,9443,59873,58069,8436,3298,4095,7542,20032,47384,15253,47384,15253,49047,1548,28694,23182,28735,2471,28694,1608,4936,2112,7909,22582,2141,4808,3218,15134,751,15151,63678,7582,9867,3806,7271,7199,5596,28097,7492,7391,4363,2192,2293,9063,1336,2578,842,363,7694,35902,27056,24964,2126,4466,15100,24964,2346,15371,3024,1005,6513,13520,367,2141,3512,2054,627,1967,577,586,2860,6289,5546,2074,4030,7055,1047,2608,5703,3001,2420,4104,302,9315,608,102071,284016,190,319933,9278,15494,25427,223979,116428,396577,7073,9119,2728,12954,7482,1407,2728,1139,1910,1574,9119,5122,1327,9976,2109,9397,52773,2420,4691,8495,59811,2782,7186,7781,4294,19379,9220,63728,13244,12389,10060,14262,6858,19184,15389,20684,6305,19379,6626,125044,95320,164822,124531,1173,14981,43414,5707,10759,2485,2501,2034,10943,37098,756,2294,236,4325,387,2619,4704,1030,10173,264,3990,93857,385,12946,3870,29091,18524,4791,8440,18524,18169,33313,18524,708,5724,963,4783,1253,935,13369,13369,12599,36683,211,288,368,6903,4939,10512,10512,2220,1427,2095,467,3058,14397,12522,2905,6627,31,360,1060,4832,9073,2237,1438,8724,4800,31399,16478,3695,10349,677,34336,1861,6619,6619,9574,50,2521,13239,7254,13261,13159,25599,14076,8804,4465,4748,11912,4519,3498,5932,15441,17504,146,305,975,3834,2979,746,1985,2336,3216,2727,3216,982,792,8816,1521,1090,2433,7446,1179,4097,4885,12822,6498,1,33337,33337,33337,4856,8061,20245,5251,9467,6578,2815,6456,6427,5515,8632,12606,1468,3201,2648,8346,8346,12079,12642,1317,1964,15208,2414,7238,2114,7238,992,3393,6612,811,3334,622,3865,363,5759,9758,649,561,18556,9226,309199,1107,309199,1524,563,6448,5117,309579,10143,5185,6088,6152,9349,679,8685,1671,4044,1614,533,1602,23076,25472,2274,23504,2594,309,54859,18811,1447,18830,5272,18830,3227,15128,369306,50072,23891,6050,9771,9771,18830,5790,1415,2166,4295,1858,1787,4295,3218,71334,4615,5795,10144,334,4059,4059,10144,16375,7345,3311,431,3668,10783,7314,36,284,37864,387,35968,5837,1350,2924,2860,2860,11969,4836,11969,3517,2531,1761,4809,2473,1552,1658,3441,825,3192,15853,4023,6485,4099,1704,4023,9090,1710,11912,17313,15663,16738,2860,1509,8961,16985,44654,8621,26828,114,152,5611,677,1822,416,6000,6307,2143,110006,727,136,7983,7983,2832,10260,5789,17110,65897,6323,2019,2971,19677,19771,19179,10529,16049,42167,40616,18870,10025,3856,18870,5381,2286,18184,19012,6773,7943,12357,56538,3672,10487,27779,56531,27106,55482,21464,16614,18808,25218,19701,56531,17713,16560,15984,12856,7646,12518,2319,10312,10330,1262,10312,6131,4265,3623,37501,23225,142678,51095,50947,50947,62935,60965,5918,251829,251829,251829,251755,141997,126557,123526,114967,141145,239407,57190,135948,131260,152707,115168,127809,196401,112785,196375,106999,201379,150839,201379,142798,181200,170777,123569,165183,93694,124646,176285,172280,182937,115714,116771,109489,157546,37169,172280,8842,14004,2661,1894,9084,4605,17090,16034,13857,21292,126,158753,18348,47240,24647,5831,70035,69978,28808,3660,26121,66286,11362,7497,7910,10810,7965,24220,27204,9814,11441,24220,11041,24872,10810,18223,16554,8735,15681,34093,334,43981,12211,6775,3447,7832,11329,11415,10899,11329,3413,7869,5648,4022,7664,12625,7862,8672,7869,7113,9699,24612,21076,6361,10576,21076,3872,23,23,24643,19447,14222,14222,14222,4168,14222,5722,17880,13963,4148,2384,1819,6080,7116,14071,14319,8437,14319,8985,7141,52715,8647,5632,42885,9203,24254,7361,7936,8148,11053,6575,7135,7273,4751,1800,4153,3097,1275,68737,35234,82200,82200,10398,6945,11275,11150,15902,10693,11310,11742,9171,10751,18365,10399,11824,6979,12652,11431,38883,73614,73614,5636,6504,4365,8287,15019,7728,20635,8855,13620,20635,9400,2549,5128,14486,41892,265,138,7854,7226,161,31231,33069,28511,23300,28511,20767,41561,22057,21538,4813,52289,3717,70,14817,926,4395,53260,49564,41248,10715,16871,14593,41248,318442,13250,868469,40591,21412,30847,326016,1538700,212946,345083,11303,46747,417951,7334,1064262,195429,7837,46747,11116,22116,9311,11437,11311,21707,21707,120235,11437,5947,19546,9005,64427,15946,7270,11071,3979,10706,12972,6492,10706,2796,64427,10934,19704,6582,5017,9364,6572,11884,21063,25635,5114,19548,5432,11979,7227,10817,8003,2720,6572,12102,2470,5432,5855,22590,30249,13167,11404,11540,10752,11469,18047,22628,29519,24680,28047,25027,41663,17151,487928,14752,31071,27612,1306,41178,3535,23794,47586,21989,40925,5865,9047,43433,19420,51186,7544,58086,4882,11389,4498,7629,3795,8392,7113,398,18830,18830,19388,16535,942,484,1135,2115,3165,19070,1765,15316,30582,56910,1808,56912,54427,5574,7083,44315,54427,31215,2603,6956,5985,10171,77949,5985,32842,12657,20576,50918,16594,3822,1804,5254,1256,1996,1475,2279,4963,797,17700,2036,17700,3364,3338,13150,2344,13150,4153,9181,6730,6146,3542,9181,16544,40248,15726,3266,33656,29726,16544,17091,4622,10209,2474,4526,1099,1293,1276,2880,365,1342,971,819,1862,1401,140,604,9336,1634,269,9334,10095,5253,14918,7753,14281,5835,8982,4861,7470,7260,9347,11927,10798,5615,11861,7177,10981,125,1269,27,7416,3353,631,6409,3079,1399,1603,7940,2138,21769,7250,5402,4138,46368,2903,23854,490,10185,3841,4489,4819,10007,7406,6744,4825,4848,10007,4361,3907,3619,1854,3825,3464,5096,879,17803,3370,2732,3452,5602,7025,7025,1243,1159,4308,4308,2878,6672,8371,6672,24330,34121,206294,148064,148064,45388,119134,206294,142902,124527,70778,76894,212610,96674,90150,144904,1346700,163286,321140,76894,406117,204097,1346657,144904,108321,731140,176936,535672,164448,1070050,176488,435982,126164,134102,8821,34121,96674,91433,34121,18107,113695,46455,19044,324765,194833,5613,15439,29369,6941,2760,3366,1949,18509,3924,6552,2887,15682,4980,115190,115190,38883,6785,6785,3579,1828,6871,9939,22015,20267,14409,22687,22024,32934,26611,37005,45970,151449,139413,32366,106674,92080,33110,121542,22024,35012,10861,18644,21136,1729,8442,2944,2480,7165,4754,1826,1722,59058,4230,11477,7455,9060,9060,4826,6377,1149,372,280,239,1561,1662,452,210,596,917,1050,73322,81358,7180,24658,71449,22940,72180,34250,31141,21244,34242,12391,10290,1022,3799,5099,9052,5527,16658,7286,15004,16658,3490,2510,12639,9052,8621,2745,16658,260,1185,2597,11720,2139,2854,4049,1729,2597,51,7941,2925,21138,15366,98537,96052,1565,77990,22780,4443,1594,484,50,435,12701,4106,560,78534,6495,11840,943,16911,11889,15714,19473,3073,859,16911,3635,18584,4306,6243,23096,25013,12934,19537,3262,5237,2485,2350,3756,6703,782,25510,5403,26602,1052,78510,8894,1169,2599,1392,444,21689,8252,5673,8252,103517,42911,9313,3147,18632,13118,7880,6428,18632,10993,1611,521,2776,4158,18,679158,337,27336,14186,1857,2800,28197,6359,17112,7810,2132,33082,4664,14619,12141,7809,22538,5255,2958,4345,4404,24858,9295,3110,2339,909,3701,1195,6243,2254,1875,7483,1930,35232,84057,1941,5101,5691,13268,5691,5628,10427,37592,1851,1394,4117,4331,12157,2982,14616,6219,3092,3642,2998,3642,1663,4369,7824,6403,4113,3160,7692,4113,14425,5717,4363,3525,2239,2323,2239,4476,1694,4871,2046,3306,5194,2002,2916,5169,10393,2239,3638,4315,13231,2544,4231,2254,3315,7843,10393,27079,5537,3446,2298,1860,8476,8594,6933,8476,8476,180258,101327,37223,26439,40669,161398,37622,425738,67919,152509,80737,26423,180258,55086,100348,145880,145880,425738,27661,488253,28856,1924,1651,0,47,15420,15155,9959,10741,160424,7196,8193,10741,7896,11783,9898,5798,3184,7347,4473,7879,7879,10846,6236,39861,17126,28773,12997,9483,5963,10643,5926,223,197,7074,12172,12172,4867,132,377,184,8156,54531,9113,8431,8077,6598,3825,20194,8077,4860,4647,4767,2019,3749,4030,1922,72,462,2429,330,4086,6781,750,1433,4623,5433,4623,2284,6458,36,47515,11217,10549,386876,5059,3555,13670,2430,3533,1009,11304,11351,8196,13676,2836,2290,0,5246,5246,1398,13802,16719,1484,1288,4331,1594,16719,456,2403,3330,27615,25737,217,2750,51577,30450,8538,11163,11342,20619,12654,11342,5840,12182,5597,8158,1548,4201,2546,20467,8389,1985,6532,2022,10958,8981,10958,3879,6096,5366,585,259103,12491,8014,11490,763,1260,37132,1590,1668,2043,1816,28416,30295,1890,33459,1524,4033,2296,3742,2256,2814,7009,444,158879,22030,22030,7097,4835,19876,4835,12885,1552,18,1203,61387,7349,1749,61217,2808,3599,4197,38578,10739,35042,10739,78224,9587,6196,13158,20679,10739,35510,9112,38169,9874,8740,10739,8536,791,1229,791,1654,8177,14155,1469,2147,2223,2722,588,1612,3658,1891,8177,234,43732,4048,1763,630,2431,606,19683,29356,14496,15006,39822,41374,2732,10498,7702,463,4187,2324,14900,14900,6153,5881,35508,5000,2443,8504,651883,6153,4869,3421,2443,7933,100744,1901,2061,3831,3421,3129,8894,4432,5559,23801,31774,100744,2061,1701,117400,2199,651772,2733,3981,100744,37290,7379,4788,7118,5796,1492,3682,24481,9374,1567,1667,8138,1889,4031,8138,9679,1026,8104,8104,4031,10674,14458,1889,821,8186,4031,2273,8138,4377,22609,17144,3913,6600,3956,2114,13594,4548,7504,9712,359295,3741,5610,2009,47174,26094,3741,973,5833,47385,9712,5610,359295,0,35952,72825,181174,68452,181174,72825,66012,30000,8987,12351,445,557,24143,8833,120959,13443,11457,2845,1133,34426,12457,14934,20947,61634,1614,3376,18,16372,14921,3936,5315,2755,8486,4463,39684,3547,4157,4463,806,27769,3748,2226,26519,763,992,3175,55,13421,22763,13530,13530,1203,13530,1803,1453,6705,2385,2895,69,636,10944,7054,7054,1997,14785,4775,15961,9214,4889,16930,20247,4021,53256,9227,19760,3502,3717,2018,1656,2530,5334,2885,4089,1264,13214,142,9523,2145,314,1045,148,5267,47,116,341,137,41,1833,6782,4282,551686,9179,28443,15342,555568,15880,3485,3485,2760,33584,15686,32138,6416,2617,6374,9931,13708,3026,8099,2560,2015,2974,15340,2378,2312,2182,29177,12193,9972,75072,7685,9129,3608,597,349,15906,6802,2441,66331,19965,13621,49929,3811,7595,3788,14484,913,5070,6423,21977,27838,26977,214,19524,3151,31213,26977,7235,22212,22300,1422,1137,20582,2018,391,1804,2616,254,9257,13335,12234,11128,10338,12817,1354,1354,2568,1449,1650,2159,34823,13891,56,58109,58119,1145,15274,12563,2900,15274,313,12563,15274,2719,1401,1568,163,483,2526,88,1752,3651,65733,9438,8952,22621,2680,12587,3692,22621,10273,7912,3692,12445,2431,22621,6759,7912,5069,10196,6130,1940,13243,1395,8419,1538,1361,13243,4258,4061,3593,791,1596,1223,3663,79344,1928,3070,2018,7893,1463,996,42139,3031,286,1488,356,19498,6785,6785,14626,45393,13235,30090,9158,8794,10307,9158,34652,14509,9065,21029,21401,7969,509587,10296,9977,7338,6670,3503,7994,8030,7460,12666,8274,6537,12577,151164,3158,8060,7107,5888,5366,2525,3253,1817,77,2895,2677,3128,4581,3559,3885,3924,1755,3703,577,1076,4712,759,53,6960,7343,6960,8802,2618,2885,3470,1744,6186,20916,2595,20916,1777,2632,1541,3947,1623,3947,28733,2016,2840,3021,11323,28733,375268,2709,5439,720,1185,11323,2833,188,2771,6090,6952,1799,4587,3820,214,7638,4236,237308,490,1553,3170,7276,7021,4942,5541,848,1976,822,7021,4942,1782,29624,7446,9699,9631,12036,3411,3411,12036,1641,4755,3316,2939,10837,7725,252650,1653,20,20,20,18,43,36,166,1239,172,414,43,172,242,7713,10727,163,342,166,235,561,222,7713,1374,453,978,527,453,229,407,4287,407,215,395,5306,2252,1957,407,673,48066,48066,455,1185,599,648,155,1237,1173,231,449,1288,48469,5875,486,1696,380,953,2771,377,347,724,817,138,77,6,3445,4943,311,45917,3494,1799,9512,4423,2723,7582,9339,1919,4726,10832,1956,1919,5146,15228,972,5068,2368,1546,1520,5068,13275,1712,2181,3978,3900,3773,2491,3386,914,3742,562,124,979,0,134,34558,203,187,18,18,18,10484,10352,386,386,24288,11438,6315,468,7624,24287,232,1949,24287,427,245,98,51,7441,332,152,0,0,0,0,0,0,0,0,0,0,56,53,56,54,0,0,0,0,0,0,605,827,683,927,512,44909,683,801,44909,837,987,848,837,1268,198,173,215,198,173,177,122,173,180,9888,648,14647,9229,1828,23726,3426,856,13760,666,2103,327,2729,9360,1027,2046,2234,9360,168,0,0,0,18,18,18,18,0,663,185,663,19189,185,663,663,663,294,36,36,0,31,0,1961,1464,1158,196883,1158,1158,4123,1103,36,87,11021,10126,608,378,15306,2265,2686,4171,6940,111,6868,3893,7393,5426,1405,27,0,18,36,42,45,91,45,36,12178,2602,263,36925,13499,36925,531,1521,9534,1117,2214,2872,5190,2175,56386,3691,5190,4533,12623,401,56386,11238,4401,4697,56386,7361,15476,14286,57591,17629,54031,1185,3301,1865,1076,536,1569,1759,18,2515,12943,285,8314,7989,6475,7614,2658,2982,21913,21398,7576,21398,804,804,1812,3518,22793,8848,36193,4398,8848,6789,2201,1587,4204,5975,5810,5762,2186,4121,2595,6987,353,7602,375,6730,7219,2547,520,1447,3713,3668,24170,6646,4342,561,4350,1842,6445,4774,1481,751,3276,1666,6239,2295,3875,5679,3390,1216,2989,837,3887,1634,136241,2299,998,15004,1746,217,182,808,3299,3406,4481,221,6409,2223,3406,14996,20052,836,0,0,170,360,207,21298,28284,8051,5618,3030,1017,58561,3414,2228,1188,4094,2180,3053,2228,3585,8695,58561,3739,4242,3887,5390,4185,2171,1289,1693,4702,1305,2171,378686,625,18746,1079,7701,4932,4386,1433,830,1345,29116,2155,456,1125,588,3375,2974,145,146,350,6828,4650,6434,8641,5945,4225,10377,4506,8034,7536,2605,2186,2558,13479,5247,4966,18750,282766,6270,8316,12874,2893,12056,18750,6036,2578,14159,2536,166144,17371,7303,2578,7699,280577,674,7694,130,5399,5560,1771,5560,723,13080,62292,2606,3407,746,1028,1145,1087,133,129,7255,7255,4269,31994,4268,1749,5030,2049,5054,1505,1164,2210,1199,14755,1851,1030,7951,1236,3806,15104,2210,2997,1392,3146,1007,50,24186,24186,379,440,232,751,747,1653,5859,1270,5082,3638,6487,934,7758,35271,2510,1044,7758,50493,2538,6647,5664,16259,27416,20038,2537916,17659,1664,1664,1054,1521,47095,24088,19220,103835,47393,62181,27687,4814,2537616,30289,69397,1866,17606,47393,4805,3381,7115,42779,2193,1190,1654,1078,361,0,4351,467,10880,5352,770,10880,2845,1161,362,41695,246,1086,17485,126,1103,918,1649,20214,2192,19253,3227,7277,21667,2162,2137,3227,2066,1077,4580,22820,2178,1768,8923,4560,39023,2736,2556,1045,1724,992,852,8923,463,94,12848,13150,543,9214,13871,1867,1711,3413,2256,4905,189,18,71,6147,4801,60977,2866,3793,1913,2216,11805,4411,878,5793,17411,2240,8949,3125,1475,2240,6129,1740,1213,1786,1570,9635,1921,822,64230,3775,64230,1877,63733,3324,604,263,23,6216,569,8585,560,4933,342,839,155,5496,10625,9911,7592,1292,6372,10917,10928,2515,17624,1707,47776,5876,1216,1583,2612,2880,997,5640,15835,3413,3704,26387,1051,2212,52,109,599,1402,7690,935,1873,3801,6703,528,17938,831,5213,5388,3950,2364,19372,7375,2507,3675,3467,1668,7375,5976,5290,757,2741,46953,12926,12277,1895,3091,1826,1349,6466,819,86154,1861,225,0,0,3364,5785,318,3549,703,675,3816,4597,4630,4630,15312,1496,3627,1027,1362,25988,4813,2672,11083,11083,3848,12947,1484,508,23670,3920,12376,2538,8493,1109,5099,8244,11849,6617,23670,9742,4786,11849,4987,9987,26600,8007,0,3157,7169,587,456,393,191,534,1020,1020,1462,3844,1072,78,1241,56,32,3183,1631,1476,4661,890,749,1954,3076,680,1064,16389,23179,8559,9764,23177,16977,39428,7841,6153,19481,4220,10932,18142,8559,14243,35200,12042,46,39158,10421,10406,10406,225,8499,8917,15848,497,3022,3022,3022,4501,6247,213,517,440,1171,6461,9943,989,2904,137,9009,3800,2161,3277,1566,179,5049,1403,2112,5909,10337,1764,10587,1378,10587,10590,3062,235,289,146537,1522,9354,5285,8991,3258,851,3635,3886,3272,929,800,1386,1663,324,2654,595,6147,2672,2158,3062,243,1483,2073,803,658,12197,8247,129,18,21341,8160,493,701,43232,3220,2550,43232,2154,5063,6862,6960,2779,224,392,5148,19604,883,19808,223,14826,1046,1375,523,1816,283,0,12189,1919,3886,500,1579,15315,4136,166,15315,1419,651,2620,3762,3762,5037,1105,3461,6910,1748,767,1340,1496,1560,3808,4072,5638,4458,5723,1750,1197,2594,1510,1971,6514,5600,3495,5694,2163,401,2011,4935,5235,19554,2449,553,5546,578,3273,508,510,2578,1517,686,1118,436,1222,1394,1214,346,691,78,2814,907,2009,878,2337,452,1149,314,316,104,122,14073,1642,21427,62,5988,183,5988,177,5386,5741,1616,6067,2479,684,77112,2606,77112,85383,7114,4981,5055,3917,4453,280,278,184,1690,578,79,6724,14596,118,33055,21353,28211,33055,16432,22045,29829,48407,32053,30124,27230,22441,30157,23188,18524,463446,24198,33055,12018,3143,5830,5359,6505,575,33441,6204,16663,6505,9438,4786,2804,371,501,1502,3706,832,1334,4477,340,580,6091,3580,3096,11192,1022,4127,31,1875,19707,31383,20367,25701,33596,19524,15288,251,2275,4187,1990,5273,828,1551,4844,3981,4240,7291,16070,3627,886,3457,3246,746,408,18,5214,6578,3644,682,6578,234,139,4823,6578,239,9190,5764,233,11600,17319,5222,1876,7875,674,8429,1178,4154,3870,8477,3680,4296,2517,9305,5904,0,1257,8019,656,1601,5061,9049,4549,183,930,2124,307,238,587,16432,631,2991,7235,7813,7235,4100,866,7334,1872,1236,3465,9490,5322,36,1245,992,4289,2827,707,321,451,1711,267,16065,194,13607,13607,327,5135,13607,3169,14051,732,31255,2257,900,32879,1821,32879,1884,6264,3325,2113,4561,3072,7236,3154,5071,2880,18,1400,7567,1395,593,4808,614,194,140,1727,1793,14227,5351,14510,2321,225,231,426,2321,5351,1267,1603,4156,3944,1279,20567,2151,2290,16097,7355,4918,5624,5559,10294,6955,2578,16768,1173,15221,34892,35098,4368,14632,17519,2595,1039,16768,221,1397,1854,497,782,350,13364,271,457,3806,245741,38,18,0,125,4249,4249,5374,1171,2496,1990,2078,1079,926,1779,2488,2596,2469,2488,2005,15201,2701,3602,7703,4518,5713,1805,18450,13138,5884,2888,5713,5713,2318,3850,214,3850,1605,1605,637,374,13922,12107,152,159,1710,8537,6793,1021,963,484,379,169101,16689,1073,7038,16881,5553,162696,428,263,6037,120,808,1049,0,249,9069,1605,5763,7930,645,2102,1860,12997,1583,4500,20023,8787,18994,9714,3871,720,3871,1078,7253,187,3943,9471,6609,2193,715,6857,737,1031,6857,5806,1518,4667,1115,1314,3115,2332,1284,1748,2688,3854,2128,4143,413,586,245,11902,566,7740,336,5057,5255,13543,5255,3134,753,1668,1424,3993,2187,2632,1992,1180,22024,2341,53956,22024,53956,1992,1206,1870,282,93,63,2399,7086,783,1833,7320,1136,328,3610,216,3352,20214,301291,3941,3125,6340,6340,1307,11019,1287,3540,7644,1523,1067,980,1366,1162,536,4645,8238,2237,230,89,1026,2568,5899,627,1206,961,985,200,22,3838,7440,4175,2508,7440,2133,211,734,2005,1019,11583,1881,725,2393,2084,3114,11205,2000,2911,2119,1340,934,590,260,428,2361,611,5119,194,17857,34270,29431,2116,4545,2497,4545,403,485,1319,139,155,1094,586,6126,1506,4178,942,6701,5962,3944,7893,1199,4581,1022,1621,1254,2291,2003,15657,2448,2418,8779,0,0,44,2390,1198,1104,1138,1451,5714,87313,154704,154704,128306,2059,1425,1333,1394,7899,1565,1143,4289,1384,1956,4461,3905,1966,3725,154584,11907,322,1262,2340,23064,91654,353,154584,12137,47487,1632,1073,10199,24460,162618,1632,11907,43459,18344,2568,10199,30045,20,624,924,9146,0,339,1719,1719,215,453,1719,282,267,3800,776,3800,498,2146,2607,4730,2146,10336,5919,2196,8112,7325,3771,3097,4716,15460,11425,4579,17321,1606,5136,8023,377156,377155,2426,4011,1824,8023,53038,19866,734,4536,1400,4536,837,3379,3508,201,1402,183401,36,475,296,177,3720,7390,1790,790,931,2491,12145,710,1596,2435,12145,1251,832,12139,2112,869,18,227,445,5722,927,506,2170,538,37992,464,1352,48,171,9051,9050,541,4110,7876,1158,581,1294,7876,441,1745,496,715,863,1039,491,404,20,2676,785,333,1709,1709,90,2685,22288,206043,11291,254834,58045,280588,58496,47250,34640,206043,5134,4694,3301,3076,6401,1106,451,1685,979,1125,1041,1946,869,979,7271,7271,98022,377,42362,42362,34,4157,642,353,1833,2408,60996,0,33014,206,601,75669,484339,16209,2711,1109,668,29877,8832,1926,463,3023,3108,3338,1840,1079,11732,18144,19631,26209,26220,834,3067,1646,9062,1368,0,33684,1874,327,2105,5626,5626,12782,5626,1241,3386,2666,898,1281,2257,5575,382,5097,2937,6056,233,58,0,611,461,101,2869,1601,1109,754,401,2625,299,597,3128,760,3128,830,3128,6482,4704,578,2789,27210,1112,1550,20782,14884,6804,14884,94070,1967,90469,6448,5525,1034383,3954,1591,162,715,947,3067,1045,62,1536,144,36846,80,5827,2205,12440,10018,19487,4797,6335,15192,9018,3009,10695,2582,6193,5589,2742,5110,2371,17845,6542,27574,5552,2787,459,1330,3561,53250,6141,4943,6674,5054,36809,6266,6354,5800,4298,16903,4033,12005,7652,1708,590,942,315,296,6269,1579,2803,206,6645,1095,814,2559,5816,4868,1102,266994,1559,1155,5453,6056,2666,774,41428,2372,1426,602,266600,74516,1121,92941,1941,240454,3012,62,1475,18,54,0,1138,2727,1420,17005,34,334,389,2125,704,3241,641,959,2506,14495,916,1144,7890,183,1325,2407,600,14459,1295,10458,4793,0,682,1165,26984,1741,1042,867,377,8563,1803,1735,1705,1084,58056,18879,1200,1806,402,3516,58835,6282,36,1437,2788,41,9599,5205,70637,70637,13368,70742,144,3075,1171,2539,640,2415,1330,1713,736,1433,177,1556,1330,2816,4829,565,2189,7705,533,444,1194,0,0,135,36,2723,10077,850,31248,7192,236,17650,17650,36849,66591,4972,610,1509,5065,1045,750,1978,5216,1448,1238,5212,1663,5216,349,1216,74,1121,574,0,61,3987,10105,1278,1161,617,2096,3020,2493,904,2190,2767,141846,48102,880,47660,1710,1281,10842,2158,3659,1736,141753,48102,1113,4070,1138,2252,198,1138,114,550,457,172,74,18,4577,3073,3193,605,26666,341,6123,36697,48347,678,51804,678,285,7019,12635,6616,649,6601,63566,191,128,2293,0,6279,18,36,108,2131,704,6216,81134,3843,2615,97,2714,1344,900,2714,514,2382,5266,2382,0,0,36,121,3054,2138,1392,7789,10521,4524,8713,1831,535,2642,641,2070,1578,2266,1017,2371,4294,411,781,477,248,519,12618,2234,8334,4212,1379,19863,4062,228740,7627,208,597,144,81,891,1548,2137,5838,0,81,20,445,812,812,4869,23392,5518,679,5400,1656,765,2231,1043,1064,5794,34817,3288,3926,4181,4685,2819,2644,211,370,311,358,1761,28211,3058,5478,18,1962,955,13664,13902,1654,955,589,2761,12888,1584,2761,643,3645,22780,26455,26205,50614,20,1625,324,264,1476,3276,285,248,119,1976,448,729,171,1108,4187,685,215,422,1995,342,503,11921,621,1322,219,8033,11921,217125,4515,7562,217125,104857,2319,8225,0,18,377,12163,107,4407,602,237,1992,1259,1300,5758,600,13724,107067,26619,988,9772,24216,21986,8832,27278,40083,24216,6419,0,1849,428,5606,675,3814,72,76,107,23,155,925,445,1630,768,2919,411,1213,1867,1118,17663,1388,4874,4008,407,18,36,87,18,14258,0,2096,206,142,21138,26107,47,5736,1824,36,0,2530,2488,1793,1407,356,381,31906,1407,2303,606,3075,465,284,260,0,0,160,1793,724,303,1041,768,221,218,669,552,1962,993,207,373,181,260,998,2962,11947,351,351,637,38,77,50,756,907,292,198,11161,3795,505,267,894,189,929,1050,9426,1651,594,1157,1386,3954,2512,1222,100,2747,3954,781,4224,29,23806,49,535,1942,65,83,4560,4325,282,2697,0,0,5608,1784,219,2417,326,412,61351,2321,361,935,626,6030,52438,23532,14470,1413,1654,1213,329,686,1975,5389,11989,10256,830,733,13640,3470,18,921,5881,4173,2116,1668,272,225,4966,667,777,127,114,265,277,495,31124,4179,17971,742,492,574,10678,1908,4179,31340,0,36,41,1380,87,80,108,5532,54,54,35,54,1898,1504,552,15726,29819,1013,1923,336,35180,15279,210476,15726,15279,1929,58579,41183,3728,243,421,2548,1262,2411,1930,7576,2290,633,14002,325,5943,18,23,0,58,508,1436,308,2268,599,2733,2715,270,5667,13843,599,6827,2644,18200,1491,14446,3756,18200,13985,2736,27674,103,2216,139,22770,2288,5602,5635,9565,7061,128,43912,96,758,1949,101,1886,1546,1886,336,2970,276,508,1417,2004,14637,128,56,0,2534,461,251,874,1097,202,1048,377,47402,27984,120,18,36,36,1222,335,251,629,851,685,10712,187,4311,4274,0,169,18,573,83,585,477,309,1086,354,0,62478,41824,29670,34648,28345,62478,872,2220,319,405,1643,809,817,2620,20654,2292,2038,320,1503,1593,2996,20654,764,10435,0,4548,18,5937,90,3607,1084,36,8859,9164,2213,920,1226,5187,348,488,816,3885,8325,358,1246,12272,228464,6087,310,3487,4639,37383,3487,228464,0,36,56,61,56,18,36,0,4708,474,959,8141,1006,8802,943,0,140,12134,11614,503,11361,12198,3325,268,758,10434,2529,8265,7444,5316,811,765,36,192,466,1660,2431,3050,521,769,177,67,23,4434,36,131,1095,450,8991,226,1656,383,330,4685,3496,1472,261,599,5024,3715,185,36,1464,360,177,417,107,4378,407,560,407,8956,1235,198,14184,3198,337,4154,484,3030,20217,120909,57491,57491,34564,57491,93734,18638,179,18,636,424,5917,356,8467,4925,45,10212,71275,334,7095,90520,6785,107726,484624,75371,359624,116583,75371,56801,303,0,179,505,334,1857,1307,392,120,7697,42444,1412,14186,30254,4493,375,595,1089,3178,42444,14741,1682,6168,1546,47810,18,2073,75,193,1665,12874,1000,0,11665,0,18,18,0,146,0,1179,1076,663,137,169,1980,1496,2622,1884,1187,1135,111,13256,23,10089,44,86,545,1307,23,0,18,36,54,0,36,117,507,356,789,1055,486,145,77,373,382,260,120,3293,609,27046,50132,36,74,21,588,3438,619,942,264,2391,135,1174,1040,983,9213,1478,0,54,2471,2262,78,91,11051,7151,4847,14045,14032,15533,0,1103,105,1103,1069,301,281,340,94,401,206,1303,10101,65303,5932,3577,432,16126,729,9464,6205,5932,65303,1106,4380,24608,3224,2173,10528,570,858,589,5276,38,1719,343,643,71,5892,1349,1120,79,15877,987,129,57,3037,455,1643,188,30580,506270,142,20431,696,1759,2114,12223,81153,2846,535810,0,0,880,0,486,784,34386,235,83,171,511,796,928,1370,287,18806,22855,43156,61966,76851,22961,46689,43156,257643,66115,28692,0,0,0,0,0,0,38,304,460,169,12489,8605,6146,27,0,7038,2920,2574,1819,8499,14169,1803,307,232,548,206,121,1351,2480,7744,28989,2136,7064,0,36,36,107,34,36,18,0,18,141,1669,0,14609,6242,18070,649,282,4851,1768,2412,2355,784,1286,20949,5408,5919,4316,2244,26872,5919,5881,12040,0,0,118,356,420,4706,677,1321,602,424,1247,941,62,270,1521,1327,0,18,37,210,0,23,295,109,392,185,262,4454,333,268,289,1523,150,452,329,7120,1999,27,18,36,18,0,18,10041,1595,236,22276,5914,18,18,1321,0,0,3406,408,597,136,381,31,630,416,3790,54211,21854,27290,416,11901,358,8741,67,207,54,407,24389,2920,24423,9821,40,0,0,18,0,0,45,0,18,958,990,171,2212,1797,8537,2396,1896,11197,1630,69,138,20,18,39,18,2788,82,655,0,18,0,54,47,5182,107,0,0,94,2530,1295,2729,4385,3912,9414,103869,4245,870,9699,2885,19885,979,4657,673,135950,12136,80589,149,5643,5661,18,0,445,31,36,18,60,697,236,10367,2670,60,78,2618,2595,901,80,1505,1505,54,2069,2779,98,1005,2055,1143,18,16480,18,8186,439,142,146,128,361,3942,546,715,655,2239,4685,0,36,63,40,18,123,140,858,39,1015,203,108,166,18,74,0,72,18,0,18,1768,5966,443,204,1059,324,454,316,6158,6158,368,929,843,7187,49,6514,1790,18,18,18,17966,534,2963,373,130,2963,18,0,289,75,75,6874,5617,188,1900,6206,15048,10469,0,0,72,18,36,0,0,27,36,182,7676,458,211,5038,18,0,0,5492,46451,12345,12345,357,849,154,3707,959,1416,905,353,128,18,18,18,54,0,18,137,21177,14801,16495,18024,8090,38,18,1446,349,118,588,7937,16749,7937,1030,13022,10937,3773,15473,989,2950,16749,5634,0,18,18,0,27988,137,0,18,0,21,208,89,822,135,462,51,704,2275,4410,195,2201,23223,445,0,0,18,36,18,674,18,0,1827,336,320,79,737,610,51,41,36,29,0,975,218,101205,187,1429,455,10996,63,35752,149,16272,94453,19088,7433,106921,0,0,0,36,0,0,8616,128,344,1734,0,54,8453,487,18,217,4078,5672,0,18,0,18,51,36,1299,1431,3315,68,850,25111,0,18,0,0,36,0,36,18,36,18,98,169,233,577,264,796,18,0,0,1024,264,182,58,198,16915,5353,229,363,428,52,3512,36,18,0,59,92,2444,416,0,0,18,18,0,19525,60,128,2023,761,60,18,6735,891,129,0,20,36,36,54,40,1488,136,7005,256,73,195,208,9637,1420,0,0,18,23,23,41,72,103,273,23,10392,492,3383,4218,35240,5624,0,0,21,18,120,2518,303,973,251,113,415,721,576,2918,18,23099,36,45,0,65,128,72,10856,10811,0,0,0,125,49,67,0,6507,2485,901,6211,5872,2781,7673,339,18,0,20,4694,0,0,275,907,18,36,36,18,18,89,841,36145,1088,88018,70915,85635,31865,111313,31865,276988,0,0,0,103,28,0,165,37,529,78,824,16431,16201,3821,0,0,0,17084,17531,12227,18,0,172,56,433,323,763,9977,215,153,313,4062,0,0,18,36,18,36,1454,37,90,90,777,7477,0,0,18,33,0,89,1886,126,168,357,669,110,2731,0,36,59,54,158,60,10192,107,0,0,0,16238,49,23,211,0,247,2847,443,5234,3159,534,186,108,0,0,0,36,64,0,0,36,18,186,905,1983,291,1565,0,18,1049,0,0,36,50,49,23664,20,69716,32557,1328,0,0,18,18,18,0,0,0,708,39330,17375,17375,18,0,79,121,16236,53,54,3658,1624,88,488,170,80,2725,2179,846,881,0,36,134,42564,30330,76,1537,389,1091,98,64,27,0,36,0,184,53767,55360,86352,93427,55360,44819,57163,2498,105228,47821,20271,157,38,177,2475,2475,387,609,459,672,117,0,0,0,122,1928,75,59,504,0,31,31,22,108,0,397,87,252,14071,1429,1429,12706,113019,23594,0,0,0,213,176,307,159,38,45,18,18,68,56,1802,339,174,11554,482,4434,6671,18,65,0,0,636,84,151,1201,1483,330,125,0,453,20,62,903,36,287,805,289,561,1226,1493,0,36,36,0,18,0,36,2277,0,152,18,2305,0,0,0,54,3082,0,0,36,0,132,291,684,2058,348,275,72,0,1346,18,18,27,1960,121,18,201,42,41,18,54,45,11222,31,849,241,1462,481,199,0,0,0,68,41,0,0,0,0,200,228,24,53,57,43,107,0,18,0,168,21190,71888,42396,28494,0,241,11143,2461,11143,100,143,13704,0,36,0,0,168,482,18,0,0,5213,14958,144,134,42,1554,14167,4337,0,0,766,345,345,4333,1860,142,2350,1956,11763,917,134,3529,18,36,80,1381,149,18,0,0,21375,0,18,126,91,97,279,72,29,0,0,18,18,36,0,8637,21983,120,0,80,18,174,241,226,83,83,1083,0,0,18,0,0,36,1458,44,83,40,31356,21498,35972,18,36,0,18,18,18,0,8045,698,72,0,0,0,0,1243,18,18,1511,894,1765,142,2363,3396,0,18,0,498,58,289,395,39211,364,0,8330,213,0,0,23,89,18,18,0,18,37,3271,59,273,322,3740,607,0,28776,36,0,0,0,0,72,186,1447,24536,54,18,27,63,63,110,25,154,1654,0,0,297,10201,80,760,760,80,107021,5162,1364,0,0,0,0,32,220282,46466,68653,0,0,63,756,88,602,339,6943,2647,0,36,0,32827,186,0,36,36,18,6978,210,3600,42601,2619,0,430,0,36,0,72,56,4558,109,2510,1768,1956,0,0,18,18,0,36,36,42,263,22,290,0,36,36,36,1529,7205,180,98,1023,18,268,127,8021,0,18,71,23,70,72,0,0,0,18,253,230,105,29,137,137,137,97,1451,345,345,345,144,73,109219,53866,24983,105711,136361,105490,36,0,0,33,52,54,199,72,199,12362,6467,0,0,0,0,4613,295,787,12742,62,41,44,3644,5564,2783,36,36,72,18,650,70,36,102,53,0,0,0,36,1767,123,53,929,300,412,778,1271,617,18,54,18,1379,8979,10557,268,70,0,54,715,1598,462,1057,18,92,56,0,0,36,45,36,5610,36,18,190,1950,58,326,54,483,92508,92508,288,0,0,0,11005,18348,0,106,542,349,89,44,96,89,0,2253,2841,0,0,0,43104,31754,47221,45667,37555,238,178,327,206,232,22,1864,18,0,131,201,72,130,0,141,293,89,20135,453,0,0,117,0,23,0,1772,90,412,260,257,1466,36,18,0,36,36,68,8929,535,0,0,499,0,18,0,53,2187,60,86,0,23,0,28,28,77,51,36,5627,272,184,0,18,58,45,60,91,24878,9883,280,18,0,18,551,1566,0,4050,0,84,0,0,36,18,0,169,10919,5754,1401,1315,1721,18,0,63,1037,34,696,2326,5652,396,118,273,0,36,36,33,601,601,0,679,5540,0,387,0,0,18,18,0,0,18,0,56,305,360,624,0,0,0,0,18,0,0,28607,18,18,36,143,39,115,133,53,91,142,1636,2046,0,309,978,0,3606,0,0,18,6564,6874,34,34,33,18,0,86,51,2787,6419,18,0,14463,153,28077,27523,1946,1946,0,2372,2372,2372,3436,3436,18,3436,3416,3416,3416,3416,1506840,2071,130384,1536008,130384,1536008,0,18,0,18,36,18,0,35,219,107,102,28,0,28,30397,0,0,0,630,3772,157,0,18,63,312,379,1336,0,18,0,0,0,0,0,82,10425,3442,1845,0,167,18,18,18,18,12262,15266,107,207,47,18,36,221,1874,1874,409,0,0,36,0,1646,174,0,277,18,0,18,18,0,7855,0,39,83,1865,364,1254,8609,94936,0,18,66,18,0,36,0,0,76,143,55,45893,25794,0,0,63,54,1641,1714,902,3834,1165,0,40,0,0,0,0,0,233,23,0,3824,3860,5097,0,20,56,0,0,0,18,26,18,569,18,443,79,26,8113,18,160,18,0,37,19,54,1129,6236,4467,68,37,0,0,0,0,514,18,7,59,98,23,75,0,471,0,8931,0,9494,18,36,27,230,20,36,0,74336,89276,74336,21184,55655,35194,14215,33101,1746,89272,18,0,0,41,250,36,3055,219,650,2118,18,0,0,0,0,36,0,17459,13330,10348,332,0,18,18,18,0,18,0,72,49,47,138954,138954,244,0,54,0,0,0,0,0,20,41,2974,2202,30231,2981,2931,18,323,181,18,18,0,0,18,56,2156,8277,2819,8277,0,590,0,0,0,18,0,0,0,0,31,26,36,0,0,4593,507,0,7984,759,7984,131,0,0,18,36,815,54,18,6534,784,4243,1475,1541,11588,2442,18,18,18,192,0,34,34,0,51,36,400,992,78,0,0,0,45,58,19875,24672,24015,21524,2093,21107,1246,0,0,0,0,0,36,45,56,53,13808,4871,4084,20532,7612,5513,18,873,549,18,18,18,0,3635,0,0,18,586,20,61,3242,4958,3544,3078,2279,952,3078,18,54,54,0,0,0,18,53,544,441,600,438,0,0,0,0,20,20,698,11096,41,0,133,848,294,0,36,22572,0,18,18,0,36,0,5167,477,302,20,240,0,0,0,18,27,27,18,0,0,0,50,0,0,18,671,0,1085,3500,89,89,69,0,0,18,0,0,0,0,0,36,4628,13046,2401,2436,0,0,0,0,18,23,2942,18,7447,7447,1070,1244,8539,1915,1768,1139,335,0,0,0,0,18,543,0,0,0,86,524,2681,1053,781,0,18,72,56,31,1823,1225,3295,102538,102303,12148,4421,40990,0,0,18,18,18,18,5241,3373,0,0,0,0,0,743,68,204,543,26606,11118,13369,2346,1042,0,0,0,63,10000,0,2627,18,18,18,0,18,989,186,6923,70,193,920,80,8184,2641,1842,1661,0,0,2146,610,2146,2790,352,0,18,0,284,36,0,80,946,241,18,23,80,772,210,148,0,18,0,232,0,128,23,45,235,729,3386,3386,269,0,0,0,0,0,0,124,68,52,2977,45,20,0,546,1522,2735,0,792,0,830,0,55,23,0,39,138,1227,2806,18,68,0,18,107,18,0,5326,5326,791,9553,5516,580,685,0,3731,0,18,0,54,18,0,63,2613,493,4064,327,0,81,0,0,0,0,1041,123,0,0,0,18,198,18018,14788,7768,4680,13790,13790,14788,18161,13701,2161,0,36,18,0,18,2639,18,7715,15459,4797,18,0,1,109,1602,0,54,4286,2234,12626,2398,2333,17198,2254,17198,17198,2254,0,0,0,0,0,18,0,3612,843,833,1425,3599,0,0,18,0,18,36,0,1265,1398,1740,2371,1379,825,0,0,0,0,0,0,72,36,74,0,0,831,419,0,0,0,0,0,0,0,18,26983,11185,13527,8408,6392,6011,1838,0,0,0,0,0,18,0,0,18,233,54,0,3428,1808,1646,1646,662,0,89,1,104,0,18,264,872,2213,0,0,18,18,63,340,39,0,0,12010,0,18,2232,2232,443,443,13768,1400,0,0,1057,62777,328,1308,36,18,0,18,213,3874,0,2827,0,0,0,88,147,464,34,431,18,67435,3793,5213,2754,1734,0,117,18,158,231,0,18,0,0,0,0,70,223,0,0,36,70,525,217,2636,6132,3615,698,1790,0,36,36,0,0,0,0,35,0,18686,4088,4465,3630,18,18,18,18,42028,36,89,59,0,143,0,6210,6391,4950,62475,137193,8733,1118,6391,6210,33359,33359,0,0,0,0,0,0,0,42,63,0,0,18,0,18,18,1096,395,460,1170,1403,7832,14876,13836,1012,36,39,36,18,18,36,18,18,325,0,0,0,0,54,45846,7715,16293,0,0,0,72,0,0,5653,10361,0,0,18,0,71,3840,18,2175,2162,4204,0,0,18,0,0,0,18,18,50,69,18,0,494,18,180,1373,732,0,0,0,0,18,36,35,6651,0,0,18,18,2548,1207,936,76,2497,36,36,313,0,0,112,45,0,0,0,36,36,0,2813,368,2849,627,1370,0,0,18,0,0,18,1506,8511,1272,1847,517,36,0,0,1006,18,0,6285,4328,6851,3158,3158,2023,0,0,0,0,0,0,0,2839,558,63,0,0,36,0,12940,18,146,11560,862,11789,3436,8342,15686,2745,0,54,127,3892,798,5022,2645,4472,0,54,42,18,54,10461,118,0,6625,8793,8404,11449,7588,9541,5603,0,0,0,0,0,1417,1318,18,2237,0,18,0,12267,15562,50319,12285,0,54,36,18,9723,1597,639,639,1951,3135,0,0,0,18,1877,0,18,18,36,18,0,24432,388,1519,1518,5095,5902,0,29,23,0,18,0,0,18,20,53,534,3871,37257,106089,3017,0,0,18,18,18,38,20,18,45,0,38984,444,294,0,475,26308,0,0,624,121,1468,34,192096,4588,625,93550,192096,616,0,0,9,0,54,0,0,0,0,18,5798,20522,10022,18966,4020,18,0,18,54,5187,5578,0,2326,3129,90,21,788,1327,1561,18,0,0,36,18,0,0,0,51,0,36,21,21,293,2760,0,0,18,0,0,0,18,0,0,0,27,0,0,28974,0,0,0,0,0,11366,821,1066,45,18,2246,5083,644,5120,18,80,72,18,18,250,0,6515,8078,3314,3314,14489,925,3413,3014,18,18,0,0,0,0,72,0,0,7383,42972,2481,7383,7319,9034,42693,467,5873,0,0,0,0,0,0,431,6985,18,0,18,0,36,36,4423,11171,523,2217,11171,1056,1428,0,0,0,0,36,12142,0,18,18,381,18,45,10411,4889,4940,2821,0,0,0,0,0,0,1162,1798,826,1152,1020,18,0,18,0,0,18,18718,9046,254,14177,48983,13026,5458,0,60596,77064,20,20,0,0,0,36,36,36,18,36,6107,1268,1045,18,0,18,0,215,0,73,1165,0,0,0,0,0,18,0,2,0,412,1813,51,51,4155,21787,2689,996,6808,18,18,0,0,18,4093,116,1815,18,0,18,1521,36,5900,6727,2434,1517,6727,180,2434,89,18,0,0,0,18,4424,4837,1830,0,0,18,0,1953,1587,1964,2152,1273,0,0,0,0,0,0,0,0,0,0,0,870,1079,798,1480,870,0,0,0,0,1315,0,0,0,9597,5235,11543,5235,5327,7358,5235,6204,5296,18,18,0,0,18,0,18,18,3133,1361,8099,4284,914,1459,1090,1160,0,0,18,175,0,0,0,0,529,4189,6000,0,0,18,36,0,0,18,18,0,18,0,538,2191,18,0,124,27778,18,0,48,18,55,22445,1285,14468,15251,14223,0,0,0,12281,23877,0,0,0,0,0,1880,561,18,0,0,2134,0,27701,1129,0,663,3197,1301,1251,2307,0,0,0,1267,0,1576,0,18,18,1783,1483,1483,565,839,36,36,0,0,5255,3335,18,18,6522,3038,9433,24323,78632,206108,0,0,32888,180,0,18,2318,783,18,0,874,1055,852,881,0,0,18,0,2144,0,36,0,0,0,0,4354,659,1584,4392,0,0
20180910-M2-pos-1,mice_M2,7851,0,5691,181215,51041,120793,51893,108792,180246,99099,76997,73776,92151,106241,125469,74558,3935,20023,3449,8699,50351,43867,23845,45165,46276,77855,65553,6090,2606,3044,1867,24901,2416,2416,29693,8840,45153,12731,8991,20164,31019,51984,46382,26593,9771,40953,64008,25312,77239,33272,12900,34527,34527,25312,26488,26110,31019,44105,32759,16497,21061,21189,45848,360343,38786,105620,57392,23095,808769,145622,202637,808769,31040,535469,535469,25515,17930,93522,35452,21483,91459,332372,332372,15364,59241,36964,61370,60960,611622,24192,174084,196038,25779,113641,47625,64738,26269,298784,47326,161836,28158,374784,68548,53392,104106,55004,42429,187122,31126,55004,64661,398409,44225,42924,143776,219144,103025,354240,63312,48222,53745,275211,78411,191223,78609,100871,49509,64738,100442,34757,59267,25633,2794878,20323,7649,38594,2889,110358,241757,5107,7139,23144,10098,1477,60448,34040,3954,44953,83206,123778,2799,3957,34121,28794,20768,22640,22640,20768,26162,6439,6586,7368,61488,5140,7083,10082,4324,5082,302217,10952,7756,724,7944,11441,13125,11957,342602,7659,8712,80,46226,58628,47903,18569080,78106,18638616,18501,18501,18501,14696,14696,14696,9527,11072,9545,11072,470516,21661,9773,797118,797118,6932,150700,72267,85261,405907,405907,423875,72712,36930,37255,286909,46865,52680,174928,72126,47720,68377,32495,165903,160857,36930,33821,29330,272690,32146,21014,56872,37187,37761,164469,181757,42136,98485,61767,104402,97949,156264,37208,56872,99162,65090,52680,72126,131750,1832156,37208,36930,40724,35569,16440,4212,7254,24022,493263,451367,428490,49751,49751,26217,14965,14965,8861,1414,5380,477239,3546,477239,4973,40532,25941,8446,10088,19562,10746,7273,15212,16002,16438,16002,60235,16002,20636,20957,6678,25091,3264,7629,1196,5703,278874,11883,292839,45174,12661,12276,11350,18490,377683,12590,10375,8824,13987,15134,7640,377683,45685,14113,72200,146655,147266,147266,47980,85770,44258,144687,47980,8216,5574,9372,20058,3457,1781,3457,6269,3457,41541,41541,2158,1552,824,2433,37828,37849,18254,4366,4366,5279,9009,6664,5040,4746,3548,5535,4400,10134,11816,8780,11629,7658,527320,10717,8613,8360,15606,11910,21280,12737,524508,14765,18848,8728,13931,18848,4017,4445,7433,5922,6511,4017,23851,48628,55542,38089,24282,91725,132130,49190,85482,32665,72575,32808,111151,25980,32909,59469,111151,74264,38839,38863,50076,26143,85482,20098,54361,19071,54543,38863,38172,103087,32434,312876,182965,2317841,283121,23286,152488,66980,51862,45435,132130,1823,4098,32929,166673,166708,23849,373417,31450,72596,11631,11631,11631,10015,31766,35101,31616,86593,17621,59991,28256,59991,24648,17621,9500,57056,7779,91091,11624,5327,118470,9999,115507,18305,155091,96133,48866,102605,15543,32731,12986,11167,7918,92786,12313,303568,85564,101697,85564,216399,112379,115378,303568,17424,25289,150512,213492,155127,263080,260421,188159,168344,322350,159722,147767,210658,159297,163145,292997,320529,1205852,227286,210512,4024,10571,5066,7116,5390,8014,26012,5345,4626,4011,22777,32522,46305,169719,34580,197959,91962,197959,132132,18341,51510,93639,18915,286072,14239,17293,11198,17106,2138,1371,286072,57043,7675,1899,10947,2673,2249,268,86800,10226,286,22247,14704,11839,18102,21783,344,666,2611,169028,4100,5641,4112,6570,11920,7607,8330,8077,12989,5498,407667,407901,83911,3729,6148,6731,26295,7706,2567,2567,76098,76098,1929,74765,1371,41814,22763,28904,24232,1140836,22763,26721,26775,29391,1235,43829,29760,68404,47677,26632,26126,19981,42739,26207,32743,30255,35281,22635,36033,21764,46059,1289246,41511,23247,92807,22361,149786,25954,9511,9043,9449,22840,14945,17764,18303,13267,9043,12685,23523,16972,8553,9399,16723,10802,5763,4757,7384,1062,1643,2614,13617,190480,24934,41519,36731,11819,3183,3964,151417,65100,73381,47651,63736,84895,70322,33351,140697,55216,40426,45969,42212,46125,31346,128238,149682,26755,33275,107776,654824,34912,229801,35016,159049,140697,83477,67147,26176,70631,106727,35195,89836,83855,198088,123673,558132,206636,85006,51402,90539,29312,16322,17412,9095,352859,1377,147749,4823,4031,18087,5285,3086,4591,6406,8555,3198,26105,6360,4280,5583,2596,1310,4904,7885,32194,73923,29713,86072,49860,49991,49991,55757,142335,30707,32194,299692,168627,102954,192283,252754,91642,100440,48744,100440,280740,117559,280740,55970,47371,559164,55766,141263,44338,51398,60825,112992,60110,81875,60110,50024,210814,3130340,48166,210814,15627,6551,9870,16303,456650,456650,320533,839750,5567,4353,3099,102998,102834,1846,23797,12090,322184,79440,330575,548647,3158,8402,11157,108677,10552,13706,2437,38514,30531,5614,15271,15244,16695,8381,4831,236484,8769,3670,2635,18689,22379,18689,44646,3516,28438,20923,22418,2669,207,115322,141673,10015,6238,10672,141673,10192,5628,9344,4757,742,295,22415,196261,19658,30686,42403,49753,48682,58672,37767,65652,47716,234613,234578,234613,59753,234613,5965,12855,173453,75545,9328,8094,8422,25269,31173,25269,80,23032,22971,22290,36740,963309,86854,11625,1693,1781,5049,5049,712,6606,1976,5347,5408,3938,5515,270385,3911,64078,8815,913964,51840,6020,2614,60687,30771,7330,60691,15463,530,10150,13985,13971,13448,8285,2181,4879,6354,3852,1456,4196,2660,3523,6376,3148,3549,3024,6102,7241,5123,0,3489,13888,10540,2232,2109,1961,1900,23432,180220,52289,180220,15759,10585,183667,4311,2432,2886,4858,2802,2150,18636,322,26648,137226,38637,2747,21025,42188,47997,47784,143714,66150,2334,66150,8658,14522,11944,205561,27781,23505,64078,48244,70844,34402,29032,138894,83677,109609,87791,102075,59610,229395,71759,56173,119537,229409,81662,176068,101917,67140,74138,72153,93048,62944,47815,65503,79095,29454,56435,59522,34402,8772,9536,5502,9339,30469,71422,23763,36495,115230,62744,108037,75770,96679,32563,109492,58269,48172,37100,56899,98295,56899,59433,86739,65035,213052,85353,79844,70549,32389,182027,31562,26622,22065,33140,73120,23597,27437,423175,67079,37812,241039,29955,42931,182730,3553887,100092,122061,76514,91830,4535,3739,4552,6602,1343,8565,58028,4436,2244,7284,4692,4959,10445,9786,1989,1954,1155,3447,90163,82902,90163,82902,245604,3978,18359,9322,1813,18057,1838,22562,137054,145540,138808,2742,2742,9822,1503,4818,155523,104008,193533,3594,4218,4218,6627,17841,5170,928,3666,27690,2031,6057,2624,23335,2710,23335,80319,12516,9471,18434,2535,15352,5084,3242,48139,48139,3008,215969,213184,216230,747,828,6452,25636,10101,15859,553215,10130,21698,4688,4186,19610,60570,9643,3286,4600,2325,5052,4141,2022,1415,3258,6145,2416,0,29171,78536,101927,101633,490,14412,7155,7725,13793,17165,9132,17548,10631,17548,33695,1537,1296,28901,25215,644,2384,25215,15739,33869,54868,5235,33553,9108,12718,17362,5322,6134,14304,12718,1541,10267,11800,915,66887,6441,12871,7286,66887,9584,8538,7172,3788,5389,8400,2193,56860,44431,56543,43691,42515,29310,59081,32642,53278,49003,43372,31943,42278,43611,45656,34673,29310,22050,46906,56180,61740,32575,73571,40901,35720,62344,30140,68183,73571,32897,30246,61529,13844,10711,60720,8784,7665,17824,12043,10075,11009,19994,16178,6729,5065,18,68217,40067,33728,49249,47937,66409,45416,32000,270024,64544,64544,15153,1818,9145,3870,637,30894,24595,482065,20382,24740,14810,14223,17298,87281,44340,657774,485920,20744,253895,191653,657844,734619,230379,724102,145882,28693,13545,21909,38915,93653,23619,36099,28752,26721,25173,25808,27055,30947,4112,22240,49027,88485,113449,83357,11316,3990,3020,8460,1547,11591,6704,3508,1647,3217,22055,215,3945,21953,21953,8860,4872,3210,1284,1284,20896,5368,2502,1891,1810,59180,16707,14865,2847,5158,3779,5816,2559,786,879,84,773,1210,43369,3143,73823,25004,11395,3002,6252,64822,7826,3954,11395,6252,62073,1637,3596,11395,2595,65246,10230,396810,13345,18,2467,4626,1348,35873,5342,2785,6546,1561,4927,11883,1871,1738,9874,270,16985,1960,16719,502,16985,287,4727,9482,5631,9482,1859,2878,7617,2244,85,13895,14171,6414,14171,14171,188,4222,6144,7241,4913,15018,18406,16832,8511,5215,11947,70680,4494,1322,769,787,571,289,389,465,1753,507,2719,8248,18,883,36019,2941,72995,72995,28627,52305,30949,31082,72995,121507,27258,40588,48396,39918,62368,31391,77330,50991,66972,83075,62458,80344,38962,40905,31086,114244,42709,26110,29939,30949,28951,73874,19295,11932,31582,55308,10370,11083,1367,983,1589,9273,64120,63814,9914,3165,3128,6622,17799,33837,10632,33837,10632,51614,1654,32141,19398,32141,2593,32141,1408,5301,2722,5352,19345,2512,3156,2513,4764,1072,4576,18688,6816,5131,4561,7566,3222,3653,30737,3983,7372,4439,2316,1742,7884,2375,4205,2820,424,5314,38673,25937,16107,1464,2075,13586,16107,2075,9195,1632,885,10287,15113,197,2197,4490,2568,411,2191,616,414,2860,7466,9029,3522,4990,7359,1807,1714,3248,1708,576,3420,586,166170,397,29089,166170,361,58058,7227,16409,18804,277209,79784,374429,2874,8666,3812,11446,6338,1568,3812,957,2973,1078,8666,2529,1309,8290,1918,1839,48906,1784,3919,7564,53506,4315,7943,12656,4609,15858,8162,72271,13110,29019,8418,14384,10089,29019,20303,14610,7821,15858,4246,124578,135643,96685,185457,1348,16696,47543,7108,9906,975,1430,1730,10783,28011,1310,2077,418,3672,462,1334,3835,861,6586,343,2629,63469,429,15027,4070,24657,18847,5576,11123,18847,12702,24181,18847,881,3485,907,5563,2432,942,8917,8917,13047,39954,119,336,349,5882,3666,6401,6401,2720,3043,1491,2655,4172,14083,9321,3158,7627,199,192,197,2274,6797,2274,1355,5742,4966,29344,8605,3682,4061,546,33473,2246,7288,7288,9042,58,2229,12817,6339,7724,13230,24268,13627,7546,5073,5199,5457,4290,4039,4226,17351,17507,229,1254,660,4260,1605,1510,1264,2670,2725,14332,2725,730,670,5029,1542,1235,2124,3211,1198,4766,5314,7955,15227,72,10585,10586,10585,5298,6765,12992,5157,8044,5101,4189,4316,6616,7908,5684,8298,6251,1180,1655,6176,6176,11119,8951,1649,2313,6159,1948,5721,2974,5721,1809,3276,4666,1001,3535,1048,2579,273,4526,10832,469,216,28119,8297,307478,704,307478,371,1094,6324,4747,308351,10190,9245,5704,8327,5884,616,8799,1854,3289,387,699,2288,20636,31923,4128,66847,4555,473,66847,20329,2676,13553,5862,13553,2565,15374,357274,36273,14142,4646,4646,7632,15603,6148,1357,3281,4672,1918,1452,4672,2896,72258,4591,7100,8910,3803,3409,3409,8910,15313,7651,3558,219,3508,5729,7932,0,778,37684,747,36173,6561,1462,2353,2121,2121,8048,4946,8048,3197,1965,1981,2892,2213,1507,1584,3584,848,3050,15091,2812,10915,2247,1224,2812,9411,1993,11608,13543,14799,7284,1836,2307,12119,11514,42994,5318,10262,297,432,9492,610,1055,572,7985,5194,984,102817,1146,192,6256,6980,6950,8980,6857,13357,75166,5958,3776,3309,17621,16295,16532,6533,18050,40045,26959,8138,10417,2788,5756,4291,2017,5756,18611,6292,6162,17632,31779,2293,8204,16440,30865,37880,26846,44706,54211,26053,45989,13679,30865,11926,36664,11341,12598,9729,18915,3041,8562,8562,77,8562,7397,2575,2914,34451,25906,131106,86667,68220,65763,80549,74548,6490,277623,279980,279980,284448,103591,110413,136164,155522,134629,145383,204054,178431,126634,181314,93650,109688,133294,113733,133294,148800,132520,101189,93979,134149,187558,148229,114595,230807,85040,134009,96709,131388,105157,93865,128060,98020,132836,34912,131388,9686,16791,5143,3081,6208,13111,12596,15415,11539,17151,89,126351,19824,19824,38536,6063,76171,76171,76936,4579,25714,46548,10596,7917,8019,8435,8014,20548,25645,13931,12105,20548,14005,27850,9132,20979,19645,25565,12441,32661,337,38776,9820,5989,4269,6402,6402,8945,8421,8945,4331,4159,5304,3561,9954,10313,17032,7486,4121,8234,9827,20737,14859,5250,11207,14859,2525,18,37,27218,17367,17893,17893,17893,4762,17893,5427,19852,17593,3994,2913,28860,23783,21233,12123,49941,23589,90202,32799,14828,62066,22109,28927,52164,22109,34169,29963,12886,25456,14934,17495,18839,2579,3670,3667,3709,2310,3218,67232,62632,58920,58920,11606,19510,19586,15644,32645,14204,12743,12666,13232,12983,13026,10514,11911,15374,12123,15609,37297,62741,62741,9791,11930,5206,9708,20920,8838,22505,10296,12427,22505,10161,5405,10322,9049,37774,111,36,3001,2599,524,29722,27542,25841,28078,25841,17127,28951,38833,19844,4593,46652,3952,36,607,3984,24770,1264926,109231,43634,6252,21803,24049,36280,367109,16854,1000122,128892,20032,39150,784259,1608920,319826,784259,11566,25588,489433,6252,1259347,319826,18980,25588,10056,19515,8982,11444,10075,20354,20354,125496,11444,7690,15312,9907,32965,10454,125496,9048,4117,9712,19587,6594,8043,7717,32965,8863,24337,4495,4698,11621,7913,3956,15939,21965,5232,15294,13265,10576,6969,8163,4853,2620,7913,9050,2169,5136,5486,27150,31309,15189,15187,10504,9071,8884,15023,12663,39832,16441,24641,32844,30790,15023,444552,32612,32612,21425,1442,48781,4757,30923,140415,11732,51983,6233,9082,48091,30923,28993,7060,140415,7551,6470,4704,5305,5420,4430,5577,804,26128,26124,27395,18727,724,344,832,4702,10184,57322,1642,49707,30374,91559,1744,91559,17275,7277,5724,20314,20314,15111,3167,6550,6225,10464,20314,6225,18641,7031,22586,40621,6436,4248,3798,1358,2395,1854,1369,1959,2862,620,7406,1374,7406,3759,17237,15246,1727,15246,6028,8900,5287,5833,2630,8900,15246,27262,13578,4849,27519,16521,13578,23675,4940,12020,3977,3706,1072,587,1511,2047,364,1058,1129,503,1070,3532,90,4565,3694,1169,618,6153,6232,5874,11055,4794,11060,6946,8079,5310,5772,14658,7534,25665,16100,4763,12462,10342,15892,56,1258,0,3613,3609,1111,12088,3021,2148,4927,12009,2594,24211,6285,3943,5840,37618,2653,23456,1153,9894,4792,4792,6072,3395,7430,15338,6053,5261,5381,2871,2229,3170,3451,3170,10028,2937,704,18450,2154,196,624,196,6203,3376,981,1550,3376,3376,2479,6110,8024,24231,24183,12766,161224,181432,182022,41619,115977,179242,147590,139342,79082,74373,216053,132518,103939,127873,1450759,128650,301315,74373,354322,175169,1382315,127873,126850,436428,166492,488875,124525,1102344,116286,522330,121542,79624,9380,31433,132518,70629,31433,18202,157039,32822,12478,330937,247109,100122,16885,16850,16346,1600,2941,20283,18155,3172,2616,4874,17695,5437,57471,57482,41849,5735,5735,7532,1678,5530,10125,22884,18897,15832,19377,25884,33480,35201,53036,54111,153835,188738,143806,120063,114398,33019,107104,25884,13551,10226,8919,34869,850,7828,3677,2361,10229,2466,2875,8438,60489,4097,10184,7281,8419,8419,4420,8222,475,307,82,106,1170,1168,1425,1425,846,600,677,87840,71302,10914,63370,116761,23936,116632,21850,22555,23936,21850,9878,11554,1263,8171,3965,8997,6395,13395,37588,18366,13395,2612,2467,11069,8997,5725,3116,13395,575,2579,9613,10307,1748,1228,2423,1821,9613,150,6173,6173,20078,18793,145102,143316,1493,146069,23685,3328,3884,297,195,842,33547,6025,1415,73919,4881,18262,512,19809,8863,12826,19339,1767,991,19809,5223,21031,1462,4260,13247,23996,16281,10824,3033,5762,1872,1521,1564,2985,814,15417,2865,46503,484,37301,10332,1217,1508,993,268,20027,17240,4256,19596,47872,52213,4550,3543,16996,17129,7982,3869,17000,11320,1851,14095,16484,31113,36,619689,107,28367,14017,3059,6002,17408,6450,11101,13248,2211,26350,1987,7212,9298,2655,15906,5862,1944,3698,4948,17408,11037,4653,3383,2286,2261,855,11658,1120,3514,4993,1349,21757,85582,735,7481,4718,10142,4718,3914,7465,19783,519,1103,1774,2466,13038,3348,13038,3801,3955,2075,3348,2932,2505,1779,4545,4878,3040,2798,6346,4227,8965,2335,5415,4791,3838,1730,2875,5100,921,2327,2144,2507,4217,2503,1984,7085,11496,3838,3669,4791,7611,2035,4136,1941,1984,7986,11496,27785,5306,3992,1876,1800,6790,4507,3385,6790,6122,144793,85566,30917,35619,40920,103207,41352,374899,56447,110940,72361,23734,144793,47061,77632,100404,100404,374899,25748,517612,30454,1104,863,0,88,14542,7738,10276,10947,165549,8434,9359,10947,10652,9408,10583,4932,11015,7051,9408,5359,5361,16118,9542,42739,14762,20270,9392,8354,6176,8596,6909,124,1974,6998,11372,11110,4993,55,505,297,5853,58552,7175,7175,10824,6174,7736,22039,9999,5765,6817,4305,1886,3713,7293,1940,36,141,1558,175,185,5241,835,1655,4652,6272,4652,1590,5108,189,40139,11004,12100,63793,3552,4133,13321,1896,3354,1736,13058,7193,9023,12988,1779,5266,0,4647,4647,1045,11539,17084,2199,2025,1595,2263,17084,664,3058,3391,23445,28688,175,2865,57080,34426,9351,7338,7784,18114,6270,7784,5336,11314,2490,4005,3850,3094,3850,17427,6026,118,8044,845,9943,10649,9943,4428,9943,12327,631,238986,9733,7822,6386,1350,1455,28468,1404,2919,3939,1280,23112,27167,1284,29401,1603,5416,4040,1868,2107,1617,8497,750,129541,37545,37402,9684,6242,14444,9684,13855,1342,0,1276,38090,8572,12178,38090,1668,4078,6095,22503,8572,20649,8560,75617,22376,5432,10508,11671,7383,12968,8842,21866,9283,4414,7383,3099,860,884,6447,1603,10871,6679,2354,2307,1553,3245,623,844,2258,1568,10871,681,38150,3332,2211,973,1717,976,27019,17800,10961,21068,32117,21423,2876,8223,7606,397,2132,462,9465,9465,3566,3532,20750,6597,1827,3900,301457,3712,3015,1589,2059,1986,51842,763,2026,2856,2095,1743,3148,4274,3148,7798,22676,48424,2026,1532,218686,2123,301386,2545,3132,5602,33802,4676,6379,6379,5147,1600,3465,24815,7343,1495,1790,20015,3342,1089,19969,9139,1200,7184,7074,2782,10637,11349,3342,1200,19969,2782,7369,19814,4843,4920,20440,4643,7369,8064,1246,11788,4519,19321,8289,214894,3146,7056,2014,22861,51397,3146,1060,3229,29283,8289,7056,214894,18,37210,85344,185618,63934,185633,85510,26861,34475,3558,13998,494,581,18725,8590,129446,13998,9921,1155,846,18409,17160,20663,21418,36342,1096,2691,36,10881,12211,3588,3837,3109,7172,5405,21880,3197,3040,5405,689,26513,5303,3617,27573,3420,2283,2108,222,11636,25965,12614,12614,1370,12614,4115,1077,3880,2508,4595,287,552,7669,4182,6216,1623,14861,3777,8237,12428,4805,8237,13003,3578,80315,6800,21385,4265,272,2665,2154,4197,4388,3617,4113,1039,49354,111,10207,1030,374,973,0,5993,84,89,210,266,54,246,4874,4147,97642,5385,1631,14135,98268,12716,1497,3369,2834,25776,14785,24670,5507,2363,6254,10538,12455,5407,6579,2850,1766,3066,29485,2597,1626,3386,29843,3806,8231,13969,5076,8231,3214,904,248,12146,2948,4783,151857,10465,11995,47364,5390,7795,5190,13141,662,5670,7097,21157,21390,28741,581,22354,3400,30908,28741,9395,43196,24514,1486,3720,22677,3720,886,1422,2517,246,5210,6600,8305,9603,16120,10564,1447,1248,2428,1677,1450,947,28704,6718,223,56467,56469,676,9619,11863,3159,9065,223,11863,9065,3230,331,1129,638,710,7987,230,1056,4799,14478,4985,3727,11838,2165,10528,2292,13566,7114,3606,2839,7785,3483,13566,5888,3606,6264,6811,3337,2097,14210,738,2183,2477,1132,14210,3993,2470,3981,1661,1781,1298,1475,66589,1995,2855,2316,5996,5720,986,37544,2606,152,4837,266,12263,7198,7198,6967,40898,13565,14347,8817,9010,10101,8817,27496,9182,5553,21743,21513,6178,491857,6742,14768,8488,6391,3681,5467,4570,12251,13874,8792,9052,1632,66065,2883,6267,5323,12874,10543,1771,2966,10536,18,2364,4009,3462,3791,2366,3674,3900,1620,8082,379,978,3635,1522,57,4971,4910,4393,3181,2345,1241,1936,1844,5702,25065,2128,25065,207,3205,2740,1738,758,1738,25873,2049,2496,2813,17850,25874,200798,3056,4580,763,1312,17741,2116,212,2678,9252,9832,2707,5670,2579,617,3755,5901,216803,112,4578,3512,6493,6806,4832,4915,1241,2171,744,6806,4832,2795,34625,4021,15232,8791,11176,2140,2140,11176,1086,4586,2863,3375,9845,4305,160143,1129,23,18,23,0,0,76,118,1203,196,492,197,118,207,7041,12043,262,73,170,142,130,639,7041,1886,224,639,821,476,279,244,9133,261,450,1017,4936,5129,1807,256,531,32092,32092,601,1600,68,272,501,875,1600,174,601,848,32132,463,318,800,742,844,2147,607,455,749,429,144,63,190,2806,3567,394,26484,2227,669,7366,3957,2267,6683,5830,1380,2015,7622,1681,1380,4970,16162,1362,5287,2243,1305,1380,5287,13662,973,2078,3327,3313,2979,1570,775,1233,3660,805,46,890,0,116,33717,332,258,20,33,33,6812,6812,89,210,20545,9909,5839,559,5530,20545,340,2100,20545,300,387,331,761,8949,593,70,18,0,18,0,18,18,0,54,54,60,54,60,54,90,69,0,81,0,0,541,228,228,191,781,228,38404,378,441,38404,915,896,619,896,430,305,180,117,111,311,142,180,517,227,2626,152,12944,10912,1681,40237,1689,1533,4861,903,2328,247,1704,10218,1285,4861,3827,10218,103,18,18,0,0,0,0,0,18,170,49,170,6958,49,49,18,170,0,0,18,0,18,0,410,543,480,183866,480,480,2650,541,70,30,9166,3022,77,822,7019,4068,4367,7289,11021,154,7788,2122,8491,5967,1099,0,0,0,18,36,36,27,27,0,4391,665,293,53313,9994,48347,5193,649,5896,4696,1059,649,7361,1108,53128,3163,7355,6093,11418,531,53128,11934,2068,3400,53128,17156,5288,11910,54575,11509,16769,2127,2705,800,833,678,649,1116,47,5168,7619,363,7453,7080,6561,8209,2941,2847,11511,16118,3076,16118,1477,1474,2548,3457,16287,7640,39447,3745,7747,6433,1970,3175,8440,10928,3709,3825,1997,4161,2199,6860,322,8849,390,4933,6163,1594,298,2738,3607,3607,5877,2316,1974,881,4344,1826,4592,4344,1315,520,3984,1378,7163,5658,2274,6839,3565,783,2885,1050,6185,1724,203375,1629,1153,6662,1542,203254,132,481,609,2437,3409,418,11196,1324,2437,14542,21063,1147,18,0,498,212,92,21354,22524,8937,5441,2484,260,14161,2735,2407,1117,3769,2260,5091,2407,2505,6789,14161,2605,4028,3190,5192,3617,1025,2097,4142,2357,684,1025,694807,493,16995,85,9447,4890,1425,1476,1124,1659,30040,862,846,1093,676,2288,3479,506,362,433,8628,7036,7895,8312,2824,4118,6596,6580,3590,3590,1889,2585,7998,22759,5169,4511,17529,226788,5202,7164,12268,1524,39000,17529,7443,4944,40771,1982,350729,24129,4872,4944,9367,226788,1213,6576,491,4993,4716,2155,4716,918,10745,50536,1312,29341,500,921,641,1170,173,165,4645,4645,4917,37679,4222,2103,7074,3468,4917,1341,1358,1476,776,15752,1817,862,8466,1724,1468,21157,1476,2455,1507,8030,1150,74,21942,22083,240,528,394,303,604,1392,5489,1322,4929,2872,9039,1317,10570,36046,2276,1381,10537,45181,2112,4970,7147,17682,47785,21384,2716966,15990,1784,1784,945,1717,44217,16309,24502,115446,106027,164769,23120,4354,2716630,65787,56911,1763,15899,106027,4417,3230,5766,44800,1615,692,773,99,905,18,4664,658,9895,3596,1174,9895,3588,1283,367,28425,285,1118,19715,118,417,4889,2100,26770,1693,20155,4610,8210,22551,1352,4555,4610,3218,1423,2325,23559,1580,1514,6804,4795,1352,3580,3217,1175,1208,1012,4795,6884,535,634,12562,13776,397,6728,13530,1705,1729,3519,2603,3950,70,97,167,4904,5137,49020,527,3323,1493,462,6827,4452,670,2970,20865,1421,5871,4144,2211,2308,4148,3064,1306,2171,1882,9050,1474,3600,72398,1482,72398,2612,71817,1638,599,108,36,5082,525,7048,429,4287,285,806,299,3077,9975,6195,5418,651,4749,10369,10531,1070,19152,1554,53836,9280,1119,1731,3459,3408,2437,5894,4472,2986,1580,18233,498,3273,65,119,430,1311,5851,2153,3816,4350,1218,284,16435,8280,2113,4146,5236,2541,21833,6619,2236,2137,2976,2313,6619,5225,5312,641,2483,53961,13102,13102,3732,3612,2560,1762,6006,2866,17986,1338,368,18,23,530,1890,615,3081,698,1658,3412,10143,4567,4567,7757,10437,3092,505,1404,6001,4242,2005,12964,12037,4312,11037,1648,441,25798,5880,16899,8510,16899,1640,6606,5906,8940,8940,8229,10946,4752,8940,5415,11097,9524,4634,18,8462,6365,819,819,346,362,819,749,391,1073,3742,952,172,1068,226,3,2678,637,940,3400,604,2512,1922,5225,2213,2705,15655,23117,12086,6323,23108,9587,12359,8924,32802,14750,6003,11732,8226,11957,11201,19707,2735,55,34403,10539,10539,10539,497,9452,9364,13594,437,2443,2434,2434,5440,6329,237,1613,596,463,6590,10904,2422,1955,3421,9257,5088,4375,6939,2882,337,3628,2198,1672,4098,6837,2211,9947,272,9947,9947,3650,487,229,155928,1108,10415,4622,7744,1509,2070,4120,3384,6139,970,2033,1590,2088,240,3108,709,4032,2848,2580,2848,228,2789,2059,1030,662,12298,8623,163,0,19901,5408,285,258,38460,2217,1309,38460,2495,4223,2921,12567,2949,540,465,27957,3460,844,19309,118,12819,1695,1088,654,1820,279,0,11876,1785,1177,252,914,15674,14579,466,15674,1870,1139,2822,4974,3353,4670,729,2694,29026,1834,772,4974,1001,1358,2254,4903,4954,3884,4564,1830,2732,3797,1518,6696,4156,4546,3230,4903,889,533,1402,3522,4903,23254,2807,1017,3782,663,2584,1422,334,2718,946,570,484,334,2599,899,750,102,244,41,3367,2451,1611,766,558,155,1117,413,254,196,265,31520,1679,13357,76,6982,436,7009,384,4371,3034,1398,7009,2059,475,44131,1485,53034,52716,3949,4882,8177,3491,792,706,441,218,1537,349,130,10409,11695,172,35938,17217,22236,20736,11595,28795,23876,20241,27038,49145,15356,25711,13205,22203,16759,449727,18177,35938,14701,2350,890,3822,4606,753,37176,4122,10933,4135,11833,4581,1787,370,324,458,1072,617,1084,4060,254,555,5064,3454,1046,5867,800,4190,36,1308,24368,20577,21571,37737,26961,17198,19508,17818,1641,3240,2552,6885,834,1195,3801,5145,4055,3778,13077,3466,2665,3989,12421,2450,38,0,3801,4924,788,998,5395,237,187,1794,4924,1560,14622,6077,417,10474,14938,6840,1666,9570,749,8325,1340,4035,4340,6502,4152,3548,4302,7146,6521,0,1144,11969,958,865,6347,13183,4635,291,1209,2461,469,239,517,13351,416,4592,5773,4869,5773,4412,1945,13651,4014,1215,3266,13651,3237,20,2267,341,3979,2033,697,298,627,516,255,13568,184,14022,14022,434,6400,14022,1217,14635,1085,12144,2012,1173,34587,2003,34587,5222,10660,4536,1694,4173,3878,6989,2847,6040,2366,0,2351,7969,864,330,4730,1123,149,72,1423,1506,14740,3783,15152,1803,732,210,387,2139,3035,984,1951,3009,3060,964,20963,6195,1314,10149,2302,20817,3656,4056,16052,7894,3511,10149,1532,4483,14944,11493,4019,15938,15040,4056,1471,10149,313,1001,890,715,753,971,11462,1235,537,3926,261891,19,0,80,587,3974,3952,3670,1130,2248,1431,2068,940,515,1178,2585,2479,2545,2585,2080,2846,843,4619,6499,4757,4757,1135,7463,11363,6838,4334,4757,4670,1305,2650,386,2650,2145,2145,453,562,12044,9100,193,299,1446,6499,3829,394,4130,688,448,178555,22578,623,4841,13208,7264,171467,173,566,4882,181,1625,956,0,301,7671,516,4592,8978,653,3087,1471,29881,3245,1793,20387,25151,17572,9381,4042,862,4042,2247,6700,1197,10028,7642,7564,1783,632,4110,1440,1014,4110,5865,1198,5039,975,690,2071,1815,581,5215,2638,3327,3790,4039,783,504,208,28547,408,7538,404,3722,4257,14570,4257,5026,492,1515,1678,5026,2020,2739,4898,1369,10577,2055,28040,10577,28977,4898,404,1171,439,97,97,3892,6049,1265,422,6049,896,47,5561,242,669,17255,316751,4789,2288,5193,5219,2678,7874,2386,1669,9989,1446,2187,3139,2834,543,1319,1587,10111,348,432,32,1839,324,4601,723,3496,3496,1361,957,75,5527,6957,2056,3063,6957,7137,316,286,2400,788,12970,1757,1519,2441,1472,8118,77737,1434,2654,1641,1994,1383,1143,101,308,2212,1523,8797,558,24786,28782,18031,1532,5223,1056,5223,413,262,1749,475,115,1187,709,5724,542,11270,1851,7093,5442,4215,11270,3565,4784,5592,1688,1419,1591,1815,8042,1670,3216,6942,0,36,169,3510,1250,953,1716,1465,3829,112276,117993,90187,117993,1491,6510,3084,7245,19380,4795,3423,6882,5812,3412,6882,2883,2041,3825,121126,9842,349,11557,2396,8351,25267,340,121126,4972,20166,7706,1424,8622,37144,79209,7706,9842,43638,7364,956,8652,38687,49,2762,179,9178,18,373,1170,790,878,878,1170,720,1048,3122,1250,3122,733,1129,1777,3692,1129,7146,4875,3692,1933,7726,4205,1578,2899,10913,6651,3475,3772,2076,3639,4071,44160,44160,2708,2899,2058,4071,25736,19277,535,4791,1289,4791,981,1451,2604,333,1008,156605,39,566,79,119,2407,6086,3910,534,2175,1466,3146,781,5851,2947,3146,3042,132,4571,3130,760,41,383,358,6641,605,632,2329,1079,31051,361,1801,888,134,6303,6325,480,3691,8264,1233,926,910,8237,575,1774,476,1036,347,1158,1956,636,72,2564,957,363,1614,2070,177,3841,20263,102061,7459,304952,66680,288950,74668,35888,56212,188623,3252,4135,1403,1403,4489,1028,346,1702,6728,1493,959,2663,654,6728,8569,8569,87487,473,39332,39332,185,3663,553,619,1495,2359,57440,18,34078,91,121,72333,513900,17172,1099,407,1649,29133,8008,1513,5319,2104,4025,774,346,474,11570,26421,23870,35063,26450,1380,3063,3552,9726,985,18,41245,854,434,923,5066,5066,13543,4887,1078,2207,12422,2857,965,2688,3762,256,3762,3244,5748,314,77,0,566,566,121,12014,1500,1107,922,1510,3138,150,398,2696,829,2696,641,2696,5365,6123,1810,1970,27217,4450,1106,22273,24393,8017,12941,62406,1322,68233,10528,2891,818538,4114,1314,642,1562,705,2502,1067,139,2614,108,6396,340,28291,16812,25505,14370,27156,51527,38189,41662,39678,23045,23613,23149,42713,37457,20152,7861,1084,16203,6759,27553,12160,2650,404,1495,8394,41032,12160,4172,2830,4723,29229,5073,4363,2850,2280,25989,14670,22273,15127,7494,11154,2162,815,134,4723,747,1930,181,4929,6170,6170,6141,4040,5368,1055,217001,1062,1457,3497,5856,2476,831,22527,12191,2021,1507,216676,21280,371,30195,2222,72567,4095,555,1339,0,37,0,2821,1360,355,5214,206,279,382,2145,1266,2802,544,648,646,10082,822,430,6854,968,190,995,355,10082,468,2247,1083,0,1061,2095,15949,996,1357,727,182,10102,2478,1095,1332,732,30095,16072,469,1990,312,3994,32666,3507,18,2020,1065,206,11362,3556,32330,32328,9315,32350,73,3569,691,1525,852,1394,599,1182,1823,964,247,1356,618,1899,5538,724,2039,7092,428,265,1617,0,0,244,54,2393,7280,404,33914,6845,206,18687,18687,37598,67102,21366,558,1535,3886,1398,690,1416,4674,1294,1308,5655,1561,4674,436,474,241,789,1217,18,30,1967,12499,1233,619,385,3432,2029,1698,1283,989,1425,120202,50614,435,50519,2840,1535,10605,1545,1682,1435,120202,50519,618,4117,1441,1567,344,1441,72,655,1645,170,56,32,4377,3666,3666,254,23247,523,5578,33563,55710,509,58790,509,135,6198,9553,7090,353,3728,7777,1257,153,1620,0,3831,18,18,37,1696,841,8821,83623,3778,1307,51,2567,2642,1161,2567,1051,1993,7415,1993,18,27,36,69,2327,1500,636,6992,20992,4373,9085,5781,878,2339,374,921,1975,374,1230,1337,2703,351,888,714,456,636,6594,2207,4628,3990,1020,15399,11916,73056,6238,73,589,169,188,918,2050,831,5672,0,60,18,6217,7067,7067,1523,12052,5301,1175,3582,898,534,1864,947,945,6953,29428,1843,4080,6903,7105,8866,5400,2792,306,232,140,4201,34612,3325,5495,0,2272,1134,22124,9429,2938,1149,1671,2550,21802,820,2550,859,3472,18624,42156,30887,57607,2,1138,298,187,1127,1861,345,336,952,2470,603,654,335,3472,5930,649,316,595,2105,669,975,12250,879,1420,156,7028,12162,213024,11725,12037,213024,107050,6059,4595,73,0,152,8435,288,1385,624,234,1421,1765,1331,4354,535,9537,115342,36621,898,9009,44601,36092,9124,13348,26796,26796,6423,54,1265,223,6399,510,3769,54,25,53,18,0,1270,510,1612,1039,2141,367,830,1955,1201,14737,68,352,2996,829,0,18,111,0,17300,18,1523,469,197,17860,25423,1607,5401,1429,0,1177,1177,1468,1057,1705,130,347,29322,1705,2889,449,1783,872,1046,297,0,18,204,1260,562,754,1471,448,389,349,471,986,1830,1279,234,337,238,297,1058,3072,13368,857,571,318,54,213,27,1349,977,248,839,11944,3243,310,434,577,215,873,2431,4487,280,630,1270,1240,3962,2059,1210,205,2924,3865,52,3769,18,8495,446,237,1323,97,69,3859,4330,1224,3345,0,49,3920,362,2501,1270,212,304,60500,2379,661,2916,532,7057,59842,21280,10727,2935,4879,531,440,428,1260,12867,18070,12078,404,758,9713,610,36,1535,5207,4727,1744,1294,403,616,7325,620,574,503,7326,328,3039,502,106587,4967,17071,412,810,63,27938,2146,4967,106629,18,36,398,1417,59,5,139,4891,121,121,18,40,1287,1183,367,14688,22483,1803,5180,624,30901,13094,228243,21927,11751,3592,52525,41215,3954,284,368,2054,1405,2416,3327,6411,1732,434,15349,295,3454,0,136,41,36,175,1167,355,6618,603,2425,2211,762,3631,12644,573,6343,2279,3656,322,9531,2326,3656,10055,2192,30307,226,880,577,28262,1966,6558,5108,8748,4072,22,48232,143,563,1665,63,1770,1202,4011,1283,2924,777,235,2008,1604,15425,137,18,0,1748,3075,211,481,644,211,922,196,32503,22666,253,0,80,39,1247,525,307,350,525,517,11152,628,251,3181,0,100,0,753,48,503,475,307,361,206,0,37324,60527,30191,28339,66354,34815,1035,1497,287,448,1002,3613,840,3627,17613,2395,1389,395,458,1435,3057,17660,379,11460,18,3618,18,5631,18,1497,958,23,8992,10409,2244,1250,2696,4761,510,654,1039,2532,5955,809,2183,13832,246336,6392,429,6724,5254,37721,7251,246336,18,0,103,90,103,34,0,0,5809,688,1750,5741,2146,7914,2671,54,625,13447,11220,475,11220,13523,3387,230,3746,12355,3173,8677,6750,5607,1333,1094,0,260,469,1511,8224,1151,2656,537,705,287,36,2484,18,485,777,473,7892,97,5475,1374,215,17213,5426,1781,163,1355,13295,3728,153,18,884,846,174,1238,129,4242,472,185,472,8751,853,472,14797,598,672,3932,261,4747,18398,80277,50208,39139,27670,37798,98133,19184,89,59,380,291,5770,310,7170,3140,74,10874,94016,1775,5502,52095,3620,117836,573187,55125,432959,149334,55125,73173,653,0,201,72,535,985,568,279,367,2397,14848,1318,6675,32786,2965,1078,242,973,2928,14848,4617,3688,4930,1171,62701,41,2262,131,42,1201,9685,658,0,16998,0,18,0,0,141,18,1054,797,486,257,201,2012,900,1867,1462,1526,347,215,10295,32,12964,36,50,640,1370,36,36,20,59,0,36,140,237,583,194,670,936,935,1021,146,386,394,418,123,3110,465,24557,42470,18,218,18,571,2828,359,611,685,3721,703,887,1182,1933,8985,1485,0,54,1807,2152,315,94,12765,9657,3644,13822,13822,13575,18,1220,23,1220,791,251,134,263,657,1420,158,2261,12900,56126,3936,8730,1002,15655,653,6385,6895,3936,56126,2013,4174,36977,1740,1987,9152,373,1727,1375,4863,36,387,83,738,32,16832,4553,1034,75,11296,706,291,47,3461,367,691,1511,27838,18516,401,26766,1371,1798,5730,12851,75962,5195,536509,0,0,279,0,665,625,35670,117,83,244,1310,637,1310,1121,158,18516,27133,88652,40186,57954,24788,52783,88652,290330,88652,18278,0,0,18,36,18,18,18,313,457,61,13281,8629,5711,0,23,6215,3705,2436,2657,8432,7114,2632,512,401,287,151,512,6257,3609,7105,34649,2610,6919,18,18,32,83,18,0,18,0,54,273,1111,18,17009,4291,20908,670,286,4138,707,1010,1800,288,342,15015,4971,6731,2898,1816,17226,5938,17226,10624,0,23,128,483,47,2881,356,1055,467,387,1835,767,246,139,1641,673,0,53,18,33,18,18,361,162,183,46,67,4120,489,237,251,1718,150,451,129,5751,1299,18,18,0,0,0,18,9232,1838,345,27887,6178,0,36,3751,36,0,2021,233,597,101,223,77,644,213,3303,62126,108402,33249,170,5945,982,15619,54,126,125,246,54357,4661,29175,9288,41,0,0,63,0,0,62,0,39,600,1138,203,1905,1385,5602,3243,2539,12557,2826,275,35,0,18,18,18,3364,96,395,0,0,54,37,0,893,0,0,0,93,4155,3196,4390,4739,3867,14329,125051,1906,2204,10261,3991,54604,808,4070,612,125478,8459,6605,61,6081,10014,18,35,411,18,0,36,65,301,85,9625,234,83,104,218,1688,6176,38,1564,1564,60,1328,2935,116,1587,690,1123,0,9074,31,4459,503,125,76,76,532,4117,487,550,1023,2034,4117,0,18,52,0,36,204,134,987,85,820,172,46,313,0,0,38,18,18,36,53,742,3978,201,1094,960,212,2245,466,5950,5156,693,2099,1153,5966,80,5491,1326,18,34,28,20365,233,4025,302,248,4025,153,18,578,0,67,10074,6819,137,1903,6355,12305,11133,0,0,18,0,36,18,20,0,36,466,5797,531,424,6397,0,18,0,6155,53193,6567,6098,208,2038,167,4983,827,1187,818,809,301,36,46,46,36,36,18,255,19800,22798,16344,8735,6841,0,67,54,295,980,306,8426,9559,8426,1217,11513,8655,3935,12289,8426,2724,17206,4797,18,0,72,0,31675,83,18,40,36,54,126,105,772,131,499,103,386,1961,8157,110,1421,11392,729,0,0,0,31,18,184,23,23,2429,301,430,418,279,265,23,39,36,19,0,545,113,93817,488,191,573,33313,111,33313,229,22747,94153,17172,8555,101742,0,18,0,70,0,18,7258,175,223,1178,18,0,8050,348,80,67,6816,4212,18,0,0,0,0,18,670,1012,6458,32,639,22694,0,18,0,0,0,0,0,36,36,36,174,220,100,1032,149,570,0,36,18,1000,237,87,137,229,14651,5212,263,140,413,38,2683,27,18,0,108,72,5181,379,0,0,18,0,0,22245,92,209,1067,655,208,97,8746,1089,121,0,36,69,0,106,89,1563,399,8661,135,45,285,151,10930,810,0,0,34,0,59,36,67,68,348,22,18204,557,1841,5245,34498,4990,0,0,89,211,249,884,316,948,449,167,303,1842,1743,2196,25,10970,51,36,0,23,589,55,11495,11495,18,0,0,23,18,18,35,6895,3981,631,12200,8947,8687,12792,1067,18,0,18,2812,0,0,497,548,0,73,36,36,18,79,471,36083,332,93563,62336,93563,29486,123951,29473,298512,0,0,0,54,18,0,56,56,550,208,1396,18088,14708,10948,0,0,20,19813,19813,23118,18,41,227,95,80,87,728,8711,450,246,144,6567,18,18,18,3,0,18,1065,18,113,88,774,10600,0,0,18,54,54,0,787,354,208,354,653,644,3617,0,41,38,175,161,89,8847,277,18,0,20,15166,38,18,139,0,1016,2879,50,2998,2624,286,901,348,0,18,23,36,161,0,21,18,32,395,749,577,340,1762,0,36,107,36,18,83,23,54,12401,86,80164,37549,621,0,0,36,18,18,18,0,0,593,19717,18222,18278,18,36,18,18,12094,20,18,210,1490,23,260,155,47,4846,2049,622,672,0,18,97,10336,16365,55,4810,333,503,81,165,18,0,0,18,117,61197,21658,37541,174619,35268,32659,150389,1316,101495,55212,23276,60,34,187,4194,4194,309,169,1224,418,176,0,0,0,529,1849,48,158,197,18,68,51,54,21,0,117,47,138,18035,2453,2453,19507,132206,13414,36,36,18,32,859,448,601,36,78,0,0,31,92,188,619,264,12454,718,3378,5813,0,0,0,37,158,74,235,717,2969,281,177,0,254,0,83,760,59,499,645,319,121,556,2259,0,45,45,36,0,18,18,842,38,156,105,299,0,18,0,51,2381,0,18,18,36,451,452,502,1641,175,192,35,0,987,41,0,18,1329,54,72,154,20,71,0,41,56,7339,55,873,52,54,75,44,0,0,0,36,110,18,0,0,0,185,223,36,27,31,6,35,0,0,38,93,12065,16958,25075,16418,0,141,22451,254,22451,103,168,15672,18,0,0,35,29,111,0,0,0,9620,15335,273,101,29,980,13578,20,18,18,764,300,322,4562,4644,110,2137,1501,9192,1203,546,2726,0,90,164,1413,83,0,18,18,16874,23,0,47,58,284,180,206,48,0,0,0,0,18,20,4014,10747,74,33,29,136,127,170,187,19,127,225,0,23,33,18,0,18,1290,60,65,138,39692,20827,36575,0,18,18,0,0,18,34,4130,527,51,0,0,18,0,519,18,0,908,1049,1306,132,3602,1113,18,0,18,567,270,365,84,16436,527,0,24139,23,0,18,0,223,0,18,0,0,76,3185,45,18,268,3326,589,36,25909,18,0,0,0,0,94,89,1732,13131,18,36,0,18,18,18,18,135,317,0,0,255,4627,72,528,528,0,132281,6540,1095,0,36,18,0,0,28854,33367,35292,18,0,18,693,221,217,67,12350,4074,0,36,54,24217,84,18,0,20,67,10199,126,2474,42731,2250,0,579,0,18,18,0,0,5553,129,1518,2032,1735,0,18,0,23,0,0,21,44,778,20,107,0,0,32,0,1255,5181,96,151,1807,18,127,84,6086,0,0,36,89,18,18,0,0,36,54,148,89,89,0,151,151,151,27,944,143,151,151,58,118,39124,21061,20046,36864,114672,62000,18,36,18,18,51,92,161,36,130,10451,4245,0,0,0,0,54,190,1165,10798,31,30,75,4655,9723,2805,0,18,0,36,207,58,0,126,290,0,0,36,36,1472,54,123,770,69,253,569,1313,598,18,38,0,917,6593,11462,130,127,107,18,394,1299,331,454,0,127,87,36,36,0,0,0,4106,36,18,89,577,115,178,54,360,92569,92569,820,0,0,18,20141,19251,0,68,273,406,81,54,36,18,0,7222,3126,0,0,86,18062,17331,21943,23202,22501,96,136,694,105,239,39,1606,18,36,544,0,36,36,0,56,107,80,21416,1223,18,0,18,0,0,36,1281,47,421,225,234,736,36,36,54,36,0,4219,3863,118,0,0,1026,0,18,0,3533,2648,115,38,0,0,0,35,83,36,87,0,3370,234,39,0,0,0,20,52,80,17627,10891,91,18,0,0,438,2358,0,3532,0,245,38,0,0,0,38,221,12877,4590,1175,1852,1432,36,0,0,1487,116,736,1614,2752,330,189,122,0,18,18,0,134,620,54,1036,3111,0,450,18,0,0,0,18,18,18,20,0,275,151,54,0,0,0,20,18,0,18,27333,20,0,0,0,391,71,164,69,18,43,1784,2742,0,842,355,0,3304,0,18,18,3647,3798,0,0,18,55,58,18,18,3257,825,0,81,9790,18,8660,1420,1731,1731,18,1731,3327,3327,3327,3327,0,3327,3327,3015,3015,3015,1451789,235,145049,1465080,145049,1465080,0,18,0,33,27,18,0,0,119,36,902,40,36,18,33467,0,0,0,0,1953,20,35,316,68,259,139,1349,0,0,0,0,0,0,18,38,9316,1641,2821,0,994,0,18,0,18,20512,12842,0,18,215,18,18,221,1288,1288,561,0,0,0,0,608,97,0,256,18,18,0,18,0,8608,0,55,87,605,70,1401,9903,115960,0,0,18,0,0,0,0,18,113,36,108,139652,30910,0,0,18,18,5451,396,4946,137,82,0,54,0,0,18,0,18,286,18,161,8103,6667,203,36,34,23,0,0,18,0,72,0,536,18,475,50,94,4336,0,86,18,0,49,53,91,768,10434,8167,75,51,0,0,18,18,0,0,19,6,36,50,54,118,777,36,5374,0,5670,0,0,36,259,0,18,18,128171,83700,128239,24988,22363,34631,15070,39286,864,43835,54,0,18,35,474,77,17176,474,480,1901,0,0,18,18,0,18,0,19327,14740,14871,451,0,0,0,36,0,0,18,36,18,0,133892,133892,426,18,0,0,18,0,36,1,20,0,2462,3485,28043,1928,3485,0,202,577,18,0,36,18,38,118,2012,1573,2190,1573,0,394,0,0,0,18,18,1,18,18,22,0,18,50,0,8549,747,0,11366,120,11366,70,18,89,54,0,839,94,0,10490,503,1307,1096,1472,11630,1237,36,0,0,641,0,0,30,18,0,0,139,779,371,36,54,18,0,59,15129,39884,66084,16883,3615,13251,3743,0,25,0,0,0,0,0,34,27,14678,5911,9537,9841,5387,8136,18,9537,318,0,0,0,36,3074,0,26,56,1288,23,54,2000,5680,1678,2659,3099,1786,2900,0,0,0,18,0,0,0,18,720,462,720,741,0,0,0,0,1,18,80,12925,92,36,356,1707,348,0,54,22406,0,0,0,0,0,18,5015,251,288,18,335,0,0,0,20,41,41,37,30,0,18,41,0,0,36,434,23,272,29033,208,141,69,0,18,37,18,0,0,0,18,36,4733,14545,1934,3662,18,0,18,0,0,40,2718,98,11348,11402,199,453,11665,1904,293,339,246,0,0,0,0,5,237,31,72,0,127,808,164,586,524,0,0,0,136,0,2363,781,2424,70065,70065,16283,4236,70032,0,0,2,18,0,0,4394,2978,18,0,18,41,36,1097,154,232,35,16532,10750,10806,801,5367,0,0,0,18,10940,0,3512,0,41,36,0,0,447,355,7399,0,399,447,76,9995,919,998,1404,0,18,1807,852,1807,1763,327,0,0,0,343,59,68,68,1400,116,61,68,62,725,334,59,0,0,18,18,0,69,41,0,55,962,3778,3778,138,0,0,471,0,0,118,382,85,85,58,0,74,18,1393,113,7088,0,2774,0,878,56,28,28,0,44,174,247,483,0,36,0,0,118,18,0,7176,7176,511,2552,5626,1034,984,0,1954,0,0,0,54,54,18,0,2718,261,715,445,0,0,0,36,18,0,1217,147,36,69,1,0,698,20792,605,1933,1933,4421,6368,22308,23215,2189,1988,0,0,0,0,0,1969,0,6824,3602,5259,0,20,101,183,2189,36,45,4292,4016,5923,3781,4016,7953,3740,7953,7953,3740,18,0,0,0,0,18,0,1076,690,865,1097,5237,0,18,0,18,20,20,36,1141,1340,2304,3284,1925,1708,0,0,0,0,18,0,23,0,46,0,0,393,346,0,0,18,18,0,0,0,18,27978,5526,7318,2640,8142,692,962,0,0,0,18,0,0,0,161,0,63,67,34,4872,4130,1025,1025,1326,0,36,18,469,0,54,321,971,1928,0,0,0,0,0,551,0,0,148,10630,0,72,1984,1348,220,460,3411,511,0,0,1238,54997,361,410,72,18,0,0,152,1336,0,248,0,18,0,251,269,361,28,560,36,80506,1800,1021,2240,1014,0,92,36,183,724,0,18,18,0,0,18,18,173,23,18,49,1,739,160,2439,10337,5371,683,2420,0,18,18,0,0,0,0,36,38,18264,6684,6509,3771,0,18,0,0,47457,55,18,56,28,0,0,3715,6993,1457,27941,22509,4460,1745,6993,3397,50931,50931,0,0,0,0,0,38,0,0,18,0,34,0,0,18,42,847,1431,1063,2644,1141,4467,8894,10192,575,60,112,18,74,32,34,28,0,921,0,0,0,18,0,21852,7285,6087,0,0,0,45,28,89,437,9233,0,0,18,0,0,4353,0,1588,2093,2138,18,54,18,0,36,0,0,41,20,23,20,36,522,0,384,1124,652,0,0,0,18,32,55,18,6899,0,0,20,53,1208,1673,2378,59,1003,0,0,18,0,0,54,18,18,0,0,38,0,36,921,409,1744,421,800,0,0,0,18,0,0,1789,9004,798,2724,239,18,0,0,1234,0,0,6375,3694,4874,1679,1689,1764,0,0,0,0,0,18,0,1893,32,144,0,18,0,36,14126,0,90,9715,281,3346,4403,22952,8138,1945,0,23,42,8478,2126,3439,1880,773,0,0,146,18,161,10375,372,0,5909,9790,9427,11085,4572,7300,4352,0,20,0,0,0,113,2200,0,2824,0,0,0,16727,19405,66461,6553,18,18,70,20,7620,1730,482,482,1207,2210,18,0,36,18,318,18,0,0,49,0,36,27977,197,2096,1962,6584,5840,18,54,31,0,0,0,0,0,0,36,3196,6660,54153,236088,5079,0,0,0,72,0,41,0,0,18,0,45668,1294,238,18,0,31769,0,0,670,223,1043,23,39008,2785,1109,34364,39008,206,18,18,18,34,0,0,0,0,18,0,12763,2498,3987,6851,6360,0,18,0,0,3883,2580,0,1554,2362,87,39,1331,1608,1135,0,0,0,18,0,0,0,0,0,0,18,0,0,1616,878,0,0,0,0,18,0,36,0,0,36,0,0,0,24651,0,0,0,18,0,10143,2213,1563,20,0,1868,3427,699,3451,0,0,110,0,0,36,0,8456,15243,3372,3372,9020,590,2439,397,0,18,38,18,0,0,21,0,0,10053,45176,1912,10053,5917,4268,45176,550,4175,0,0,0,0,18,0,346,539,0,0,0,0,0,18,2882,6066,587,3234,6066,1447,1312,0,36,0,36,0,11547,0,0,18,489,0,0,1849,4040,4040,1710,0,18,0,0,0,18,474,474,662,548,1354,0,18,0,0,0,0,16629,17687,124,9061,41837,11523,36473,0,9158,14391,18,18,23,0,18,0,0,0,0,0,1815,1657,631,36,18,18,25,82,0,191,1229,0,0,18,0,0,18,18,71,20,606,2447,18,18,2358,23526,1098,2596,517,0,0,0,0,36,1905,270,531,0,0,0,2487,0,4599,3457,1301,885,3457,179,1444,31,0,0,0,18,0,4676,4954,1100,0,0,18,0,2198,1327,2095,700,1812,18,0,18,0,0,0,18,0,18,0,0,1138,1391,1410,1576,1165,0,36,0,0,729,0,18,0,7903,5992,11113,5717,3839,5223,4032,3371,4465,0,0,0,36,0,0,0,0,2042,2932,8173,4409,667,769,4081,1217,0,18,0,123,0,18,0,0,214,4750,1350,0,0,0,18,0,0,0,0,0,18,18,519,525,21,0,134,25878,0,0,8770,0,41,8505,1269,8917,11587,10061,0,18,0,8798,4444,0,0,0,18,1,1784,852,18,0,18,2271,0,32934,1216,0,234,2503,1346,1307,2013,0,0,0,825,18,1793,0,27,0,359,1502,1119,412,656,0,0,0,0,5865,4081,18,0,5456,2578,5276,8725,46037,52829,0,18,19381,373,0,0,2024,496,0,36,736,936,597,903,18,0,0,0,2402,18,0,18,18,18,0,4557,635,413,4424,0,0
20180910-M3-pos-1,mice_M3,11498,0,6375,231636,131860,156517,64288,156517,111530,125440,114877,86140,89569,113358,79410,79906,6400,18665,3754,10519,48642,40731,62858,44213,86436,86436,58735,9101,2957,2708,1032,27280,1878,1878,50647,8166,26459,8934,8208,16485,25717,19057,25183,25959,8934,17993,44691,25784,62415,70930,18531,32970,29025,21813,30510,22877,25717,19772,20046,15612,15700,23648,30814,229784,31267,126151,84912,31009,237291,414940,519694,519694,21182,430091,430091,18266,21638,121100,47835,17690,46527,314867,314867,12640,72430,35701,59241,58696,591181,33797,220554,183955,29398,114211,52098,61711,26308,258690,56554,174775,30333,365976,91905,31956,76095,49932,44621,232694,31669,30184,52018,365976,47978,45223,192063,571518,96754,104850,91905,52942,40061,232660,88765,232346,103191,334856,42253,59988,108261,45026,54278,39990,2807638,11665,11665,42190,3193,124385,239479,5958,7640,27051,10406,810,67067,33531,2305,18852,107226,134670,6142,3334,31941,31038,21997,35179,35179,21997,34116,6198,5822,9478,67489,4244,8526,7577,5432,5794,313574,12443,12384,510,11262,20390,12404,13295,370592,16031,11780,190,43603,41236,41236,17667842,82071,17751806,14627,14627,14627,14021,14020,14020,8583,8873,8873,8761,441465,30898,34833,749088,749088,7024,158231,72997,206022,198741,122284,483747,73028,32326,36631,208299,60830,63201,190822,47418,48126,65982,30707,472766,108990,32326,63201,30732,81288,44827,22095,81002,32127,41836,254027,189267,63778,55017,112275,208299,128139,254027,31189,81002,155398,40565,39865,53488,178775,1867645,31189,32326,35557,35101,17269,4840,4116,19080,497836,494893,469075,39556,39556,42192,42200,11252,8901,1731,4580,673824,4580,673824,5042,45085,22445,6027,5719,21109,9147,13825,17271,13117,22780,13117,28519,13117,16507,21267,5720,33064,2827,9970,3890,6799,279788,11289,301451,53825,16941,7640,7677,17982,391462,10338,13191,9564,14024,27925,8785,391462,63679,22697,66141,107895,150089,150089,70524,45058,47996,192487,70524,11644,4939,10159,20615,2741,2325,2741,7478,2741,44531,44531,1153,1864,953,2483,39399,39390,29580,7042,7042,6059,18010,9228,6961,5482,4673,6630,5866,8457,20415,10684,17298,14659,544945,7222,8216,10628,17539,15739,18410,16009,615364,21630,14196,9663,18829,14196,4170,4933,13035,7073,6387,3752,22951,53615,112185,35980,23074,55916,147664,45308,65063,33293,100137,28109,81980,25739,20317,55418,55515,71905,45308,20741,33765,24353,79690,32329,53441,22951,74722,22272,72641,87434,53207,388594,188662,2264154,265509,40429,158350,72962,81236,44841,147664,2523,3116,33654,35558,179733,24193,375303,44127,90496,16263,16263,16263,16031,26062,24447,35399,93748,17928,32573,35399,32573,27141,17928,10509,64870,6616,58984,11908,6616,98569,12547,109094,16616,109094,79278,97971,107579,29266,110232,11942,16584,5052,129252,17998,278927,189827,192091,183920,212635,36583,36604,278927,22955,25515,246669,322960,253518,221888,107272,115305,189767,173404,171523,293053,230311,288659,265130,293772,262183,1278467,123083,88332,3467,11603,14774,11554,10231,10456,34300,8720,3598,1604,23358,24718,116101,53468,30876,221461,65705,221461,174798,25978,44804,85173,28201,797194,30638,19355,24032,25918,3993,3679,797194,57661,6453,1836,10991,2436,2010,436,72632,7866,142,23810,15585,10890,23419,20049,3759,1700,4396,176375,3186,2366,3186,7869,10955,12743,5405,10221,6308,5055,574419,574306,74276,3911,6103,10048,29592,10758,2061,13350,91108,91108,1461,89010,1966,42487,39782,38944,31162,1131330,23143,17430,4979,2854,1439,48861,20566,50391,82126,26013,25001,27939,71805,24689,28407,19202,60336,20333,25952,21366,82417,1364047,27948,28698,118411,31119,159402,27291,11473,23467,14206,18344,14155,20090,21315,17717,23467,11198,14821,19157,5212,8263,20546,11881,5738,9547,9067,1841,1966,1520,9716,215991,18531,22666,21523,21523,3949,4636,157556,133890,77659,45921,80638,146108,133890,34053,267185,72043,45599,58763,51704,87511,31594,443684,239647,23379,28515,103677,430418,50601,267185,54796,100482,190435,88254,73488,24817,79729,72988,23417,146108,74984,184436,190435,286138,261932,87005,89070,68577,31974,16578,18071,9590,487175,1100,152052,7082,4368,15127,6554,9585,5044,4696,9270,3914,34790,1159,3557,3907,3593,1820,5526,11219,30629,88850,37119,153507,46440,31853,54712,42714,227735,31466,30629,297207,157102,77571,216700,299322,155255,67581,119810,69217,199196,422908,163431,82974,48480,258835,82974,98563,47446,31963,44044,304744,44931,145449,44931,67112,217257,3212828,70178,264587,16954,8029,9418,16306,389092,351896,589592,1016997,2484,10704,5883,103839,104059,3178,26667,13752,289063,81901,296675,535637,3342,8048,10143,230450,16331,13885,5118,41689,32440,6008,28338,28978,13732,15781,4881,235862,8480,2498,2087,23199,20632,23199,46764,3744,28680,19447,19447,2246,107,108067,178285,6405,7614,10100,178285,8095,5861,10865,7127,346,122,28677,186520,51337,32405,36332,93765,37921,74945,47474,61736,40370,229924,229878,229924,47126,229924,6166,9324,164351,72644,11629,10548,13560,27668,30549,27668,0,42708,33612,46473,42708,1082243,67810,15031,23997,15031,2177,2177,493,8741,3349,5421,8000,4144,6855,291260,2988,79526,8088,1266394,62628,3259,2269,76774,46363,9186,76774,13996,915,26327,16003,16003,8573,12560,2069,2988,6264,1174,3259,4456,2901,4726,6023,4103,4089,4180,8050,14542,4629,0,2690,15929,10686,1361,2537,1464,2589,24600,149295,58957,149295,19598,12021,148631,9141,2886,3478,1869,4156,3594,16605,188,42294,132766,43955,3073,40169,44736,15387,96593,135535,73129,2142,66416,13069,10001,14143,198955,14689,35660,34924,46218,112584,44714,26872,135782,180820,84904,90078,128284,60533,88575,65279,68049,69343,96900,54168,101091,95999,63916,84919,90352,81143,65084,84238,82734,84186,35110,59217,80986,34265,9706,13536,5352,11873,43332,79429,54781,24550,90463,69121,99866,69834,61976,27034,62846,106174,56092,39722,55087,86390,55087,65959,122058,112540,215793,57180,116511,75755,32163,160171,31761,30648,23258,25946,77857,22506,25532,484344,79427,23776,248871,40209,30608,192291,3570209,60432,50171,63936,36707,5373,3599,5287,6647,661,10874,61398,7165,1851,7593,6626,4991,9613,8091,987,2297,1849,2262,109034,87736,109034,87736,236031,3535,11721,10711,2343,13959,1344,22544,136888,145415,122013,5224,1594,8285,2368,2337,91991,125588,186540,3276,2635,2635,6155,17956,4905,1515,3958,26243,2943,5471,2493,13971,3604,15849,63924,15605,11665,28050,2036,16291,3542,7024,54606,54606,6089,138721,134878,137286,768,730,8642,24836,10513,17801,571797,10344,22836,10395,4000,19525,69823,12813,3504,5754,2053,9778,5068,1627,2298,2825,2801,1743,0,34957,101276,128051,126936,798,15674,9614,9911,8830,23178,8387,21236,13142,21236,34940,713,409,26542,40651,651,3057,40633,19534,30521,67697,4832,3509,6744,21783,16297,6266,7242,21960,21783,1965,12047,9702,1342,72166,7126,17214,5873,72166,11237,10480,9869,6879,5903,11490,2887,52996,38528,32443,30118,40335,28971,58327,36834,60133,43628,69150,71566,35000,61384,41983,39829,29933,22744,42369,58047,54419,42369,57437,40048,37865,46858,38848,71566,57437,35124,31426,54752,11966,6428,54002,7433,7972,13410,13912,13730,9203,43721,11725,4224,4224,45,38159,38793,24170,70510,70489,74729,32748,42570,278492,48895,48895,13752,1911,10896,4788,1157,52132,19853,437455,12572,30481,15179,20390,17029,59366,40773,713977,238648,41631,275063,202430,924028,703610,249796,691754,143270,34792,12697,22177,18675,52708,26123,54369,36021,29369,38511,33723,29533,73196,2906,65080,10307,10307,60212,37588,11586,4490,2563,9551,1937,5622,2914,7430,1455,5131,20845,147,3715,13949,13949,3797,12415,2336,2336,2336,18986,2450,1471,1468,1878,58120,11585,14754,3681,4163,3449,4371,3608,792,999,184,2232,1669,60250,4252,96910,31969,17251,3691,13189,59912,6463,1794,17251,13189,57557,1680,5490,17251,1099,60988,10404,543141,16581,18,1576,4532,1198,49302,4951,4071,12905,1748,6082,9014,1713,2020,11485,121,12478,2899,12478,875,12478,401,2899,10330,11941,10330,3066,3018,12886,3593,1942,9254,10473,6532,10471,10345,86,3308,6721,7276,5390,13680,16737,18539,9686,10215,18892,64376,9279,2476,563,729,341,594,311,470,1497,931,1954,7851,0,107,37213,3385,84079,84079,33059,33853,43726,38801,84079,150835,31402,35037,37096,43997,63700,40635,73625,31354,68557,104609,84552,82644,44701,59963,37490,73625,37721,24304,43728,43806,45333,84811,21413,21163,33994,46778,19679,9664,969,1354,2914,9693,44451,44451,13331,3474,3852,7137,21144,49846,12867,49846,12867,51942,3443,29225,13467,29225,2582,29225,1638,5640,1545,7583,20146,1758,3915,2261,7883,1404,7877,27499,6964,2615,3350,9972,7321,2474,24418,4482,9016,4942,2013,1435,8194,3513,1478,3039,577,5745,31761,25718,19924,4704,1962,15833,19924,1962,17625,3079,1538,4543,12711,448,2063,2242,2063,476,2188,427,499,2555,6636,8178,2796,6009,11020,1413,1626,7641,2266,1688,5535,564,208117,423,73639,208117,244,73639,208117,22136,24435,122077,121751,356308,1924,8128,4187,15638,8628,1254,4187,1042,1855,1399,6987,4131,1226,12444,2430,4307,57902,1594,5523,4695,60451,2395,2768,7575,3056,21800,9816,70312,9378,18355,9533,11457,9936,18355,12963,21246,8116,21800,7521,95985,119621,119621,175358,963,17284,54082,5311,10564,1881,2582,1879,10885,27958,690,1811,431,2345,719,2207,3206,911,4635,292,3237,88365,242,9738,3501,24754,15834,4977,6287,15834,10770,21348,15834,557,6026,969,4977,651,844,9828,9828,11873,21715,206,344,242,6358,3508,8755,11108,2117,1600,2712,2144,2515,13664,9174,3774,8113,251,169,484,3179,8939,2545,1341,3495,2792,34041,16585,3082,10897,594,29635,1424,4855,4855,13425,20,2634,11183,9581,5338,11717,16024,12210,9764,3554,5001,6041,4913,3265,8162,18224,18221,100,315,1131,4837,2838,1194,997,2006,2731,3036,2731,763,459,6271,1277,639,1442,4623,1580,9442,3751,15946,7211,28,14805,14805,14805,6045,8051,26967,3587,11813,4961,7783,4525,6815,3130,8971,12239,1858,1528,2203,4641,4641,12296,15796,1238,1618,11691,1823,4927,1071,4927,1107,2599,4479,1675,2853,1878,4451,215,5400,8029,535,366,25414,7700,321524,1106,321524,959,660,5368,5165,322337,10115,4546,5368,4404,4596,711,8304,1750,2686,744,887,798,24448,28203,4411,25692,2739,244,63526,17915,9081,18170,5954,18170,2690,15109,359073,45889,22248,4031,6950,6950,18170,5996,1374,2143,1885,3655,1692,3340,2955,78699,3378,10015,7397,1410,2921,2921,5389,14921,8121,1211,126,2418,11986,7313,54,453,34155,1039,44879,5870,1730,2008,1680,2455,5870,6619,10469,3510,1646,2217,4760,2890,2111,3019,2516,1097,2406,3057,2207,7511,1921,1113,2207,9831,1661,14907,15111,7234,13545,4606,2031,9279,18834,41184,4717,28578,175,175,6525,449,957,577,7411,5864,791,108915,907,152,8101,8101,7156,9832,11420,17758,78349,7156,3666,5731,17473,26954,21305,11781,16612,42075,28238,10960,10287,5625,9866,5386,2032,9496,18030,8930,6757,11447,24966,2564,10520,10996,25243,28194,32732,24217,45667,22451,30624,9945,24215,22072,45667,15701,13485,13397,10003,2701,10770,10828,475,10770,4379,2287,4455,50903,26586,151529,56379,65789,65789,65265,75683,10092,265656,265656,265656,265766,123077,107124,146020,118891,240367,141309,60504,352507,110429,124045,107470,136931,229245,139849,229278,124509,108353,220118,107620,106180,250200,164797,109611,182705,120345,163016,122894,136837,120445,132046,128468,124509,133550,39982,136837,7950,14678,1416,743,7287,22737,13156,18922,10687,25086,64,124742,21938,20291,30573,6815,63600,63600,24851,5118,19809,40591,9788,7804,22619,10654,14461,18528,22802,11761,11188,18528,10836,23954,10654,19851,20950,7867,12837,31964,314,37600,8838,3947,2750,6494,6494,8269,11769,8269,5112,8248,4652,4124,4346,7789,17491,8240,8248,3756,3773,16525,11625,5302,9212,11625,3474,0,5,21653,20693,15103,15103,15103,5908,15103,3793,19057,15077,4232,4782,4482,7244,7992,10242,7003,14711,7003,9245,8037,54678,7449,6935,40176,9525,17240,7555,9475,6863,6143,7363,5489,6320,4572,2246,4615,3547,3177,69266,48198,98224,98224,11712,13881,12998,10179,25172,10024,12375,12248,10941,11752,13831,11738,9261,8381,18478,10505,40743,79898,79898,1721,8105,4430,11591,9863,9028,17344,9088,13074,17344,8209,1868,4284,15101,39314,101,131,8084,15433,89,30100,41515,30110,30420,30110,17323,38260,31543,17484,4237,47395,2422,116,2028,95,5650,35507,60773,43249,12265,21841,25408,31392,351097,23317,943671,48239,20136,42779,705497,1530914,313857,705496,11072,64562,441130,7570,1011455,313857,13972,64562,11313,20154,10475,9203,12195,15260,15260,142101,7949,8934,14379,12945,38730,9720,134317,5799,6719,10204,13395,5565,10672,7347,38730,11929,15039,6821,1322,4404,8064,9915,6364,17730,5260,14262,5176,9818,1647,8374,1818,6650,8064,12324,8358,5176,1435,25922,27903,13029,8002,8193,8357,7172,16092,18071,40688,30139,22390,20330,57642,16092,456886,14040,31358,21902,1595,48646,4299,31869,183530,9531,46963,5416,10203,41922,31869,49797,7260,183530,8065,7977,3699,6987,4331,4184,4369,290,20106,19446,23744,17627,943,393,774,4903,2685,60499,1695,52384,32058,53234,2101,53235,43013,5927,5298,39205,43013,58912,2850,7039,7116,8598,62891,7116,17001,5128,11378,23272,5405,2941,4049,1311,1203,1638,1385,1407,3033,1054,13642,2257,13642,4382,4829,13663,2125,13663,2508,8309,4965,5882,3837,8309,14786,24020,14786,4538,24020,16028,14786,10778,4120,9348,1729,2723,1168,1224,1588,1689,301,2802,1361,2058,2343,1267,39,349,8776,1549,145,11599,11554,4990,9024,3781,8971,5236,8926,5233,8753,6713,6181,20509,16238,8014,9897,9051,12408,47,1048,40,3939,2703,1212,5837,4147,2993,2781,7558,2214,24836,8109,3437,1299,40262,2680,26397,655,8740,3503,3094,3735,8088,8721,7896,3704,3094,8088,4080,2603,3581,5234,3581,2530,5699,2906,22989,3073,633,3102,2238,5899,5899,959,3000,1919,1919,5624,6969,8248,25144,25144,14305,236072,197743,197743,42122,173622,236072,201695,166788,94119,157351,267289,163470,68690,190410,575110,164850,573280,157351,586141,157065,575110,190410,138387,659713,197490,721523,204824,604610,163867,498590,137285,114571,11224,37939,163470,63240,37939,28072,163594,27069,12817,362034,179079,111411,10623,1095,6774,2448,4806,1699,18083,4816,3593,2852,12792,6970,146084,146084,61340,6254,6254,3413,10321,5425,10142,13887,18781,8405,20515,24609,18999,58436,41124,34695,196745,206104,153854,190556,103668,37150,165612,24649,11395,9817,9023,49132,1008,7533,1907,2814,10971,5121,1417,1838,58797,6721,8773,9952,6637,6813,5253,9995,277,275,72,254,1511,1379,1435,117,715,50,1356,83396,68810,8174,50882,63720,25769,60601,30849,55109,25769,30849,8190,8190,898,7250,4296,4342,5635,11127,28631,17430,11127,3857,2041,4753,4342,3856,3333,11127,1099,1214,1268,14297,2385,1376,4424,1772,1268,65,8119,2388,19178,21675,164168,162289,1873,101915,19975,3152,2423,388,349,889,12951,3002,1265,76147,6719,13008,278,21990,13141,14127,19629,2845,653,21990,4850,22236,3816,3903,13358,13262,7376,6095,3153,4702,2674,1965,1941,5127,3153,27514,4194,13368,563,89449,11956,1460,1737,1086,2711,22058,12576,6977,12434,28617,71678,5028,3146,9991,12810,4463,4649,9275,10727,1520,336,2791,3965,23,653200,200,30397,9749,4856,1797,14713,5621,7996,6132,2501,19894,4427,9824,4991,5059,13483,16214,4979,1086,4146,15903,10095,3265,1231,2799,3559,1171,3093,1758,2279,12814,1588,39238,95108,908,7869,4443,8455,4443,4378,7251,16524,1661,2437,3945,3693,10845,3058,8498,5501,2798,3654,3058,3697,1502,3156,6493,7915,2873,2576,6770,4181,8345,3042,4695,3410,2667,2660,2465,6363,2242,2678,1487,3329,3149,2034,1571,6351,10337,2667,3621,3410,7382,1682,4181,3123,3595,8666,10337,29842,5655,3924,2286,2994,3935,7660,7011,3935,3935,179232,91406,29126,29693,34503,110242,38338,394216,60572,108966,71893,26830,179232,48676,92659,107168,107168,394216,22665,503268,39248,645,1291,0,151,17059,7344,16379,11365,160362,7416,15964,11365,6542,8602,8592,6376,7058,5517,8606,4548,4537,9947,8606,50073,17370,19589,9858,8288,5475,8422,5501,107,103,5787,8652,8652,4890,1029,897,263,7777,43177,5663,5663,11418,4182,6249,19301,7341,2979,4914,4848,2484,3081,5993,2392,81,2128,2008,274,1408,4812,598,903,4911,5929,3581,2130,5495,46,43438,16866,12711,255831,4631,6205,8371,1944,4393,878,13694,6308,7194,17681,2974,1814,0,5487,5487,1154,10136,14331,1551,632,1196,1551,14331,268,3051,3394,27172,28072,253,4349,49142,139246,7666,10536,8849,17841,6749,8849,10459,10196,3570,6934,1147,3298,3980,19202,6530,926,8090,1178,7697,7579,7697,2531,7697,4498,515,244578,9012,3667,8014,936,3080,27342,726,2713,7175,2148,22754,20922,1321,23117,2613,4973,1667,2123,2650,1499,7730,376,134168,29717,29749,3608,3343,16917,3343,16008,514,230,1349,38556,7333,2003,38556,3147,6988,9214,21013,8428,20190,8428,79828,17949,5911,11337,25766,5984,22226,5672,20545,4392,5539,5984,4729,1000,986,932,2596,4228,14169,742,1761,1447,2349,1228,849,4409,1125,4228,1150,38026,4223,2945,544,1528,1523,22828,30733,10557,25683,29931,28228,3420,3420,7717,555,5374,2887,11415,11391,6246,4233,32349,4499,2617,6817,729916,6246,4619,1800,2862,4510,106810,1036,2109,3112,1833,630,5410,3994,5410,15887,42839,100440,3955,1929,45774,3393,729730,2686,4653,106810,35070,8445,8445,8445,5307,2039,3649,24648,11495,1004,2179,5114,2473,3834,5500,11582,1254,6305,6305,3834,10817,8973,2473,753,7903,2929,4681,7903,2694,16979,17119,3557,4681,2542,1716,10426,5977,6847,7866,412793,3042,4602,1921,50539,11772,2587,965,5212,50098,7866,4609,412793,18,51035,122743,157319,59488,133890,122715,34684,51035,8584,11312,341,286,18674,8466,118478,9632,9250,1294,1545,48996,19600,16387,17094,67803,641,3374,134,21074,20110,4450,3694,3173,7755,7371,87870,4135,3694,7371,550,20935,2699,1914,20859,1478,1707,3884,181,9565,25495,10609,10609,1018,10609,3272,895,6100,2012,9643,83,488,12683,8426,8426,3539,15204,2933,10584,3882,5711,10581,14814,3911,53591,8824,19855,5208,339,2936,1503,4250,1855,1886,4929,911,9993,339,7497,1159,248,878,18,5953,0,259,199,100,92,977,7116,6105,234681,10980,15334,15334,235497,10980,1660,2790,2400,62657,22711,60514,7599,2811,6983,10922,23305,3188,7955,2899,2229,2899,8177,3716,2813,2049,28610,8608,8958,32221,7254,8958,3167,3322,3142,21278,5186,5860,249012,20200,10334,51555,4385,6165,4731,8829,588,5104,6454,23769,22043,28558,316,19067,3886,31466,28557,7750,63654,21489,874,2080,17495,1993,1693,587,1961,416,7255,6427,13307,6589,12351,8690,1112,1112,4109,2285,2557,2253,31774,11517,39,58183,55282,2631,8516,8518,3633,8516,271,8518,8516,3380,2877,1298,254,194,2251,232,5324,4914,51890,7078,5553,12776,2026,8628,2728,12776,7272,3960,3183,7313,3413,12776,6698,2292,4412,10608,3748,2935,17531,393,2414,1211,1656,17531,4361,3833,360,1286,1070,967,3275,69695,2304,3725,2739,4917,2140,1070,39669,2794,304,1292,543,12873,7278,7278,9228,44087,16237,20036,8064,14184,9715,8064,28567,10018,4014,17477,21976,13549,480348,4394,7366,18670,7573,3319,10086,5884,2651,13181,7746,5261,2197,166087,3201,6030,4182,5842,3367,3139,3371,2304,53,3510,2839,4335,6876,4251,6876,3838,1821,3262,438,1116,4086,1532,36,5221,4993,5221,4567,1982,1330,2301,3052,4695,24897,1959,24897,918,762,1880,956,2134,702,26104,1749,1816,2252,9916,26104,444547,2479,5803,584,2120,9916,2909,139,1885,4349,5290,1745,5923,2997,472,4381,6967,256143,169,3262,1469,8614,8346,3328,6428,601,1733,1429,8346,3328,1826,30851,4640,14069,8116,9314,1613,1613,9314,1092,4618,3258,3530,8433,4270,261447,900,0,0,0,0,18,194,274,1143,191,1530,166,274,728,6402,16665,166,163,191,616,881,953,6402,2198,306,953,611,306,323,469,6830,469,314,306,3416,6655,3212,275,658,50471,50471,848,3254,600,404,272,1127,2854,260,903,1094,50904,834,197,698,310,6247,1232,717,292,254,361,254,31,351,4043,4292,967,122302,2724,1214,6279,4317,2958,8242,6538,3072,3881,21086,3826,1477,4560,16788,1127,3881,3988,2249,1534,3881,14210,1693,3783,5745,3523,3488,2142,1379,938,4683,579,928,1086,0,955,34705,232,242,0,47,47,12415,12415,314,314,13680,11384,5284,332,5284,13677,388,1241,13677,181,218,310,200,7365,869,216,0,0,0,0,0,0,0,0,36,0,36,23,36,23,0,0,23,0,0,0,465,515,515,691,687,40673,515,582,40673,703,927,436,494,505,335,71,71,142,229,161,175,175,175,6720,363,9784,9632,175,20305,2447,1567,4109,1001,1745,729,5143,15390,2782,4109,2818,14797,134,18,0,0,0,0,0,0,0,36,448,448,18077,448,448,36,448,448,18,18,0,18,0,916,961,962,192236,962,962,3587,702,77,653,9086,9393,325,1164,11826,670,1940,3334,4260,85,5607,1564,2714,2714,454,85,0,0,45,63,45,54,107,0,9360,1274,127,37077,14725,37077,592,665,3358,3222,13987,2337,5723,1831,54990,4909,8086,6488,9304,513,54990,11753,4264,8978,54990,10518,14470,15498,56289,5473,6697,882,5236,986,801,502,585,2296,27,6337,7260,383,6657,6439,10662,7622,3862,3127,11128,22838,4580,22838,820,1571,2870,3228,24079,5381,31198,3768,5381,4298,3331,3724,4835,3833,5254,2247,1559,1903,3868,6618,273,6908,855,8399,323,1803,331,3537,6667,6667,19439,4205,2433,470,5034,1250,5232,5034,655,803,5175,2692,4538,2095,2474,8698,3260,1098,2927,1056,2441,1554,61131,1685,1201,5484,1617,13192,128,857,4649,3309,3156,532,10438,1097,3309,14268,17133,685,0,0,28,189,346,22296,17632,11914,3742,3801,1407,23424,2576,2053,3709,2930,8964,5403,2136,1725,3743,23424,1677,4798,5031,6190,5557,1246,2129,1065,2484,1293,1246,143485,382,17896,1511,6559,3472,2948,1669,1788,2320,39549,894,1057,1045,755,2333,3179,499,462,303,6232,4953,3727,4510,9607,7316,13951,10246,5100,5100,1969,2591,2563,28586,3727,7175,14910,247413,5832,9039,12042,3056,4700,14910,4404,2740,6572,11043,70797,13002,4826,2740,6296,247394,1529,6653,453,3773,3953,1386,4078,1631,9013,52867,713,2630,686,833,572,1030,36,113,290,1651,4048,35150,4987,3453,6829,2542,4048,1639,2289,2272,3192,14096,999,1328,7806,1662,1500,15339,2272,2934,1662,2017,1529,18,23295,23295,18,541,207,344,556,769,3578,1393,8187,1660,6240,1337,13234,19782,1759,934,13234,46831,3054,11840,5760,26715,77243,21624,2807820,14997,1303,3158,851,1281,61581,19309,25903,113808,58300,109435,21749,5330,2807334,43035,55429,1767,13831,58300,4720,5650,9566,45374,2767,1470,2635,1826,1353,36,4106,651,6921,4691,1079,6921,2127,1151,324,14775,409,472,15147,89,1172,2837,1063,30474,2948,16739,5208,5439,23647,2232,4408,5208,2664,1381,3682,20518,2725,2026,10881,7372,40400,2699,1663,1071,1353,1067,7372,10881,783,117,14454,15329,442,15329,13370,2940,2559,2416,2001,5606,373,206,230,5399,6436,58228,12558,6693,2072,949,8451,6413,350,5631,23993,859,7217,3473,1730,3225,7608,2172,1631,1667,1792,9732,1707,1433,131048,2144,131048,2008,131046,2224,670,120,18,4848,3453,5816,306,4434,416,1357,407,2628,16696,25992,6054,451,5423,16629,16839,1755,23692,3399,56411,5259,1384,1253,2812,6204,3294,7151,12177,2795,4294,49410,714,5376,53,46,427,2137,4953,1142,1129,5342,10051,479,18547,1847,4217,4329,3896,1702,21604,5687,5251,2302,6311,1822,5687,2834,6815,542,3335,44881,14105,14105,2196,3118,2552,2068,6398,237,55791,2709,71,0,0,2827,1052,672,2404,1183,1967,2682,6746,4569,4569,9513,1675,1368,397,561,8637,5395,1774,11639,11639,2672,21886,2810,579,28298,9048,10241,1389,9932,1248,10241,6236,9143,8780,28298,7760,5059,9143,5551,10108,17704,5379,18,467,5619,594,594,337,238,594,1444,1424,1372,4584,1389,313,1036,158,26,5228,1791,703,4113,701,2371,1896,2961,1922,1753,16155,22788,9590,9139,23454,12165,9100,9097,4688,19306,5018,12950,21192,7071,6785,14912,7339,63,37246,12878,12878,12878,223,6802,5803,15357,285,3445,3445,3445,3604,6405,1247,897,506,394,7529,12164,1508,2682,2517,8052,4254,1870,1783,1272,250,4565,489,1833,3632,15113,1697,9138,1446,9138,9138,6426,289,193,152187,889,11207,3755,6812,5166,1672,5675,2334,2659,953,967,1447,1292,494,4399,824,4744,3205,1455,3205,403,940,2162,1101,1166,11946,13014,187,27,20170,4980,714,1007,32564,2470,1415,32571,3477,6603,5761,5998,4409,517,576,3737,4085,1238,19767,1405,10999,1199,1501,530,1767,319,0,13185,1581,3395,247,1602,11624,3823,267,11624,2398,957,2703,4052,4052,5191,1040,2164,5590,2229,973,1447,589,1129,2726,3293,6318,7027,4265,2273,532,2709,1662,730,13163,4580,3486,4533,651,589,2253,5190,4533,23192,3253,933,7160,1217,4897,223,436,2936,1345,516,320,436,901,1345,1387,391,149,18,4439,1181,2782,553,2247,403,873,403,838,283,279,15239,1714,15330,25,4348,762,4348,302,6362,5316,2676,4443,1738,862,85284,2292,85284,86787,4731,6763,2034,4869,679,514,272,231,1303,441,220,7410,13501,308,28230,20319,20015,28230,28931,18808,19869,31969,18510,42644,24965,22642,28931,21157,18127,449834,18407,28230,10077,2982,736,3603,4890,922,32216,4704,20652,4890,12760,5666,2016,449,38,848,1915,1201,2154,3009,263,350,2135,2893,3205,6779,678,3581,55,1966,31246,29635,28831,26820,21798,17817,16538,16430,1513,2869,2272,6188,706,2387,2389,6349,2515,3993,29234,2099,1384,3259,1550,2335,293,0,5307,5307,2977,330,4290,268,240,3807,4290,853,6024,9698,324,10629,15444,6685,2012,4447,855,7080,965,5364,3395,9888,3627,5221,5454,9926,7969,0,1129,10700,629,915,7261,11075,5824,522,667,1241,134,126,522,15086,796,4177,5027,8270,5027,5310,1876,8655,1144,1268,3997,8655,8564,64,1291,767,4176,4085,325,263,380,252,169,13586,493,17003,17003,788,5594,17003,921,17217,1223,24382,1640,1126,34268,1863,34268,1216,2305,2765,1846,8813,3704,7697,3211,4614,805,0,1967,7927,1301,746,4520,509,99,159,1529,2343,16090,4180,16678,1792,362,300,551,2526,4180,1563,1404,3515,5693,1154,18810,7011,4699,12195,7383,18800,4794,3395,8576,6822,1987,12195,953,9643,39893,12043,12195,17311,24428,3067,1612,12582,229,465,1916,682,634,283,11313,516,368,4469,213607,152,0,31,76,2929,3111,5513,1884,2578,1155,2198,742,684,1509,2044,2319,3231,2044,1750,5487,2419,4262,7435,4626,4165,1747,6225,16294,4210,6334,5686,4165,587,1926,449,1926,1823,1823,491,719,8829,10991,46,489,1574,5260,7365,1337,1103,800,427,178834,17372,1197,4840,13593,5205,173443,360,57,4675,208,706,1293,0,237,8964,553,3369,7297,600,2069,1199,24546,9064,1141,24252,9884,12417,9908,2725,3350,2725,1478,5397,398,4636,17105,6605,1475,833,4161,1273,684,4161,4651,1076,3892,860,446,2158,2718,1529,991,2376,2366,1946,2916,94,172,346,14028,497,8564,24,3468,3468,15280,3525,6453,1383,1954,1722,6892,1561,1278,1342,727,20773,1055,56345,19039,60475,1342,1721,1721,342,79,45,3034,7094,451,1002,7094,1016,354,3371,74,942,18302,343323,4845,2941,5291,5291,1817,9661,2603,2925,12225,1450,1050,882,1308,2903,825,2602,12344,2592,683,341,666,1225,4613,966,1357,1089,1065,337,244,4512,6025,3101,2675,6025,6178,706,807,3538,1493,12095,2310,1353,3303,1906,12627,6165,2454,2631,1382,1840,778,733,247,1255,2321,914,3564,134,27714,38121,17655,1883,4647,823,4647,598,333,1522,766,114,1540,389,4780,948,15161,1364,7973,6049,6088,15161,2178,9240,874,6903,2085,6818,2651,20248,3225,2466,12829,0,31,179,3302,1001,1161,1520,2793,9192,87846,130878,153420,147479,2164,1326,1063,1677,7337,1862,2950,3156,1092,2080,3172,4347,1233,656,147302,12883,339,3187,1862,21092,93296,555,147303,20382,167107,1300,1138,12725,28852,155270,1300,12883,72242,9343,3127,7298,29166,72,1888,501,7448,127,329,139,506,198,336,506,203,458,2423,1509,2250,702,2186,2867,4832,774,6607,2832,1997,2715,3849,4565,2827,2797,8241,14151,7272,4317,1527,4121,4800,92443,92574,3350,2758,1153,4800,53660,25930,191,3760,2138,3739,1044,3175,2475,169,950,180484,0,462,84,108,3706,4187,2075,545,841,2770,4043,574,1781,2917,4043,1069,1483,2163,2447,1064,18,277,980,3771,714,282,1697,980,33664,147,1002,43,83,7080,7401,365,4112,8115,732,955,1309,8115,499,3096,651,955,440,1171,262,1290,35,1803,936,1483,1714,1621,172,2239,21600,213864,13527,294690,64156,283151,70645,49409,55421,213864,6510,4195,3121,3121,5277,719,870,1220,1551,1052,513,2691,527,493,8510,8510,96002,384,41963,41934,160,2669,807,204,1150,2194,60140,0,31932,550,182,68988,505842,16508,3108,392,1266,29434,9673,2656,6631,337,4497,1833,1293,1275,11198,36263,31043,50163,43477,1269,3456,1684,9530,1604,20,34376,1164,933,1480,5002,5002,13911,5021,1283,4019,1811,577,1732,1928,4762,810,4762,3882,6393,229,199,0,216,216,267,2993,656,1220,1010,707,3442,39,443,1977,1225,1670,1359,1670,9956,9779,590,1647,28414,1450,885,25108,31696,11663,31696,106227,10581,143535,1709,1084,1577562,3514,1227,156,636,560,2444,1437,487,1528,353,39210,72,4464,2437,7044,7102,14784,9614,6886,14583,9835,3740,7801,3927,6704,5158,3101,7354,807,17962,7348,28698,18776,2412,664,5317,5836,30186,18135,5718,317,5386,51840,7506,5511,5683,3055,19051,4769,26748,7959,1596,2090,672,492,221,4727,1137,4163,146,6310,715,2042,2257,3383,5802,1038,251885,1619,1351,2964,5215,2397,644,16909,2355,2144,941,251635,53821,436,243648,2139,274860,2975,461,1435,0,0,34,741,1214,551,17840,91,289,289,1174,620,2257,552,1270,2401,14458,738,1234,7396,482,618,2329,291,14450,1507,2734,960,0,745,742,22778,1095,907,861,185,9975,1693,1385,1473,1296,61948,14468,584,12789,182,4422,63793,3712,0,717,1906,182,10953,5437,32605,32605,9668,32823,59,3389,2031,3287,932,1704,633,1737,523,1440,600,1289,633,2498,6032,586,4583,8882,634,388,924,36,36,194,0,2040,10525,438,34740,8888,313,19492,19492,22049,72468,1406,699,1842,5190,1138,964,1956,6028,1378,1317,5037,1689,5936,178,937,0,627,3386,0,56,4512,9663,837,1026,694,3161,1679,2618,1043,2286,4351,181705,57461,843,56626,3462,1537,10443,2638,2856,2599,181606,57346,957,3222,1096,1858,248,1128,51,434,751,90,77,0,4781,2492,2492,400,26336,439,6946,36139,51692,612,55097,612,482,7805,9953,3308,188,7145,23475,4604,92,309,18,3018,41,18,346,1408,679,6579,74483,1366,467,32,1663,1791,319,1663,578,1871,4285,1871,54,0,18,44,2454,2454,2052,8656,12886,5232,12960,2036,733,5297,818,1038,1079,524,688,2514,3485,332,1236,613,727,941,13883,1536,17493,1325,1184,21259,3191,284750,6476,268,605,114,39,366,1531,4811,5944,18,41,54,689,992,634,3059,28745,5240,613,6579,1277,749,2826,1195,1175,6148,34957,2682,4766,7666,4744,1063,2459,1275,589,557,339,1511,31716,2996,5712,54,1676,455,18418,15812,1903,455,785,549,18370,885,2419,3372,3363,31739,32613,32407,61579,34,1001,103,494,1105,2851,3604,638,482,1207,599,600,139,1675,5657,843,203,322,2040,572,723,12584,398,1746,246,5819,12584,242437,4751,10324,242437,112425,4731,4213,0,18,193,10813,383,2507,377,0,3184,1662,833,4723,606,10975,123090,36652,940,7776,32805,5190,10193,15599,32805,32805,5750,31,550,396,6702,713,2968,18,18,18,0,68,1480,299,1769,1724,3515,161,695,2122,617,16968,1106,2048,1488,5499,0,56,64,18,16847,0,1487,754,282,12827,27458,264,5783,1990,31,89,511,2416,993,1864,499,326,30968,1864,2535,916,2539,597,149,443,61,0,163,1311,608,323,937,431,289,57,824,632,2094,1530,262,353,142,216,753,2143,11810,2348,1807,505,0,37,18,709,568,234,187,11423,4367,290,533,234,188,3121,2898,9172,1962,758,1305,1259,1540,2299,1179,134,4108,1540,134,415,0,8875,477,313,1046,348,75,3512,3959,389,3055,18,18,7469,1891,5207,2800,284,532,65229,2072,504,551,420,7531,63876,15760,16519,24894,509,210,986,327,1068,5256,14917,12939,254,760,10093,1281,63,252,8403,5175,1570,1570,89,203,6972,861,1985,253,408,379,569,313,9225,5632,10467,683,879,155,4102,2754,5632,9228,18,0,436,845,160,166,160,5128,18,18,35,31,1707,929,567,19271,21369,685,3004,739,34536,12370,230776,19270,12370,2132,64788,45080,4073,520,568,3206,1424,2330,4638,4831,2511,488,16645,8535,3986,18,107,19,121,197,1400,227,4224,1727,2445,3163,299,4280,12551,1894,4592,2435,5373,212,14705,2014,289,14523,3588,29866,2216,595,354,27277,1796,6952,6832,8648,8089,199,50880,101,862,1711,100,3071,1118,3071,809,3855,505,238,1519,408,15989,68,0,0,1175,1313,205,913,990,206,1025,187,25973,24582,192,0,18,18,1643,626,357,482,507,182,11108,240,2126,4117,0,18,41,805,243,469,618,131,549,465,18,50737,36615,42942,23676,54571,44635,1944,1341,463,215,987,904,1496,1927,14513,2457,1539,1038,1150,4052,2959,14513,2091,10890,18,4064,18,8277,57,880,1686,36,8894,16563,3340,850,775,6021,63,949,1031,4153,7328,127,3985,13119,225983,5843,612,18942,3908,30922,14124,226311,0,0,41,54,41,18,18,0,4646,1027,6150,7118,6036,6335,6052,21,660,11930,12934,268,12846,11791,3882,108,496,10306,2083,5937,6646,6521,781,1530,89,88,377,6141,2328,3647,484,730,1087,113,0,3195,18,107,909,189,9222,258,776,376,285,2176,2769,1432,160,280,4115,3650,59,0,848,450,99,451,828,4730,72,448,535,8791,520,788,15935,1605,150,643,391,5334,17249,84275,50724,50724,25696,50724,108562,20647,1019,40,1066,495,4682,554,8934,4675,104,9333,101867,1108,7104,107084,8777,115570,494979,80418,400362,130294,55934,72061,437,0,707,548,142,2837,482,352,216,8201,50161,1239,40108,30322,2847,430,249,1229,3451,50161,40424,3902,5959,2521,68652,225,1285,46,299,1413,10504,235,0,18046,0,18,36,0,272,18,946,88,1502,125,151,1859,733,3003,733,1992,397,355,11900,36,7714,54,82,166,779,18,18,18,0,18,36,34,308,768,219,294,955,233,140,130,403,141,238,80,3096,561,31085,42317,0,0,0,567,5749,952,1970,98,2900,806,818,825,1093,10027,1656,0,36,2144,1924,128,141,12969,8680,3863,14844,14844,13769,0,1402,82,1402,472,238,258,579,266,543,1720,1364,10260,43022,4192,9820,683,8192,1451,7033,5742,4192,43022,3234,10920,21930,2422,6231,10852,822,1000,1518,5363,0,1584,158,555,224,2397,527,939,411,13931,517,182,95,2839,996,2778,1347,33034,566884,595,22380,455,925,11947,11594,67335,13337,576121,0,0,511,36,279,552,29062,148,84,125,4378,607,1565,1357,131,19399,45375,43185,42293,78514,28327,106736,43185,280366,81668,18741,0,0,36,0,34,0,34,338,346,117,14484,10741,4809,0,54,7910,1930,2379,1813,8836,6755,2551,322,653,162,324,336,4628,3430,7896,39360,2882,6315,0,36,89,36,40,36,0,18,18,287,600,0,14551,5689,21028,442,242,4355,1805,5530,1759,570,241,14412,6294,3983,8098,1849,20369,6637,7049,15203,0,18,169,390,140,4181,872,1284,472,416,1669,808,135,291,1501,1578,18,45,39,105,0,0,232,18,195,197,204,4802,248,324,270,2514,155,48,196,6382,1717,36,0,0,0,18,18,10462,1899,554,28977,5951,0,18,1924,36,18,2025,381,758,950,366,196,752,364,1266,60880,103549,33459,364,6335,754,13225,18,261,272,286,19752,4617,42691,14991,18,18,0,18,0,0,36,18,23,833,404,433,1312,1707,6194,2427,2280,12073,2346,81,115,0,36,54,36,2855,121,65,82,0,0,39,126,5695,27,18,18,59,5450,1301,5629,3757,5058,10968,117562,2858,2363,9922,4060,68039,4396,10858,1704,95792,8636,1080,126,6271,8090,0,80,620,0,0,18,88,878,242,12703,1901,51,216,804,1619,481,54,1168,1168,98,1669,3177,330,1285,899,1061,0,21134,18,9248,457,142,201,201,169,4042,399,677,898,1077,4042,0,36,101,0,19,62,119,1010,4125,2041,3830,117,230,0,0,39,31,0,0,21,3357,7849,1925,418,1406,954,2526,102,7182,7182,668,1491,1005,6166,98,6488,1870,0,18,0,16733,886,3394,1349,269,3394,252,0,245,88,28,9458,5131,146,1481,5718,9281,11317,18,20,54,0,27,0,0,0,54,353,4922,536,443,7350,0,0,0,8865,50517,5926,10539,443,2608,103,6799,2012,1187,1009,418,424,18,36,54,18,36,143,135,22506,19448,14938,11439,6610,18,34,378,309,183,413,9170,18591,9170,1619,23543,7115,3402,18828,1126,5063,18591,13341,0,36,107,0,35062,89,0,0,18,56,59,104,396,305,762,110,399,1951,10054,212,963,12497,119,0,0,27,0,18,864,20,0,1408,286,366,77,188,326,0,18,23,18,0,391,217,117413,499,445,584,41389,105,41389,292,20229,101364,18181,7132,99188,0,18,36,33,0,0,8473,198,372,774,18,54,10882,444,32,92,3784,5521,0,0,0,18,0,0,353,844,2797,41,576,26329,0,0,0,36,0,18,18,18,0,0,129,97,195,571,87,286,0,0,0,931,682,1452,31,196,16940,6080,196,292,444,36,4352,18,0,18,34,106,6836,783,0,0,0,0,0,19005,236,5959,14656,2598,330,90,6922,737,934,0,0,18,18,72,107,1492,972,7342,767,88,241,110,9754,931,0,0,45,56,23,36,18,57,118,140,39414,933,2763,8299,35333,4557,0,18,0,66,340,967,126,936,89,191,769,458,888,2981,103,18079,54,18,18,66,1506,61,12150,12175,0,0,18,36,20,0,36,7611,141,774,7198,9804,5475,13961,1502,0,36,18,5394,18,18,377,1214,0,0,18,18,54,192,602,74770,294,125418,160131,45105,40474,42173,40474,304043,0,0,0,41,18,0,146,146,525,152,1306,30333,16267,10316,18,0,65,13534,12340,27215,18,0,98,39,1194,137,857,9090,115,185,265,2973,18,0,18,18,18,18,490,23,88,36,409,8270,0,36,36,18,36,36,1686,329,83,329,744,113,2776,0,0,36,72,47,63,10209,143,146,0,36,16135,18,18,250,0,214,3419,363,7966,3271,471,237,444,0,36,0,18,233,0,0,18,0,73,903,1464,351,1877,18,36,930,36,18,28,18,32,10010,50,89625,32477,44,0,0,0,0,18,18,18,18,2593,37163,19022,19029,0,0,50,85,14747,18,36,9298,2553,0,345,515,144,2431,1830,788,913,0,0,98,33929,20950,103,1778,2422,7469,103,199,0,36,0,36,158,98676,54481,38052,151406,52319,22050,151389,3533,97888,44067,24805,70,0,110,9442,9442,359,699,608,608,66,0,0,0,114,2035,223,584,400,0,26,26,33,70,0,36,167,150,24788,3653,3653,15506,130393,18541,0,0,0,74,393,90,458,21,0,0,18,37,98,127,951,31,12630,748,3700,6082,0,32,18,18,360,147,302,760,5973,340,134,0,574,0,45,1142,30,489,532,408,217,2441,2260,0,0,23,0,18,20,55,1965,72,148,63,2480,0,28,0,0,2488,0,36,69,89,626,718,162,1824,303,284,89,0,1273,18,0,20,1632,47,56,327,97,149,0,0,30,9579,36,691,469,48,474,238,0,0,18,18,0,0,18,0,0,155,193,0,56,37,82,127,0,0,18,53,55850,56615,33075,23243,0,427,26855,398,26873,259,69,13392,0,0,20,0,38,170,18,0,0,13529,16157,197,5,53,943,14366,187,18,20,976,30,132,4292,4220,204,1272,1388,6458,741,129,3505,0,18,72,1326,2511,0,54,0,20623,18,20,260,394,161,312,114,55,0,0,0,0,18,36,8172,19033,129,30,38,88,108,1506,1183,126,131,395,36,0,18,0,0,34,763,32,32,616,27263,23233,32816,18,18,0,0,18,18,18,7701,1689,105,0,0,0,0,677,18,18,1323,971,2004,230,2736,2106,18,0,18,506,1015,340,234,46685,578,0,22832,769,18,0,0,18,0,18,0,0,46,3490,64,77,142,2774,847,18,23123,0,0,0,0,0,58,215,1546,22211,36,20,0,0,0,34,55,344,989,0,0,253,7847,80,837,837,35,124987,15449,2298,0,36,18,36,74,200284,41119,42943,0,0,35,632,34,381,12,7329,3995,0,36,0,44191,110,0,62,62,38,15250,331,3361,41388,2223,0,72,18,0,0,0,36,7280,113,1728,1568,2517,18,0,0,0,36,18,38,125,962,41,36,0,36,0,38,1834,8058,49,46,807,18,158,0,7888,0,0,18,87,18,54,18,23,18,0,99,185,185,69,185,185,273,41,1372,273,415,326,49,135,77720,30818,26555,77720,148995,80934,18,41,0,18,64,69,53,18,53,11121,379,0,0,0,18,3143,63,1007,12902,36,98,22,3204,10104,1559,18,0,33,0,561,59,0,148,74,0,18,36,18,1907,61,21,944,36,523,649,2083,607,0,45,36,711,10892,11443,108,1161,45,117,619,7184,417,7211,0,161,63,0,0,0,0,20,5707,38,0,73,1849,72,384,104,334,103717,103717,664,0,20,0,19879,20500,0,96,3667,1575,167,54,54,829,0,6032,2484,0,0,23,20041,59649,18868,34632,32192,113,182,57,151,196,76,1900,0,18,36,86,0,65,0,36,398,72,19693,1405,0,0,23,0,0,0,1109,194,352,275,298,655,36,18,0,0,0,38,11432,178,0,0,480,0,0,0,3996,2434,128,96,18,18,0,36,35,23,41,18,5826,279,387,0,0,236,40,123,74,22112,8516,661,0,0,0,436,4942,0,10955,18,2000,35,0,0,156,97,132,12101,4312,1713,2115,387,0,18,22,2368,18,832,1759,1792,569,325,499,0,18,18,21,547,547,25,851,3850,18,181,18,18,0,0,18,0,18,23,23,248,2944,163,0,18,0,18,41,49,18,26622,18,18,0,465,37,173,143,94,97,106,1877,3135,0,733,855,18,3493,0,18,36,6058,5134,0,21,29,160,92,130,36,3162,1820,18,37,15838,106,15074,14767,2023,2023,0,3242,3242,3242,3641,3641,38,3641,3641,3641,3731,3377,1531549,2435,136624,1550560,136624,1550560,18,18,0,0,18,0,0,23,238,510,813,101,18,0,29877,0,0,0,763,260,62,21,20,40,232,242,1496,0,0,0,0,0,0,0,89,10593,1259,2556,0,200,0,18,18,0,24511,9674,18,59,125,39,50,153,2375,2396,572,18,0,0,0,2120,672,0,291,18,20,18,18,0,10316,41,249,37,1115,117,2110,9444,93375,0,0,55,0,0,0,36,0,700,0,201,130952,25832,0,0,63,18,285,423,331,729,524,36,23,0,0,0,0,0,831,36,0,8439,7305,443,0,0,0,20,0,0,0,18,41,683,26,527,96,39,2726,0,18,0,18,85,38,138,1629,5237,4202,41,360,0,0,36,27,134,0,3,89,213,213,36,0,416,18,7223,0,8270,0,0,18,264,18,125,36,125633,91338,125633,31251,22641,37166,17596,34042,2463,91110,18,0,36,96,464,37,12474,59,481,2150,0,0,0,18,48,0,36,17333,16463,17775,134,0,18,18,0,0,0,0,0,18,54,135773,135770,498,18,0,0,0,0,36,155,18,0,2874,3896,27625,2242,3896,0,795,3959,18,18,0,0,45,36,2259,981,6444,914,0,341,0,0,0,0,0,36,0,0,0,18,0,36,0,8694,368,18,8890,243,8890,1990,0,18,18,0,1207,0,18,13291,516,2681,2070,1241,15317,2681,0,0,0,958,0,18,0,63,0,27,500,1250,374,18,0,0,56,74,15937,49999,79194,16359,20174,10993,7369,0,0,0,18,18,0,18,18,18,9646,7901,8760,6761,4983,7328,0,1993,536,0,0,0,0,3363,0,0,0,2434,0,0,1801,2736,1801,4596,1548,1801,1999,31,36,36,18,0,0,0,129,170,557,855,1478,0,18,18,18,9,18,418,12211,50,18,304,513,305,32,0,22179,0,0,0,18,36,18,7005,610,601,36,216,18,0,0,18,77,77,36,36,0,0,46,0,36,80,930,32,850,5153,218,218,39,0,18,18,0,0,18,18,2673,36,3568,13657,34236,4181,54,0,36,18,0,0,2817,18,9217,9217,11261,769,1974,2388,549,11329,204,0,0,0,0,1,678,0,36,0,54,246,3567,11735,1458,0,0,1,395,408,10743,5327,3863,103458,20082,25364,6486,103458,0,0,0,80,18,18,5879,3417,0,0,18,36,0,1021,2165,496,18,23944,13402,11735,1424,684,0,0,0,0,27161,0,2047,36,36,36,27,36,644,322,10746,107,238,784,141,9842,2513,2280,1257,36,0,7346,984,7346,9692,474,0,0,0,473,56,170,195,1733,340,20,161,71,740,2783,487,0,0,18,18,0,338,32,0,317,485,3239,3239,432,0,18,18,0,0,0,93,76,97,3415,18,0,18,108,878,2402,0,175,0,1141,20,36,306,36,79,170,109,655,18,0,0,0,100,0,59,7543,7580,942,1853,1337,2497,1258,0,4376,0,36,90,73,18,0,54,3503,323,253,1017,0,152,0,0,0,0,1697,101,0,0,0,0,2040,21321,8569,10261,4422,10195,10551,8569,16957,10195,2774,0,0,0,18,36,1959,18,7308,13413,2180,0,0,18,134,1879,18,0,3743,2697,5158,3745,2697,11392,3283,11392,11392,3283,0,0,37,0,18,0,18,2951,1332,2888,1946,7889,0,0,0,0,41,85,18,1681,1131,1972,4661,1708,1182,0,0,0,0,20,0,0,0,0,0,0,457,1163,0,0,20,18,18,0,18,27,28805,8181,6597,6484,8231,7573,1161,0,0,0,0,0,18,0,0,0,296,54,34,6054,3392,4813,4813,236,0,54,0,582,18,56,594,602,1259,0,0,0,0,56,893,0,0,0,10737,0,36,935,441,375,394,2248,426,0,0,4156,55795,532,1344,0,0,18,18,3816,1491,0,232,0,18,0,162,183,241,20,637,36,79903,2044,11574,681,753,18,65,18,68,4686,0,0,18,18,0,0,59,346,51,18,34,0,748,538,1471,10644,6841,1725,6841,0,0,0,0,0,0,0,23,18,18817,6594,8945,1266,0,0,0,0,48663,18,56,277,18,90,18,7433,6364,2579,34611,21834,3192,1472,6364,7433,39866,39735,0,0,0,0,0,0,0,116,0,0,0,0,0,46,0,1046,3745,3563,2531,1184,6651,3649,9291,1152,18,18,54,418,39,39,39,0,1099,18,0,0,27,0,33758,7870,5017,0,0,36,18,18,18,7286,7135,0,0,0,0,36,3952,197,2150,2865,2366,0,18,18,18,0,0,18,18,121,87,0,18,1195,36,749,1564,552,0,0,0,18,18,0,18,6706,0,0,20,72,1079,1377,617,56,2794,0,18,504,0,0,38,170,0,0,0,54,18,0,3224,713,2216,205,935,36,18,18,18,0,0,1913,8649,763,1252,753,36,0,0,1604,18,0,16301,4703,6157,1634,2174,1015,0,0,0,18,18,0,0,2276,1319,229,18,0,0,36,13560,18,236,7866,1195,3352,5502,7757,7672,2598,18,0,38,3167,3506,326,900,244,0,36,197,0,43,12359,1265,0,9352,9957,10016,7032,13281,12671,6975,0,0,0,0,0,3075,249,0,2717,0,36,0,16561,13632,55701,10389,0,18,72,20,8263,1557,1835,243,1010,1634,27,0,18,18,173,0,18,0,35,18,0,52396,444,656,659,3822,5776,0,56,54,0,0,22,0,0,54,18,5770,6860,79097,217822,5394,0,0,18,0,36,24,0,0,645,0,55316,1358,194,0,562,32084,0,0,1110,165,2321,0,36418,2898,1024,39873,36418,101,0,18,18,0,18,0,0,0,0,18,12956,15152,5083,7856,8033,0,18,0,0,3728,3939,0,5158,2480,587,69,4430,1466,1219,0,0,36,0,0,0,27,31,23,23,38,20,18,836,1057,0,0,18,18,36,0,0,0,0,0,83,23,36,22999,18,0,0,0,0,2836,283,1383,0,36,1411,3874,897,3847,0,107,58,0,18,180,0,10985,13834,3753,3753,9826,364,2755,2755,0,0,18,18,0,63,63,18,0,10388,41907,2342,10388,6659,5764,41907,375,4537,0,0,0,0,0,0,525,3652,18,0,0,19,36,36,8720,5318,465,4836,5318,7100,1063,0,36,18,0,0,12473,0,18,20,507,20,18,7151,1824,1824,4504,0,0,36,0,0,0,806,138,1006,768,905,0,0,0,54,0,18,18283,8584,44,10096,34054,9741,28550,0,14951,25788,18,18,0,0,0,18,18,0,0,0,3539,1302,1644,0,0,0,18,90,0,160,1694,0,0,0,0,0,0,0,0,0,1118,2417,36,26,2739,23084,1565,2739,3688,0,18,0,0,0,5671,206,1443,0,0,36,2474,0,4063,910,820,1259,3054,302,2196,59,0,0,0,18,18,1912,5280,714,0,18,56,41,1642,1692,2690,864,1308,0,0,0,0,0,0,0,18,18,0,18,1131,1610,1761,1294,952,0,0,0,0,790,0,0,0,4383,4107,8254,4087,5129,4189,4107,4176,5398,0,0,0,0,36,0,0,0,2952,1597,6348,7423,1331,513,3251,700,0,0,0,175,0,0,0,0,716,3731,840,0,0,0,18,18,18,0,0,0,0,0,486,907,53,18,142,27663,18,0,202,18,45,8993,1955,14862,10214,8584,0,36,18,7932,10335,0,18,18,0,0,977,785,0,0,18,2219,0,37786,2046,0,533,2381,1657,1702,2399,0,0,0,703,0,2201,18,0,18,1354,790,499,1149,1300,0,18,0,0,4989,4255,0,0,3821,2595,8558,21878,2482,2970,0,0,1354,291,0,0,2549,885,0,0,1528,1124,780,250,0,0,0,18,1693,18,18,36,36,0,18,3279,484,329,3279,0,0
20180910-M4-pos-1,mice_M4,3072,2943,6249,58367,53482,129381,88404,129381,234151,151999,79342,75182,121786,113736,120420,67770,2249,11499,3609,11789,51496,44512,47094,55422,52616,49491,60196,4693,2454,3792,1513,26474,5495,5495,24767,11919,25918,7951,7624,19028,26597,31866,31866,30956,13960,23961,26737,21887,58194,35010,17207,31484,34808,21887,35710,25396,28468,22984,22178,15136,24767,21489,38530,227729,29034,119497,50398,39274,548093,160538,242327,242327,26636,389248,389248,30590,36297,52192,15222,24840,58997,302985,302985,15922,34656,37528,56728,56728,611757,28833,63970,194459,32121,119267,36412,36495,30430,233507,43926,199551,33032,175453,61157,32458,83142,49087,46202,225837,38305,49087,80202,229106,65665,46464,365966,587854,114670,108327,83229,62601,42484,225837,50849,230186,70738,126108,37086,38523,52885,65991,67989,34170,2838848,13490,13490,35029,1971,113667,243887,4588,29376,29028,6708,2155,65585,32900,131380,21928,128597,128316,3057,4802,17218,7418,20662,17379,17973,20662,11397,4059,7081,6893,71513,11383,4966,4615,4342,4886,317052,9680,12234,590,10593,16007,7432,15745,352915,8259,13059,54,44642,42348,42348,18202212,81575,18297398,13037,13037,18782,16737,16737,16737,11049,11049,11049,8506,461904,30062,5836,786499,786499,7725,156939,16761,187271,326737,326737,564204,31108,33119,25124,116179,45155,72200,176851,77401,56050,196332,25755,144213,186767,33119,68864,23639,82674,71969,27352,45854,50694,42934,276998,153684,69009,44668,57225,116179,160994,276998,35436,49602,171537,45434,34837,77401,132230,1897346,35436,33119,39196,60242,17377,6028,4738,24367,511776,436222,415017,87844,87844,11472,23625,23625,9564,2421,9625,821363,9625,821363,13975,41856,20763,7997,14635,36090,12062,9936,12965,25118,23510,23521,30212,25118,15980,20180,10318,28375,2927,7002,2631,7067,282225,19677,262925,51436,9225,10160,8648,14823,395749,9519,11250,14579,13531,22979,7612,395712,39347,14029,59193,97005,95222,95222,23786,86689,49452,206738,23786,9706,8869,12613,22047,3006,2623,3006,3673,3006,43526,43526,952,1482,1396,1299,38379,38379,28848,5585,5585,7123,13511,5552,5865,7727,5671,7859,6531,8747,19469,9545,20543,8498,531558,8534,8082,12729,15443,23529,23529,13904,578308,23027,26201,8706,9735,26201,5822,3271,11690,10168,12362,5822,20495,98626,112271,32597,20678,79120,136238,62786,106251,45265,96719,21138,63212,18578,19034,46484,51839,66984,40410,19672,47286,26097,35016,21366,50781,24687,62174,24245,51253,68944,34031,388535,197969,2228658,301904,31492,159290,59591,56974,38897,58078,2513,5420,33553,87545,95973,22288,371362,40236,81228,18616,27851,18616,12982,24687,17630,23841,96083,17463,39163,23841,39163,19349,17463,10000,57509,6709,96465,11542,6720,103568,10515,88498,11252,66221,139837,125994,42333,28827,35805,9614,22660,17610,83100,17574,133391,80116,75073,56173,225683,35739,35717,143782,17110,12102,354405,272741,136973,206165,108629,164728,242444,264906,186407,270748,165773,272741,223288,447519,189142,675844,101586,122449,4309,8848,6362,7573,7827,6801,46236,5685,4645,6046,20454,21104,131042,136148,21117,179813,62235,179813,198486,30899,27576,89320,99639,596796,17173,35876,12467,23658,3470,8542,597039,57551,7469,1862,10356,1819,3942,295,81744,18008,483,20042,17432,16507,14374,21608,926,986,1990,171113,4621,4056,4744,6173,6234,11568,13999,9677,8306,8027,105920,106099,77111,3740,6556,18155,26263,9575,3212,3212,36702,36702,1366,37325,488,46280,24950,37930,24343,1001248,24950,45744,45744,8121,529,103538,32328,69048,95710,21660,28251,26878,68359,20439,29274,19129,47769,20165,34088,19386,69606,1368922,55374,41916,33505,32328,160743,36557,11447,14915,19710,14973,25943,23171,22273,25197,14915,11437,22085,10334,5814,6300,13350,8201,5089,8811,6719,2008,1669,2248,13157,258074,22952,17155,22928,22928,4829,3946,151480,117879,64324,39891,59960,137451,91797,33340,193541,61336,40772,39651,31575,40772,35833,538846,107961,22691,29004,104418,552636,35339,102165,37534,143114,155845,80676,69049,25629,73838,53639,30145,130194,92394,92278,92125,552636,281492,85528,64073,69008,28290,22559,24148,9172,754380,2497,152768,6759,7672,15113,8041,5285,9034,4678,10313,4172,7010,8576,5581,7621,3593,2038,5587,2409,32163,86949,32346,137901,74403,52523,52523,48779,434593,31031,32163,280674,434593,52676,227161,140717,276690,94656,46652,75751,320911,518108,320911,55046,45795,182990,132820,89841,50630,34332,43163,140297,38397,146211,38397,50695,153634,3221088,46875,155886,29777,5825,13263,23804,193530,252662,668236,1014919,4210,7918,5118,225667,224653,4773,27421,13301,127430,228879,116390,609363,5887,12569,10789,225535,12797,15258,2549,39844,15651,8632,14318,17662,16169,17662,6015,241830,10161,2096,2061,22296,50962,22296,44195,6568,27690,25245,25245,2683,36,105846,45049,7611,16057,21196,45049,16196,9271,9596,9443,2120,545,29326,363478,21828,25066,40860,120064,52757,84050,89086,59329,37365,340542,120064,340542,29018,340542,10205,8969,327139,34247,9240,7504,9786,29031,31338,29031,45,47169,21493,20067,47169,847429,85271,18185,3467,3218,3183,3183,817,12529,3535,5867,7774,3217,4868,286941,3330,80517,23449,1538042,98138,5585,3849,95284,54166,9360,94894,31440,1279,31440,18925,18915,12436,7968,2038,5435,7546,5464,3672,4944,7400,6041,6401,3655,3517,6357,14654,12168,4411,0,2462,23658,16569,1514,2344,2309,1518,23863,517011,517722,437559,20698,5051,502543,9840,3338,4804,5852,3419,1637,18231,456,49351,142281,36059,1527,48744,39619,47571,104012,144374,94037,3531,61630,21327,16287,12960,191787,26338,23599,78761,88444,65068,78089,48163,135493,139696,62889,80982,102822,139696,125367,70007,62376,102611,110641,76207,81782,93846,66187,81628,163753,65333,65951,54389,66536,70334,51031,120602,50975,59242,13475,6725,5340,6451,52553,63242,29186,31448,62949,88178,68681,150716,69051,30277,73964,70870,17633,27566,53143,279444,53143,85595,106677,67900,214002,43472,109332,88634,30995,54497,35236,27987,27093,25701,74691,21134,30277,501361,81152,25660,243083,24315,32959,189854,3524015,92181,50471,34895,12268,5675,3470,5639,6189,1012,12417,58087,7718,3426,10853,5882,6977,15516,14501,2237,2048,1403,6599,63118,76777,31875,76777,245147,2354,20691,21014,3812,21025,2501,22317,133232,142071,132727,4473,1469,9982,1965,2463,89425,190881,186106,9383,7555,8616,7718,26410,7389,1457,4569,25282,5556,4342,2862,117370,3287,117370,75366,19213,13089,16614,4649,21797,4638,11353,70183,70030,5280,566830,560998,567514,982,450,7498,24939,10448,11073,557035,10245,20634,10605,6381,27873,51010,8820,8754,4291,3961,10280,5805,1903,2759,775,3839,2228,28,52818,175782,221396,221678,930,11575,14096,17034,13015,24414,11135,22084,14157,22084,48047,1295,360,26440,16085,1731,3199,17708,14250,33592,69426,3413,19706,8121,21311,20495,10313,7190,29962,21311,2012,11281,17365,1595,74088,5501,17007,6346,74083,9608,11763,6644,4961,7222,10676,556,31547,47484,48662,42807,32326,28322,47142,27688,54111,51344,37325,75300,32505,42303,32708,27715,31019,33343,41596,57846,29594,31373,79493,51193,48242,57520,39396,57157,79493,34371,34112,55957,9349,6701,64099,9032,11197,8906,22022,10758,9257,10474,13226,10065,4473,0,30899,43076,23562,48510,40072,77543,51809,32599,284638,67309,67309,9700,9700,6177,4412,1321,19492,17373,443546,20456,31413,27766,16850,11071,42231,38596,493339,395666,14863,323369,310926,493339,674268,161378,663560,176018,45511,12041,28159,26214,36056,75782,20092,27369,26287,27369,38686,44008,89359,5974,71591,45304,179753,212948,169985,7734,25738,1765,11930,1252,35023,3871,6169,1900,3678,44860,179,75945,75826,75826,6475,8001,3098,1284,1284,20232,2324,1821,2223,3373,56373,11909,13383,4580,4778,3978,2002,3583,2111,1509,177,2431,300,2812,3971,169807,50579,19030,6884,9536,62182,10768,2985,19030,9536,61902,2677,1672,19030,5078,2870,20300,852862,26793,0,2422,4612,1597,80025,9714,5908,10954,3040,9458,8794,2448,2360,11632,239,17196,3361,17196,736,17196,667,3673,10340,2793,10340,2175,3392,8729,3381,421,16299,16307,6102,16307,16626,45,10017,7800,8573,7210,13970,18709,26210,10208,7818,22219,68169,9218,2008,811,1081,864,358,445,1319,1418,1341,2616,9769,47,356,35140,2502,100169,100169,27426,30995,40684,32965,100169,83013,26273,43310,38143,30744,46611,32477,86550,33655,62625,101678,68985,121424,76752,40137,46450,60561,46970,25618,37949,40684,35969,101463,21708,17383,32141,72895,17383,14916,1616,753,2199,15699,95016,94596,12181,2607,5379,9882,22006,37080,7394,37080,7394,60295,4000,27406,28755,27406,1610,27406,2051,6245,9934,8260,25231,6128,4112,2569,13607,597,13482,85909,10231,3388,5897,8161,6621,2684,54576,7709,7029,20398,3992,2682,9508,20581,20398,1025,727,5664,40765,23927,27022,1584,2255,16355,27022,2255,13779,2345,1852,6970,9649,359,2716,4978,3826,1060,2285,2332,2037,5235,5883,6620,3047,4805,6984,1329,1763,7366,3594,1476,8014,321,358314,3423,67192,358314,871,119630,358314,26578,16806,291468,17649,376594,3656,13934,4547,2449,7120,1631,4380,1467,2471,1017,13934,2763,2104,9557,2138,794,54432,1651,10884,14326,54042,4358,13204,8096,7051,27491,17235,68890,13869,18268,7560,12060,12052,15702,12393,20017,11319,27491,2534,93041,84862,321004,321984,1299,16420,16120,16570,30333,1664,1540,2176,32761,36814,1847,2502,961,25050,602,3249,4178,1736,12173,224,5264,107327,199,4336,3268,15815,30124,5662,37383,30124,26842,39537,30124,4604,6046,1229,5662,15883,1649,5775,5775,24019,48649,393,436,278,9198,3249,6044,11845,3022,4643,2284,557,3734,24998,12187,3352,3557,102,317,533,2519,7855,3953,3474,4873,7109,38405,12502,15792,3689,1382,33965,1664,7508,7508,6808,41,5532,21660,14626,5482,12806,22060,11302,10340,9023,5942,5050,3463,2259,12368,17018,301,255,1112,881,4044,3993,1212,1480,3170,3248,3667,3365,1395,453,4625,1191,1647,2451,6251,992,3389,3030,11059,4540,20,32242,32308,32242,5195,6973,2422,6132,8570,8293,11071,9649,6550,4813,9007,10997,1668,3627,2575,11462,11462,12292,1819,1311,2036,10732,7458,16327,5280,16327,1317,3651,3587,2027,3926,7045,1348,525,6000,18700,1619,1629,7903,10222,380107,544,380107,746,861,16087,5236,381264,11648,22719,16087,26660,314970,1232,9668,2598,2221,1974,2784,15517,30660,132490,1744,132490,3946,517,132490,18910,24958,20998,3262,28591,4654,14849,360712,57019,18983,3806,31929,30859,28591,5650,8739,3699,6958,1160,2606,6958,2246,75470,7737,4990,15737,377,7737,7737,15737,19614,6280,9337,457,2165,9737,6940,18,1313,72098,1148,35437,8466,879,4063,2103,2103,14144,2980,14144,3814,1922,1826,8007,3776,2293,1781,4606,988,3712,20107,9818,6648,4294,3469,9818,9813,7221,9853,17516,21140,16030,2287,2077,8179,17713,48528,5351,2906,222,222,11006,865,1368,645,12533,6932,6164,113049,1115,107,11107,11107,6543,12723,8639,14514,72722,8982,5913,4894,22396,19972,31759,8178,17349,40430,15694,21038,17708,6165,20912,7123,2368,20912,20073,2170,4453,14746,38308,3609,7562,16239,37162,43938,38281,20428,40649,23039,28840,14853,37162,85016,23039,13740,19847,12915,16638,4631,6526,6526,201,9131,6119,8041,7484,48572,22072,106238,122924,126577,126577,64896,83226,3373,270809,270809,270809,272203,141488,155902,199105,116546,92887,149305,80422,149294,147194,160287,139271,216392,247165,109160,247165,132706,121453,130509,110456,109287,146522,154740,117128,210261,150373,131320,111043,271761,139457,172236,141250,110071,106845,80422,271761,4319,13724,37507,23123,8017,23194,12920,29004,10877,36087,11990,137052,20595,47978,19756,6507,98983,98983,44481,9563,91821,118853,11747,11761,20122,23616,14083,25399,23820,25771,11101,25399,11395,25308,9316,25457,16088,26972,15853,32645,1809,135645,18804,5315,3787,8213,20727,20727,8604,20727,3502,8352,7283,5098,4643,16586,20274,4913,8352,12893,18377,16937,9445,14824,18186,9445,12893,22,83,21806,17744,29698,29698,29698,5176,29698,4979,19496,29009,1785,3478,10724,14776,8990,8072,12896,8180,13124,12559,7946,45473,14073,10484,38423,14073,33994,17149,45316,8900,9121,4049,8957,1772,3939,4801,4011,9399,1673,63992,51196,8401,8401,17332,22311,10074,11632,19388,7560,18628,8579,9271,11914,11579,16427,8194,10079,10968,14053,38352,21350,21350,3824,6887,8711,10540,16561,6499,26484,17586,15345,26484,14121,2359,5582,13547,43048,97,549,19685,4557,1625,30415,5410,34192,25180,29808,24038,29319,33335,30047,3687,51850,3425,877,41901,8042,3904,1082839,46755,36947,7065,15658,16288,21079,533788,21240,597344,64013,20159,40457,317244,597344,180943,475219,15824,13134,405836,6789,1075915,180943,8659,13134,9747,37804,8072,18976,10899,42497,45139,124102,18976,6767,21721,7352,59880,13655,8088,7073,6825,8803,19456,6022,8803,10051,45424,9388,20320,5966,889,12732,7241,17183,14551,30085,9066,21721,6637,13497,9066,6034,5386,2735,7241,17170,2486,7078,19291,25712,43930,22550,21681,10672,14353,21681,14933,15428,22138,26300,28981,19342,46812,14933,528592,34832,34832,12676,1546,29766,4439,106978,55568,29437,29766,7579,9687,30670,106978,196171,11077,55568,8933,7884,7208,10906,23816,4843,6308,2689,21873,25187,25169,36174,2063,850,1806,15025,2792,28978,1933,24467,29941,54890,1197,54890,41488,4098,4475,36937,44823,30801,3504,8644,8754,9631,44823,8754,94538,15171,102958,263830,4362,5493,810,604,1402,1935,510,2801,4769,1823,23323,2430,23323,2092,4931,17949,3637,17949,3154,9691,6828,4532,3533,9691,28656,84777,28656,3309,84777,61934,25239,87346,10173,12116,27376,4103,1596,1776,2279,2507,14547,2988,811,1014,695,8801,2893,5901,24803,3039,7304,4979,4378,4505,20951,4191,20088,11863,12820,13607,8261,9973,11414,19646,7579,7964,14297,10219,10796,192,2681,0,2707,4941,832,5692,3384,3073,5551,11083,3403,25944,9113,5982,13049,40702,1461,28497,540,10955,6398,6398,8165,7343,3949,6179,8165,6398,13715,3745,2793,5301,2750,4559,8907,10562,816,48804,512,277,2560,277,8807,8807,1611,4943,8099,3823,5651,2851,6350,23846,23846,16638,174137,216113,216081,53806,146521,202471,174756,133061,116171,144306,182948,144853,64433,148581,1143000,174421,342366,144306,400616,135258,1142726,148581,162867,934487,294708,561460,162700,407187,132469,383005,238953,72879,14167,47571,144853,58406,47571,31049,149418,44111,10000,519394,247485,14913,18878,32661,7599,2983,5257,1014,17557,1358,1358,3467,13649,9011,40507,58887,43923,9285,9285,3790,10290,7068,10344,20842,19472,15379,15478,23602,47466,31608,54403,40511,168980,240637,105255,121805,98573,33234,147456,23602,24800,9801,18868,24800,879,12104,2908,2966,6194,7623,4609,2015,59581,6834,15257,4788,20213,22754,9508,12298,919,643,183,721,2125,1471,190,280,763,2268,2950,69566,46757,8349,45868,106905,17836,107101,15389,48890,17836,15389,13057,13057,1972,9161,17128,33177,3384,17897,34409,13716,17897,8000,4849,37799,33090,20772,5511,17897,1699,2135,4310,18397,3663,11822,3575,2105,4310,178,20166,5984,18709,13242,222595,218927,2883,226118,22741,3683,5285,235,235,710,34653,8715,731,75747,3513,10289,793,30486,11438,24903,17826,5255,1863,23217,3597,31105,3777,5578,59211,94516,86561,27591,1634,9102,7523,4165,4470,7555,4176,12549,4858,26350,1083,62822,19441,986,2586,1828,3039,23211,29868,4251,32889,28627,43939,9190,3050,29539,41325,16583,12292,29539,6207,14082,794,3002,4367,80,644496,38,30522,33166,3813,2509,39283,11116,27669,8571,2534,73822,3363,8254,13881,17303,35720,6329,17116,7990,6433,43868,8074,3048,16537,3964,4847,1038,9487,3598,1860,6709,8243,39992,90072,1560,17318,8434,21408,8434,4037,17521,86690,1027,548,3543,2237,19509,6510,19509,2997,2791,2862,6510,2944,1997,7009,5013,5816,3836,3046,9323,8727,19314,4907,4907,8380,3531,3067,4344,9053,2933,2586,3694,2853,3972,4560,4038,5977,10356,3531,3866,11653,17849,4038,6054,3558,4038,8602,10356,30443,10025,4979,2096,1296,8342,7442,5827,8342,8342,169954,90861,39285,33364,35306,123081,38186,383681,46160,122934,51014,26625,169954,73927,86282,129049,129049,383681,25481,603347,26096,1158,1407,35,18,10887,7419,8979,17490,171260,8636,8132,17490,14116,14116,8180,8244,7188,9474,14116,7234,6894,23543,15711,57172,16024,17544,13612,6508,6863,13328,8102,690,1413,8805,12791,12791,4276,136,462,521,5919,34867,17534,17541,14918,17396,7339,20219,13099,3641,8231,15721,4123,5167,3892,2019,140,1733,2276,238,2375,11206,1848,2871,11206,10313,8692,2435,6154,387,42355,12172,10911,16897,2791,4375,18504,3413,5888,3095,12000,631,9329,35677,6110,11666,18,2542,2677,1054,26848,35123,2073,5452,11151,2334,4252,468,3034,3171,29511,3964,5206,3162,57808,5702,9592,15916,15477,20565,8880,15477,10099,12796,2999,3902,1506,4207,1506,20480,7454,2812,8182,1544,17527,17227,17524,6783,7212,10661,614,247613,8706,12482,37845,1413,2514,51773,2300,6002,4675,1668,42754,41838,3554,45627,2668,6949,5288,3287,5151,753,7449,6698,136938,74219,74264,34378,24971,31233,37125,29498,5382,206,6619,16690,11509,2262,16690,2157,3647,7532,57287,11509,54105,12903,76819,21086,6304,7358,11284,12903,10153,25159,56577,25521,5546,12903,3007,1773,1629,1773,3694,8738,10555,11450,1325,1792,3700,711,2212,3605,1901,8738,8023,38094,2669,2550,1229,2453,3506,32755,20811,17691,19000,29591,26350,1827,11048,6672,359,3579,879,14790,14790,7962,9632,90396,12324,2824,6755,508723,7962,6284,7431,4716,7980,8239,1652,2346,4036,7431,2623,4749,22715,3010,22131,75620,42324,2346,4887,103637,2499,508622,3718,4627,8239,35993,14316,7689,8783,11500,2031,2926,25098,14429,4711,1859,23154,5004,5466,23068,10380,1571,9023,9023,5582,12573,18388,4231,1571,23068,7503,24040,23068,5275,5655,33456,15138,24040,10051,2860,19047,6403,22801,54770,680850,3827,5677,1957,28907,40016,4652,1846,8799,28779,54770,5677,680850,0,70535,44731,79192,45041,79192,66091,24211,29771,5677,12949,630,515,19094,7194,108372,13367,12211,5504,3584,38990,31897,15050,21928,112592,1454,2690,170,13890,17711,6041,6092,2857,10261,9943,27079,8705,5483,9943,1052,21210,11919,585,21376,3411,1760,2829,342,21239,29984,20871,19569,3431,20871,4056,983,5875,2818,2451,1143,2904,2275,7667,24828,121,24489,5451,33087,34997,5210,33087,34997,8857,165248,7426,22511,8390,247,2463,1907,5453,8559,6520,22511,1170,44022,189,13481,3704,1561,1152,27,7266,63,370,551,1105,18,107,2247,3558,41820,1675,30214,30316,42072,13092,2120,4702,3496,28565,16246,27355,9432,3125,10288,9302,1145,3617,8275,7017,2464,6691,25081,2874,2366,2056,28367,10959,15931,6370,4999,14123,3721,1112,226,3267,2541,8807,68717,48722,17330,55027,4145,7246,5132,11464,2251,6331,8424,20324,22469,46928,422,37589,3035,27872,46928,11216,36593,41358,2902,4842,8841,4842,1367,6028,2844,202,9159,5798,14152,9198,5533,18753,2472,2472,5528,4673,9696,1634,32880,11337,197,56117,55276,3430,19905,22567,3197,19905,389,22567,19905,2682,2213,2989,301,683,2679,208,9519,3584,2614,12901,13456,26666,2150,11222,3532,26666,8944,13380,5430,7784,7125,26666,5968,13380,8717,5198,5765,4644,19284,1556,6242,2452,3679,19284,4299,4169,7477,2325,2783,1427,4004,72439,3718,2979,2364,9107,3359,1676,41169,4323,110,1635,13126,6555,6707,10303,7366,50210,14294,13149,10303,14346,14143,10303,61109,17831,11208,20262,21247,6865,487633,12173,26699,14668,13125,4844,10385,4021,5371,15102,6191,9961,3828,87022,7403,8070,3953,10471,4130,3597,5368,1193,36,3291,6913,3819,9935,4290,7296,4747,3366,4968,654,1419,4584,2071,199,7316,9893,7316,7380,1740,2138,4352,6086,14085,24472,2858,24472,2284,687,2207,1631,1631,1631,8893,3187,12545,3967,7663,23050,316108,5318,5415,588,1487,7663,2874,224,3159,9081,8800,2928,26865,7638,1398,7758,39522,235786,3242,3454,7273,10471,9953,7891,6828,940,3551,2271,9953,7891,1433,30544,4003,18223,10073,17587,1993,2297,17183,2712,3722,3722,5220,61017,4886,259198,1292,54,36,32,0,51,103,339,917,304,1824,325,304,160,9786,15217,131,325,221,265,182,637,9786,2194,353,572,1628,268,323,323,20097,283,382,342,7510,9669,1711,382,1263,80203,80203,2724,3966,10389,520,542,1215,3552,823,2724,1215,80308,667,382,1348,219,2906,575,306,211,189,323,233,257,66,1336,2986,909,1756,3039,562,10110,6565,3815,9168,10110,2696,1141,10260,1721,1141,5514,16211,2245,4468,5055,1891,1709,4441,14831,1470,4794,4327,5436,3335,2676,5426,1270,7948,1036,4116,1471,20,280,33264,277,276,121,121,121,10313,42203,159,337,41683,4784,9441,419,7908,41683,374,3725,41683,270,547,489,429,48757,3233,263,18,36,0,0,0,0,0,0,63,20,63,20,20,54,54,0,0,23,0,23,357,660,789,509,729,40891,660,339,40891,509,509,776,504,1020,49,129,129,49,129,49,131,231,231,2384,482,24388,12756,1886,6689,1837,1495,23071,1052,4257,1671,7593,33537,3030,2456,2344,33537,648,41,41,18,18,18,0,18,18,125,81,444,10018,110,110,178,444,444,18,0,0,18,18,542,909,909,191856,909,909,1954,880,116,72,13614,7177,311,1821,17538,10172,13210,16235,18279,104,54409,1879,40065,67680,419,50,214,0,21,54,54,53,53,0,9310,1467,120,36238,2812,36238,660,399,2985,10001,337,2375,8396,2546,56958,7229,8396,9845,18267,1361,56958,14647,7485,3998,56958,5797,11677,7617,57966,4627,45479,5181,35285,1645,1639,714,1477,1295,72,3041,3369,891,4491,13363,14625,8581,2030,1825,4040,22562,9679,22562,3036,2856,3755,4235,24706,13860,38682,6025,13438,13482,2710,6644,20042,35693,19550,3246,5546,2506,8424,6957,547,13540,782,2866,9664,2645,316,748,748,2944,458,1234,4221,1309,7614,3916,8042,7614,1638,1888,7290,1269,8412,2880,2105,6950,6404,1618,3286,893,6032,2151,152297,2972,1791,5885,1282,1111,402,1884,1884,5942,6410,1284,13614,2100,6740,15123,17813,797,0,22,377,465,115,21094,25209,15439,6811,1513,1700,10153,7395,6103,1455,5627,5012,6233,6103,5105,11871,10153,6085,5402,5752,7107,4229,1101,1426,15691,2959,2028,1202,348198,1156,18798,581,11308,8758,2823,2806,4814,5124,165983,2879,2859,2966,960,4372,3566,554,862,318,10418,4893,8181,9931,74096,7987,6414,4869,7417,7417,5322,3352,1267,5070,8181,5291,16778,258804,2979,11500,7456,1962,26258,16778,8324,2040,45607,2757,266197,17141,12378,4487,9508,258804,22736,4697,522,8208,6785,1915,6501,7583,6126,38073,1330,3153,1024,1704,1044,1014,165,190,6081,1366,7369,36611,4056,2189,12380,7602,7369,1882,2139,1722,2128,11273,6212,1310,2081,4574,3934,19382,2147,4084,2977,6556,1455,71,22417,22417,173,530,1287,946,962,2275,8188,1799,9191,10525,12852,5455,70695,149434,3150,4745,70695,47513,1572,858,5744,16341,55771,20198,2621031,22021,2597,2597,727,3214,48235,19696,18928,111704,67496,125475,31676,5372,2620014,34502,79900,4170,21686,66918,6284,5322,10316,54553,3513,2106,12630,775,93,161,3108,2321,14328,9847,1169,14328,12619,2223,1554,37424,551,5331,121506,137,558,16540,853,28251,1888,25519,14702,14315,27928,6334,16466,14702,5908,5886,7573,28590,3715,4976,9468,11433,35126,4239,688,1205,1359,1800,2276,9468,922,216,13916,30551,1733,27864,24104,5024,9716,11255,3313,5322,127,409,116,1974,3029,58188,933,5191,4093,1499,18352,3915,464,4227,30290,2804,6377,6804,6815,5434,4544,1928,1845,4185,2470,3508,2645,1690,298357,803,298357,3529,297233,3365,869,286,6,5536,1204,11512,1204,4637,827,1183,252,6779,15622,669,8701,881,7425,15622,15747,2463,25812,6328,51756,5043,2729,2365,2710,4068,3290,7635,15522,8199,1289,381114,2660,465,40,130,353,6295,11242,1977,2941,5733,74221,852,17911,3248,6222,6336,1777,1743,18312,10416,6977,4785,5390,2851,10416,14162,8836,1172,2224,49740,16312,16312,1955,5758,1677,1471,5879,3679,84261,5450,307,0,18,655,6049,550,9687,1019,1391,5924,14768,6458,6458,11247,1200,5123,696,577,4657,10745,4820,10598,10598,3798,4795,9870,4168,23108,6298,12409,1996,11160,2599,12409,6066,17909,17909,23108,9788,5948,16811,7393,10101,67903,6051,18,861,7415,560,560,423,251,560,6664,6664,560,6854,6664,483,1252,45,185,783,3192,2159,7947,1436,2715,1651,7296,3052,2254,15643,25830,14823,10429,25830,21177,17855,10627,12689,20367,8708,15749,10584,14823,7806,16185,10046,80,34299,12438,13447,14067,600,14055,34467,15091,256,1340,1340,1322,9767,6170,315,1428,1022,1621,10751,12024,2291,3582,4925,5102,8620,16610,52229,4582,392,11541,2609,2652,11781,11557,4260,41630,1076,41658,41630,1293,1026,509,150654,4514,10726,5553,11381,1943,2469,7354,4945,4019,1125,1976,1360,5317,885,7823,2275,16551,5201,7941,4476,605,7466,2112,1368,1644,12357,134471,230,18,20019,20026,1306,1148,50358,3605,3228,50358,17413,6236,9910,9910,7318,546,486,12811,20325,864,20673,609,17938,2911,3651,601,1405,285,18,12652,1098,720,2118,1505,30231,27264,208,30231,2111,6622,14322,6837,1731,4260,888,14218,69679,1857,825,1731,1994,2769,2058,7415,3609,3676,7873,3139,7702,5323,5589,14632,404,6989,2325,6733,1381,1711,7991,5293,6733,8761,6382,1593,5227,2010,3415,552,1558,12602,1656,1199,1682,474,3982,1629,1264,277,520,36,6329,1543,2431,2317,2073,389,1476,1853,1428,320,461,42024,620,13989,1354,5241,1225,5241,497,3964,3504,1975,8278,5370,2345,70361,6621,70361,79810,8490,9191,5293,4620,2587,492,469,392,3194,329,337,11525,14016,158,23860,21388,22881,23860,34904,18852,31418,27532,18647,46326,17761,18637,34904,26978,13503,484994,34825,23860,12306,3013,3288,7061,8452,1849,33543,7579,33550,6204,12651,8226,2056,904,56,823,10799,449,2476,6400,534,612,11122,6302,5440,5709,2049,7218,36,562,17995,21670,17906,29944,18120,17018,12965,14473,3676,5942,4295,5842,1324,4195,2717,8778,3812,2757,72101,9177,1555,6483,1949,2734,358,18,6767,6767,4751,342,6061,164,199,4455,6061,10265,4638,62472,4035,11375,15291,7090,3519,11991,1416,11337,1954,3546,1821,87708,16713,12560,2378,13525,13241,0,1283,17958,1597,1911,7389,20383,5519,678,5091,7637,6077,2009,813,14413,1598,6631,10593,5713,10593,10325,2192,23002,5155,2968,1615,42896,35787,86,3176,1803,6181,5450,395,680,896,437,567,12622,337,26519,26523,914,5493,26519,4929,26961,2527,20385,4128,2281,33368,1705,33368,6611,14684,4310,1911,37752,3102,7765,4712,37752,2740,0,6234,7126,4024,578,4656,1215,515,266,409,384,15709,7666,15709,3903,327,800,1063,3903,6389,3895,4606,5755,3136,1622,12618,7163,4288,18312,41092,12604,4965,3076,19904,5307,3704,18312,1165,12636,26449,25505,6671,13776,47818,3076,1036,18312,439,1233,5071,5402,3102,1340,13842,1016,685,4303,256066,250,18,18,1420,6159,6159,4736,1346,3283,2207,3922,1975,20433,4208,12178,7537,5766,12178,7537,90717,3014,6704,8849,3752,3845,1313,14092,27929,6751,12248,9094,3845,1890,3916,492,4039,3081,3521,1765,1178,44929,37399,1435,721,1341,7937,6393,1822,6197,10594,213518,178202,17623,1319,6000,13401,7891,174674,408,425,8522,299,1177,2142,18,647,8219,2901,8988,8688,2137,2255,1030,7835,5728,2517,8151,7910,3553,10931,6510,1415,6510,3094,4711,685,6287,64123,5756,489,307,4989,2129,1217,8796,6805,2099,8385,1382,830,3534,10531,2744,7810,7540,4050,6723,6962,533,1474,173,34722,772,8455,403,5119,5879,13855,5879,13625,1830,3132,1867,8852,4187,5025,6431,1265,37557,638,118351,37557,128777,6431,476,2868,458,75,239,6314,7905,2011,1449,8760,2262,176,6448,210,1647,20360,339735,6643,2180,7414,7414,3903,10854,3007,2315,29777,2134,1642,1345,2104,2664,2114,3698,9972,670,300,207,1338,402,5485,2048,2645,2645,2133,328,199,6732,13894,2370,2850,13892,14248,2113,1824,3108,1406,12928,8157,4898,23150,7030,13029,8797,1968,3367,1326,1721,6433,1222,612,288,2207,3111,4236,169,26076,30558,31239,1156,6334,1074,6334,951,330,3660,481,320,2902,522,6958,616,4785,7381,11291,8567,4666,7996,1551,6444,3958,2863,1795,6008,3195,16814,3411,2315,7387,0,18,456,4569,2803,956,2496,2507,4709,89116,156769,103031,197783,370,4075,918,1922,5242,1882,1082,6259,1563,1082,6039,3918,2072,5085,26681,11947,1114,22167,5696,68038,635759,1773,73925,9883,41465,7478,6260,9992,25495,87926,7478,11947,114635,9599,2213,9992,34469,68,977,5568,24895,54,59,11796,11796,464,404,11824,2648,490,5649,3834,5576,1931,1948,3600,16357,1948,9966,3067,16357,18009,5169,3453,2119,3404,7645,45421,10650,180876,1743,4474,6462,2303416,2303416,5563,3404,2593,6567,32366,51709,1144,7339,3368,7339,1373,11664,1934,784,410,144735,49,636,251,102,6936,7937,3546,1086,1370,191412,62899,191412,2442,28918,62899,10041,5532,22123,2535,2384,0,464,1181,9049,1706,2802,6281,1397,37358,1138,1646,1135,367,12748,27262,658,8007,28420,3810,578,6468,28420,1514,3939,966,1814,808,1324,839,3477,116,4034,3974,962,2278,2334,1922,4501,20413,200355,7930,124676,89652,124676,68363,56190,29482,199955,1623,3528,3929,3929,6872,1436,1114,2324,3936,1576,1519,2919,2003,3936,9673,9673,87134,553,41090,41090,1992,5769,1988,727,2164,1962,63964,0,34720,800,96,89343,498942,16705,4411,1270,805,28065,9537,4672,3182,761,2635,360,1385,3398,14294,36417,13178,29348,21914,4204,3806,2952,8835,2330,54,33130,820,2204,2338,5617,5617,13123,5617,1115,3769,1947,1441,1376,5568,12404,1022,12404,3362,16585,1576,113,0,3707,3707,191,2987,1947,1358,2810,5130,6001,145,446,5878,796,5694,1648,5694,9415,6718,1308,27155,28251,1147,28251,22632,57893,13372,45136,251692,7128,174629,5471,5205,1840565,5968,1951,2194,1534,1006,5716,2300,167,3952,884,52636,251,5676,2358,8695,6678,14802,10616,7813,8478,10830,4023,10883,4023,5944,5579,3317,7051,6680,17154,6652,27028,8724,4962,804,45766,9595,289455,11916,289455,2157,6762,61441,6839,10743,8927,869,19033,6094,9922,6138,1813,1932,2992,2342,309,4966,1424,72326,690,6596,2074,2074,1580,5098,11464,2496,145357,1157,1290,4513,8456,2100,967,44365,12602,8616,1202,144781,208343,4792,195244,19053,1715928,9564,588,1312,0,0,36,1434,2569,638,67561,470,702,702,3079,761,7278,678,7891,9407,13907,595,2179,17978,215,849,6813,548,13907,4009,62857,45357,23,541,2276,21347,1785,1054,644,462,8849,3894,1780,968,4521,28347,25173,642,774,2312,4259,35147,5686,25,5253,3439,166,19882,2540,7093,7041,10402,7368,77,3789,1366,3580,1023,1104,863,3136,1393,1566,751,1182,605,1457,10874,688,4252,18297,679,766,4805,0,42,516,21,2975,13078,1078,31653,7827,340,18729,18729,53922,60995,16736,722,1037,6476,1038,984,2985,12578,3454,1521,4376,3555,12401,457,438,18,3305,2451,18,54,199,16176,4252,2947,1202,2846,3430,2282,1076,1714,1392,157334,88042,1005,87617,5283,3824,8202,2609,6691,2609,157168,87944,1022,7034,3476,2327,851,3476,205,650,1054,454,74,66,4429,5568,5568,944,27888,1785,5602,38665,54424,1526,57836,1660,494,8986,1014,5286,757,5605,42229,2320,477,1117,36,3726,18,0,68,3447,1889,11006,75754,23605,1452,432,3530,4461,1325,3530,2282,2431,4883,2431,18,18,18,0,3210,3663,2017,44012,31007,304181,10781,3110,27314,8038,1824,2470,2573,1093,2017,1560,8795,1043,1118,623,328,1843,78630,2726,21514,12422,10577,20849,24508,1671759,20088,2118,782,2011,98,1724,1425,5764,7304,72,344,36,890,905,905,4259,21438,7512,744,3634,2318,1384,2916,2659,1873,7438,54246,3532,4343,6775,6469,85365,25506,4303,315,922,265,2545,31188,24414,7045,0,1688,3303,17220,23361,2560,3303,1119,2120,17009,1429,4975,2722,3708,39228,37210,26748,41498,0,1806,203,642,6699,4802,3914,1545,728,2114,1549,1262,734,3434,8651,1704,734,491,2670,3360,1538,12862,867,1492,812,6047,12862,225738,5245,7222,225738,159385,2730,5943,94,0,374,10608,416,2743,1017,405,268,2109,936,2288,1270,14165,119823,74049,2022,9107,38392,5325,8950,20570,38392,38392,5239,36,1109,470,6235,1736,2567,104,172,43,45,34,2008,1118,1854,533,8137,1205,1636,3781,1095,28969,2042,6677,47469,6335,18,84,304,74,15698,18,3479,4493,548,20138,29343,253,8590,1910,0,1443,531,633,1739,2076,687,1343,33930,2076,3196,698,1410,1124,373,410,0,0,172,3294,2359,706,2243,1213,754,697,1724,35492,2876,2306,259,1113,587,360,2953,1399,9466,389,88,737,18,374,9,1212,1418,493,635,11752,4738,366,234,849,2437,25057,4159,27266,25198,17012,1953,2259,5087,3186,2216,1001,7656,5087,1078,8611,23,2296,1106,633,1273,227,128,2842,9315,2108,2949,18,18,888,2358,538,2519,389,5973,8064,3241,605,3016,461,7056,59037,21355,14244,20119,72266,5927,1345,1086,2152,22278,17420,9806,1045,835,14635,15970,18,468,6873,4795,1180,1627,5870,5870,6305,1421,619,475,6433,735,938,36256,1301023,5509,21114,516,1093,793,188861,12429,5509,1300946,0,18,283,1654,13208,708,13362,6450,175,80,98,46,1822,1822,2036,12255,24127,3419,10652,705,18783,10913,258672,15929,10913,14287,53197,44537,4129,1382,804,1877,3235,1801,2453,5156,1957,685,13595,966,5703,0,153,34,23,133,590,531,2019,1214,4598,6706,449,5768,12842,1195,6059,3169,112541,6327,22531,2694,112541,22531,3213,39795,242,2059,617,25780,2466,6204,5018,4206,8281,36,76748,342,1079,2422,65,5291,1809,5291,2747,49846,461,353,4383,1052,25408,196,0,36,2747,238,987,2274,1181,524,1300,392,34490,33204,836,18,35,0,9398,1174,3100,919,994,1687,12352,502,6012,5096,36,82,0,1283,146,1194,1515,394,1698,423,38,64550,44956,40518,28626,43686,24972,295,2569,561,1982,930,1361,1226,4422,16938,2938,1601,625,1169,1744,1904,16938,395,10932,18,4654,36,4406,141,2434,1283,36,10732,11248,2154,1588,1319,8725,1029,2372,3957,5935,7800,5706,6630,11595,177439,11499,2271,1718,12725,18222,1718,177247,54,0,159,168,126,93,18,0,4717,1408,3662,11049,501,8466,543,35,278,13964,12862,693,12862,13964,6694,2322,9302,15314,22796,16738,7203,7326,694,16738,720,226,1081,1373,3376,13074,1835,576,4067,1118,18,6044,0,79,1346,584,22236,571,45069,15213,684,281888,18785,3726,802,17492,26847,5757,193,41,2272,842,264,1408,608,7373,908,14424,908,9333,1956,1352,16142,5352,1715,4784,2453,5220,20356,122799,78009,64340,47509,64340,76652,21355,507,94,398,2518,7827,2518,6730,6470,385,10608,70894,2183,6974,99271,2319,153134,221100,83859,336529,336534,83859,52194,852,0,495,109,339,1432,6872,914,647,9344,279266,3835,26626,32556,2770,5935,724,959,3860,279266,26818,6409,9155,3059,49413,18,3514,173,578,1868,12052,6927,193,13859,0,18,72,0,159,36,1058,1010,996,135,252,2587,1065,6067,1745,740,280,602,13078,74,19361,98,99,707,1959,35,29,36,0,36,36,459,999,544,358,366,1482,1105,714,421,1064,783,491,262,2959,468,28609,50099,36,47,36,749,5193,757,623,621,3589,509,2852,1583,2425,7189,1122,54,0,1955,748,549,1512,13269,93854,2740,15665,15651,14211,36,1577,49,1577,874,375,389,687,433,2761,1094,1258,14692,24535,3659,1645,413,38397,994,5656,3440,3659,45117,1037,4091,36907,2488,2330,7739,985,825,533,5981,18,1653,202,2060,1135,13297,9658,1642,246,13777,1474,220,250,2866,1843,803,2117,29153,21469,2822,17496,11604,6825,2039,14296,38312,1663,371881,0,0,525,18,1933,1469,34047,242,17528,252,241,1218,3613,1593,271,27597,27324,71214,41725,68620,28648,50086,66861,317873,80298,24899,0,0,18,0,46,0,0,459,936,298,14831,7573,6237,0,63,7399,4032,2025,1847,8122,8213,2816,1475,1271,8887,780,235,4834,3501,7678,25324,4127,7341,0,61,96,160,36,77,0,18,177,1037,1586,0,13670,3059,16726,1263,7066,7259,8567,3041,61053,1825,14547,50219,7623,5216,4618,8417,19623,3922,6579,7455,20,27,47,1194,2070,5072,1254,1484,683,502,8835,1215,61,1486,3095,1166,0,58,54,141,18,36,843,60,293,81,515,4160,809,303,1446,2345,776,524,165,4966,1295,72,18,72,59,37,0,12000,1977,3678,21822,5727,0,20,1746,36,18,1901,468,606,1409,8093,499,960,22614,2522,70154,69777,42156,22597,5824,1409,19389,54,293,2620,1082,31137,7545,36831,11694,125,0,0,45,0,0,18,18,139,1141,1504,715,1928,627,4606,6498,1787,9165,2775,316,82,0,18,36,54,6494,236,355,1003,0,272,67,38,30737,38,0,36,234,7838,5334,7658,5893,8019,10827,118367,2445,504,6906,2780,5483,385,8304,879,111146,7628,91255,135,5911,7451,42,62,89,37,0,0,36,362,384,7791,2229,240,534,3506,2472,339,118,2736,2736,78,612,2122,407,11293,579,1330,36,27850,49,6742,669,733,758,775,700,8329,1308,934,1280,2358,8278,0,18,108,0,18,33,198,854,466,1320,757,217,3560,0,53,42,23,18,0,55,475,11256,577,1112,1021,512,11341,622,8972,8972,417,2516,1678,6217,49,5729,1418,18,36,34,21234,779,41308,590,852,41345,211,36,294,25,760,11590,7797,1469,2527,6415,18478,11753,0,0,107,18,72,36,18,0,0,661,8042,729,5343,31484,0,0,98,4661,47774,7613,7906,292,4466,284,7836,974,1609,779,525,908,45,53,36,18,0,18,506,22531,49254,19597,10799,5897,0,151,630,683,206,789,14122,23099,14122,1864,16928,6766,5093,16427,12350,4681,21997,6345,4946,0,164,18,13760,232,0,18,41,161,235,54,659,6634,164,359,699,2002,19158,234,1901,10339,405,35,0,0,81,77,476,51,0,4472,484,406,784,660,298,72,59,0,41,18,1218,320,103404,1151,9686,474,11519,294,30437,396,21929,96416,17367,5770,107786,0,0,38,54,0,0,7539,300,166,1059,19,0,5800,600,294,277,4106,7050,161,0,0,0,54,23,1945,811,3697,449,1083,26228,0,0,0,23,0,18,39,18,18,136,448,2215,745,772,311,416,18,0,0,541,698,359,329,301,13260,4769,615,3370,3359,72,3680,25,32,0,392,494,653,1536,0,0,36,0,36,22079,145,1135,2932,878,623,120,8823,698,16613,0,0,36,0,267,101,1101,756,8225,227,410,297,622,8088,1265,0,0,36,23,54,41,45,224,634,157,10902,8065,2244,6946,38146,4771,18,36,36,106,405,9803,498,1019,659,10893,424,20503,10893,2830,35,15932,18,18,18,37,54,110,16921,16237,0,0,98,44,18,0,26,6560,1611,2271,12304,14075,16794,33131,1491,0,18,21,5272,36,0,5357,1078,36,18,0,0,54,196,542,55860,1481,52080,168429,84393,54822,42783,54822,299093,18,0,0,50,0,18,203,165,679,346,5193,19872,15654,19089,0,0,18,16565,16565,13922,36,41,209,214,812,193,881,6714,722,126,922,2567,0,18,23,49,0,0,4248,141,715,123,612,11341,18,27,36,60,64,169,1585,838,375,838,593,766,4279,0,54,73,203,80,135,11250,966,0,18,36,14689,41,38,336,0,901,2448,163,4738,3353,2692,857,321,308,0,36,35,77,0,18,54,36,266,330,6751,283,3311,18,49,353,43,0,60,1126,172,53215,374,84442,31880,327,0,18,0,72,36,36,0,77,1480,29163,17823,18456,0,50,101,101,14227,54,36,464,2239,54,301,152,286,7361,2066,1018,402,36,18,84,19175,23468,99,1431,540,1714,254,302,0,18,0,36,0,117440,49346,50289,79788,49346,38698,77944,784,118465,39206,18121,116,58,231,682,1296,479,1313,760,760,315,0,0,0,39,1637,199,179,175,38,18,18,52,49,36,53,280,355,16469,4146,4146,17213,132822,18619,0,0,18,112,1221,580,5278,18,18,0,0,39,87,2336,868,224,13271,1246,4133,6337,0,18,20,20,1495,232,836,966,1956,1561,1961,0,376,0,18,1319,744,672,1599,808,1037,1323,663,18,41,47,36,0,34,53,3020,72,194,2068,1843,18,0,40,0,1211,0,18,0,54,292,339,950,5027,327,853,59,18,1422,18,45,32,1902,270,208,172,3780,107,18,53,0,10041,18,895,830,622,385,134,0,0,0,36,89,0,0,0,27,1146,370,18,81,89,51,784,0,36,18,158,27121,33939,33825,33939,18,422,122438,1881,122438,227,158,17225,18,0,0,21,36,112,0,18,0,4109,5224,370,229,22,860,14043,18,0,0,1294,41,240,2781,1774,598,2343,1699,11013,968,254,2886,0,107,209,951,225,0,36,18,12819,36,36,670,177,637,668,235,211,80,0,0,54,41,0,6440,15666,67,47,73,64,446,408,450,394,113,424,36,54,0,18,146,54,78,1319,1319,648,26747,16599,31947,18,36,0,18,18,41,230,6033,794,55,0,27,36,0,526,18,18,1713,1727,1127,1264,3663,1195,0,18,45,315,304,366,221,24846,1313,0,26458,466,0,36,0,36,0,56,41,41,19,2834,421,443,546,16095,825,0,22872,18,0,18,18,0,45,250,5757,22115,52,36,18,0,60,250,391,707,779,0,0,247,8593,0,1035,139,100,110781,8456,539,18,53,23,18,36,156596,42481,50302,18,23,56,1489,114,401,327,5163,3577,0,18,0,16661,151,0,36,217,82,6997,53,3456,39688,1911,0,82,0,0,0,18,0,4701,427,1300,1943,1670,0,0,18,29,0,53,43,203,918,86,366,36,18,18,0,1667,6728,148,212,1115,18,230,54,9780,0,18,56,88,192,166,54,0,36,18,89,89,89,1530,129,129,273,458,2789,273,264,317,321,188,38860,22063,24120,96403,137264,54013,0,0,0,250,96,271,159,121,111,10979,1259,0,0,18,36,54,72,1482,6486,431,3644,118,4854,9422,1786,54,0,20,18,475,247,0,373,72,19,0,0,54,4496,932,702,886,161,46,679,2895,677,20,0,0,1189,8975,8581,165,253,448,364,337,3017,137,638,18,302,279,18,18,54,0,0,5391,73,18,163,2257,271,270,793,674,96911,96911,494,18,0,20,8008,13232,0,64,909,1159,264,97,98,175,0,8264,3647,0,0,36,21943,35597,28439,41467,22599,127,212,357,248,222,236,2337,28,0,41,0,36,69,0,177,213,136,18952,1935,0,0,18,0,0,18,596,70,223,153,350,80,0,0,0,18,18,261,5953,277,0,0,2878,18,18,0,408,2394,78,113,18,20,0,104,30,107,152,38,5567,290,278,18,0,18,109,98,99,24646,9734,1282,0,20,0,498,3070,0,10764,18,1103,0,72,0,120,34,454,12272,4949,2304,4177,992,0,0,72,1234,76,1963,1634,1717,896,831,1478,0,0,0,9,1453,1453,484,1917,7046,18,666,0,36,0,0,0,18,0,22,188,319,250,597,0,0,0,23,18,0,18,30689,18,18,0,18,218,80,106,63,592,50,1549,1301,0,845,493,0,3808,0,54,18,4423,12283,41,51,89,146,504,106,499,1230,10672,0,31,10371,18,14883,14700,2160,2445,20,3167,3167,3812,3967,3967,60,3967,3967,3516,3516,3516,1291549,4517,136662,1657614,136662,1657614,0,0,18,0,0,18,0,36,545,80,161,302,215,302,30435,23,18,0,0,2310,306,254,59,155,530,216,1291,32,0,18,36,36,0,54,170,10974,2343,2252,0,4144,0,18,18,0,22905,9756,35,109,89,204,0,385,2093,2093,584,0,0,36,18,1033,298,0,553,0,36,0,0,18,8996,161,215,59,2923,398,1767,9801,117270,0,18,72,36,0,0,18,0,220,229,230,153682,31429,0,0,2,63,238,496,1300,467,475,36,72,0,36,0,0,18,454,45,90,10449,9844,2674,18,23,18,0,18,0,0,18,36,679,88,2415,170,492,2361,18,54,0,0,87,98,206,887,23186,11168,63,292,0,45,0,0,36,0,70,70,60,72,83,0,1220,18,9626,27,6750,0,41,136,234,61,598,0,57109,88130,57109,28516,35651,33917,12654,27779,597,87988,18,0,18,46,67,1418,558,90,965,2370,0,0,36,36,0,18,461,22309,18930,20075,1723,0,18,0,0,0,0,0,92,248,116,128905,128876,291,0,0,18,54,36,92,205,80,76,3652,1240,28362,1955,3005,0,7171,11315,0,18,18,18,82,92,2110,2971,1205,2971,0,516,0,0,0,0,18,0,0,0,31,103,134,64,0,13406,1814,0,46529,652,46529,243,0,36,18,0,1279,334,89,2835,551,1770,1801,4505,12143,2366,0,0,0,791,18,36,36,20,156,18,405,1508,1056,0,20,128,91,36,15792,49422,62708,27066,8099,1480,9131,18,18,0,0,18,18,72,65,34,9429,20930,20851,1779,9125,12234,0,20851,730,0,0,18,0,3444,18,36,59,4225,157,93,3395,5201,2755,3139,2662,2755,3139,18,36,0,18,0,18,41,74,6357,676,19653,10259,18,18,18,0,65,18,168,12640,75,2,560,567,1125,18,0,19411,0,18,0,54,36,0,6172,481,455,569,950,80,18,0,0,42,42,90,61,0,0,36,20,18,20,270,351,560,27487,90,118,112,0,0,0,18,0,18,0,18,115,3080,15127,13471,2102,18,18,0,18,18,196,2651,45,18324,18324,353,1016,19144,3186,434,4150,241,0,18,0,0,24,655,23,0,69,141,411,6722,10933,1393,0,18,23,99,124,8716,772,3433,49157,16437,23304,4452,84379,0,72,0,38,18,18,11037,2709,18,29,18,18,18,2403,328,663,854,7396,15563,14878,3116,5241,0,0,0,819,38768,0,2240,0,0,0,0,118,3950,1047,45685,257,1846,3949,716,9995,5214,5214,3061,0,51,66710,2091,66710,68955,665,0,0,0,327,32,499,1381,16331,2726,197,387,736,427,1136,498,0,0,0,0,0,65,460,0,7944,2258,12457,12457,5501,0,25,27,18,18,97,106,146,102,2012,912,1569,36,376,2839,889,0,763,0,901,103,23,101,75,135,708,172,103,0,27,0,0,161,47,23,9857,9716,999,1508,1488,1792,1849,18,5180,0,0,0,23,18,18,18,4172,2824,344,733,0,590,18,34,0,18,2577,242,60,0,0,644,41,30484,790,4496,2547,4839,4839,2534,31323,4496,6710,23,0,0,0,0,1742,117,6699,2908,4758,0,18,175,107,2980,18,21,5153,2906,13173,4427,2906,26040,2771,26040,26040,3016,0,0,0,0,36,0,0,3852,2466,2535,2443,12858,0,0,0,0,58,67,36,1628,2629,1014,7830,2629,1302,0,0,0,0,36,32,0,140,23,140,0,2800,1310,0,0,0,0,36,0,0,0,27025,5776,11077,6812,5893,5885,1019,0,36,36,0,0,36,0,18,0,165,94,93,931,3114,24938,24974,931,0,36,105,1616,0,36,328,1027,1722,0,0,0,0,92,6378,0,0,89,10439,18,569,767,3065,300,354,1982,2747,0,0,712,47328,375,929,45,127,135,0,5486,2851,0,668,0,0,0,0,273,2079,18,876,72,68222,2024,11189,1509,1088,0,109,63,311,2401,18,0,0,0,0,0,229,1583,121,91,18,36,1144,1025,1890,7627,7107,1088,7107,0,0,0,23,89,0,36,80,36,18910,4752,4658,2984,0,0,0,0,45001,69,420,687,47,130,18,8275,7605,4830,84851,65662,5891,4830,7605,8275,38307,38438,0,0,0,0,18,0,0,147,18,0,18,45,0,18,158,625,232,237,3848,2339,10352,4916,17067,854,55,82,0,54,51,0,51,0,532,161,143,27,37,21,38468,11976,1354,18,0,54,0,18,38,7386,10122,0,0,18,0,38,2971,1318,1574,2951,3135,18,18,0,18,24,18,36,36,86,72,18,80,255,44,899,2000,874,0,0,0,0,0,68,18,5692,0,0,39,105,1450,948,738,135,1239,0,0,3565,0,0,53,457,0,18,0,36,18,31,1992,686,1824,840,1046,0,18,18,0,0,0,1435,9381,824,3096,2428,0,0,0,1190,18,18,4939,5602,8453,2084,1740,1710,18,18,18,18,18,0,0,3339,609,94,0,0,21,36,11106,21,130,10527,1819,7531,6514,6684,14450,4646,18,38,35,3156,3001,4161,1109,432,0,18,265,18,38,11857,161,34,6451,10434,6580,11092,7298,13604,5558,0,18,36,20,20,2185,1347,0,2243,0,0,18,13532,16799,27374,11606,0,58,552,41,12928,2179,1913,1008,4421,4274,0,0,0,35,979,31,85,0,72,1731,23,88094,229,1332,1231,5289,5831,0,100,57,0,0,0,0,0,99,28,9274,5261,123614,154312,3838,0,0,0,36,18,18,44,215,8711,0,51050,1259,170,18,783,30809,0,18,1070,201,1965,18,143834,3741,1474,86315,139205,153,0,0,18,18,948,36,36,0,39,27,26368,6390,8824,17322,6175,0,50,0,72,4500,5776,18,2800,2613,18,188,410,2755,1328,0,0,36,18,18,0,65,0,31,31,36,23,18,508,2572,0,0,0,18,39,54,18,0,18,0,18,55,54,26647,36,215,0,54,18,11152,3075,1225,36,117,2246,5547,1800,5575,0,751,65,0,0,93,0,14034,9657,4237,4237,18848,324,4142,3953,0,0,0,0,36,18,18,41,36,13110,39823,76,13110,14977,10978,39823,880,12073,0,18,0,18,54,0,564,483,23,36,0,0,0,0,14564,10401,656,6375,10401,16714,2596,0,0,0,36,27,11410,0,36,36,380,116,23,5471,4767,4767,1181,0,0,36,18,0,107,2161,1155,1965,624,1487,18,54,36,18,18,0,13866,14935,620,10128,64011,11987,64058,0,21089,19952,18,18,0,0,325,18,18,0,36,0,11921,1463,21238,0,0,0,0,149,18,157,2110,46,55,0,0,0,18,18,45,54,2447,3264,26,55,4575,23454,3239,4575,1479,0,0,0,18,18,3329,102,515,0,0,56,4323,36,5737,6042,1802,2384,6042,460,3769,63,0,43,0,0,54,14214,4863,1331,0,0,18,18,4439,2171,3203,2375,3313,18,0,0,27,0,0,0,0,0,36,0,1423,1538,2454,1813,1423,0,18,41,18,1536,0,18,0,5654,4278,36430,4278,9843,5761,7425,9322,4179,0,0,18,18,89,0,36,36,5511,5511,13208,35801,7978,10707,5511,905,0,18,18,290,0,18,18,0,1454,3349,7341,0,0,0,0,18,0,0,18,0,18,0,622,1271,18,0,570,26435,18,18,139,0,72,23500,1504,28021,20350,18766,0,0,0,12712,7007,0,0,18,0,0,7572,1319,0,0,0,2385,0,35723,746,18,1027,2409,1162,977,4502,0,0,0,12685,0,12685,0,0,18,3064,23728,18031,28996,30195,0,36,20,120,6393,787,54,0,6917,2968,17957,45726,16614,25298,0,0,6586,185,0,36,2023,1089,0,36,3787,1747,1038,1245,0,0,0,56,11519,0,0,0,0,18,18,13675,627,1027,13667,36,0
[truncated: 5,395,633 more chars]
