# Supplementary material for: Integrated microbiota and metabolite profiles link Crohn’s disease to sulfur metabolism
Source: Nat Commun. 2020 Aug 28;11:4322. doi: 10.1038/s41467-020-17956-1 (PMC7456324; doi:10.1038/s41467-020-17956-1)
Supplement: Supplementary file 10 — Source Data [file 41467_2020_17956_MOESM10_ESM.xlsx]

## Sheet: Figure 1b
Figure 1b
	Alpha-diversity analysis measured by community species richness and diversity
	(Shannon effective number of species), showing reduced diversity in CD patients
	with active disease (before and after HSCT) compared to patient with inactive disease (after HSCT)
	SampleID	PrePost	Richness	Shannon.effective
	16-S0-FDA	Baseline Active	95	33.02
	18-S0-FDA	Baseline Active	47	11.39
	19-S0-FDA	Baseline Active	83	15.06
	20-S0-FDA	Baseline Active	138	47.06
	21-S0-FDA	Baseline Active	76	21.1
	22-S0-FDA	Baseline Active	28	7.53
	26-S0-FDA	Baseline Active	97	15.96
	27-T0-FDA	Baseline Active	128	26.37
	28-S0-FDA	Baseline Active	102	20.52
	28-T0-FDA	Baseline Active	105	19.7
	29-T0-FDA	Baseline Active	121	32.12
	30-T0-FDA	Baseline Active	54	18.77
	31-T0-FDA	Baseline Active	69	8.54
	33-T0-FDA	Baseline Active	117	38.82
	34-S0-FDA	Baseline Active	59	9.64
	06-T106-FDA	Active post-HSCT	133	32.12
	06-TM30-FDA	Active post-HSCT	136	40.82
	06-TM36-FDA	Active post-HSCT	168	51.09
	06-TM42-FDA	Active post-HSCT	149	36.96
	12-T80-FDA	Active post-HSCT	168	49.03
	13-TM48-FDA	Active post-HSCT	141	23.56
	13-TM54-FDA	Active post-HSCT	135	33.94
	16-TM29-FDA	Active post-HSCT	61	12.82
	18-T13-FDA	Active post-HSCT	57	15.73
	18-T26-FDA	Active post-HSCT	25	3.54
	19-T106-FDA	Active post-HSCT	150	39.69
	19-T13-FDA	Active post-HSCT	136	48.27
	19-T26-FDA	Active post-HSCT	154	42.48
	19-T52-FDA	Active post-HSCT	179	34.77
	19-T6-FDA	Active post-HSCT	112	32.95
	19-T80-FDA	Active post-HSCT	206	72.78
	21-T13-FDA	Active post-HSCT	27	3.94
	21-T6-FDA	Active post-HSCT	50	15.79
	26-T106-FDA	Active post-HSCT	102	33.76
	26-TM30-FDA	Active post-HSCT	102	26.19
	27-T13-FDA	Active post-HSCT	77	22.53
	27-T26-FDA	Active post-HSCT	99	31.86
	27-T39-FDA	Active post-HSCT	133	25.85
	27-T52-FDA	Active post-HSCT	116	28.23
	27-T80-FDA	Active post-HSCT	107	30.12
	29-T26-FDA	Active post-HSCT	124	35.58
	30-T13-FDA	Active post-HSCT	35	1.46
	30-T26-FDA	Active post-HSCT	26	4.37
	30-T52-FDA	Active post-HSCT	45	14.21
	31-T26-FDA	Active post-HSCT	79	25.06
	31-T52-FDA	Active post-HSCT	113	30.42
	31-T8-FDA	Active post-HSCT	75	15.45
	35-T13-FDA	Active post-HSCT	91	15.87
	35-T26-FDA	Active post-HSCT	116	30.03
	35-T52-FDA	Active post-HSCT	148	40.42
	01-TM48-FDA	Inactive	60	11.56
	01-TM60-FDA	Inactive	84	19.88
	02-TM46-FDA	Inactive	157	45.18
	02-TM54-FDA	Inactive	142	41.24
	02-TM60-FDA	Inactive	124	21.63
	03-TM48-FDA	Inactive	118	39.58
	03-TM54-FDA	Inactive	103	28.04
	03-TM60-FDA	Inactive	134	39.41
	05-TM36-FDA	Inactive	182	66.71
	05-TM48-FDA	Inactive	167	53.04
	07-T106-FDA	Inactive	171	46.85
	07-TM54-FDA	Inactive	162	57.05
	07-TM60-FDA	Inactive	178	71.98
	08-T106-FDA	Inactive	42	9.8
	08-TM36-FDA	Inactive	41	13.29
	08-TM42-FDA	Inactive	72	15.7
	08-TM48-FDA	Inactive	63	12.25
	10-T106-FDA	Inactive	55	12.48
	10-TM36-FDA	Inactive	57	7.54
	11-T80-FDA	Inactive	154	45.14
	13-T106-FDA	Inactive	124	34.88
	13-T52-FDA	Inactive	118	28.88
	13-TM30-FDA	Inactive	128	30.39
	13-TM36-FDA	Inactive	118	20
	13-TM42-FDA	Inactive	123	35.78
	13-TM60-FDA	Inactive	118	24.72
	14-T106-FDA	Inactive	173	49.81
	14-T26-FDA	Inactive	142	32.92
	14-T52-FDA	Inactive	175	60.39
	14-T80-FDA	Inactive	163	50.83
	14-TM30-FDA	Inactive	182	67.53
	14-TM36-FDA	Inactive	188	67.35
	14-TM42-FDA	Inactive	174	55.6
	14-TM48-FDA	Inactive	162	50.66
	14-TM54-FDA	Inactive	192	69.84
	14-TM60-FDA	Inactive	190	57.3
	15-T13-FDA	Inactive	154	66.29
	15-T26-FDA	Inactive	164	47
	15-T52-FDA	Inactive	65	11
	16-T106-FDA	Inactive	158	58.72
	16-T13-FDA	Inactive	103	25.9
	16-T26-FDA	Inactive	92	31.4
	16-T52-FDA	Inactive	153	58.91
	16-T6-FDA	Inactive	90	25.87
	16-T80-FDA	Inactive	142	42.28
	16-TM36-FDA	Inactive	114	41.74
	16-TM42-FDA	Inactive	124	25.52
	16-TM48-FDA	Inactive	100	18.78
	16-TM54-FDA	Inactive	153	54.05
	18-T52-FDA	Inactive	60	12.56
	18-TM36-FDA	Inactive	46	10.94
	20-T106-FDA	Inactive	112	32.65
	20-T13-FDA	Inactive	111	28.67
	20-T26-FDA	Inactive	124	34.39
	20-T52-FDA	Inactive	119	26.91
	20-T6-FDA	Inactive	115	30.96
	20-T80-FDA	Inactive	134	44.56
	20-TM30-FDA	Inactive	131	55.06
	22-T106-FDA	Inactive	115	19.66
	22-T13-FDA	Inactive	59	6.94
	22-T26-FDA	Inactive	67	13.14
	22-T52-FDA	Inactive	124	35.83
	22-T6-FDA	Inactive	62	14.51
	22-TM30-FDA	Inactive	107	17.41
	22-TM36-FDA	Inactive	134	23.99
	23-T26-FDA	Inactive	145	45.2
	23-T52-FDA	Inactive	181	55.96
	23-T80-FDA	Inactive	198	74.99
	23-TM42-FDA	Inactive	160	60.77
	25-T26-FDA	Inactive	18	3.32
	26-T13-FDA	Inactive	105	21.42
	26-T26-FDA	Inactive	104	27.55
	26-T80-FDA	Inactive	101	21.21
	28-T106-FDA	Inactive	89	17.89
	28-T26-FDA	Inactive	46	9.59
	28-T52-FDA	Inactive	116	28.62
	28-T6-FDA	Inactive	72	8.13
	29-T13-FDA	Inactive	101	27.12
	30-T80-FDA	Inactive	41	13.16
	31-T80-FDA	Inactive	97	31.47
	33-T13-FDA	Inactive	112	33.33
	33-T26-FDA	Inactive	112	32.18
	35-T80-FDA	Inactive	149	30.56

## Sheet: Figure 1c
Figure 1c
	Distance Matrix underlying beta-diversity analysis
	01-TM48-FDA	01-TM60-FDA	02-TM46-FDA	02-TM54-FDA	02-TM60-FDA	03-TM48-FDA	03-TM54-FDA	03-TM60-FDA	05-TM36-FDA	05-TM48-FDA	06-T106-FDA	06-TM30-FDA	06-TM36-FDA	06-TM42-FDA	07-T106-FDA	07-TM54-FDA	07-TM60-FDA	08-T106-FDA	08-TM36-FDA	08-TM42-FDA	08-TM48-FDA	10-T106-FDA	10-TM36-FDA	11-T80-FDA	12-T80-FDA	13-T106-FDA	13-T52-FDA	13-TM30-FDA	13-TM36-FDA	13-TM42-FDA	13-TM48-FDA	13-TM54-FDA	13-TM60-FDA	14-T106-FDA	14-T26-FDA	14-T52-FDA	14-T80-FDA	14-TM30-FDA	14-TM36-FDA	14-TM42-FDA	14-TM48-FDA	14-TM54-FDA	14-TM60-FDA	15-T13-FDA	15-T26-FDA	15-T52-FDA	16-S0-FDA	16-T106-FDA	16-T13-FDA
01-TM48-FDA	0	0.42723	0.589714	0.570557	0.557046	0.605896	0.477911	0.497825	0.602859	0.596192	0.515105	0.763291	0.749077	0.706092	0.775161	0.619198	0.605503	0.564565	0.4694	0.478158	0.50469	0.60436	0.554731	0.717833	0.553109	0.564291	0.574974	0.538418	0.523691	0.525763	0.524626	0.518129	0.500917	0.754396	0.576889	0.706013	0.704985	0.655608	0.739972	0.709065	0.699931	0.720584	0.686214	0.707047	0.589689	0.857266	0.63528	0.593578	0.736374
01-TM60-FDA	0.42723	0	0.608499	0.590217	0.4246	0.545694	0.325571	0.506174	0.633112	0.638498	0.595252	0.793162	0.774169	0.76676	0.84092	0.629471	0.614119	0.541531	0.428267	0.431938	0.388148	0.604584	0.401314	0.731169	0.580946	0.451861	0.627834	0.444727	0.370638	0.411898	0.435463	0.385509	0.395531	0.785555	0.486863	0.739028	0.745202	0.683823	0.761515	0.725646	0.751044	0.751612	0.715095	0.74215	0.543232	0.880799	0.656817	0.601211	0.760524
02-TM46-FDA	0.589714	0.608499	0	0.403061	0.509682	0.532399	0.611942	0.485999	0.455076	0.391438	0.465538	0.463994	0.440029	0.426802	0.584757	0.489537	0.462546	0.702502	0.638484	0.621562	0.661573	0.589905	0.632847	0.549585	0.41347	0.520122	0.534421	0.465438	0.575057	0.495436	0.467308	0.552268	0.510081	0.530475	0.520857	0.442048	0.52842	0.447998	0.526512	0.557311	0.577458	0.559219	0.514847	0.529234	0.538052	0.695268	0.508015	0.384104	0.605472
02-TM54-FDA	0.570557	0.590217	0.403061	0	0.492388	0.541118	0.592456	0.487234	0.53913	0.526125	0.380715	0.533754	0.566468	0.540552	0.582588	0.537042	0.532465	0.683547	0.60167	0.577851	0.644281	0.564224	0.611577	0.654162	0.441554	0.546229	0.534836	0.472336	0.544673	0.518054	0.483731	0.503401	0.52798	0.62058	0.548838	0.573217	0.609366	0.536895	0.611473	0.581662	0.591756	0.611881	0.558676	0.6156	0.540863	0.729045	0.526546	0.474471	0.651388
02-TM60-FDA	0.557046	0.4246	0.509682	0.492388	0	0.479105	0.418712	0.4328	0.52602	0.51098	0.496358	0.709719	0.676322	0.670965	0.742993	0.491631	0.486963	0.591496	0.462351	0.442729	0.390952	0.600262	0.398647	0.645636	0.437143	0.479913	0.587652	0.406212	0.398136	0.44951	0.439283	0.419232	0.407634	0.672712	0.400866	0.643182	0.635413	0.556589	0.652445	0.633564	0.668999	0.643291	0.584279	0.620091	0.486854	0.743666	0.615469	0.521442	0.64394
03-TM48-FDA	0.605896	0.545694	0.532399	0.541118	0.479105	0	0.462587	0.341121	0.570228	0.558658	0.568176	0.714873	0.677271	0.683258	0.71871	0.52568	0.545529	0.668489	0.519521	0.514351	0.568204	0.532942	0.534301	0.64511	0.546918	0.440223	0.51367	0.444538	0.508944	0.449286	0.454947	0.441156	0.476132	0.690938	0.492511	0.621505	0.62793	0.570325	0.672758	0.637443	0.67342	0.665618	0.567753	0.597765	0.478095	0.802853	0.50662	0.538865	0.621384
03-TM54-FDA	0.477911	0.325571	0.611942	0.592456	0.418712	0.462587	0	0.362214	0.60833	0.623427	0.621332	0.800242	0.750848	0.739314	0.813756	0.597816	0.593815	0.542485	0.432597	0.401815	0.382524	0.648186	0.408758	0.712503	0.561378	0.511599	0.605415	0.495858	0.417889	0.470023	0.46725	0.440247	0.407615	0.765121	0.475335	0.708719	0.695374	0.642681	0.747036	0.721029	0.732588	0.720292	0.673053	0.718847	0.513383	0.863366	0.642153	0.608511	0.766039
03-TM60-FDA	0.497825	0.506174	0.485999	0.487234	0.4328	0.341121	0.362214	0	0.493641	0.477063	0.498549	0.665625	0.623705	0.619046	0.711452	0.507843	0.494177	0.618341	0.486838	0.470767	0.514206	0.53248	0.518053	0.633403	0.434087	0.41587	0.434635	0.396031	0.46287	0.421568	0.380467	0.391676	0.393719	0.649854	0.456892	0.615598	0.580584	0.528815	0.617443	0.597566	0.59744	0.607517	0.544435	0.559448	0.446242	0.779062	0.507312	0.496588	0.605437
05-TM36-FDA	0.602859	0.633112	0.455076	0.53913	0.52602	0.570228	0.60833	0.493641	0	0.342347	0.549941	0.64101	0.502532	0.509354	0.631759	0.399804	0.362467	0.708703	0.686393	0.668685	0.684092	0.595616	0.670887	0.468252	0.416008	0.489744	0.499551	0.457512	0.561761	0.503988	0.492394	0.554511	0.513995	0.46909	0.523385	0.417517	0.403443	0.382682	0.493323	0.486948	0.548152	0.464991	0.442418	0.509216	0.482972	0.730362	0.604892	0.395774	0.58825
05-TM48-FDA	0.596192	0.638498	0.391438	0.526125	0.51098	0.558658	0.623427	0.477063	0.342347	0	0.547304	0.594726	0.48304	0.506505	0.637855	0.403891	0.391275	0.715837	0.660249	0.651489	0.649674	0.645132	0.66796	0.513254	0.426498	0.506407	0.542623	0.462529	0.556195	0.509835	0.494872	0.547051	0.53443	0.449236	0.506206	0.422743	0.486375	0.403354	0.478008	0.525229	0.568693	0.504353	0.485929	0.52607	0.534398	0.736965	0.611399	0.425489	0.609826
06-T106-FDA	0.515105	0.595252	0.465538	0.380715	0.496358	0.568176	0.621332	0.498549	0.549941	0.547304	0	0.521946	0.557722	0.521934	0.595829	0.565289	0.555411	0.623987	0.56183	0.555651	0.624717	0.542541	0.571321	0.671768	0.424619	0.564311	0.541143	0.491026	0.569946	0.538153	0.510605	0.538273	0.535082	0.649234	0.55206	0.57999	0.61656	0.557706	0.625647	0.598063	0.576644	0.627388	0.603089	0.616482	0.580393	0.712933	0.513641	0.494615	0.663261
06-TM30-FDA	0.763291	0.793162	0.463994	0.533754	0.709719	0.714873	0.800242	0.665625	0.64101	0.594726	0.521946	0	0.342319	0.325656	0.454875	0.682741	0.651599	0.818641	0.764752	0.739148	0.802961	0.647498	0.757669	0.698554	0.557913	0.718651	0.602991	0.67047	0.76114	0.717284	0.672317	0.72028	0.725879	0.491221	0.741752	0.55034	0.606551	0.623349	0.527984	0.61033	0.582044	0.636116	0.640143	0.656241	0.726184	0.681607	0.583456	0.576664	0.696427
06-TM36-FDA	0.749077	0.774169	0.440029	0.566468	0.676322	0.677271	0.750848	0.623705	0.502532	0.48304	0.557722	0.342319	0	0.223045	0.46299	0.603905	0.557517	0.811811	0.781506	0.759012	0.798184	0.674202	0.755952	0.604197	0.530683	0.664095	0.60525	0.630789	0.725545	0.681254	0.640319	0.690313	0.671427	0.41208	0.683845	0.447395	0.517101	0.530343	0.462773	0.554927	0.553377	0.556056	0.568871	0.582241	0.664343	0.665414	0.611341	0.530697	0.670607
06-TM42-FDA	0.706092	0.76676	0.426802	0.540552	0.670965	0.683258	0.739314	0.619046	0.509354	0.506505	0.521934	0.325656	0.223045	0	0.393452	0.615322	0.565809	0.781784	0.740982	0.715724	0.780153	0.659831	0.751088	0.611615	0.507717	0.657829	0.597777	0.609237	0.717064	0.656725	0.620896	0.679682	0.644499	0.459143	0.681913	0.436876	0.530068	0.546742	0.490633	0.559052	0.521433	0.551982	0.551026	0.59638	0.644878	0.676328	0.598851	0.508146	0.658776
07-T106-FDA	0.775161	0.84092	0.584757	0.582588	0.742993	0.71871	0.813756	0.711452	0.631759	0.637855	0.595829	0.454875	0.46299	0.393452	0	0.707468	0.677454	0.81532	0.76531	0.753715	0.831983	0.684153	0.808084	0.722699	0.62455	0.729557	0.671702	0.695522	0.763315	0.743071	0.711588	0.749351	0.745626	0.59242	0.756997	0.581466	0.642363	0.650264	0.608946	0.624612	0.587557	0.653684	0.640612	0.680224	0.718136	0.713362	0.657164	0.622028	0.716191
07-TM54-FDA	0.619198	0.629471	0.489537	0.537042	0.491631	0.52568	0.597816	0.507843	0.399804	0.403891	0.565289	0.682741	0.603905	0.615322	0.707468	0	0.315949	0.695835	0.661907	0.640891	0.649164	0.664924	0.64262	0.505115	0.494358	0.487939	0.606483	0.443799	0.531032	0.508577	0.49808	0.543887	0.509961	0.572093	0.505811	0.51943	0.542989	0.468566	0.57176	0.576839	0.618069	0.528772	0.501053	0.534598	0.491928	0.714411	0.662938	0.473034	0.608299
07-TM60-FDA	0.605503	0.614119	0.462546	0.532465	0.486963	0.545529	0.593815	0.494177	0.362467	0.391275	0.555411	0.651599	0.557517	0.565809	0.677454	0.315949	0	0.710672	0.678374	0.662786	0.660859	0.635907	0.648386	0.504981	0.422586	0.496267	0.584321	0.452786	0.528004	0.501179	0.497337	0.543825	0.510256	0.525001	0.528712	0.479628	0.471002	0.382908	0.51121	0.519471	0.553908	0.48391	0.454885	0.514298	0.471151	0.711639	0.64643	0.423361	0.555072
08-T106-FDA	0.564565	0.541531	0.702502	0.683547	0.591496	0.668489	0.542485	0.618341	0.708703	0.715837	0.623987	0.818641	0.811811	0.781784	0.81532	0.695835	0.710672	0	0.375122	0.397419	0.41288	0.592648	0.549203	0.773186	0.660715	0.669995	0.673879	0.660694	0.604664	0.644081	0.642697	0.625295	0.613174	0.830452	0.648351	0.788671	0.78488	0.750833	0.806562	0.755613	0.726581	0.782436	0.752175	0.744657	0.659925	0.896788	0.703472	0.710693	0.745662
08-TM36-FDA	0.4694	0.428267	0.638484	0.60167	0.462351	0.519521	0.432597	0.486838	0.686393	0.660249	0.56183	0.764752	0.781506	0.740982	0.76531	0.661907	0.678374	0.375122	0	0.155903	0.286584	0.507579	0.383612	0.760687	0.604947	0.545812	0.62703	0.54944	0.524478	0.508526	0.512133	0.50758	0.508214	0.805697	0.533785	0.747169	0.760859	0.70939	0.783443	0.747501	0.699112	0.765507	0.699998	0.70977	0.567812	0.876229	0.603895	0.660864	0.740896
08-TM42-FDA	0.478158	0.431938	0.621562	0.577851	0.442729	0.514351	0.401815	0.470767	0.668685	0.651489	0.555651	0.739148	0.759012	0.715724	0.753715	0.640891	0.662786	0.397419	0.155903	0	0.268708	0.535088	0.373585	0.751302	0.581737	0.529815	0.596043	0.531279	0.481723	0.484476	0.488188	0.475239	0.46158	0.795496	0.508401	0.732735	0.748148	0.698319	0.759533	0.727752	0.685179	0.754324	0.690261	0.700411	0.559095	0.854453	0.598579	0.649169	0.727366
08-TM48-FDA	0.50469	0.388148	0.661573	0.644281	0.390952	0.568204	0.382524	0.514206	0.684092	0.649674	0.624717	0.802961	0.798184	0.780153	0.831983	0.649164	0.660859	0.41288	0.286584	0.268708	0	0.584537	0.316458	0.767502	0.601647	0.581576	0.668847	0.575144	0.460331	0.53836	0.529034	0.504391	0.50112	0.826745	0.522268	0.778716	0.775424	0.726698	0.792289	0.75347	0.728843	0.772916	0.736994	0.735016	0.608153	0.872661	0.661121	0.680793	0.791236
10-T106-FDA	0.60436	0.604584	0.589905	0.564224	0.600262	0.532942	0.648186	0.53248	0.595616	0.645132	0.542541	0.647498	0.674202	0.659831	0.684153	0.664924	0.635907	0.592648	0.507579	0.535088	0.584537	0	0.548121	0.720307	0.553046	0.568398	0.459403	0.585894	0.594004	0.568887	0.574137	0.555925	0.599769	0.728493	0.640117	0.669469	0.676601	0.655455	0.712608	0.628812	0.636943	0.693597	0.658785	0.623396	0.622998	0.769333	0.473067	0.597319	0.659062
10-TM36-FDA	0.554731	0.401314	0.632847	0.611577	0.398647	0.534301	0.408758	0.518053	0.670887	0.66796	0.571321	0.757669	0.755952	0.751088	0.808084	0.64262	0.648386	0.549203	0.383612	0.373585	0.316458	0.548121	0	0.76693	0.583908	0.55407	0.627977	0.543579	0.446921	0.508629	0.506401	0.480693	0.459775	0.795674	0.479018	0.736003	0.751016	0.69998	0.764764	0.733487	0.746446	0.765628	0.712353	0.720553	0.593461	0.814122	0.618089	0.65763	0.727819
11-T80-FDA	0.717833	0.731169	0.549585	0.654162	0.645636	0.64511	0.712503	0.633403	0.468252	0.513254	0.671768	0.698554	0.604197	0.611615	0.722699	0.505115	0.504981	0.773186	0.760687	0.751302	0.767502	0.720307	0.76693	0	0.57438	0.584077	0.669476	0.572403	0.682879	0.608506	0.629722	0.657087	0.638943	0.553736	0.633099	0.500414	0.484011	0.490219	0.546055	0.523085	0.551673	0.489746	0.523091	0.486361	0.614474	0.745426	0.693219	0.535296	0.657912
12-T80-FDA	0.553109	0.580946	0.41347	0.441554	0.437143	0.546918	0.561378	0.434087	0.416008	0.426498	0.424619	0.557913	0.530683	0.507717	0.62455	0.494358	0.422586	0.660715	0.604947	0.581737	0.601647	0.553046	0.583908	0.57438	0	0.526901	0.485158	0.455554	0.537828	0.491606	0.476499	0.496064	0.499063	0.543188	0.529923	0.524964	0.499241	0.436322	0.518562	0.50342	0.520285	0.522025	0.492477	0.537288	0.50909	0.712598	0.519754	0.402172	0.590824
13-T106-FDA	0.564291	0.451861	0.520122	0.546229	0.479913	0.440223	0.511599	0.41587	0.489744	0.506407	0.564311	0.718651	0.664095	0.657829	0.729557	0.487939	0.496267	0.669995	0.545812	0.529815	0.581576	0.568398	0.55407	0.584077	0.526901	0	0.540795	0.218038	0.39218	0.277285	0.303436	0.388874	0.308336	0.64954	0.450038	0.585725	0.604266	0.532799	0.649474	0.609155	0.617673	0.620661	0.566692	0.606771	0.41027	0.79482	0.582127	0.491614	0.640292
13-T52-FDA	0.574974	0.627834	0.534421	0.534836	0.587652	0.51367	0.605415	0.434635	0.499551	0.542623	0.541143	0.602991	0.60525	0.597777	0.671702	0.606483	0.584321	0.673879	0.62703	0.596043	0.668847	0.459403	0.627977	0.669476	0.485158	0.540795	0	0.515285	0.538104	0.511109	0.489137	0.50632	0.510374	0.605287	0.58594	0.591096	0.576101	0.557766	0.574458	0.542127	0.586943	0.626832	0.590738	0.575153	0.55872	0.751625	0.418705	0.528659	0.621335
13-TM30-FDA	0.538418	0.444727	0.465438	0.472336	0.406212	0.444538	0.495858	0.396031	0.457512	0.462529	0.491026	0.67047	0.630789	0.609237	0.695522	0.443799	0.452786	0.660694	0.54944	0.531279	0.575144	0.585894	0.543579	0.572403	0.455554	0.218038	0.515285	0	0.345906	0.246661	0.228977	0.382146	0.275704	0.607932	0.437815	0.547972	0.565827	0.49672	0.609268	0.578936	0.603576	0.58523	0.524056	0.581877	0.414893	0.750725	0.594172	0.438136	0.580737
13-TM36-FDA	0.523691	0.370638	0.575057	0.544673	0.398136	0.508944	0.417889	0.46287	0.561761	0.556195	0.569946	0.76114	0.725545	0.717064	0.763315	0.531032	0.528004	0.604664	0.524478	0.481723	0.460331	0.594004	0.446921	0.682879	0.537828	0.39218	0.538104	0.345906	0	0.323219	0.303453	0.326586	0.291315	0.721327	0.440965	0.68106	0.674288	0.613224	0.689844	0.653821	0.68385	0.673826	0.638709	0.670874	0.4683	0.80459	0.62245	0.577612	0.719341
13-TM42-FDA	0.525763	0.411898	0.495436	0.518054	0.44951	0.449286	0.470023	0.421568	0.503988	0.509835	0.538153	0.717284	0.681254	0.656725	0.743071	0.508577	0.501179	0.644081	0.508526	0.484476	0.53836	0.568887	0.508629	0.608506	0.491606	0.277285	0.511109	0.246661	0.323219	0	0.238576	0.332619	0.256155	0.6538	0.423991	0.603748	0.620876	0.556391	0.659045	0.61556	0.636396	0.642654	0.571149	0.597268	0.420726	0.795209	0.593746	0.502991	0.631042
13-TM48-FDA	0.524626	0.435463	0.467308	0.483731	0.439283	0.454947	0.46725	0.380467	0.492394	0.494872	0.510605	0.672317	0.640319	0.620896	0.711588	0.49808	0.497337	0.642697	0.512133	0.488188	0.529034	0.574137	0.506401	0.629722	0.476499	0.303436	0.489137	0.228977	0.303453	0.238576	0	0.365734	0.257116	0.63184	0.415927	0.589525	0.590694	0.535656	0.63377	0.608776	0.612816	0.628968	0.560947	0.607685	0.429174	0.799129	0.568575	0.48897	0.65428
13-TM54-FDA	0.518129	0.385509	0.552268	0.503401	0.419232	0.441156	0.440247	0.391676	0.554511	0.547051	0.538273	0.72028	0.690313	0.679682	0.749351	0.543887	0.543825	0.625295	0.50758	0.475239	0.504391	0.555925	0.480693	0.657087	0.496064	0.388874	0.50632	0.382146	0.326586	0.332619	0.365734	0	0.357492	0.689424	0.433109	0.638877	0.640747	0.589723	0.659332	0.638932	0.662675	0.654373	0.605133	0.639313	0.469281	0.796539	0.576636	0.523266	0.689444
13-TM60-FDA	0.500917	0.395531	0.510081	0.52798	0.407634	0.476132	0.407615	0.393719	0.513995	0.53443	0.535082	0.725879	0.671427	0.644499	0.745626	0.509961	0.510256	0.613174	0.508214	0.46158	0.50112	0.599769	0.459775	0.638943	0.499063	0.308336	0.510374	0.275704	0.291315	0.256155	0.257116	0.357492	0	0.680575	0.427836	0.623589	0.63223	0.574635	0.663957	0.633241	0.651055	0.651284	0.594356	0.639532	0.419152	0.796209	0.610519	0.509239	0.655531
14-T106-FDA	0.754396	0.785555	0.530475	0.62058	0.672712	0.690938	0.765121	0.649854	0.46909	0.449236	0.649234	0.491221	0.41208	0.459143	0.59242	0.572093	0.525001	0.830452	0.805697	0.795496	0.826745	0.728493	0.795674	0.553736	0.543188	0.64954	0.605287	0.607932	0.721327	0.6538	0.63184	0.689424	0.680575	0	0.654855	0.400324	0.370741	0.330404	0.289784	0.464859	0.449694	0.440451	0.487382	0.586611	0.647732	0.692091	0.661434	0.528968	0.661627
14-T26-FDA	0.576889	0.486863	0.520857	0.548838	0.400866	0.492511	0.475335	0.456892	0.523385	0.506206	0.55206	0.741752	0.683845	0.681913	0.756997	0.505811	0.528712	0.648351	0.533785	0.508401	0.522268	0.640117	0.479018	0.633099	0.529923	0.450038	0.58594	0.437815	0.440965	0.423991	0.415927	0.433109	0.427836	0.654855	0	0.58848	0.604019	0.544108	0.648549	0.639752	0.670353	0.613553	0.536482	0.611798	0.432031	0.758538	0.649964	0.531612	0.681875
14-T52-FDA	0.706013	0.739028	0.442048	0.573217	0.643182	0.621505	0.708719	0.615598	0.417517	0.422743	0.57999	0.55034	0.447395	0.436876	0.581466	0.51943	0.479628	0.788671	0.747169	0.732735	0.778716	0.669469	0.736003	0.500414	0.524964	0.585725	0.591096	0.547972	0.68106	0.603748	0.589525	0.638877	0.623589	0.400324	0.58848	0	0.392661	0.391772	0.431049	0.476706	0.524501	0.478025	0.471388	0.500137	0.583848	0.669744	0.592337	0.406965	0.605322
14-T80-FDA	0.704985	0.745202	0.52842	0.609366	0.635413	0.62793	0.695374	0.580584	0.403443	0.486375	0.61656	0.606551	0.517101	0.530068	0.642363	0.542989	0.471002	0.78488	0.760859	0.748148	0.775424	0.676601	0.751016	0.484011	0.499241	0.604266	0.576101	0.565827	0.674288	0.620876	0.590694	0.640747	0.63223	0.370741	0.604019	0.392661	0	0.316754	0.410537	0.435829	0.462067	0.408499	0.425453	0.522901	0.585012	0.732699	0.640309	0.486309	0.636192
14-TM30-FDA	0.655608	0.683823	0.447998	0.536895	0.556589	0.570325	0.642681	0.528815	0.382682	0.403354	0.557706	0.623349	0.530343	0.546742	0.650264	0.468566	0.382908	0.750833	0.70939	0.698319	0.726698	0.655455	0.69998	0.490219	0.436322	0.532799	0.557766	0.49672	0.613224	0.556391	0.535656	0.589723	0.574635	0.330404	0.544108	0.391772	0.316754	0	0.394634	0.432519	0.433127	0.387081	0.4163	0.505425	0.530431	0.717696	0.600767	0.423613	0.584542
14-TM36-FDA	0.739972	0.761515	0.526512	0.611473	0.652445	0.672758	0.747036	0.617443	0.493323	0.478008	0.625647	0.527984	0.462773	0.490633	0.608946	0.57176	0.51121	0.806562	0.783443	0.759533	0.792289	0.712608	0.764764	0.546055	0.518562	0.649474	0.574458	0.609268	0.689844	0.659045	0.63377	0.659332	0.663957	0.289784	0.648549	0.431049	0.410537	0.394634	0	0.344473	0.385695	0.380715	0.435883	0.539532	0.607207	0.674874	0.621533	0.505284	0.642422
14-TM42-FDA	0.709065	0.725646	0.557311	0.581662	0.633564	0.637443	0.721029	0.597566	0.486948	0.525229	0.598063	0.61033	0.554927	0.559052	0.624612	0.576839	0.519471	0.755613	0.747501	0.727752	0.75347	0.628812	0.733487	0.523085	0.50342	0.609155	0.542127	0.578936	0.653821	0.61556	0.608776	0.638932	0.633241	0.464859	0.639752	0.476706	0.435829	0.432519	0.344473	0	0.28125	0.36465	0.431682	0.469178	0.58686	0.699286	0.591209	0.531184	0.594186
14-TM48-FDA	0.699931	0.751044	0.577458	0.591756	0.668999	0.67342	0.732588	0.59744	0.548152	0.568693	0.576644	0.582044	0.553377	0.521433	0.587557	0.618069	0.553908	0.726581	0.699112	0.685179	0.728843	0.636943	0.746446	0.551673	0.520285	0.617673	0.586943	0.603576	0.68385	0.636396	0.612816	0.662675	0.651055	0.449694	0.670353	0.524501	0.462067	0.433127	0.385695	0.28125	0	0.370885	0.461152	0.489804	0.603197	0.714917	0.621984	0.5614	0.651317
14-TM54-FDA	0.720584	0.751612	0.559219	0.611881	0.643291	0.665618	0.720292	0.607517	0.464991	0.504353	0.627388	0.636116	0.556056	0.551982	0.653684	0.528772	0.48391	0.782436	0.765507	0.754324	0.772916	0.693597	0.765628	0.489746	0.522025	0.620661	0.626832	0.58523	0.673826	0.642654	0.628968	0.654373	0.651284	0.440451	0.613553	0.478025	0.408499	0.387081	0.380715	0.36465	0.370885	0	0.323416	0.456407	0.542947	0.676674	0.666413	0.520132	0.633828
14-TM60-FDA	0.686214	0.715095	0.514847	0.558676	0.584279	0.567753	0.673053	0.544435	0.442418	0.485929	0.603089	0.640143	0.568871	0.551026	0.640612	0.501053	0.454885	0.752175	0.699998	0.690261	0.736994	0.658785	0.712353	0.523091	0.492477	0.566692	0.590738	0.524056	0.638709	0.571149	0.560947	0.605133	0.594356	0.487382	0.536482	0.471388	0.425453	0.4163	0.435883	0.431682	0.461152	0.323416	0	0.435826	0.422063	0.711411	0.629065	0.460944	0.600308
15-T13-FDA	0.707047	0.74215	0.529234	0.6156	0.620091	0.597765	0.718847	0.559448	0.509216	0.52607	0.616482	0.656241	0.582241	0.59638	0.680224	0.534598	0.514298	0.744657	0.70977	0.700411	0.735016	0.623396	0.720553	0.486361	0.537288	0.606771	0.575153	0.581877	0.670874	0.597268	0.607685	0.639313	0.639532	0.586611	0.611798	0.500137	0.522901	0.505425	0.539532	0.469178	0.489804	0.456407	0.435826	0	0.545966	0.646819	0.595381	0.520199	0.582919
15-T26-FDA	0.589689	0.543232	0.538052	0.540863	0.486854	0.478095	0.513383	0.446242	0.482972	0.534398	0.580393	0.726184	0.664343	0.644878	0.718136	0.491928	0.471151	0.659925	0.567812	0.559095	0.608153	0.622998	0.593461	0.614474	0.50909	0.41027	0.55872	0.414893	0.4683	0.420726	0.429174	0.469281	0.419152	0.647732	0.432031	0.583848	0.585012	0.530431	0.607207	0.58686	0.603197	0.542947	0.422063	0.545966	0	0.785918	0.625421	0.495981	0.653996
15-T52-FDA	0.857266	0.880799	0.695268	0.729045	0.743666	0.802853	0.863366	0.779062	0.730362	0.736965	0.712933	0.681607	0.665414	0.676328	0.713362	0.714411	0.711639	0.896788	0.876229	0.854453	0.872661	0.769333	0.814122	0.745426	0.712598	0.79482	0.751625	0.750725	0.80459	0.795209	0.799129	0.796539	0.796209	0.692091	0.758538	0.669744	0.732699	0.717696	0.674874	0.699286	0.714917	0.676674	0.711411	0.646819	0.785918	0	0.747843	0.696356	0.687581
16-S0-FDA	0.63528	0.656817	0.508015	0.526546	0.615469	0.50662	0.642153	0.507312	0.604892	0.611399	0.513641	0.583456	0.611341	0.598851	0.657164	0.662938	0.64643	0.703472	0.603895	0.598579	0.661121	0.473067	0.618089	0.693219	0.519754	0.582127	0.418705	0.594172	0.62245	0.593746	0.568575	0.576636	0.610519	0.661434	0.649964	0.592337	0.640309	0.600767	0.621533	0.591209	0.621984	0.666413	0.629065	0.595381	0.625421	0.747843	0	0.555607	0.653662
16-T106-FDA	0.593578	0.601211	0.384104	0.474471	0.521442	0.538865	0.608511	0.496588	0.395774	0.425489	0.494615	0.576664	0.530697	0.508146	0.622028	0.473034	0.423361	0.710693	0.660864	0.649169	0.680793	0.597319	0.65763	0.535296	0.402172	0.491614	0.528659	0.438136	0.577612	0.502991	0.48897	0.523266	0.509239	0.528968	0.531612	0.406965	0.486309	0.423613	0.505284	0.531184	0.5614	0.520132	0.460944	0.520199	0.495981	0.696356	0.555607	0	0.546801
16-T13-FDA	0.736374	0.760524	0.605472	0.651388	0.64394	0.621384	0.766039	0.605437	0.58825	0.609826	0.663261	0.696427	0.670607	0.658776	0.716191	0.608299	0.555072	0.745662	0.740896	0.727366	0.791236	0.659062	0.727819	0.657912	0.590824	0.640292	0.621335	0.580737	0.719341	0.631042	0.65428	0.689444	0.655531	0.661627	0.681875	0.605322	0.636192	0.584542	0.642422	0.594186	0.651317	0.633828	0.600308	0.582919	0.653996	0.687581	0.653662	0.546801	0
16-T26-FDA	0.674629	0.692507	0.555777	0.613189	0.619065	0.637968	0.69605	0.59269	0.568769	0.601025	0.621745	0.68534	0.660417	0.652145	0.718195	0.602271	0.578485	0.684412	0.693175	0.674283	0.728407	0.635735	0.72111	0.584961	0.561105	0.603687	0.595381	0.540558	0.681911	0.613776	0.611181	0.655945	0.624842	0.645489	0.663202	0.551635	0.565777	0.563236	0.609143	0.558057	0.617926	0.603111	0.569818	0.532729	0.638374	0.655631	0.613768	0.460737	0.46018
16-T52-FDA	0.618702	0.633687	0.437245	0.523897	0.543221	0.538619	0.62704	0.503465	0.444132	0.489039	0.535721	0.611473	0.564879	0.545999	0.654281	0.489528	0.452587	0.711336	0.665734	0.647897	0.69031	0.607696	0.667017	0.541971	0.461128	0.516491	0.555652	0.459094	0.599137	0.518681	0.51847	0.565685	0.528363	0.587799	0.572044	0.461869	0.515537	0.471602	0.565519	0.526877	0.591355	0.559965	0.503806	0.525478	0.544933	0.678357	0.569173	0.306583	0.499005
16-T6-FDA	0.851812	0.885519	0.711551	0.684143	0.780621	0.736734	0.856968	0.693874	0.748356	0.771159	0.687619	0.556549	0.641913	0.648368	0.607239	0.811294	0.770116	0.88472	0.832447	0.821376	0.886174	0.68036	0.833073	0.80277	0.711633	0.75244	0.633172	0.759807	0.831645	0.801275	0.757776	0.80249	0.803617	0.682664	0.736307	0.723539	0.727406	0.732918	0.677339	0.678434	0.665679	0.716419	0.715777	0.703066	0.7492	0.700135	0.54253	0.732488	0.671769
16-T80-FDA	0.643887	0.654096	0.397512	0.509054	0.547964	0.574224	0.646431	0.526435	0.451519	0.424293	0.51595	0.487696	0.459169	0.477921	0.599019	0.522824	0.456701	0.739728	0.706876	0.688262	0.719995	0.615915	0.689426	0.556974	0.43424	0.563133	0.505724	0.507573	0.609055	0.567033	0.546095	0.566631	0.562983	0.441226	0.574621	0.417019	0.473369	0.429514	0.455316	0.527001	0.564184	0.536436	0.527321	0.551429	0.550817	0.70298	0.539888	0.316914	0.569249
16-TM29-FDA	0.849124	0.927741	0.872718	0.77276	0.917799	0.858582	0.937375	0.878036	0.92225	0.933974	0.73397	0.775108	0.849973	0.828855	0.675065	0.937329	0.928167	0.881496	0.805793	0.83896	0.923279	0.725636	0.889101	0.923489	0.883714	0.876767	0.852599	0.897402	0.904578	0.888441	0.886966	0.877996	0.909442	0.903945	0.922128	0.898454	0.9167	0.908614	0.900575	0.867039	0.806192	0.906285	0.892323	0.876269	0.898944	0.869589	0.786652	0.897151	0.879135
16-TM36-FDA	0.608005	0.583357	0.542894	0.542279	0.499204	0.490191	0.571119	0.438028	0.487101	0.553717	0.532247	0.666104	0.607421	0.614426	0.725671	0.53784	0.52597	0.648524	0.616734	0.594129	0.623432	0.521877	0.599891	0.638361	0.461717	0.486589	0.486126	0.481854	0.558581	0.478142	0.472303	0.480327	0.497789	0.655575	0.535243	0.58273	0.616486	0.573765	0.620735	0.58505	0.619767	0.629124	0.57402	0.591107	0.510983	0.756319	0.54389	0.44611	0.581843
16-TM42-FDA	0.550409	0.481188	0.45399	0.496879	0.447212	0.417123	0.494216	0.401945	0.506224	0.536801	0.525686	0.692323	0.654475	0.625049	0.710606	0.532654	0.509746	0.633566	0.501786	0.497631	0.563783	0.552534	0.527283	0.617643	0.493278	0.372122	0.523874	0.374345	0.457269	0.352982	0.346587	0.424231	0.379571	0.664562	0.414671	0.583401	0.620028	0.550342	0.654927	0.631552	0.643582	0.644969	0.543761	0.576341	0.394671	0.771847	0.538932	0.438997	0.591555
16-TM48-FDA	0.568998	0.421328	0.580431	0.572713	0.370571	0.507055	0.411739	0.482486	0.544659	0.526572	0.580282	0.778225	0.741392	0.725399	0.794087	0.551908	0.532162	0.594514	0.532039	0.504556	0.461253	0.655866	0.473713	0.626127	0.496469	0.44641	0.627408	0.441729	0.417509	0.436171	0.439814	0.455251	0.394474	0.699818	0.432648	0.64101	0.640941	0.580879	0.677928	0.659589	0.68503	0.682106	0.627476	0.680653	0.471363	0.81284	0.657539	0.513601	0.682798
16-TM54-FDA	0.529492	0.535312	0.449232	0.50732	0.477801	0.502879	0.535027	0.405876	0.423716	0.457989	0.507304	0.684302	0.631951	0.603537	0.702522	0.481685	0.4456	0.671036	0.570716	0.556398	0.609568	0.596825	0.59663	0.575111	0.413076	0.417533	0.523236	0.387911	0.507537	0.391684	0.399198	0.44793	0.419522	0.603647	0.462056	0.515128	0.511086	0.468479	0.581762	0.555749	0.575384	0.540918	0.479424	0.551044	0.417011	0.745546	0.557329	0.398249	0.585047
18-S0-FDA	0.762158	0.813389	0.716152	0.689501	0.789793	0.739613	0.831136	0.723253	0.779683	0.791037	0.640956	0.720328	0.752765	0.718554	0.686771	0.794073	0.758905	0.743512	0.674378	0.69216	0.771701	0.58231	0.732844	0.802576	0.719951	0.773877	0.67852	0.760071	0.772936	0.745974	0.748935	0.734407	0.771707	0.793343	0.797855	0.731239	0.762522	0.756595	0.763295	0.726359	0.674526	0.756635	0.758908	0.708482	0.775104	0.64593	0.659947	0.734331	0.666184
18-T13-FDA	0.82621	0.924843	0.829131	0.786783	0.882013	0.824971	0.930369	0.839452	0.87163	0.877583	0.671992	0.687603	0.765806	0.749507	0.665196	0.907093	0.882643	0.858768	0.796964	0.825846	0.889205	0.623508	0.866955	0.896393	0.820072	0.869917	0.744048	0.882927	0.892151	0.863719	0.86588	0.851697	0.88929	0.822201	0.898472	0.825963	0.839977	0.857677	0.80827	0.795421	0.749158	0.846158	0.848676	0.811142	0.881907	0.784491	0.667476	0.851645	0.820783
18-T26-FDA	0.815713	0.930214	0.861557	0.858562	0.891842	0.894993	0.92977	0.881412	0.890922	0.891422	0.743459	0.782905	0.828046	0.81913	0.825957	0.90636	0.888728	0.84302	0.845277	0.865299	0.895481	0.801084	0.876229	0.898797	0.834598	0.919893	0.8285	0.910586	0.911012	0.906837	0.905148	0.89339	0.91213	0.855229	0.915852	0.87204	0.865084	0.880083	0.849726	0.851262	0.806926	0.870352	0.896133	0.85969	0.915836	0.839792	0.80233	0.881513	0.853485
18-T52-FDA	0.702965	0.715821	0.718563	0.667733	0.708121	0.625017	0.693545	0.653033	0.71049	0.766047	0.712987	0.790735	0.790119	0.764519	0.75643	0.752314	0.734074	0.738183	0.672722	0.67034	0.735242	0.632081	0.703383	0.783815	0.735671	0.663476	0.654409	0.666687	0.673668	0.656318	0.660666	0.655855	0.65281	0.793751	0.652769	0.744704	0.753022	0.741878	0.797125	0.762737	0.764718	0.744625	0.654966	0.75256	0.654426	0.826382	0.669132	0.695762	0.693441
18-TM36-FDA	0.929129	0.915919	0.864255	0.837915	0.909812	0.881484	0.922439	0.891465	0.916735	0.92541	0.852065	0.797514	0.839728	0.844672	0.745426	0.939968	0.920156	0.930363	0.878917	0.885063	0.933868	0.773698	0.89512	0.921457	0.889731	0.884762	0.862362	0.898696	0.923732	0.888646	0.897318	0.901572	0.903001	0.888061	0.919741	0.890936	0.906955	0.902043	0.885111	0.879474	0.863752	0.900188	0.905145	0.879543	0.906753	0.829467	0.806233	0.895963	0.87765
19-S0-FDA	0.620157	0.692256	0.583302	0.459058	0.632042	0.623356	0.69331	0.581577	0.6565	0.644265	0.481714	0.609103	0.649951	0.62202	0.666218	0.67707	0.652148	0.629694	0.591603	0.582289	0.653364	0.472108	0.600854	0.730718	0.565624	0.661398	0.472985	0.645272	0.61921	0.628636	0.613534	0.585892	0.643615	0.692479	0.661308	0.646394	0.679202	0.652397	0.64659	0.614339	0.565042	0.670065	0.657053	0.619801	0.656211	0.739741	0.480261	0.617437	0.702126
19-T106-FDA	0.622786	0.541306	0.57995	0.543257	0.555257	0.525295	0.540863	0.532879	0.564163	0.601698	0.636182	0.773286	0.706189	0.689339	0.764726	0.545727	0.533584	0.683893	0.592599	0.570145	0.630154	0.634443	0.604531	0.640046	0.59553	0.435075	0.614532	0.445692	0.463168	0.423986	0.452405	0.457223	0.437947	0.697713	0.496308	0.596709	0.635738	0.585296	0.687458	0.670825	0.682064	0.649351	0.570173	0.644862	0.434549	0.799582	0.680334	0.536789	0.689271
19-T13-FDA	0.580444	0.584592	0.524109	0.474888	0.563595	0.531208	0.605626	0.459491	0.499374	0.544221	0.569745	0.693909	0.63557	0.647498	0.732105	0.536701	0.515807	0.712476	0.656507	0.632669	0.656592	0.601424	0.643364	0.615062	0.49249	0.484811	0.548591	0.47777	0.504185	0.48348	0.483685	0.462817	0.501199	0.660634	0.566181	0.578644	0.563057	0.542661	0.627252	0.604034	0.624509	0.602693	0.571235	0.583143	0.479498	0.786629	0.586088	0.489746	0.663561
19-T26-FDA	0.623487	0.657499	0.547981	0.538706	0.650932	0.599267	0.673803	0.560357	0.537412	0.603865	0.595783	0.679089	0.618933	0.60127	0.636261	0.594626	0.561455	0.707351	0.65403	0.631137	0.698093	0.571182	0.688408	0.613539	0.544893	0.549465	0.547796	0.568795	0.599736	0.548688	0.545151	0.566177	0.573737	0.638922	0.61476	0.569501	0.589884	0.57302	0.605981	0.57694	0.554196	0.572274	0.530593	0.551133	0.505838	0.764897	0.58206	0.535958	0.657364
19-T52-FDA	0.66018	0.653894	0.58462	0.618814	0.647446	0.568086	0.65877	0.57307	0.556429	0.608235	0.661505	0.726028	0.687331	0.660218	0.71192	0.565085	0.551928	0.74191	0.680473	0.661285	0.717459	0.665511	0.685425	0.615145	0.590674	0.513153	0.612282	0.525581	0.577653	0.502633	0.505104	0.544469	0.538705	0.633078	0.558098	0.585593	0.581811	0.544336	0.626883	0.600309	0.611088	0.567993	0.43987	0.592981	0.448132	0.803448	0.669622	0.571874	0.668849
19-T6-FDA	0.541944	0.496085	0.583146	0.489528	0.529209	0.581771	0.526919	0.537124	0.592103	0.657863	0.611494	0.765342	0.742187	0.720203	0.782483	0.59785	0.58466	0.556781	0.554995	0.525096	0.540425	0.599664	0.558566	0.700081	0.537905	0.551832	0.592702	0.536641	0.491541	0.510697	0.521727	0.459013	0.516674	0.755217	0.576688	0.681567	0.689864	0.657279	0.717689	0.659864	0.678838	0.68178	0.649141	0.682506	0.513502	0.826236	0.629541	0.550817	0.697055
19-T80-FDA	0.744075	0.766789	0.52509	0.635128	0.681343	0.68169	0.771096	0.656151	0.517053	0.49015	0.637366	0.569438	0.498081	0.519022	0.629638	0.555869	0.514127	0.840295	0.802751	0.790995	0.821052	0.718501	0.785235	0.565033	0.571883	0.640351	0.633893	0.599453	0.7003	0.635737	0.631738	0.672666	0.662493	0.471626	0.636944	0.472904	0.534301	0.503944	0.472593	0.53138	0.542288	0.481943	0.481135	0.544265	0.579138	0.711914	0.639732	0.528061	0.618974
20-S0-FDA	0.717364	0.750301	0.58347	0.668302	0.674679	0.702656	0.755431	0.658027	0.535743	0.557574	0.656059	0.626998	0.536521	0.5518	0.664541	0.576566	0.535314	0.803236	0.768781	0.752158	0.763806	0.701318	0.7347	0.547682	0.600875	0.634283	0.646036	0.633973	0.665932	0.648731	0.640484	0.680132	0.66466	0.522698	0.66533	0.504123	0.556738	0.537038	0.526416	0.557137	0.55127	0.547872	0.591369	0.55128	0.64544	0.669398	0.650051	0.573236	0.667324
20-T106-FDA	0.587218	0.601806	0.516824	0.567127	0.496758	0.573583	0.585662	0.512365	0.473621	0.468021	0.568851	0.715815	0.655068	0.647728	0.715036	0.477265	0.46284	0.647422	0.579362	0.555954	0.549423	0.601066	0.571203	0.574304	0.471421	0.520781	0.588251	0.502803	0.53109	0.510237	0.539915	0.552086	0.521758	0.659086	0.520252	0.546895	0.58718	0.529234	0.620187	0.580458	0.602527	0.584372	0.57629	0.568876	0.540335	0.694979	0.628481	0.48806	0.627225
20-T13-FDA	0.556727	0.492774	0.555233	0.581377	0.434411	0.53577	0.497621	0.502313	0.529875	0.51916	0.565939	0.74943	0.70121	0.702604	0.776647	0.458791	0.489625	0.629926	0.508074	0.497712	0.484405	0.602331	0.466204	0.602168	0.533599	0.43544	0.587608	0.4453	0.445492	0.431443	0.458165	0.460296	0.425595	0.704821	0.423051	0.626039	0.647831	0.583977	0.674196	0.631515	0.630264	0.619798	0.60567	0.571841	0.46979	0.716045	0.621063	0.547637	0.683443
20-T26-FDA	0.539886	0.591933	0.518386	0.543822	0.496433	0.561216	0.593333	0.488882	0.509736	0.491985	0.477474	0.712319	0.664759	0.642706	0.719409	0.459089	0.486106	0.584662	0.525104	0.525871	0.542682	0.567265	0.559634	0.601818	0.499316	0.495681	0.562875	0.500725	0.51508	0.488341	0.502477	0.513635	0.500112	0.673134	0.497682	0.600348	0.62793	0.557977	0.652135	0.609381	0.562802	0.605874	0.593494	0.560289	0.528006	0.713662	0.601472	0.530104	0.655361
20-T52-FDA	0.559809	0.479217	0.561344	0.608914	0.411378	0.525045	0.497275	0.488881	0.506016	0.477372	0.607623	0.773245	0.706022	0.710047	0.792438	0.459261	0.459353	0.6554	0.528962	0.517182	0.48604	0.631118	0.494465	0.600447	0.532144	0.448262	0.584727	0.454161	0.422999	0.428231	0.435226	0.460178	0.429122	0.667963	0.420721	0.61972	0.612865	0.535289	0.657064	0.629875	0.652992	0.610532	0.590056	0.570491	0.48523	0.764342	0.652113	0.538542	0.661469
20-T6-FDA	0.619966	0.677123	0.471044	0.572432	0.611152	0.636407	0.670294	0.600094	0.493618	0.481008	0.549824	0.633507	0.588709	0.570652	0.656488	0.477714	0.478666	0.656736	0.637236	0.631369	0.648867	0.629467	0.660188	0.526393	0.526543	0.581252	0.605325	0.571219	0.622592	0.594518	0.598525	0.625193	0.604702	0.600722	0.614012	0.505461	0.565356	0.528225	0.574847	0.588433	0.550089	0.561382	0.590512	0.544434	0.597353	0.707152	0.631135	0.494465	0.656135
20-T80-FDA	0.549287	0.575096	0.520477	0.563873	0.50861	0.550826	0.578851	0.47841	0.487272	0.503441	0.530956	0.708197	0.661033	0.638075	0.723753	0.44162	0.421956	0.631906	0.560352	0.546082	0.547934	0.567665	0.571162	0.584283	0.480237	0.499142	0.54841	0.503743	0.509156	0.497999	0.501939	0.527186	0.496811	0.657554	0.520908	0.600655	0.590496	0.515881	0.645846	0.605128	0.562695	0.590239	0.56855	0.542353	0.504745	0.731655	0.599386	0.495038	0.63389
20-TM30-FDA	0.628363	0.659502	0.501263	0.601392	0.600631	0.613412	0.64331	0.563888	0.453026	0.498518	0.607238	0.696921	0.599815	0.607593	0.702056	0.491182	0.46352	0.706797	0.671384	0.663019	0.697542	0.660105	0.683903	0.499047	0.524059	0.568995	0.596884	0.547519	0.632484	0.56618	0.588486	0.629454	0.580038	0.584467	0.602595	0.489327	0.545123	0.483743	0.571537	0.550979	0.570121	0.536985	0.554821	0.506874	0.555148	0.740179	0.634421	0.456506	0.583961
21-S0-FDA	0.720822	0.74206	0.645887	0.590101	0.687581	0.650002	0.732458	0.646287	0.715874	0.713123	0.594447	0.688262	0.705666	0.699746	0.625052	0.7333	0.704671	0.698772	0.636905	0.654565	0.690367	0.490731	0.660305	0.732381	0.665797	0.702463	0.612461	0.706607	0.683576	0.697789	0.688467	0.651689	0.717556	0.760775	0.659501	0.702521	0.719635	0.692825	0.720569	0.637276	0.617451	0.690287	0.651231	0.648266	0.673523	0.784592	0.527121	0.690482	0.735003
21-T13-FDA	0.848901	0.945026	0.897338	0.867535	0.921787	0.899578	0.946828	0.899541	0.930979	0.937694	0.763273	0.83826	0.889126	0.868023	0.763248	0.934917	0.926656	0.875743	0.848035	0.86829	0.922398	0.82825	0.911267	0.932073	0.889258	0.904101	0.882206	0.916868	0.94167	0.915632	0.919006	0.92103	0.924822	0.920387	0.938195	0.919659	0.929657	0.920002	0.917026	0.89009	0.83399	0.917007	0.921969	0.896732	0.923667	0.867392	0.846559	0.908925	0.888522
21-T6-FDA	0.901117	0.929985	0.747326	0.751884	0.822404	0.8167	0.932592	0.80838	0.797437	0.801015	0.730919	0.631732	0.698591	0.690008	0.653991	0.845087	0.803937	0.868222	0.799614	0.81339	0.879996	0.622218	0.857176	0.830556	0.751498	0.849317	0.735367	0.824685	0.883479	0.864593	0.846094	0.867969	0.872145	0.733805	0.87436	0.762808	0.779729	0.795538	0.723099	0.722274	0.681226	0.776583	0.785372	0.752176	0.852167	0.712856	0.683378	0.784837	0.757887
22-S0-FDA	0.722861	0.778084	0.726347	0.609576	0.769333	0.733059	0.799787	0.696265	0.786483	0.801426	0.616559	0.745622	0.778901	0.734817	0.718788	0.80295	0.783874	0.621617	0.613851	0.647101	0.730718	0.58965	0.714374	0.82169	0.726155	0.772235	0.703493	0.757225	0.754944	0.737926	0.73549	0.707842	0.764923	0.811234	0.780398	0.772125	0.790567	0.781526	0.779537	0.732924	0.690483	0.774714	0.771682	0.733128	0.767696	0.780628	0.694914	0.760305	0.651348
22-T106-FDA	0.60455	0.608943	0.59253	0.613597	0.639469	0.546576	0.629506	0.539994	0.62588	0.642201	0.626866	0.723962	0.685548	0.665516	0.714756	0.648014	0.602022	0.714495	0.655009	0.663136	0.666077	0.623887	0.672328	0.643872	0.592351	0.582692	0.588821	0.582533	0.617599	0.585388	0.592211	0.559897	0.604283	0.676559	0.659217	0.622902	0.632772	0.599771	0.632473	0.600977	0.627052	0.616576	0.593508	0.617643	0.527229	0.787996	0.567198	0.589744	0.674992
22-T13-FDA	0.550492	0.431167	0.638711	0.55851	0.428186	0.574346	0.456286	0.549617	0.678842	0.680369	0.585054	0.770663	0.766514	0.753826	0.797844	0.668145	0.656983	0.544221	0.385675	0.386055	0.333574	0.551314	0.246447	0.769994	0.599166	0.579023	0.639965	0.563419	0.435795	0.525595	0.524681	0.464975	0.491873	0.799691	0.502812	0.742192	0.75999	0.706482	0.779523	0.752709	0.742624	0.775106	0.725224	0.733112	0.604737	0.825933	0.647416	0.65376	0.758865
22-T26-FDA	0.552071	0.42974	0.579831	0.576175	0.358286	0.49359	0.435162	0.462741	0.626247	0.603093	0.560879	0.729961	0.723218	0.726589	0.799494	0.571781	0.572224	0.578633	0.389313	0.409468	0.385691	0.533973	0.348658	0.722723	0.531237	0.522346	0.572835	0.4966	0.425929	0.462368	0.475806	0.416788	0.466043	0.731673	0.437695	0.687663	0.684482	0.625071	0.69186	0.673823	0.71115	0.71426	0.665016	0.660724	0.549952	0.791991	0.573795	0.592468	0.710207
22-T52-FDA	0.573431	0.56181	0.578636	0.547646	0.601814	0.51126	0.561609	0.490859	0.579636	0.620528	0.606203	0.75517	0.741023	0.71168	0.749986	0.61418	0.589323	0.687462	0.583658	0.578169	0.646372	0.607032	0.613284	0.657967	0.547778	0.506664	0.575426	0.498518	0.519262	0.485249	0.519643	0.470056	0.524181	0.724384	0.572388	0.625615	0.651669	0.606856	0.701317	0.659938	0.68696	0.657578	0.590628	0.674324	0.492183	0.734414	0.591393	0.5345	0.658912
22-T6-FDA	0.829314	0.925392	0.822908	0.709233	0.88608	0.832729	0.929396	0.839831	0.878243	0.883597	0.706019	0.704144	0.794999	0.770485	0.693697	0.902228	0.872264	0.85297	0.776245	0.805074	0.88473	0.663377	0.849511	0.900607	0.828046	0.880057	0.774613	0.879852	0.881965	0.865805	0.869791	0.859484	0.888566	0.827499	0.904641	0.834574	0.852074	0.860243	0.81728	0.807262	0.759321	0.850168	0.845104	0.804282	0.867122	0.802962	0.72712	0.849148	0.786877
22-TM30-FDA	0.514407	0.68003	0.612676	0.628477	0.69427	0.593282	0.671497	0.591136	0.637067	0.672528	0.583351	0.705868	0.677796	0.64238	0.679153	0.657976	0.633838	0.724786	0.659756	0.675831	0.711474	0.659683	0.712146	0.674167	0.616012	0.616708	0.625244	0.607962	0.648205	0.599882	0.586631	0.627447	0.628193	0.659754	0.657011	0.646417	0.63755	0.637348	0.653139	0.65675	0.605272	0.642978	0.583875	0.664179	0.519	0.81673	0.600975	0.629569	0.728197
22-TM36-FDA	0.51957	0.665948	0.576236	0.59736	0.645912	0.557458	0.658983	0.536231	0.607921	0.627728	0.54753	0.673732	0.638552	0.601616	0.657829	0.640462	0.591415	0.712179	0.639315	0.642666	0.69176	0.60827	0.69194	0.653475	0.564241	0.573784	0.547952	0.570095	0.60145	0.556146	0.548368	0.590787	0.590058	0.644162	0.617703	0.606995	0.608538	0.591107	0.617878	0.607623	0.574337	0.592008	0.549823	0.608212	0.479507	0.795162	0.563656	0.588513	0.674353
23-T26-FDA	0.746186	0.773844	0.572586	0.666516	0.695995	0.678286	0.785397	0.677942	0.51642	0.569614	0.662299	0.637303	0.583788	0.588848	0.667218	0.543762	0.546093	0.816787	0.79462	0.770798	0.816609	0.724277	0.766811	0.481336	0.5943	0.672552	0.651504	0.640065	0.73632	0.657342	0.659161	0.700634	0.704323	0.548665	0.655838	0.480108	0.5149	0.541557	0.531361	0.52315	0.562896	0.510096	0.530286	0.446246	0.650377	0.666001	0.69098	0.5318	0.550002
23-T52-FDA	0.57853	0.579227	0.484553	0.538264	0.499251	0.533325	0.569528	0.458257	0.382729	0.429374	0.561356	0.693644	0.597751	0.597923	0.692205	0.449073	0.413273	0.700813	0.627552	0.608306	0.636677	0.631034	0.622336	0.554602	0.452257	0.453924	0.558893	0.449261	0.532808	0.477441	0.480968	0.499438	0.488336	0.555099	0.499965	0.454816	0.490248	0.450165	0.561403	0.520596	0.560367	0.510302	0.47189	0.514653	0.43981	0.709304	0.622277	0.413781	0.597842
23-T80-FDA	0.606007	0.634063	0.481293	0.549991	0.556904	0.54889	0.609222	0.48743	0.407173	0.463143	0.563617	0.678179	0.589588	0.581439	0.68249	0.463304	0.400234	0.704307	0.666044	0.645666	0.676191	0.635324	0.655453	0.504079	0.450578	0.473741	0.581963	0.477443	0.581487	0.502192	0.512272	0.539687	0.518243	0.564471	0.541444	0.436742	0.465859	0.421841	0.552167	0.51559	0.522013	0.484627	0.463405	0.487966	0.476044	0.693762	0.632808	0.425259	0.603579
23-TM42-FDA	0.648106	0.679367	0.548276	0.621743	0.606802	0.645903	0.686847	0.58853	0.429951	0.514347	0.620519	0.697801	0.595579	0.599315	0.694618	0.478611	0.477638	0.728985	0.727696	0.705152	0.737412	0.668958	0.719979	0.4717	0.538228	0.555074	0.597302	0.536273	0.63196	0.555615	0.574237	0.613404	0.584953	0.564366	0.596216	0.466349	0.489281	0.497449	0.568915	0.530495	0.551639	0.484301	0.515745	0.474161	0.547835	0.667087	0.66723	0.49106	0.57542
25-T26-FDA	0.833439	0.93296	0.916667	0.892269	0.925916	0.933775	0.930265	0.917107	0.945616	0.966067	0.787905	0.875937	0.906153	0.889721	0.886087	0.950738	0.94959	0.862133	0.836705	0.857821	0.912463	0.877759	0.883242	0.949371	0.915947	0.93121	0.907488	0.927566	0.930861	0.920129	0.925805	0.923855	0.923476	0.936895	0.924179	0.931181	0.949431	0.940631	0.922991	0.922232	0.890255	0.932876	0.935124	0.924716	0.925966	0.891179	0.903144	0.926928	0.917419
26-S0-FDA	0.584079	0.602952	0.553414	0.551154	0.505801	0.550178	0.58147	0.487436	0.58758	0.570155	0.531944	0.661047	0.673403	0.670339	0.74216	0.577842	0.569351	0.594601	0.577366	0.556101	0.55772	0.483188	0.557946	0.652576	0.478639	0.580788	0.455534	0.568334	0.531483	0.560577	0.551435	0.525502	0.553089	0.680276	0.584586	0.649289	0.63807	0.601086	0.63902	0.571463	0.578561	0.633285	0.626151	0.558448	0.579469	0.756217	0.524241	0.56577	0.648725
26-T106-FDA	0.666638	0.702361	0.484048	0.520209	0.583141	0.622341	0.680716	0.55398	0.512033	0.503158	0.513748	0.449799	0.483979	0.496332	0.58351	0.587568	0.58588	0.716379	0.684669	0.666304	0.712776	0.597072	0.709584	0.630209	0.527181	0.65579	0.501118	0.58634	0.668961	0.647658	0.617089	0.618433	0.632524	0.504277	0.639866	0.464901	0.529207	0.54989	0.483106	0.492288	0.549735	0.583328	0.589213	0.566701	0.646235	0.705804	0.485182	0.47576	0.652214
26-T13-FDA	0.746793	0.778083	0.618653	0.674963	0.720504	0.633292	0.767678	0.574936	0.679445	0.697524	0.666389	0.56016	0.612535	0.60013	0.6443	0.731253	0.708016	0.756985	0.739248	0.731078	0.798976	0.60455	0.778506	0.713531	0.607722	0.665846	0.497854	0.674914	0.727784	0.684312	0.642865	0.697293	0.698278	0.602749	0.718111	0.6501	0.6413	0.666727	0.577391	0.591657	0.584872	0.659759	0.665033	0.605531	0.710005	0.703399	0.470955	0.646163	0.606795
26-T26-FDA	0.696898	0.711378	0.543899	0.621815	0.617542	0.606231	0.707332	0.561395	0.591247	0.593176	0.592621	0.578647	0.585382	0.610054	0.709748	0.645255	0.610153	0.6914	0.695114	0.673934	0.733164	0.586742	0.709994	0.643232	0.556553	0.624993	0.477887	0.600278	0.669679	0.611265	0.594686	0.623278	0.63077	0.559801	0.629092	0.534245	0.566807	0.569504	0.52921	0.51937	0.560356	0.611875	0.599799	0.516082	0.629531	0.693633	0.492275	0.516558	0.534941
26-T80-FDA	0.720673	0.775055	0.497759	0.577097	0.664861	0.701615	0.756086	0.637868	0.596168	0.543734	0.56657	0.402958	0.422961	0.434197	0.564658	0.634429	0.61909	0.797979	0.778988	0.772756	0.794767	0.703018	0.778985	0.657914	0.565101	0.709465	0.621404	0.647101	0.731012	0.703258	0.649688	0.712067	0.717501	0.481479	0.690437	0.525408	0.583394	0.582966	0.503995	0.597014	0.597149	0.622552	0.63931	0.646527	0.702991	0.701109	0.604003	0.536427	0.711082
26-TM30-FDA	0.559848	0.57291	0.462995	0.48418	0.434455	0.527092	0.538291	0.424047	0.425598	0.430171	0.466669	0.593873	0.589703	0.58562	0.688011	0.496299	0.473006	0.640873	0.593151	0.575628	0.596064	0.550013	0.576792	0.614099	0.396993	0.505228	0.453376	0.427393	0.494403	0.493461	0.458256	0.488121	0.476269	0.537166	0.489355	0.537639	0.522593	0.467698	0.537132	0.552353	0.595802	0.564102	0.524705	0.597393	0.522439	0.709987	0.550374	0.454949	0.622428
27-T0-FDA	0.544131	0.557777	0.551333	0.535408	0.533402	0.463716	0.531708	0.451966	0.597309	0.61202	0.494048	0.67444	0.66531	0.651992	0.718209	0.608976	0.585595	0.590809	0.514353	0.495146	0.557419	0.577103	0.530795	0.686507	0.536565	0.533607	0.552057	0.506753	0.514686	0.499853	0.469075	0.494384	0.485758	0.721123	0.489038	0.666156	0.656202	0.622309	0.695061	0.665761	0.631146	0.65953	0.529071	0.611516	0.474259	0.805801	0.585769	0.552903	0.704617
27-T13-FDA	0.61984	0.591889	0.580565	0.613722	0.501719	0.542061	0.56322	0.482262	0.599151	0.605003	0.606293	0.718129	0.707966	0.708945	0.794111	0.575657	0.596433	0.521521	0.599497	0.584888	0.577802	0.562284	0.597217	0.694088	0.54464	0.559074	0.548902	0.546521	0.539641	0.516085	0.512803	0.483371	0.523072	0.715228	0.582193	0.680406	0.670123	0.631911	0.687031	0.648568	0.681762	0.683926	0.649722	0.636863	0.582618	0.795235	0.577133	0.563157	0.640201
27-T26-FDA	0.600246	0.605452	0.485058	0.510743	0.465738	0.531496	0.5977	0.452802	0.468899	0.475198	0.516807	0.606598	0.597068	0.612643	0.709185	0.476677	0.494166	0.648496	0.628182	0.612992	0.641543	0.540464	0.625588	0.615823	0.426367	0.530556	0.464699	0.480234	0.576581	0.541197	0.522864	0.509855	0.536873	0.553543	0.527373	0.564535	0.535731	0.495341	0.552301	0.565034	0.612595	0.593396	0.542168	0.56787	0.566557	0.713347	0.547654	0.431461	0.554143
27-T39-FDA	0.563343	0.474629	0.498321	0.53591	0.311514	0.482384	0.478983	0.444847	0.467747	0.475255	0.540195	0.69576	0.612464	0.627015	0.708753	0.475474	0.481177	0.637424	0.512701	0.504571	0.492955	0.606965	0.493715	0.57769	0.456212	0.42016	0.594225	0.41194	0.468829	0.444323	0.454271	0.456866	0.436995	0.635605	0.429641	0.582182	0.572553	0.532017	0.640032	0.595947	0.651192	0.614071	0.548099	0.560939	0.472336	0.759932	0.620541	0.458037	0.632834
27-T52-FDA	0.526613	0.53045	0.485102	0.491523	0.392255	0.501123	0.528816	0.404311	0.487261	0.494027	0.46005	0.62286	0.607622	0.608861	0.697998	0.511626	0.484533	0.634803	0.554815	0.527752	0.543861	0.486099	0.513298	0.614367	0.36625	0.489768	0.463872	0.461312	0.479891	0.476255	0.473821	0.442862	0.440392	0.61713	0.47781	0.595412	0.560175	0.519619	0.588161	0.570349	0.579165	0.606273	0.569651	0.57283	0.509198	0.715971	0.534514	0.456115	0.608599
27-T80-FDA	0.470133	0.446267	0.526485	0.505275	0.40256	0.464059	0.444244	0.408811	0.577591	0.587651	0.444435	0.66365	0.673024	0.623742	0.714856	0.569313	0.564426	0.544906	0.388375	0.375267	0.424107	0.471428	0.437917	0.690372	0.454095	0.505254	0.528789	0.476693	0.45909	0.438834	0.438911	0.402015	0.461904	0.71189	0.474528	0.65917	0.663649	0.608927	0.703203	0.677537	0.635619	0.694462	0.615395	0.650223	0.527123	0.808177	0.526756	0.528157	0.680758
28-S0-FDA	0.499584	0.541104	0.549488	0.498405	0.525095	0.486594	0.549257	0.433177	0.586431	0.546881	0.469203	0.664336	0.674655	0.646865	0.689243	0.59832	0.560548	0.584697	0.469693	0.478855	0.527795	0.468005	0.546853	0.678041	0.467245	0.536682	0.486344	0.523525	0.504505	0.516636	0.504207	0.469888	0.522152	0.688683	0.581557	0.648383	0.65167	0.588311	0.666265	0.620724	0.564837	0.653509	0.617201	0.591917	0.529486	0.801793	0.518413	0.580675	0.696592
28-T0-FDA	0.536207	0.60302	0.535037	0.538089	0.571436	0.502779	0.618201	0.471588	0.611803	0.578791	0.440804	0.636161	0.640847	0.628376	0.664918	0.641302	0.599865	0.609337	0.530228	0.531722	0.586602	0.488387	0.598098	0.664717	0.490155	0.561895	0.49304	0.569604	0.549854	0.561268	0.54699	0.509666	0.570731	0.677292	0.619677	0.636109	0.636749	0.589295	0.648935	0.609048	0.556319	0.65089	0.613115	0.574718	0.555466	0.786582	0.496286	0.596689	0.711369
28-T106-FDA	0.532061	0.318303	0.64763	0.517223	0.440465	0.57241	0.41156	0.528592	0.637439	0.618184	0.629344	0.821458	0.80475	0.788786	0.843487	0.628898	0.644711	0.550113	0.467745	0.464347	0.425932	0.635207	0.470369	0.712841	0.593126	0.47902	0.642194	0.480772	0.380981	0.441915	0.474365	0.366497	0.463865	0.786354	0.487731	0.738546	0.741123	0.686214	0.763745	0.732618	0.759473	0.744974	0.699595	0.736215	0.557767	0.887853	0.681664	0.619622	0.784392
28-T26-FDA	0.883024	0.918529	0.819501	0.84641	0.846819	0.87039	0.90515	0.812618	0.847614	0.834877	0.807268	0.705375	0.765147	0.765397	0.799705	0.879385	0.845324	0.838414	0.8578	0.838929	0.850469	0.747389	0.844527	0.892191	0.778538	0.880037	0.761724	0.867962	0.864875	0.86874	0.851136	0.835726	0.873488	0.790426	0.883567	0.852454	0.837748	0.841799	0.776613	0.828189	0.776129	0.84796	0.880384	0.836259	0.887543	0.788022	0.774295	0.854931	0.807404
28-T52-FDA	0.505696	0.436369	0.551253	0.468225	0.511096	0.510601	0.473255	0.442175	0.568792	0.590375	0.568938	0.747244	0.723215	0.695445	0.760234	0.553536	0.55497	0.59349	0.528918	0.509988	0.535061	0.59002	0.546918	0.650474	0.544679	0.425235	0.52605	0.40046	0.393438	0.378498	0.388197	0.299091	0.407851	0.715871	0.510172	0.666314	0.652115	0.601598	0.689589	0.644582	0.652536	0.660233	0.609857	0.65811	0.477005	0.828059	0.594154	0.549935	0.702478
28-T6-FDA	0.781816	0.893128	0.811941	0.781338	0.845817	0.802078	0.879716	0.81302	0.861123	0.876693	0.699155	0.771029	0.81841	0.790394	0.752433	0.862179	0.853321	0.855396	0.788012	0.764211	0.86855	0.749881	0.810836	0.866415	0.818537	0.830415	0.782549	0.815423	0.843905	0.797457	0.792788	0.827887	0.799253	0.85358	0.832846	0.844475	0.868625	0.858688	0.833287	0.790275	0.764432	0.836164	0.820112	0.793648	0.812746	0.800828	0.78624	0.851095	0.800189
29-T0-FDA	0.533041	0.547986	0.470069	0.496258	0.464275	0.569904	0.55171	0.468906	0.422165	0.475316	0.518171	0.705899	0.669291	0.642035	0.72925	0.452352	0.46601	0.655696	0.601123	0.587673	0.590044	0.645762	0.605455	0.559944	0.4047	0.455786	0.587142	0.403426	0.489455	0.440092	0.414922	0.507503	0.485002	0.619697	0.464075	0.571503	0.526851	0.49299	0.622573	0.587449	0.590114	0.545051	0.536746	0.580344	0.475586	0.762528	0.629992	0.476321	0.656177
29-T13-FDA	0.571313	0.581008	0.441458	0.509381	0.457441	0.524184	0.588876	0.484191	0.419238	0.390889	0.518976	0.623121	0.566366	0.563715	0.672132	0.484194	0.490764	0.686536	0.617599	0.613919	0.615276	0.560908	0.586734	0.555866	0.410516	0.519803	0.51	0.462697	0.536371	0.512952	0.517827	0.506696	0.533316	0.536008	0.456116	0.469379	0.503969	0.467455	0.539089	0.537858	0.605676	0.568149	0.537406	0.56063	0.53422	0.723213	0.555538	0.401108	0.602246
29-T26-FDA	0.574685	0.585707	0.368776	0.45313	0.46699	0.544061	0.598159	0.474697	0.441273	0.391021	0.453868	0.520118	0.512391	0.502619	0.62573	0.510262	0.481649	0.704777	0.633534	0.6144	0.64793	0.571681	0.58473	0.603454	0.353746	0.529491	0.457925	0.454793	0.536677	0.495239	0.482871	0.509267	0.495766	0.510211	0.460187	0.443451	0.510489	0.443913	0.504595	0.527876	0.578311	0.566669	0.539972	0.548676	0.535778	0.689837	0.487184	0.384705	0.576793
30-T0-FDA	0.637646	0.674952	0.623835	0.596376	0.696594	0.608099	0.683472	0.611068	0.704142	0.700176	0.555269	0.677558	0.700718	0.659663	0.664684	0.732011	0.712272	0.647134	0.551533	0.592255	0.67178	0.524979	0.67984	0.727404	0.647815	0.640127	0.615107	0.664495	0.706476	0.660634	0.649919	0.676019	0.685501	0.740555	0.726987	0.673933	0.705705	0.694034	0.72192	0.687477	0.635811	0.744283	0.720517	0.695089	0.695095	0.827682	0.487363	0.648212	0.777278
30-T13-FDA	0.931255	0.930988	0.889357	0.886165	0.914653	0.891729	0.931172	0.907096	0.920788	0.920326	0.879407	0.841499	0.871334	0.873401	0.825645	0.930977	0.924962	0.94423	0.920097	0.922651	0.956063	0.855942	0.921374	0.912663	0.905896	0.897056	0.881494	0.901773	0.932077	0.904611	0.914088	0.900841	0.916558	0.875687	0.917015	0.880939	0.903541	0.901014	0.878465	0.878128	0.884778	0.907616	0.909891	0.887278	0.913486	0.825224	0.839992	0.897825	0.865341
30-T26-FDA	0.946498	0.949147	0.895525	0.885766	0.943615	0.854688	0.954881	0.902386	0.909742	0.926919	0.887238	0.833925	0.870247	0.859113	0.785607	0.936704	0.940193	0.961509	0.908508	0.912832	0.978274	0.809097	0.919167	0.912258	0.919617	0.882062	0.83622	0.908044	0.955379	0.903659	0.912597	0.923833	0.927796	0.886824	0.934806	0.874112	0.899453	0.914108	0.892802	0.873514	0.89555	0.920526	0.905956	0.895056	0.927066	0.861777	0.762281	0.902575	0.858401
30-T52-FDA	0.729318	0.732968	0.691116	0.68268	0.743308	0.678007	0.753983	0.687106	0.752023	0.757815	0.668468	0.687244	0.687868	0.683928	0.689465	0.801057	0.762257	0.763756	0.670976	0.701	0.743786	0.587946	0.700723	0.76054	0.710979	0.687688	0.676412	0.715475	0.753911	0.717731	0.715057	0.735349	0.73862	0.740254	0.773862	0.717226	0.744107	0.744105	0.739866	0.718882	0.703557	0.777779	0.763413	0.741257	0.751229	0.807868	0.552981	0.709144	0.798058
30-T80-FDA	0.6233	0.620401	0.627947	0.610806	0.630969	0.573163	0.645892	0.580108	0.676478	0.65688	0.589165	0.741927	0.733081	0.718047	0.745613	0.717318	0.681178	0.695754	0.567338	0.609243	0.6573	0.482082	0.614484	0.7319	0.636255	0.60091	0.559146	0.626272	0.651419	0.625294	0.627082	0.625776	0.645909	0.761648	0.668313	0.68746	0.716416	0.680322	0.740127	0.685394	0.732912	0.743607	0.717677	0.691463	0.666703	0.810547	0.479502	0.629486	0.746953
31-T0-FDA	0.684133	0.775802	0.693063	0.692711	0.762741	0.676065	0.76434	0.654497	0.716868	0.765813	0.666672	0.660289	0.680028	0.644053	0.679611	0.76743	0.773627	0.772951	0.702166	0.72915	0.802662	0.590454	0.783385	0.761856	0.714157	0.737141	0.635658	0.745433	0.783583	0.713133	0.712066	0.697349	0.729986	0.722822	0.774291	0.699589	0.716811	0.74244	0.717147	0.696921	0.693907	0.73085	0.71842	0.698408	0.739037	0.787101	0.592367	0.714074	0.746201
31-T26-FDA	0.815867	0.851825	0.590002	0.603559	0.724634	0.787437	0.840126	0.735035	0.701053	0.646301	0.663288	0.453595	0.515048	0.526128	0.592647	0.726923	0.70445	0.833733	0.815408	0.801649	0.802919	0.718364	0.787328	0.739554	0.650127	0.7952	0.707463	0.755415	0.777275	0.79784	0.772505	0.763602	0.795614	0.618715	0.783758	0.644752	0.703682	0.707673	0.600347	0.66231	0.631309	0.681731	0.730085	0.700754	0.786863	0.681279	0.677063	0.677065	0.744913
31-T52-FDA	0.554615	0.603304	0.503303	0.41624	0.528943	0.512655	0.568068	0.428876	0.558718	0.538991	0.502756	0.673172	0.64461	0.623198	0.7164	0.584513	0.590717	0.676692	0.576526	0.556162	0.611036	0.564398	0.573744	0.67376	0.494243	0.543475	0.468795	0.534223	0.534857	0.498961	0.493737	0.496468	0.474568	0.674824	0.527101	0.613001	0.644833	0.582472	0.640766	0.614205	0.638999	0.649469	0.599628	0.594238	0.554269	0.747304	0.485618	0.543508	0.642099
31-T8-FDA	0.802528	0.822731	0.577602	0.632045	0.701512	0.749728	0.827147	0.722216	0.697275	0.616869	0.688748	0.455783	0.502004	0.530049	0.64778	0.711117	0.682189	0.846677	0.830922	0.821767	0.814494	0.738338	0.782024	0.712063	0.662384	0.770905	0.686606	0.735754	0.744374	0.778313	0.759274	0.737694	0.779394	0.568576	0.756979	0.630323	0.6684	0.663726	0.560748	0.674083	0.686908	0.681575	0.714152	0.70133	0.76243	0.700982	0.670788	0.667935	0.751602
31-T80-FDA	0.501648	0.519652	0.482454	0.457008	0.43226	0.453083	0.503791	0.372167	0.482803	0.485471	0.49503	0.67213	0.629474	0.617954	0.69474	0.534701	0.51806	0.654537	0.497436	0.48146	0.541226	0.561097	0.519645	0.64581	0.459753	0.448873	0.482049	0.428865	0.471962	0.421443	0.411715	0.446724	0.425541	0.640531	0.423671	0.587825	0.610297	0.540776	0.637506	0.614607	0.631132	0.645673	0.561793	0.597574	0.49235	0.7556	0.542901	0.490567	0.59765
33-T0-FDA	0.532273	0.392898	0.537831	0.579157	0.437052	0.519723	0.387684	0.478988	0.549689	0.592863	0.61164	0.764691	0.702135	0.677044	0.784788	0.545819	0.564705	0.572716	0.477443	0.436175	0.442158	0.637698	0.461975	0.655227	0.546142	0.445604	0.568708	0.455252	0.422308	0.431618	0.460308	0.416696	0.374524	0.724232	0.430014	0.643639	0.650201	0.606941	0.700245	0.690953	0.699407	0.683913	0.622495	0.656175	0.499829	0.819582	0.631811	0.547613	0.73424
33-T13-FDA	0.532387	0.493923	0.626648	0.517231	0.53914	0.537814	0.481377	0.507464	0.553391	0.592688	0.660136	0.813566	0.75047	0.734355	0.803174	0.577235	0.592696	0.631224	0.544038	0.525064	0.557693	0.636887	0.582401	0.676907	0.588791	0.482008	0.592112	0.48818	0.442811	0.468672	0.504444	0.4402	0.472082	0.74445	0.548583	0.666932	0.681099	0.641798	0.721025	0.706051	0.726807	0.71189	0.655454	0.713906	0.526433	0.81021	0.645452	0.590451	0.758261
33-T26-FDA	0.568065	0.564121	0.627501	0.541962	0.641708	0.592939	0.60193	0.569734	0.579448	0.624488	0.654571	0.791536	0.729726	0.717158	0.780941	0.595096	0.59709	0.653339	0.624261	0.610448	0.674235	0.636739	0.675041	0.655017	0.618309	0.561453	0.593968	0.56118	0.566061	0.548889	0.58746	0.507488	0.56516	0.718486	0.629745	0.63883	0.666247	0.633792	0.692963	0.661723	0.692068	0.692972	0.637144	0.681885	0.567272	0.747128	0.648102	0.578873	0.706703
34-S0-FDA	0.888362	0.895645	0.669913	0.731021	0.779596	0.802982	0.887513	0.798772	0.776304	0.719656	0.727453	0.547334	0.562528	0.57381	0.650007	0.804959	0.781657	0.921969	0.900877	0.884281	0.910964	0.762336	0.85648	0.798507	0.744038	0.841722	0.743068	0.805364	0.83859	0.829051	0.827133	0.804755	0.836106	0.671949	0.781352	0.687931	0.760441	0.740455	0.669371	0.712572	0.73952	0.69964	0.742911	0.73229	0.810096	0.655174	0.717793	0.734028	0.737201
35-T13-FDA	0.534083	0.370578	0.606323	0.630432	0.399355	0.558795	0.396626	0.532543	0.605024	0.595324	0.640856	0.815729	0.776652	0.752924	0.824861	0.59314	0.603325	0.599674	0.498462	0.472065	0.388425	0.663116	0.384767	0.713024	0.56058	0.472944	0.632355	0.48354	0.403348	0.454001	0.477229	0.482701	0.434903	0.741516	0.415439	0.683375	0.694973	0.637635	0.732543	0.708398	0.731457	0.726424	0.66839	0.723888	0.509042	0.865512	0.685618	0.590676	0.743236
35-T26-FDA	0.558216	0.47144	0.463554	0.503539	0.307824	0.485039	0.481517	0.420204	0.442705	0.419702	0.482725	0.663819	0.602565	0.610272	0.700646	0.448676	0.428304	0.642441	0.522495	0.521261	0.491192	0.59412	0.483663	0.602339	0.406356	0.435693	0.563383	0.384493	0.440406	0.438628	0.425371	0.437989	0.446942	0.605042	0.35696	0.54537	0.564731	0.489027	0.58957	0.588367	0.615562	0.577716	0.541753	0.570164	0.46846	0.71584	0.614786	0.442414	0.618253
35-T52-FDA	0.51842	0.538928	0.437092	0.4929	0.426417	0.560647	0.536521	0.423462	0.373601	0.425889	0.48325	0.636411	0.573025	0.558991	0.670571	0.442769	0.395448	0.668712	0.584552	0.557303	0.590261	0.593713	0.560029	0.5783	0.374262	0.455973	0.524586	0.409095	0.492013	0.436857	0.430554	0.487992	0.441327	0.561461	0.40461	0.511462	0.479607	0.438815	0.53967	0.536182	0.558648	0.511333	0.479354	0.532839	0.461079	0.703673	0.603848	0.432105	0.593907
35-T80-FDA	0.519218	0.47166	0.478896	0.524108	0.361689	0.503335	0.475052	0.422475	0.401809	0.44565	0.52549	0.703287	0.614492	0.613997	0.701352	0.458742	0.450468	0.658843	0.532704	0.520307	0.536005	0.623895	0.500544	0.613043	0.427914	0.407935	0.542944	0.361707	0.425979	0.390428	0.386411	0.437624	0.394003	0.595493	0.338494	0.533733	0.527223	0.481927	0.576444	0.563106	0.606849	0.560978	0.506515	0.566341	0.412621	0.729463	0.627271	0.461644	0.620347
[truncated: 84 more columns]

## Sheet: Figure 2c
Figure 2c
Histopathology of cecum tissue in ex-germfree Il-10-/- mice colonized one time (open symbols) with microbiota from CD patients at baseline (n=12), during active disease post-HSCT (n=9) and during inactive disease post-HSCT (n=10).
	Baseline Active	Active post-HSCT	Inactive post-HSCT
	2	6.75	2
	0.75	8	0.5
	3.75	7.25	0.25
	2.5	4	0.25
	1	1	0.5
	0.74	5	1.25
	1.5	5	0.75
	3.25	9.5	0.75
	1	7	0.75
	1.75		1
	0.75
	1.5

## Sheet: Figure 2d
Figure 2d
Histopathology of cecum tissue in ex-germfree Il-10-/- mice colonized one time (closed symbols) with microbiota from CD patients at baseline (n=11), during active disease post-HSCT (n=12) and during inactive disease post-HSCT (n=10).
	Baseline Active	Active post-HSCT	Inactive post-HSCT
	2.5	1	0
	2.75	5.5	0.75
	4	4.5	0.25
	2.5	7.75	0
	2.75	7.25	0
	2	5	0
	1	6	0.75
	1.75	5.5	1.5
	3.25	1	1
	1	7.75	1.75
	2	2.75
		5

## Sheet: Figure 2e
Figure 2e
	Total count of CD4 T- cells in MLNs
	Baseline Active	Active post-HSCT	Inactive post-HSCT
	14.4	36.4	21
	8.68	39.2	20.8
	16	39.3	13.6
	17.4	38.4	16.2
	36	40.4	15.4
	50.4	46.8	9.3
	44	22.4	24.8
	18.8	34.4	13.4
	19.6	58	18.6
	54.4	54.8
	29.6	29.8
	38.4
	26.4
	54

## Sheet: Figure 2f
Figure 2f
	Absolute numbers of central Memory T Cells (CD62LhighCD44high)
	Baseline Active	Active post-HSCT	Inactive post-HSCT
	1.36	4.66	3.33
	0.702	6.55	1.94
	1.23	4.76	2.3
	1.51	5.03	2.68
	4	5.53	2.65
	5.9	4.49	1.16
	5.54	2.33	1.47
	2.44	4.09	0.91
	2.13	6.44	1.25
	4.84	5.41
	1.71	3.31
	4.16
	2.14
	3.76

## Sheet: Figure 2g
Figure 2g
	Treg cells (CD25+FOXP3+)
	Baseline Active	Active post-HSCT	Inactive post-HSCT
	0.814	1.58	0.943
	0.365	1.8	0.938
	0.938	2.01	0.639
	0.827	1.58	0.8
	2.01	1.91	0.727
	2.61	1.74564	0.538
	2.11	0.82432	1.28
	1.02	1.3244	0.674
	1.59192	2.7956	1.008
	3.0996	2.83316
	0.84476	1.8029
	2.0944
	1.32312
	1.52832

## Sheet: Figure 2h
Figure 2h
	Naive T-Cells (CD62Lhigh CD44low) among CD4 T-cell population
	Baseline Active	Active post-HSCT	Inactive post-HSCT
	3.25	7.03	5.37
	2.14	8.7	3.47
	3.64	10.1	3.74
	3.25	7.07	3.79
	9.18	8.69	5.33
	10.3	10.1	2.08
	9.81	4.84	5.16
	4.68	9.74	3.18
	4.86	14.4	4.28
	10.2	10.4
	3.9	6.17
	9.08
	5.3
	7.64

## Sheet: Suppl Figure 1c
Supplementary Figure 1c
	Species richness and diversity in responders and non-responders at baseline
	SampleID	Time	HSCT_responder	Richness	Shannon.effective
	19-S0-FDA	T0	NO	83	15.06
	18-S0-FDA	T0	NO	47	11.39
	31-T0-FDA	T0	NO	69	8.54
	30-T0-FDA	T0	NO	54	18.77
	29-T0-FDA	T0	NO	121	32.12
	27-T0-FDA	T0	NO	128	26.37
	26-S0-FDA	T0	YES	97	15.96
	33-T0-FDA	T0	YES	117	38.82
	28-T0-FDA	T0	YES	105	19.7
	22-S0-FDA	T0	YES	28	7.53
	16-S0-FDA	T0	YES	95	33.02
	20-S0-FDA	T0	YES	138	47.06

## Sheet: Suppl Figure 2b
Supplementary Figure 2b
	Species richness and diversity of each cluster
	SampleID	Cluster	Richness	Shannon.effective
	01-TM48-FDA	A	60	11.56
	01-TM60-FDA	A	84	19.88
	02-TM60-FDA	A	124	21.63
	03-TM48-FDA	A	118	39.58
	03-TM54-FDA	A	103	28.04
	03-TM60-FDA	A	134	39.41
	06-T106-FDA	A	133	32.12
	08-T106-FDA	A	42	9.8
	08-TM36-FDA	A	41	13.29
	08-TM42-FDA	A	72	15.7
	08-TM48-FDA	A	63	12.25
	10-T106-FDA	A	55	12.48
	10-TM36-FDA	A	57	7.54
	13-TM36-FDA	A	118	20
	13-TM54-FDA	A	135	33.94
	16-S0-FDA	A	95	33.02
	16-TM42-FDA	A	124	25.52
	16-TM48-FDA	A	100	18.78
	18-S0-FDA	A	47	11.39
	18-T52-FDA	A	60	12.56
	19-S0-FDA	A	83	15.06
	19-T106-FDA	A	150	39.69
	19-T6-FDA	A	112	32.95
	21-S0-FDA	A	76	21.1
	22-S0-FDA	A	28	7.53
	22-T106-FDA	A	115	19.66
	22-T13-FDA	A	59	6.94
	22-T26-FDA	A	67	13.14
	22-T52-FDA	A	124	35.83
	22-TM30-FDA	A	107	17.41
	22-TM36-FDA	A	134	23.99
	26-S0-FDA	A	97	15.96
	27-T0-FDA	A	128	26.37
	27-T13-FDA	A	77	22.53
	27-T26-FDA	A	99	31.86
	27-T52-FDA	A	116	28.23
	27-T80-FDA	A	107	30.12
	28-S0-FDA	A	102	20.52
	28-T0-FDA	A	105	19.7
	28-T106-FDA	A	89	17.89
	28-T52-FDA	A	116	28.62
	30-T0-FDA	A	54	18.77
	30-T52-FDA	A	45	14.21
	30-T80-FDA	A	41	13.16
	31-T52-FDA	A	113	30.42
	33-T0-FDA	A	117	38.82
	33-T13-FDA	A	112	33.33
	33-T26-FDA	A	112	32.18
	02-TM46-FDA	B	157	45.18
	02-TM54-FDA	B	142	41.24
	05-TM36-FDA	B	182	66.71
	05-TM48-FDA	B	167	53.04
	07-TM54-FDA	B	162	57.05
	07-TM60-FDA	B	178	71.98
	11-T80-FDA	B	154	45.14
	12-T80-FDA	B	168	49.03
	13-T106-FDA	B	124	34.88
	13-T52-FDA	B	118	28.88
	13-TM30-FDA	B	128	30.39
	13-TM42-FDA	B	123	35.78
	13-TM48-FDA	B	141	23.56
	13-TM60-FDA	B	118	24.72
	14-T26-FDA	B	142	32.92
	14-T52-FDA	B	175	60.39
	14-T80-FDA	B	163	50.83
	14-TM30-FDA	B	182	67.53
	14-TM42-FDA	B	174	55.6
	14-TM48-FDA	B	162	50.66
	14-TM54-FDA	B	192	69.84
	14-TM60-FDA	B	190	57.3
	15-T13-FDA	B	154	66.29
	15-T26-FDA	B	164	47
	16-T106-FDA	B	158	58.72
	16-T13-FDA	B	103	25.9
	16-T26-FDA	B	92	31.4
	16-T52-FDA	B	153	58.91
	16-TM36-FDA	B	114	41.74
	16-TM54-FDA	B	153	54.05
	19-T13-FDA	B	136	48.27
	19-T26-FDA	B	154	42.48
	19-T52-FDA	B	179	34.77
	20-S0-FDA	B	138	47.06
	20-T106-FDA	B	112	32.65
	20-T13-FDA	B	111	28.67
	20-T26-FDA	B	124	34.39
	20-T52-FDA	B	119	26.91
	20-T6-FDA	B	115	30.96
	20-T80-FDA	B	134	44.56
	20-TM30-FDA	B	131	55.06
	23-T26-FDA	B	145	45.2
	23-T52-FDA	B	181	55.96
	23-T80-FDA	B	198	74.99
	23-TM42-FDA	B	160	60.77
	26-TM30-FDA	B	102	26.19
	27-T39-FDA	B	133	25.85
	29-T0-FDA	B	121	32.12
	29-T13-FDA	B	101	27.12
	29-T26-FDA	B	124	35.58
	31-T80-FDA	B	97	31.47
	35-T13-FDA	B	91	15.87
	35-T26-FDA	B	116	30.03
	35-T52-FDA	B	148	40.42
	35-T80-FDA	B	149	30.56
	06-TM30-FDA	C	136	40.82
	06-TM36-FDA	C	168	51.09
	06-TM42-FDA	C	149	36.96
	07-T106-FDA	C	171	46.85
	14-T106-FDA	C	173	49.81
	14-TM36-FDA	C	188	67.35
	15-T52-FDA	C	65	11
	16-T6-FDA	C	90	25.87
	16-T80-FDA	C	142	42.28
	16-TM29-FDA	C	61	12.82
	18-T13-FDA	C	57	15.73
	18-T26-FDA	C	25	3.54
	18-TM36-FDA	C	46	10.94
	19-T80-FDA	C	206	72.78
	21-T13-FDA	C	27	3.94
	21-T6-FDA	C	50	15.79
	22-T6-FDA	C	62	14.51
	25-T26-FDA	C	18	3.32
	26-T106-FDA	C	102	33.76
	26-T13-FDA	C	105	21.42
	26-T26-FDA	C	104	27.55
	26-T80-FDA	C	101	21.21
	28-T26-FDA	C	46	9.59
	28-T6-FDA	C	72	8.13
	30-T13-FDA	C	35	1.46
	30-T26-FDA	C	26	4.37
	31-T0-FDA	C	69	8.54
	31-T26-FDA	C	79	25.06
	31-T8-FDA	C	75	15.45
	34-S0-FDA	C	59	9.64

[truncated: 5 more sheets: Suppl Figure 2e, Suppl Figure 3d, Suppl Figure 3e, Suppl Figure 4a, Suppl  Figure 6C]
